# Supplementary material for: Breast cancer prevention by short-term inhibition of TGFβ signaling
Source: Nat Commun. 2022 Dec 7;13:7558. doi: 10.1038/s41467-022-35043-5 (PMC9729304; doi:10.1038/s41467-022-35043-5)
Supplement: Supplementary file 4 — Supplementary Dataset 1 [file 41467_2022_35043_MOESM4_ESM.xlsx]

## Sheet: Statistics
Figure	Comparison	P-value	Fold-change	Mean of first term	Mean of second term
Extended Data Fig 3c	estradiol: ACI Vehicle vs TGFBRi	0.9926	0.997394	11.51	11.48
	estradiol: SD cohort3. Vehicle vs TGFBRi	0.1635	1.68936	35.25	59.55
	estradiol: SD cohort5. Vehicle vs TB TGFBRi	0.1857	0.406618	20.4	8.295
	estradiol: SD cohort5. Vehicle vs TF TGFBRi	0.2474	0.461324	20.4	9.411
	progesterone: ACI Vehicle vs TGFBRi	0.9421	1.0117	71043	71874
	progesterone:: SD cohort3. Vehicle vs TGFBRi	0.0799	0.480367	170482	81894
Extended Data Fig 3e	Intestines ACI. Vehicle vs TGFBRi	0.902
	Intestines SD. Vehicle vs TGFBRi	0.92
	Endometrium ACI. Vehicle vs TGFBRi	0.277
	Endometrium SD. Vehicle vs TGFBRi	0.386
Extended Data Fig 3g	%CD45+Lin- of total cells. ACI. Vehicle vs TGFBRi	0.1769	0.940184	26.08	24.52
	%CD45+Lin- of total cells. SD cohort3. Vehicle vs TGFBRi	0.806	0.879775	17.8	15.66
	%CD45+Lin- of total cells. SD cohort4. Vehicle vs TGFBRi	0.4199	1.09558	25.32	27.74
Extended Data Fig 3h	%CD45+Lin-CD106+ of total cells. ACI. Vehicle vs TGFBRi	0.8258	0.979907	0.6221	0.6096
	%CD45+Lin-CD106+ of total cells. SD cohort3. Vehicle vs TGFBRi	0.3471	0.821722	1.823	1.498
	%CD45+Lin-CD106+ of total cells. SD cohort4. Vehicle vs TGFBRi	0.2841	1.37449	0.6147	0.8449
Extended Data Fig 3i	%CD45-Lin-CD106+ of total cells. ACI. Vehicle vs TGFBRi	0.2277	0.875497	0.151	0.1322
	%CD45-Lin-CD106+ of total cells. SD cohort3. Vehicle vs TGFBRi	0.0926	1.26717	0.3043	0.3856
	%CD45-Lin-CD106+ of total cells. SD cohort4. Vehicle vs TGFBRi	0.7424	0.882329	0.0007504	0.0006621
Extended Data Fig 3k	%CD45+Lin-CD90+CD34+ of total cells. ACI. Vehicle vs TGFBRi	0.662	0.908051	0.00157573	0.00143085
	%CD45+Lin-CD90+CD34+ of total cells. SD cohort3. Vehicle vs TGFBRi	0.0613	2.50939	0.05591	0.1403
	%CD45+Lin-CD90+CD34+ of total cells. SD cohort4. Vehicle vs TGFBRi	0.3731	0.373263	0.07914	0.02954
Extended Data Fig X	%CD45-Lin-CD90+CD34+ of total cells. ACI. Vehicle vs TGFBRi	0.8449	0.907995	0.001576	0.001431
	%CD45-Lin-CD90+CD34+ of total cells. SD cohort3. Vehicle vs TGFBRi	0.1219	3.03398	0.0103	0.03125
	%CD45-Lin-CD90+CD34+ of total cells. SD cohort4. Vehicle vs TGFBRi	0.7424	0.882329	0.0007504	0.0006621
Figure	Comparison	P-value	Fold-change	Mean of first term	Mean of second term
Extended Data Fig 4g	Stromal cells/stromal area Vehicle vs TGFBRi	0.1719	1.53186	0.001852	0.002837
	%CD163+/stromal cells Vehicle vs TGFBRi	0.6311	1.07114	9.868	10.57
	Epithelial CD163/ all CD163 Vehicle vs TGFBRi	0.4964	1.15422	20.49	23.65
	Epithelial CD163/ Epithelial area Vehicle vs TGFBRi	0.2064	1.29577	0.0001748	0.0002265
Extended Data Fig 4h	Stromal cells/stromal area Vehicle vs TGFBRi	0.7278	1.10103	0.002425	0.00267
	%CD163+/stromal cells Vehicle vs TGFBRi	0.009	1.47457	6.214	9.163
	Epithelial CD163/ all CD163 Vehicle vs TGFBRi	0.9978	1.00041	24.16	24.17
	Epithelial CD163/ Epithelial area Vehicle vs TGFBRi	0.5078	1.22947	0.0001839	0.0002261

## Sheet: Cibersort Data
Ext Data Fig 4e	Day 0			Day 7			Day 14
	P-value	Vehicle fraction size	TGFBRi fraction size	P-value	Vehicle fraction size	TGFBRi fraction size	P-value	Vehicle fraction size	TGFBRi fraction size
CD4+ T cell	0.788837	0.181104	0.208541	0.575676	0.20947	0.259404	0.343776	0.23764	0.168967
CD8+ T cell	0.705153	0.13036	0.0983549	0.342881	0.105829	0.187926	0.320876	0.168331	0.132026
gd T cells	0.788837	0.181104	0.208541	0.575676	0.20947	0.259404	0.343776	0.23764	0.168967
NK cells	0.685574	0.0417655	0.0485016	0.492416	0.0743605	0.0528714	0.848334	0.0357181	0.0292588
B cells	0.266522	0.141231	0.216724	0.420539	0.231047	0.275899	0.184248	0.352421	0.218037
DC	0.379819	0.269097	0.118191	0.393019	0.130717	0.0637631	0.35089	0.0632	0.179033
Monocytes	0.42265	0.00137955	0	0.851886	0.00164155	0.00123097	0.219434	0.00205477	0.0160063
Neutrophils	0.573879	0.0608589	0.0391035	0.440841	0.0409248	0.0160635	0.168981	0.0170865	0.0801058
Eosinophils	0.593069	0.0496592	0.0386852	0.501967	0.0673685	0.0367391	0.504893	0.0505795	0.0725028
Macrophages	0.7738	0.0835796	0.071969	0.458978	0.0835936	0.0614082	0.79126	0.0426865	0.0451957
Mast cells	0.00203626	0.0383144	0.156192	0.618828	0.0516234	0.0415317	0.116063	0.0263922	0.053026
Ext Data Fig 4e ACI Adult	Group mean				P-values, unpaired, two-tailed t-test w/ Welch's correction
	Vehicle virgin	Vehicle parous	TGFBRi virgin	TGFBRi parous	Vehicle virgin vs parous	TGFBRi virgin vs parous	Virgin Vehicle vs TGFBRi	Parous Vehicle vs TGFBRi
CD4+ T cell	0.220816	0.209635	0.241017	0.260997	0.811167	0.621336	0.659015	0.295093
CD8+ T cell	0.0673129	0.108727	0.131305	0.0527935	0.124829	0.238501	0.31363	0.039871
gd T cells	0	0	0	0.00508508	N/A	0.391002	N/A	0.391002
NK cells	0.075569	0.0884232	0.114474	0.0813163	0.713063	0.650927	0.604698	0.81336
B cells	0.218935	0.161757	0.143303	0.209551	0.666187	0.452001	0.49998	0.687619
DC	0.166319	0.0971015	0.114992	0.0755879	0.209354	0.292498	0.361134	0.411954
Monocytes	0.0195628	0.0245346	0.000775843	0.00973981	0.877084	0.4258	0.218436	0.65488
Neutrophils	0.00132813	0.00238732	0	0.000434512	0.742142	0.391002	0.391002	0.561644
Eosinophils	0.0957892	0.106746	0.185066	0.141899	0.499216	0.190979	0.0362999	0.0220973
Macrophages	0.0393459	0.0697307	0.0238045	0.0648217	0.610723	0.208273	0.331382	0.932579
Mast cells	0.0950163	0.130957	0.0452623	0.0977733	0.515914	0.31303	0.389351	0.509602
Ext. Data Fig4e ACI+E2	Group mean					P-values, unpaired, two-tailed t-test w/ Welch's correction
	TGFBRi -E2	Vehicle -E2	TGFBRi +E2 (TF)	TGFBRi +E2 (TB)	Vehicle +E2 (TB)	-E2 Veh v TGFBRi	+E2 Veh v all TGFBRi	+E2 Veh v TGFBRi (TF)	+E2 Veh v TGFBRi (TB)	+E2 TGFBRi TF vs TB
CD4+ T cell	0.313734	0.245519	0.294409	0.324395	0.287883	0.151886	0.653054	0.831813	0.41527	0.478275
CD8+ T cell	0.113473	0.094571	0.18472	0.209107	0.149569	0.397797	0.398639	0.447932	0.674949	0.85668
gd T cells	0	0	0	0	0	N/A	N/A	N/A	N/A	N/A
NK cells	0.0252788	0.0546578	0.0771141	0.051807	0.075993	0.17901	0.861996	0.966716	0.435974	0.347304
B cells	0.453643	0.458814	0.252516	0.237691	0.334899	0.941569	0.0810991	0.089556	0.590276	0.928411
DC	0.0282191	0.049219	0.101962	0.0373451	0.0610665	0.150948	0.336741	0.164588	0.330966	0.0109735
Monocytes	0.00300379	0	0.00181244	0.0223179	0.00259802	0.184028	0.516295	0.812504	0.538266	0.526362
Neutrophils	0	0	0	0	0	N/A	N/A	N/A	N/A	N/A
Eosinophils	0.0435157	0.0622472	0.0657089	0.0883677	0.0655188	0.18442	0.750191	0.990618	0.213783	0.00481957
Macrophages	0.0145852	0.0191973	0.0165546	0.02078	0.0185656	0.307356	0.864699	0.756348	0.76635	0.495679
Mast cells	0.00454262	0.0157744	0.00519564	0.00819014	0.00391444	0.0797454	0.69438	0.809015	0.507062	0.614329
Ext Data Fig 4f SD Day0	Fraction		P-values, unpaired, two-tailed t-test w/ Welch's correction
	Vehicle	TGFBRi	Veh vs TGFBRi
CD4+ T cell	0.260271	0.31106	0.531066
CD8+ T cell	0.258718	0.171793	0.13567
gd T cells	0	0	N/A
NK cells	0.0217024	0.0282018	0.543532
B cells	0.23277	0.242973	0.689418
DC	0.0892515	0.113546	0.68134
Monocytes	0.0460014	0.0345478	0.568484
Neutrophils	0	0	N/A
Eosinophils	0.0299299	0.0518158	0.605537
Macrophages	0.0295116	0.0262591	0.868944
Mast cells	0.0318452	0.0186247	0.39179
Ext Data Fig 4f SD+NMU	Fraction			P-value
	Vehicle	TF	TB	V vs TF	V vs TB	TF vs TB
CD4+ T cell	0.193635	0.221296	0.168532	0.546992	0.436026	0.306301
CD8+ T cell	0.109966	0.103016	0.108611	0.809561	0.977522	0.907318
gd T cells	0	0	0	N/A	N/A	N/A
NK cells	0.0485691	0.0647833	0.0721617	0.573618	0.513169	0.801541
B cells	0.190437	0.154806	0.0927265	0.657557	0.112322	0.432527
DC	0.236393	0.151733	0.271402	0.371663	0.724839	0.199167
Monocytes	0.0141239	0.0232056	0.0445774	0.158739	0.316298	0.452185
Neutrophils	0.0126811	0.00720067	0.00561476	0.492125	0.344409	0.813013
Eosinophils	0.0180054	0.0291113	0.0308674	0.651623	0.504227	0.940871
Macrophages	0.0710872	0.0799727	0.0921878	0.507853	0.60131	0.750747
Mast cells	0.105106	0.164886	0.11332	0.391944	0.892936	0.383053
