# Supplementary material for: Breast cancer prevention by short-term inhibition of TGFβ signaling
Source: Nat Commun. 2022 Dec 7;13:7558. doi: 10.1038/s41467-022-35043-5 (PMC9729304; doi:10.1038/s41467-022-35043-5)
Supplement: Supplementary file 5 — Supplementary Dataset 2 [file 41467_2022_35043_MOESM5_ESM.xlsx]

## Sheet: statistics
p-values for statistical significance of gene expression differences were calculcated inDESeq2 using Wald test following Benjamini and Hochberg adjustment

## Sheet: DEGs TGFBRi vs vehicle EpCam+
Gene	baseMean	log2FoldChange	lfcSE	stat	pvalue	padj
Glycam1	22.8663	8.1824	1.70569	4.79711	1.60972e-06	0.0103674
Cfap77	80.9017	-3.30605	0.671008	-4.927	8.35037e-07	0.0103674
Cnr2	32.5131	4.74282	1.03642	4.57616	4.7359e-06	0.0122006
Rmt1	4344.94	-2.74827	0.592489	-4.63851	3.50922e-06	0.0122006
Aqp5	3767.77	-2.7006	0.589717	-4.57948	4.66128e-06	0.0122006
Prkch	691.937	-2.02609	0.454563	-4.45722	8.3028e-06	0.0178247

## Sheet: DEGs TGFBRi vs vehicle CD45+
Gene.Symbol	baseMean	log2FoldChange	lfcSE	stat	pvalue	padj
Marco	15.8115	-21.1989	3.37237	-6.28605	3.25651e-10	3.4939e-06
Hdc	139.205	-7.01308	1.15485	-6.07274	1.25745e-09	6.7456e-06
Diexf	79.4362	6.03492	1.1089	5.44226	5.26089e-08	0.000188147
Snai3	65.1716	-5.25437	0.983102	-5.34469	9.05736e-08	0.000242941
Cmklr1	237.283	-3.78024	0.739536	-5.11164	3.19375e-07	0.000685316
Cyp2d1	62.9492	-9.69306	1.93401	-5.01189	5.38978e-07	0.000793989
Lrp5	60.3162	-6.75047	1.34428	-5.02161	5.12409e-07	0.000793989
Lpcat1	155.216	-3.98953	0.798898	-4.9938	5.92032e-07	0.000793989
Ddah1	54.6549	7.19712	1.53363	4.69287	2.69396e-06	0.0032115
Adgre5	3197.37	-2.15312	0.465052	-4.62985	3.65928e-06	0.00392604
Ptgdr2	32.948	-8.76269	1.92367	-4.55519	5.23378e-06	0.00434503
RGD1308147	59.3087	5.5891	1.22731	4.55395	5.26473e-06	0.00434503
Stk38l	92.5012	-4.79414	1.04881	-4.57102	4.8535e-06	0.00434503
Etfdh	133.315	3.74971	0.826713	4.53569	5.74161e-06	0.00440012
Hmmr	173.885	4.10734	0.908829	4.51938	6.20206e-06	0.00443612
Casp2	284.259	2.69872	0.609524	4.4276	9.52894e-06	0.00638975
Phf20l1	151.544	3.42871	0.785696	4.36391	1.27759e-05	0.00776955
B3gnt7	309.972	-3.0586	0.703504	-4.34767	1.37591e-05	0.00776955
Lgals1	9758.77	2.33757	0.537469	4.34923	1.36616e-05	0.00776955
Pibf1	227.392	2.52925	0.589618	4.28965	1.78958e-05	0.00960018
Fancb	46.6775	7.90538	1.85192	4.26875	1.96576e-05	0.0100431
Mcpt1l1	2899.59	-3.25881	0.770275	-4.23071	2.32951e-05	0.0108667
Sdc3	496.85	-3.0243	0.714723	-4.23143	2.32212e-05	0.0108667
Mlph	49.6332	-4.49844	1.06795	-4.21223	2.52859e-05	0.0113039
Ogfrl1	320.953	-3.37632	0.812928	-4.15329	3.27728e-05	0.0140648
Spock2	25.8003	-8.40898	2.0362	-4.12974	3.63173e-05	0.0146829
LOC498368	39.9727	-8.07058	1.95875	-4.12028	3.78418e-05	0.0146829
Txndc11	470.666	-2.0731	0.506391	-4.09386	4.24242e-05	0.0146829
Tob2	1225.34	-2.02698	0.492886	-4.11247	3.91447e-05	0.0146829
Gna12	713.496	-1.97211	0.481388	-4.09672	4.19053e-05	0.0146829
Nfil3	1191.62	-1.69548	0.413703	-4.0983	4.16204e-05	0.0146829
Runx3	1112.1	-2.16513	0.530615	-4.08041	4.49566e-05	0.0150731
Fiz1	86.3223	-3.42057	0.841872	-4.06305	4.84352e-05	0.0157473
Nlrp1a	184.873	3.32519	0.822324	4.04365	5.26263e-05	0.0166067
Tmem144	28.2547	-7.56802	1.89069	-4.00277	6.26039e-05	0.0188742
Sox13	35.2839	-5.11734	1.28065	-3.99589	6.44522e-05	0.0188742
Gimap9	700.057	2.45602	0.614996	3.99356	6.50897e-05	0.0188742
Fktn	47.2247	5.11009	1.28167	3.98704	6.69023e-05	0.0188893
Ptpdc1	51.9236	5.20827	1.31527	3.95985	7.49968e-05	0.020116
Msantd4	75.8629	3.53361	0.892142	3.96082	7.46934e-05	0.020116
RGD1305464	146.635	-3.30193	0.83602	-3.94959	7.82858e-05	0.020486
Tsc2	108.264	-3.71013	0.945545	-3.9238	8.71648e-05	0.022181
Samd4b	209.135	-2.93638	0.749258	-3.91905	8.88978e-05	0.022181
C4a	93.3514	-4.37712	1.12225	-3.90032	9.60641e-05	0.0234243
Zfp777	160.956	-2.73797	0.707629	-3.86921	0.000109187	0.0254666
Ehd4	1352.69	-1.70046	0.439109	-3.87252	0.000107716	0.0254666
Fam234b	30.4679	-7.67978	1.99427	-3.85091	0.000117678	0.026236
Edc4	226.257	-2.53992	0.66032	-3.84649	0.000119821	0.026236
Agpat1	384.844	-2.08513	0.541431	-3.85115	0.000117565	0.026236
Gpr4	158.932	-3.25608	0.850836	-3.82692	0.000129755	0.0277591
Tmem184b	196.554	-2.67672	0.700201	-3.82279	0.000131952	0.0277591
Ubox5	94.4095	-4.26676	1.12547	-3.7911	0.000149984	0.0309457
Prrt1	203.683	-2.18	0.576377	-3.78224	0.000155424	0.0314631
Mgarp	23.0105	7.85278	2.08904	3.75903	0.00017057	0.0337591
Ptpn4	276.029	2.22536	0.592575	3.75541	0.000173059	0.0337591
Pak1	262.126	-2.61297	0.697639	-3.74544	0.000180078	0.034501
Slit2	25.6794	7.03935	1.88243	3.7395	0.000184388	0.0347071
Pgm2	246.482	2.33287	0.627643	3.71688	0.000201696	0.0373103
Sesn2	589.794	-2.33485	0.63123	-3.69889	0.000216541	0.0393774
Ganab	628.006	-1.71582	0.465167	-3.68862	0.000225472	0.0403181
Mcpt2	518.269	-2.07984	0.567053	-3.66781	0.000244641	0.0430288
Pms1	58.3955	4.10498	1.13442	3.61856	0.000296247	0.0497247
Suox	159.94	-3.63981	1.00596	-3.61824	0.000296615	0.0497247
Vac14	452.828	-2.2479	0.620331	-3.62371	0.000290405	0.0497247

## Sheet: CD45+_Cibersort_Ext6e
Input Sample	Treatment	B.cells.naive	B.cells.memory	Plasma.cells	T.cells.CD8	T.cells.CD4.naive	T.cells.CD4.memory.resting	T.cells.CD4.memory.activated	T.cells.follicular.helper	T.cells.regulatory..Tregs.	T.cells.gamma.delta	NK.cells.resting	NK.cells.activated	Monocytes	Macrophages.M0	Macrophages.M1	Macrophages.M2	Dendritic.cells.resting	Dendritic.cells.activated	Mast.cells.resting	Mast.cells.activated	Eosinophils	Neutrophils	P-value	Pearson Correlation	RMSE
C2N_Tumor_CD45plus	Vehicle	0.00911619	0	0	0.0553658	0	0	0	0.146373	0.0558138	0	0.0145217	0	0.123217	0	0	0.0820396	0.196389	0.234676	0	0.0824883	0	0	0.01	0.308149	0.95563
C2R_Tumor_CD45plus	Vehicle	0.0628292	0	0	0.122818	0	0.0489067	0.106643	0.120564	0.136047	0	0.133323	0	0.0132378	0	0	0.00406737	0.0406434	0.00899131	0.118482	0.0624429	0.0210056	0	0	0.355171	0.945327
C5R_Tumor_CD45plus	Vehicle	0.031148	0	0	0.130579	0	0	0.0321292	0.163711	0.334301	0	0.0984587	0	0.106167	0	0	0.0217402	0.0032027	0.038479	0	0.0400834	0	0	0	0.481433	0.877188
D2N_Tumor_CD45plus	TGFBRi	0.00498881	0	0	0.00330178	0.0683426	0	0.0598131	0.0369058	0.195957	0.0953257	0.0716029	0	0.0967147	0	0	0.0149557	0.0680319	0.20081	0	0.0680322	0.0152172	0	0.05	0.236732	0.992623
D3R_Tumor_CD45plus	TGFBRi	0.0789558	0	0	0.19204	0	0.0323134	0.153019	0.135447	0.164702	0	0.0631663	0	0.0378367	0	0.0006	0.0115335	0.0456666	0.0113593	0	0.0407688	0.0326137	0	0.04	0.254326	0.995799
D4R_Tumor_CD45plus	TGFBRi	0.0885368	0	0	0.228027	0.0317927	0	0.095024	0.0993123	0.183541	0	0.0405423	0	0.0389158	0	0.00490531	0.0278008	0.0457409	0.00899931	0	0.0513619	0.0555	0	0.05	0.234067	1.00155
	Treatment	B.cells.naive	B.cells.memory	Plasma.cells	T.cells.CD8	T.cells.CD4.naive	T.cells.CD4.memory.resting	T.cells.CD4.memory.activated	T.cells.follicular.helper	T.cells.regulatory..Tregs.	T.cells.gamma.delta	NK.cells.resting	NK.cells.activated	Monocytes	Macrophages.M0	Macrophages.M1	Macrophages.M2	Dendritic.cells.resting	Dendritic.cells.activated	Mast.cells.resting	Mast.cells.activated	Eosinophils	Neutrophils
Group mean	Vehicle	0.0343645	0	0	0.102921	0	0.0163022	0.0462573	0.143549	0.175387	0	0.082101	0	0.0808742	0	0	0.0359491	0.0800782	0.0940489	0.0394938	0.0616716	0.00700186	0
	TGFBRi	0.0574938	0	0	0.141123	0.0333784	0.0107711	0.102619	0.0905549	0.1814	0.0317752	0.0584372	0	0.0578224	0	0.0018351	0.0180967	0.0531465	0.073723	0	0.0533876	0.0344436	0
P-value		0.501602	N/A	N/A	0.646962	0.233	0.793198	0.249029	0.198821	0.948865	0.42265	0.575691	N/A	0.596826	N/A	0.356824	0.530786	0.694514	0.841417	0.42265	0.605354	0.129311	N/A
	P-values, unpaired, two-tailed t-test w/ Welch's correction
