# Supplementary material for: Breast cancer prevention by short-term inhibition of TGFβ signaling
Source: Nat Commun. 2022 Dec 7;13:7558. doi: 10.1038/s41467-022-35043-5 (PMC9729304; doi:10.1038/s41467-022-35043-5)
Supplement: Supplementary file 6 — Supplementary Dataset 3 [file 41467_2022_35043_MOESM6_ESM.xlsx]

## Sheet: statistics
p-values for statistical significance of gene expression differences were calculcated inDESeq2 using Wald test following Benjamini and Hochberg adjustment

## Sheet: ACI_D0_Basal_TGFBRi_v_Ctrl
Gene.Symbol	baseMean	log2FoldChange	lfcSE	stat	pvalue	padj
Cst5	6.31474	16.7435	3.44368	4.8621	1.1615e-06	0.000151098
Ccl22	23.3119	9.07844	2.12257	4.27711	1.89338e-05	0.00120465
Ceacam16	8.73047	8.84439	2.07741	4.25741	2.06807e-05	0.00127138
LOC292543	8.79114	8.66112	2.65536	3.26175	0.00110728	0.0197407
Mapk4	5.52544	8.06773	2.55272	3.16044	0.00157531	0.024867
C5ar1	6.73059	8.00355	2.13736	3.7446	0.000180682	0.00585957
Mybphl	5.36932	7.91004	2.07951	3.80381	0.00014249	0.0050439
Chrnd	5.50581	7.88767	2.02916	3.88716	0.000101422	0.00400467
Nr5a2	5.83982	7.8209	2.48615	3.14578	0.00165642	0.0257293
Olr1105	4.43913	7.81235	2.67901	2.91614	0.00354396	0.0419801
Kcnk2	8.59308	7.75866	1.82392	4.25385	2.10126e-05	0.00127585
Mageb4	8.61481	7.67289	2.55701	3.00073	0.00269336	0.0355455
LOC171573	4.71565	7.60982	2.39241	3.18081	0.00146863	0.0237755
Slc6a18	17.8152	7.59763	1.6898	4.49618	6.91852e-06	0.00058949
Syce1	5.10026	7.4501	2.05422	3.62672	0.000287041	0.00798129
Thsd7b	8.01729	7.36698	2.00328	3.67747	0.000235561	0.00701865
Gdf9	8.00056	7.29127	2.50654	2.9089	0.00362705	0.0426178
Acsm1	6.89052	7.23276	2.45146	2.95039	0.00317377	0.0395568
Ern2	3.98301	7.17962	2.19035	3.27785	0.00104602	0.0190859
Calml4	8.87905	7.14478	1.79708	3.97578	7.01497e-05	0.00305209
Fcgbpl1	12.7106	7.14437	1.81516	3.93595	8.28675e-05	0.00343822
Ntn5	6.20234	7.09286	2.37333	2.98857	0.00280284	0.0364852
Ahsg	7.29104	7.0539	2.1521	3.27768	0.00104665	0.0190859
Kcnj1	10.461	7.03755	1.98592	3.54373	0.000394513	0.00999005
Wfdc8	6.13453	7.00611	2.33904	2.99529	0.00274182	0.0358924
Klrb1c	4.96454	6.91279	1.62457	4.25515	2.08912e-05	0.00127585
Cpb2	3.62741	6.87347	1.90539	3.60737	0.000309313	0.00833031
Csf3r	5.89985	6.85125	1.86153	3.68045	0.000232827	0.00698
Tmem212	4.48498	6.82142	1.86363	3.66028	0.000251942	0.00725452
Kcnq2	6.18497	6.8179	1.85374	3.67791	0.00023515	0.00701865
Nme8	5.75786	6.80589	2.30604	2.95133	0.00316404	0.0395369
Impg1	5.68954	6.78391	2.2188	3.05747	0.00223218	0.0317744
P2rx2	9.59741	6.76873	1.91203	3.54008	0.000399998	0.010083
Clcn1	6.63951	6.76653	2.10252	3.21829	0.00128957	0.0218477
Aire	4.20305	6.76254	2.30414	2.93495	0.003336	0.0407081
Siglec1	11.2359	6.74991	1.98928	3.39315	0.000690942	0.0144056
Th	5.69175	6.6414	2.20129	3.01705	0.00255246	0.0344154
Cyp2e1	10.7118	6.55554	1.50274	4.36238	1.28654e-05	0.000927968
Unc5a	45.5446	6.55413	1.58821	4.12675	3.67928e-05	0.0019214
Gstm6	4.53821	6.45327	1.94064	3.32532	0.000883171	0.0170887
Ddo	7.49271	6.44381	1.82627	3.5284	0.000418085	0.0103847
Adh4	14.6207	6.38716	1.37665	4.63964	3.49009e-06	0.000334544
Rnase10	3.46104	6.38468	1.86821	3.41754	0.000631894	0.0137413
LOC688553	15.5932	6.35038	1.50279	4.22573	2.38163e-05	0.00139359
Tlr4	53.0132	6.32094	1.03476	6.10862	1.00498e-09	5.05696e-07
Kl	5.86962	6.31783	2.0219	3.12469	0.0017799	0.0270288
Fcer2	29.0081	6.31063	1.30363	4.84082	1.29301e-06	0.000163819
Vnn3	43.3385	6.28869	1.41298	4.45066	8.56086e-06	0.000695809
Olr560	6.98389	6.22426	2.18467	2.84906	0.00438481	0.0484185
RGD1564319	5.03844	6.19033	1.93125	3.20535	0.00134897	0.022488
Cd52	17.6932	6.17957	1.83901	3.36028	0.000778636	0.0156001
Bcl2l15	80.5736	6.14748	1.66927	3.68274	0.000230742	0.0069461
Tnfsf13b	2.51976	6.14526	1.64128	3.74419	0.000180975	0.00585957
Blk	4.80155	6.12444	1.95254	3.13666	0.00170884	0.0262083
Otor	12.1907	6.11023	1.63753	3.73137	0.000190444	0.00604526
Actbl2	7.13535	6.10274	1.80912	3.37332	0.000742671	0.0151339
Asgr2	9.46997	5.99366	1.62155	3.69625	0.000218806	0.00668345
Mefv	15.0163	5.99091	1.85475	3.23004	0.00123774	0.0212162
Dzip1-ps1	5.42597	5.98861	1.64846	3.63285	0.000280312	0.00782405
LOC683469	149.425	5.97974	1.95464	3.05926	0.00221886	0.031695
Kif28p	14.7002	5.95086	2.05914	2.88997	0.00385276	0.044516
Ahsp	9.78161	5.91219	1.54034	3.83825	0.000123914	0.00456137
Lao1	57.9652	5.8792	1.18118	4.97739	6.44475e-07	9.98936e-05
Kcnk16	12.736	5.85964	1.77328	3.3044	0.0009518	0.0179401
Myo3b	8.29463	5.83179	1.75779	3.31768	0.000907673	0.0173326
Tmprss6	51.9291	5.82151	1.47882	3.93659	8.26465e-05	0.00343822
Sftpd	31.5381	5.7832	1.54063	3.75379	0.000174181	0.00581848
Hsd17b3	3.50729	5.77973	1.98017	2.9188	0.00351377	0.0417923
Pbx4	8.39155	5.77718	1.63242	3.53904	0.000401586	0.0101055
Nrxn3	16.4805	5.73373	1.89617	3.02385	0.00249579	0.0340733
F13a1	10.418	5.64394	1.73166	3.25927	0.001117	0.0198472
Gabra1	64.9387	5.62054	1.41362	3.97598	7.00892e-05	0.00305209
Abcg8	20.8443	5.601	1.49296	3.75161	0.000175702	0.00584469
Fgb	15.2466	5.59707	1.79437	3.11924	0.00181317	0.027376
Cacna1b	26.7928	5.58265	1.21333	4.60109	4.20292e-06	0.000382728
Kcnv2	15.8782	5.54392	1.46304	3.78932	0.000151063	0.00526551
Slamf6	19.9981	5.48638	1.61733	3.39225	0.000693204	0.014408
Dnase1l3	4.14729	5.47091	1.69938	3.21935	0.0012848	0.0218241
Slc36a3	8.35786	5.46766	1.83585	2.97827	0.0028988	0.0371138
Ocm2	36.7865	5.46365	1.46194	3.73725	0.000186046	0.00593148
Rgs8	2.92384	5.44727	1.88271	2.89332	0.00381198	0.0442202
Jakmip1	5.87853	5.433	1.8114	2.99933	0.00270572	0.0355477
Lman1l	6.5618	5.41988	1.45934	3.71394	0.00020406	0.00635291
Ppp1r32	5.24345	5.40781	1.6072	3.36473	0.000766177	0.0154401
Slc1a7	20.1652	5.39692	1.39548	3.86744	0.000109985	0.00426323
Mdh1b	8.588	5.39359	1.87532	2.8761	0.00402625	0.0458659
Ttc25	18.5319	5.38474	1.24643	4.32014	1.55932e-05	0.00106165
Nos1	10.7975	5.36406	1.63908	3.27261	0.00106558	0.0192385
Slc6a3	4.86175	5.34823	1.88781	2.83304	0.00461078	0.0498361
Olig1	6.17152	5.3346	1.74713	3.05334	0.00226309	0.0320588
Ccdc69	24.0527	5.33071	1.30752	4.07695	4.56296e-05	0.00223095
Myo7b	28.548	5.32023	1.07518	4.94822	7.48939e-07	0.00010804
Chrnb4	12.5488	5.31839	1.31276	4.05129	5.09365e-05	0.00240956
Cldn17	8.5119	5.31739	1.52407	3.48893	0.000484956	0.0115454
Nlrp4a	12.7167	5.25877	1.82785	2.87702	0.00401451	0.0457866
Ppp1r1c	8.23634	5.24825	1.84855	2.83913	0.00452374	0.0494085
Nlrp3	17.2165	5.2226	1.82456	2.86239	0.00420455	0.0471741
Fgf22	3.1365	5.19046	1.49966	3.46109	0.000537993	0.0123054
Sctr	15.5984	5.18814	1.71191	3.0306	0.00244065	0.0338026
Unc5cl	23.8305	5.16041	1.32388	3.89795	9.7012e-05	0.0039046
Grap	10.1306	5.12344	1.4185	3.61189	0.000303977	0.00827841
Clstn3	11.5125	5.0958	1.73727	2.93323	0.0033546	0.0408004
RGD1307443	16.0893	5.09449	1.77991	2.86221	0.00420692	0.0471741
Hsd17b14	3.87978	5.08457	1.76709	2.87737	0.00401008	0.0457866
Cd22	18.4079	5.07763	1.25282	4.05296	5.05733e-05	0.00240017
Cfap52	11.5669	5.07375	1.49519	3.39339	0.000690336	0.0144056
Fsd2	9.6689	5.06039	1.43179	3.53431	0.000408838	0.0102174
Cacna1e	11.7937	5.05481	1.36606	3.70028	0.00021536	0.0066338
Ackr2	9.49522	5.02582	1.36793	3.67404	0.000238742	0.00706422
Rnf133	7.30935	5.00936	1.76736	2.83438	0.00459144	0.0498296
Tssk5	8.98263	4.98819	1.53387	3.25204	0.00114581	0.0201623
Sds	4.97552	4.98492	1.4584	3.41808	0.000630653	0.0137348
Ankrd65	17.3857	4.95494	1.66998	2.96708	0.00300646	0.0381696
Mir6333	3.29497	4.95301	1.53214	3.23275	0.00122606	0.0211322
Grap2	3.65286	4.92792	1.61074	3.05941	0.00221772	0.031695
RGD1309870	4.26035	4.92146	1.73202	2.84145	0.0044909	0.0492343
Tmem116	15.0801	4.89359	1.46054	3.35053	0.000806567	0.015967
Tnfaip8l2	7.39412	4.87254	1.33589	3.64742	0.000264891	0.00748384
Nrn1l	3.67507	4.87035	1.68939	2.88291	0.00394025	0.0452043
Ppp1r27	4.33275	4.86681	1.46593	3.31996	0.000900308	0.0172942
Myo1g	16.5803	4.85256	1.49149	3.25349	0.00113996	0.0200837
Pou2f2	8.46376	4.83724	1.60992	3.00464	0.00265893	0.0354143
Mmp20	8.75378	4.83613	1.40084	3.45232	0.000555787	0.0125842
Gsta3	7.04344	4.82715	1.54487	3.12464	0.00178022	0.0270288
Aox1	62.2835	4.81889	1.41816	3.39798	0.000678849	0.0143345
Serpinb3	5.37247	4.80973	1.58485	3.03483	0.00240675	0.0335242
Fam81a	8.54049	4.80743	1.5404	3.1209	0.00180297	0.0272503
Scube1	21.1422	4.8014	1.14084	4.20864	2.56909e-05	0.0014913
Btc	52.1168	4.7602	0.791312	6.01557	1.7925e-09	8.42474e-07
Myh4	27.3689	4.75045	1.38509	3.4297	0.000604243	0.0133594
Linc01158	19.1732	4.73333	1.42548	3.32051	0.000898517	0.0172938
Mfsd6l	95.5865	4.72594	1.38908	3.40221	0.000668441	0.0142178
Skap1	12.3579	4.69904	1.42739	3.29205	0.00099459	0.0184366
Ndst3	8.25917	4.68007	1.62037	2.88827	0.0038737	0.044625
Dscaml1	12.5047	4.66754	1.50868	3.09379	0.00197616	0.0291423
Eda	43.0936	4.66018	0.974338	4.78292	1.72764e-06	0.000202998
Slc39a4	14.5144	4.64779	1.60118	2.90272	0.00369935	0.0432233
Slc25a54	12.5666	4.58959	1.52124	3.01701	0.00255283	0.0344154
Pcsk2	44.3919	4.54669	1.26869	3.58378	0.000338663	0.00893898
Adcy2	35.0526	4.52309	0.982673	4.60284	4.16766e-06	0.000381904
Cpa4	16.1316	4.51121	1.53646	2.9361	0.00332366	0.0406256
Zfp112	11.6369	4.49988	1.45921	3.08377	0.00204393	0.0299297
Kctd19	18.474	4.49768	1.02203	4.40072	1.07891e-05	0.000827355
Slc5a1	136.268	4.48675	1.1415	3.93056	8.47467e-05	0.00348802
Fbxo24	8.13258	4.48625	1.34227	3.34227	0.000830957	0.0163168
tGap1	8.44774	4.48263	1.47752	3.03389	0.00241419	0.0335958
Slc34a3	14.524	4.48261	1.48025	3.02828	0.00245951	0.0339235
Syk	15.475	4.46503	0.939263	4.75376	1.99667e-06	0.000223838
RT1-DOa	7.20866	4.45989	1.46457	3.04519	0.00232532	0.032671
Atp1a3	7.19122	4.45786	1.51524	2.94201	0.00326094	0.0401622
LOC100912312	11.2132	4.45784	1.34505	3.31425	0.000918889	0.0174764
Il1r2	98.4565	4.45704	1.01473	4.39233	1.12142e-05	0.000850995
LOC360479	23.7686	4.45703	1.08482	4.10854	3.98168e-05	0.00202843
Chgb	23.6045	4.42834	1.40981	3.14109	0.00168319	0.0259514
Otop1	16.7342	4.42703	1.20066	3.68715	0.000226776	0.0068693
Gcm2	34.1439	4.42383	1.48473	2.97956	0.00288667	0.036991
Xcr1	4.84444	4.41977	1.44903	3.05016	0.00228718	0.0323222
Asb16	6.36501	4.40732	1.4577	3.02347	0.00249894	0.0340733
Mylk3	9.22629	4.39983	1.25946	3.49342	0.000476875	0.011409
Vstm2b	10.0707	4.39295	1.17533	3.73764	0.000185756	0.00593148
Unc13b	234.778	4.39027	1.04964	4.18265	2.88132e-05	0.00158737
Cd19	14.4201	4.3685	1.52744	2.86002	0.00423613	0.0472953
Rlbp1	15.5086	4.3668	0.887941	4.9179	8.74776e-07	0.000122553
Xpnpep2	19.0255	4.36178	1.18341	3.68577	0.00022801	0.00689234
Gsdma	17.8489	4.35755	1.23637	3.52448	0.00042432	0.0104255
Pon3	42.8703	4.33124	1.2003	3.60846	0.000308019	0.00831961
Tuba8	11.7528	4.31735	1.36072	3.17285	0.00150949	0.0241154
Syt2	35.2593	4.30876	0.856003	5.03358	4.8141e-07	7.7935e-05
Fgd3	17.5195	4.30799	1.37949	3.12287	0.00179094	0.027153
Pnldc1	21.4567	4.28477	0.901569	4.75257	2.00847e-06	0.000223838
Adam28	40.2541	4.27318	1.33374	3.20391	0.00135575	0.0225324
Mtfp1	44.1411	4.26862	1.17727	3.62585	0.000288009	0.00799292
Mal2	421.427	4.24515	0.788231	5.38567	7.21758e-08	1.59334e-05
Hck	18.6371	4.23506	1.14	3.71496	0.000203235	0.00634076
Kcng4	15.7321	4.22081	1.34991	3.12674	0.00176759	0.0269391
Myod1	19.8872	4.19596	1.48216	2.83099	0.00464047	0.0499716
Fgd2	24.7549	4.19238	1.08404	3.86736	0.000110019	0.00426323
Tepp	7.40993	4.185	1.22348	3.42057	0.00062491	0.0136386
Mzb1	4.57823	4.18099	1.36438	3.06439	0.00218111	0.0314108
Gucy1b2	62.887	4.17976	1.09256	3.82567	0.000130415	0.00472673
Dnah1	53.4636	4.17374	1.0846	3.84818	0.000119001	0.00442307
Lyve1	27.6568	4.15789	1.18783	3.50039	0.000464573	0.0111857
Nckap1l	22.1428	4.15632	1.07686	3.85967	0.000113542	0.0043081
Sptb	56.3072	4.14266	1.14577	3.61561	0.000299638	0.00820624
Cngb1	10.0133	4.1302	1.15587	3.57324	0.000352593	0.00924335
Fcgr2b	57.8986	4.0971	0.865331	4.73472	2.19361e-06	0.000236747
Dnai1	16.3882	4.08487	1.27347	3.20767	0.00133813	0.0223697
Cldn10	164.945	4.06796	1.05366	3.86079	0.000113023	0.00429991
Ccdc173	33.689	4.06231	0.857974	4.73477	2.19307e-06	0.000236747
Ccnb1ip1	11.1386	4.04644	1.27745	3.16758	0.00153711	0.0243963
Plppr5	13.7323	4.03376	1.2107	3.33176	0.000862988	0.0167427
Tnfrsf14	10.2174	4.02904	1.38792	2.90294	0.00369672	0.0432233
Sult2b1	31.2399	4.02854	0.889909	4.52691	5.98518e-06	0.000519071
Pou2f3	8.77797	4.00768	1.37363	2.91759	0.00352744	0.0418777
Asic2	43.4196	4.00417	1.04691	3.82475	0.000130904	0.00473267
Kif26a	9.49218	3.99587	1.34997	2.95997	0.00307673	0.038668
Milr1	8.03006	3.98829	1.335	2.98748	0.00281285	0.036527
Rab3b	18.1723	3.98422	1.34221	2.9684	0.00299358	0.0380597
Dnajc6	50.7236	3.97912	1.0625	3.74506	0.000180352	0.00585957
Slitrk2	23.7608	3.97848	1.34314	2.96208	0.00305572	0.0384805
Hormad2	17.5785	3.97044	1.24671	3.18474	0.00144882	0.0235333
Comp	12.7422	3.96533	1.3896	2.85357	0.00432307	0.0480451
Adamts14	29.5439	3.95347	0.981749	4.02697	5.6501e-05	0.00261339
Corin	17.31	3.9219	1.1619	3.37543	0.000737015	0.0150811
Susd3	22.8874	3.9169	1.01568	3.85645	0.000115047	0.00432573
Soat2	13.1053	3.90426	1.15897	3.36872	0.000755175	0.0153244
Vmo1	16.5957	3.89951	1.07241	3.6362	0.000276687	0.00775255
Rsph10b	20.443	3.89415	1.29445	3.00834	0.00262682	0.0352095
Noxo1	39.9474	3.8886	1.1094	3.50514	0.000456368	0.0110637
Apbb1ip	121.482	3.88302	0.514429	7.54823	4.4123e-14	1.17114e-10
Nod2	16.2841	3.87865	1.04053	3.72756	0.000193339	0.00610427
Lcn12	18.0546	3.87487	1.11225	3.48381	0.000494329	0.0116543
Atp1b4	19.1927	3.87191	1.03041	3.75764	0.000171521	0.00578485
Il31ra	55.0461	3.84223	0.950026	4.04434	5.24699e-05	0.00247407
Apba1	14.0161	3.8315	1.1611	3.2999	0.000967207	0.0181434
Cd4	12.3384	3.82538	1.31251	2.91455	0.00356199	0.0421594
Bglap	8.0173	3.81344	1.03018	3.70171	0.000214155	0.00661067
Ppfia4	29.2424	3.81077	1.01146	3.76761	0.000164815	0.00562377
Atp4a	7.26873	3.80202	1.31156	2.89886	0.00374526	0.0436198
Pik3r6	40.5559	3.79929	1.24713	3.04641	0.0023159	0.0326016
RGD1309808	12.6395	3.79033	1.29643	2.92366	0.00345946	0.0414509
Meiob	12.7683	3.78737	1.29204	2.93131	0.0033753	0.0408373
Ankrd55	10.539	3.78734	1.26138	3.00253	0.00267745	0.035464
Erc2	14.8691	3.78284	1.33273	2.83842	0.00453371	0.0494803
Pcdh20	61.2149	3.77908	1.01092	3.73825	0.000185307	0.00593148
Prtg	74.4591	3.77345	1.07847	3.49889	0.000467204	0.0112144
Cmah	13.0288	3.77221	1.08935	3.4628	0.000534586	0.012266
Fer1l4	15.3396	3.76892	1.28831	2.92548	0.00343931	0.041265
Doc2b	8.27363	3.76179	1.17775	3.19405	0.0014029	0.0230703
Grip1	54.1544	3.73556	0.975106	3.83092	0.000127663	0.00465014
Ace2	85.5679	3.70944	1.00972	3.67374	0.00023903	0.00706422
RGD1307461	29.4751	3.70593	1.06979	3.46417	0.000531879	0.012266
LOC100910237	12.4344	3.69901	1.06806	3.4633	0.000533598	0.012266
Plb1	17.9208	3.69299	1.04711	3.52685	0.000420533	0.0104027
Rasal1	214.131	3.68904	0.847941	4.35058	1.35775e-05	0.000969729
LOC361016	16.8811	3.68497	1.22948	2.99717	0.00272497	0.0357039
Gapdh-ps1	14.3303	3.67894	1.26154	2.91622	0.00354299	0.0419801
Clca4l	20.5965	3.67168	1.06015	3.46336	0.000533466	0.012266
Akr1c12	18.9773	3.66936	0.951564	3.85613	0.000115194	0.00432573
Pigr	47.1338	3.65148	0.946405	3.85826	0.000114196	0.00432167
Otc	18.6665	3.64441	1.17838	3.09273	0.00198325	0.0292024
Itgb7	12.3271	3.63642	1.2449	2.92104	0.0034886	0.0417231
Pdzd7	20.8632	3.6288	1.23084	2.94822	0.00319612	0.0397203
Trpm1	30.436	3.62504	1.06848	3.39269	0.000692103	0.0144056
Ns5atp4	8.28396	3.6178	1.19829	3.01914	0.00253496	0.0343256
Izumo1	13.8635	3.6147	1.1251	3.21277	0.00131462	0.0221265
Cd247	17.6486	3.60456	1.17818	3.05944	0.00221754	0.031695
Ptgs2	224.457	3.60226	0.996711	3.61415	0.000301338	0.00822191
Fras1	37.7775	3.59973	1.17322	3.06824	0.00215321	0.0311541
Cd72	8.37727	3.59526	1.21992	2.94713	0.00320741	0.0397719
Fxyd7	121.472	3.5909	0.883935	4.0624	4.85708e-05	0.00233556
Nek11	23.1259	3.59085	0.977284	3.67432	0.000238483	0.00706422
Cdk18	17.3447	3.58116	1.08726	3.29373	0.000988657	0.018429
Fermt3	13.0407	3.57633	0.995364	3.59298	0.000326913	0.00869183
Apobr	51.7279	3.56587	0.904416	3.94273	8.05593e-05	0.00336318
Lrrk2	63.3648	3.565	1.20309	2.9632	0.00304454	0.0384393
Abca4	40.1582	3.56488	1.08813	3.27617	0.00105226	0.0191403
Cxcl13	121.774	3.55835	0.846005	4.20607	2.59852e-05	0.0015024
Rhoh	37.2588	3.55396	1.0204	3.48292	0.000495978	0.0116743
Sorcs1	50.9548	3.52669	1.21281	2.90786	0.00363907	0.0427214
Pstpip1	15.8839	3.52191	1.0505	3.35261	0.000800546	0.0158909
Nov	91.1082	3.50563	0.598585	5.85653	4.72624e-09	1.91282e-06
Nags	18.8594	3.50359	1.10681	3.16548	0.0015483	0.024547
Igf2bp1	34.6255	3.49718	1.15672	3.02335	0.00249996	0.0340733
Snx22	13.4147	3.49579	1.17736	2.96918	0.002986	0.0380047
Ikzf1	16.2725	3.47953	0.987106	3.52498	0.000423509	0.0104232
Hpd	19.413	3.47396	1.20371	2.88604	0.00390117	0.0448619
Myoc	162.575	3.44199	0.950631	3.62074	0.000293757	0.00809082
Tmeff2	73.5138	3.43119	0.855873	4.009	6.09761e-05	0.00275053
Fut2	23.4414	3.41852	1.17039	2.92085	0.00349077	0.0417231
Rassf6	203.872	3.4184	0.774531	4.41351	1.01707e-05	0.000792448
Nectin4	612.278	3.40226	0.982447	3.46305	0.000534096	0.012266
Mgat3	27.6493	3.39526	1.02457	3.31385	0.000920193	0.0174764
Fbxo43	6.25419	3.39221	1.13617	2.98565	0.00282979	0.0366489
Clhc1	13.608	3.3751	0.968152	3.48613	0.000490069	0.0115852
Rasgrf1	90.0002	3.3705	0.985413	3.4204	0.000625299	0.0136386
Treh	7.80647	3.36621	1.18167	2.84869	0.0043899	0.0484185
PCOLCE2	187.298	3.36204	0.697823	4.8179	1.45077e-06	0.000179133
Ano7	17.248	3.35757	1.07133	3.134	0.00172438	0.0263875
Endou	182.743	3.35603	0.861464	3.89573	9.79021e-05	0.00392957
Pik3r5	41.3792	3.34725	1.15129	2.90738	0.00364466	0.0427214
Mcoln3	35.4291	3.32435	1.07594	3.08971	0.00200355	0.0294568
Itga10	26.6644	3.32413	0.960373	3.46129	0.000537585	0.0123054
Sox2	66.7915	3.31945	1.01946	3.2561	0.00112952	0.019924
Alk	70.8572	3.31836	0.628031	5.28375	1.26564e-07	2.50622e-05
Gan	14.1495	3.31464	0.751373	4.41145	1.02683e-05	0.000795792
Ptpro	14.6902	3.29311	1.04791	3.14256	0.00167475	0.025925
Plin1	11.3284	3.29213	1.02866	3.2004	0.00137236	0.0226703
Upk1a	32.7132	3.29155	1.14474	2.87538	0.00403542	0.0459344
Btbd16	24.5584	3.28397	0.671878	4.88774	1.02e-06	0.000138892
Rab3il1	24.0449	3.27493	0.800452	4.09135	4.28877e-05	0.00212542
Snhg11	48.1986	3.26798	0.686205	4.76239	1.91314e-06	0.00022003
Plin5	13.71	3.26384	1.07823	3.02705	0.00246957	0.0339661
Tmod2	204.752	3.25202	0.671357	4.84395	1.27285e-06	0.000162679
Dapp1	112.082	3.25073	0.596462	5.45002	5.03628e-08	1.22298e-05
Iqcg	55.3281	3.25032	0.953221	3.40983	0.000650031	0.0140103
C6	252.503	3.24674	0.750224	4.32769	1.50679e-05	0.00103556
Slc13a2	58.9347	3.24265	0.976817	3.31961	0.000901427	0.0172942
Ampd1	27.6317	3.2397	0.652091	4.96818	6.75859e-07	0.000102576
RGD1561849	32.0101	3.23764	0.882096	3.6704	0.000242174	0.00709697
Kif26b	22.827	3.22678	1.03942	3.10439	0.00190671	0.0283767
Phf21b	5.33186	3.22404	1.05142	3.06636	0.00216679	0.0313195
Mcf2l	279.903	3.21379	0.996971	3.22355	0.00126612	0.0216011
Cpne9	12.4449	3.21302	1.01286	3.17221	0.00151285	0.0241162
Traf1	20.222	3.20549	1.05833	3.02883	0.00245501	0.0339235
LOC106182250	5.29718	3.20396	1.07188	2.9891	0.00279803	0.0364644
Ddc	67.2765	3.18938	0.911248	3.50001	0.00046524	0.0111857
Rilp	26.8958	3.18644	0.72635	4.38693	1.14963e-05	0.000867878
Sugct	20.369	3.17921	0.92563	3.43465	0.000593323	0.013198
Ly6g6e	52.833	3.16989	0.720719	4.39823	1.09137e-05	0.000832525
Cpne5	22.423	3.16115	0.843896	3.7459	0.000179747	0.00585957
Sspo	19.9758	3.15798	0.98298	3.21266	0.00131514	0.0221265
Kcnab1	49.3603	3.14727	1.03688	3.03531	0.00240285	0.0335019
Mmp27	57.1129	3.14538	0.667532	4.71195	2.45358e-06	0.000257868
Ucn2	25.8766	3.14188	0.912422	3.44345	0.000574344	0.0128755
Csf1r	45.6899	3.11813	0.92398	3.37467	0.000739048	0.0150811
Dcn	7444.53	3.09852	0.693125	4.47036	7.80876e-06	0.000650135
Srcin1	53.41	3.09396	0.984137	3.14383	0.00166753	0.0258467
Kif27	51.5385	3.08211	0.807431	3.81718	0.000134986	0.00484422
Hpse	45.7699	3.08147	0.747904	4.12014	3.7865e-05	0.00195636
Disc1	16.0588	3.07548	0.813266	3.78164	0.000155798	0.00540471
Phkg1	23.3354	3.07211	0.739972	4.15165	3.30083e-05	0.00176165
Lyz2	209.085	3.06521	0.980982	3.12464	0.00178023	0.0270288
RGD1310507	312.434	3.06431	0.529225	5.79019	7.03073e-09	2.56094e-06
Hecw2	39.7743	3.06427	1.04488	2.93267	0.00336064	0.0408037
Plg	268.551	3.06258	0.983897	3.1127	0.00185384	0.0277885
Cideb	14.2991	3.05489	1.03718	2.94539	0.00322549	0.0398672
Slc25a45	38.2366	3.05466	0.702783	4.34652	1.38316e-05	0.000972968
Ablim2	23.3231	3.05087	0.929713	3.28152	0.00103249	0.0189707
Syn3	14.056	3.03765	0.937481	3.24023	0.00119433	0.0206913
Exd1	31.3303	3.01318	1.05146	2.86571	0.00416072	0.0468483
Il12rb2	18.8859	3.01094	0.87427	3.44395	0.000573284	0.0128755
Gbp4	13.6679	2.99793	0.699673	4.28475	1.82941e-05	0.0011804
Six1	27.5628	2.99615	1.05423	2.84203	0.00448273	0.0492015
Chrdl1	183.854	2.99452	0.976964	3.06513	0.00217575	0.0313868
2021-03-10	32.4463	2.9877	0.864877	3.45448	0.000551361	0.0125325
Prodh	133.191	2.98707	0.637913	4.68257	2.83299e-06	0.0002887
Ssh2	157.498	2.98485	0.71132	4.19621	2.71421e-05	0.00152687
Fam227a	93.2632	2.98153	0.778081	3.8319	0.000127159	0.00464338
Capn8	201.877	2.97264	0.60901	4.8811	1.05497e-06	0.000141018
Tdrkh	18.0202	2.96885	1.01215	2.93321	0.00335477	0.0408004
Cwh43	98.9095	2.96828	0.988773	3.00198	0.00268226	0.0354955
Layn	97.2258	2.96823	0.443551	6.69196	2.20207e-11	2.29173e-08
Gda	563.843	2.96675	0.549168	5.40226	6.58051e-08	1.49809e-05
Wdr93	25.5305	2.96025	0.893743	3.31219	0.000925683	0.0175159
Gjb1	115.895	2.94921	1.00732	2.92777	0.00341399	0.041075
Gpx3	2702.33	2.93778	0.598576	4.90794	9.20363e-07	0.000127711
Ttc30a1	16.5746	2.92782	0.998874	2.93113	0.00337736	0.0408373
RT1-M6-2	15.1752	2.92752	0.675955	4.33094	1.48473e-05	0.00102524
Mnda	220.254	2.92448	0.614142	4.76189	1.9179e-06	0.00022003
Slc43a3	287.984	2.92147	0.652733	4.47576	7.61417e-06	0.000637577
Lrrc36	60.0086	2.91739	0.834871	3.49442	0.000475088	0.0113849
Plcd4	19.5606	2.91404	0.936593	3.11132	0.00186254	0.0278902
Cacna1s	253.452	2.91091	0.923344	3.15257	0.00161838	0.0253002
Anpep	577.334	2.89689	0.763409	3.79467	0.000147838	0.0051779
Pex5l	14.9435	2.88847	0.770711	3.7478	0.000178393	0.00585957
Cadm2	115.55	2.88322	0.993672	2.90158	0.00371289	0.0433468
Npas2	333.324	2.87376	0.708941	4.0536	5.0436e-05	0.00240017
Slc7a8	177.085	2.8675	0.693519	4.13472	3.55391e-05	0.00186261
Htr1b	14.4736	2.86748	0.853677	3.35897	0.000782337	0.0156001
Akr1c19	139.577	2.86706	0.597861	4.79554	1.62238e-06	0.000193755
Lefty1	291.314	2.8625	0.90007	3.18031	0.00147116	0.0237901
Syne3	35.8942	2.86085	0.811846	3.52388	0.00042528	0.0104284
Lrrn4cl	149.739	2.85548	0.665721	4.28931	1.79227e-05	0.00116949
Acss1	704.956	2.85293	0.575157	4.96026	7.04005e-07	0.00010361
Abca8a	1628.02	2.8499	0.803934	3.54495	0.000392695	0.00998527
Hepacam2	655.877	2.84952	0.593515	4.80109	1.57803e-06	0.000190015
Stmn4	31.404	2.84643	0.806989	3.52723	0.000419937	0.0104027
Lox	206.009	2.8352	0.813025	3.48723	0.000488057	0.0115852
Rxrg	89.0758	2.82921	0.785055	3.60384	0.000313552	0.0083979
Cadm3	79.0402	2.81083	0.668733	4.20321	2.63157e-05	0.00150295
Stac3	6.45328	2.80467	0.819455	3.42261	0.00062024	0.0135689
Rasgef1c	337.7	2.80257	0.541896	5.17178	2.31875e-07	4.38755e-05
Scin	88.1645	2.80059	0.822855	3.4035	0.000665275	0.0141711
Masp1	26.9344	2.8005	0.863398	3.24358	0.00118037	0.0204982
Sfrp5	773.626	2.79568	0.562977	4.96589	6.83851e-07	0.000102719
Dnajb13	30.0922	2.79462	0.824135	3.39098	0.000696433	0.0144206
Cd46	25.6022	2.78915	0.744017	3.74877	0.000177704	0.00585957
Sox6	37.6377	2.78847	0.767918	3.6312	0.000282103	0.00785897
Myh6	17.5779	2.78498	0.978763	2.84541	0.00443549	0.0488105
Nostrin	19.9125	2.77809	0.980601	2.83304	0.00461072	0.0498361
Marveld3	188.48	2.77428	0.667971	4.15329	3.27729e-05	0.00175552
Gpr85	16.6595	2.76422	0.920159	3.00407	0.00266397	0.0354143
Aadat	360.643	2.74894	0.72863	3.77275	0.00016146	0.00555849
Mtus2	33.9084	2.74736	0.717697	3.82802	0.00012918	0.00469366
RGD1564854	53.6621	2.74127	0.870495	3.14909	0.00163781	0.0254946
Map7d3	16.8029	2.73471	0.952087	2.87233	0.00407456	0.0463076
Ephx3	47.7517	2.72755	0.773632	3.52564	0.000422465	0.0104232
Zfp385d	64.3965	2.72553	0.838727	3.2496	0.00115567	0.0202624
Cytip	122.298	2.72426	0.709788	3.83813	0.000123974	0.00456137
RGD1561931	63.2173	2.72358	0.854995	3.18549	0.00144511	0.0234991
Bnc2	23.7844	2.72093	0.912822	2.98079	0.00287507	0.0369792
Hrasls5	29.2045	2.71881	0.948269	2.86713	0.00414211	0.0468196
Kcnd3	105.86	2.70776	0.869545	3.114	0.00184568	0.0276948
RT1-Bb	155.494	2.70727	0.632112	4.28289	1.84479e-05	0.0011804
Fam20a	286.774	2.6916	0.425801	6.32126	2.59447e-10	1.64354e-07
Laptm5	180.505	2.69069	0.551635	4.87766	1.07351e-06	0.000142191
Lrp2	69.2523	2.68953	0.917065	2.93276	0.00335962	0.0408037
Fa2h	18.358	2.68771	0.882889	3.04422	0.00233285	0.0327138
Slfn13	93.6685	2.67979	0.631299	4.24488	2.18706e-05	0.00130371
Eno4	18.8942	2.67475	0.710638	3.76387	0.000167305	0.00566892
Pigl	81.6695	2.66801	0.523481	5.09667	3.45672e-07	5.85633e-05
Grid2ip	46.7836	2.65371	0.751277	3.53227	0.000412006	0.010279
Marveld2	317.879	2.65217	0.711522	3.72745	0.000193424	0.00610427
Slc35f2	29.1886	2.64679	0.775659	3.41232	0.000644132	0.0139037
Lgi1	39.5606	2.62951	0.859902	3.05791	0.00222883	0.0317744
Papss2	85.7337	2.62176	0.822449	3.18775	0.00143384	0.0234467
Arntl2	13.4692	2.61818	0.86701	3.01978	0.00252957	0.0343165
Napb	13.871	2.61766	0.733039	3.57097	0.000355662	0.00930341
Nemp1	18.6762	2.61581	0.708794	3.69051	0.000223805	0.00679342
Angptl1	49.1573	2.59975	0.693342	3.7496	0.000177117	0.00585957
Ptgr1	87.8237	2.59393	0.748744	3.46438	0.000531454	0.012266
Catsperg1	60.9765	2.58775	0.591456	4.37522	1.21309e-05	0.000891325
Cabyr	25.9326	2.58229	0.758367	3.40507	0.000661466	0.0141199
Adrbk2	61.6824	2.58074	0.656012	3.93398	8.35515e-05	0.00344857
Trpc3	428.543	2.57697	0.804558	3.20297	0.0013602	0.022572
Smpd3	112.741	2.57285	0.720696	3.56995	0.000357047	0.0093229
Pm20d1	133.414	2.57141	0.665525	3.86373	0.000111668	0.00429991
Ntm	37.0099	2.56412	0.789748	3.24675	0.0011673	0.020344
Eml5	48.86	2.55831	0.788426	3.24484	0.00117519	0.0204569
Fam109b	22.2269	2.55314	0.716617	3.56277	0.000366957	0.00949655
Spef2	106.397	2.54695	0.559842	4.54942	5.37946e-06	0.000472161
Ppp1r9a	94.0472	2.53686	0.792442	3.20132	0.001368	0.0226458
Adap1	17.7764	2.53443	0.820377	3.08935	0.00200592	0.029462
Pcsk6	94.1235	2.52826	0.826198	3.06011	0.00221256	0.031695
Vnn1	34.3675	2.52496	0.85971	2.93698	0.00331421	0.0405441
Cd55	90.7492	2.52168	0.561691	4.48944	7.14095e-06	0.000604905
Slc7a10	122.201	2.52149	0.845167	2.98342	0.00285047	0.0367864
Muc1	613.31	2.51981	0.627475	4.0158	5.92443e-05	0.00268907
Rbm20	56.3398	2.51675	0.855752	2.94098	0.0032718	0.0401941
Phka2	24.7728	2.50299	0.834797	2.99833	0.00271467	0.035633
Cadm4	20.0019	2.49881	0.58661	4.25975	2.04655e-05	0.00126825
Cbx2	44.5719	2.49787	0.720124	3.46866	0.000523053	0.0121934
Lsp1	80.8041	2.49716	0.563222	4.43371	9.26268e-06	0.000741515
Lgi4	450.021	2.49633	0.563447	4.43046	9.40343e-06	0.000744609
Nav3	84.5984	2.48738	0.8765	2.83785	0.00454178	0.0495313
Tmod1	32.7689	2.48607	0.643756	3.86181	0.000112549	0.00429991
Slc43a1	80.8099	2.48493	0.599348	4.14605	3.38255e-05	0.00179214
Zfp786	54.2755	2.484	0.758594	3.27448	0.00105858	0.0192073
Fmo4	24.4609	2.48292	0.841139	2.95186	0.0031587	0.0395041
Fam71a	21.5335	2.4804	0.738628	3.35812	0.000784746	0.0156001
Pdgfrl	142.692	2.47798	0.623909	3.97169	7.13634e-05	0.00307623
Tfap4	33.9618	2.47716	0.614042	4.03419	5.47917e-05	0.00255053
Fmnl1	35.9965	2.47382	0.863207	2.86585	0.00415892	0.0468483
Dyx1c1	26.228	2.47359	0.824281	3.0009	0.00269182	0.0355455
Htra3	353.87	2.4697	0.602997	4.09571	4.20878e-05	0.00210728
Has1	766.397	2.45031	0.552656	4.43369	9.26344e-06	0.000741515
Tf	54854.9	2.44975	0.401048	6.10837	1.00653e-09	5.05696e-07
Dpyd	439.016	2.44942	0.668445	3.66435	0.000247968	0.00717287
Xkr6	29.0481	2.44518	0.844063	2.89691	0.00376853	0.0438208
Tmem8a	76.2615	2.43629	0.560636	4.34559	1.389e-05	0.000972968
Abat	20.9106	2.4328	0.766164	3.17529	0.00149685	0.0240453
Fgf7	34.5002	2.43082	0.742134	3.27545	0.00105494	0.0191651
Insr	140.68	2.43043	0.610663	3.97999	6.89169e-05	0.00304278
Adamts5	97.3048	2.42185	0.567406	4.26829	1.96975e-05	0.00124644
P2ry1	99.6864	2.42027	0.571229	4.23694	2.26582e-05	0.00133656
Tnfaip6	2472.38	2.42012	0.663778	3.64598	0.000266375	0.00750693
Bend7	114.876	2.41656	0.5625	4.29611	1.73823e-05	0.00114597
Acsm3	492.22	2.41165	0.617592	3.90492	9.42581e-05	0.00383615
Nup210l	65.5245	2.41088	0.789619	3.05322	0.00226402	0.0320588
Ccdc40	27.3209	2.39945	0.572636	4.19019	2.78725e-05	0.00155595
Gfap	256.166	2.39158	0.680325	3.51534	0.000439183	0.0107005
Fcmr	35.7183	2.39051	0.813118	2.93993	0.0032829	0.0402964
Car6	69.8868	2.386	0.814166	2.93061	0.00338302	0.0408373
Fgl2	8351.64	2.38336	0.642648	3.70866	0.00020836	0.00646683
Ccdc103	13.3866	2.3818	0.789475	3.01694	0.0025534	0.0344154
Nqo1	462.316	2.38113	0.361525	6.58636	4.50736e-11	4.37815e-08
Akap6	62.8431	2.37649	0.571348	4.15944	3.19029e-05	0.00171522
Tgfbi	486.285	2.37519	0.671641	3.5364	0.000405614	0.0101543
Igf2bp2	167.978	2.36186	0.410392	5.75513	8.65729e-09	3.00325e-06
Scrn1	34.145	2.35481	0.719466	3.273	0.00106413	0.0192385
Dpp4	144.314	2.35403	0.603461	3.90088	9.58445e-05	0.0038683
Cntf	77.4646	2.3511	0.71514	3.2876	0.00101045	0.0186594
Thbs2	402.496	2.34636	0.780922	3.00461	0.00265926	0.0354143
Rbp4	40.8274	2.33778	0.819795	2.85167	0.00434904	0.0481867
Daglb	138.364	2.33477	0.415558	5.61839	1.92749e-08	5.87951e-06
Cyp2d4	40.7048	2.32757	0.65246	3.56737	0.000360579	0.00938149
Csn1s1	60259.1	2.32585	0.719151	3.23416	0.00122001	0.021086
Syce2	51.5544	2.32393	0.77478	2.99947	0.00270453	0.0355477
Dlx1	14.3469	2.32322	0.782326	2.96964	0.00298153	0.0380047
Helz2	176.181	2.31999	0.770279	3.01189	0.00259627	0.0348815
Usp43	241.036	2.31959	0.620416	3.73876	0.000184931	0.00593148
Scg3	26.7307	2.31799	0.771883	3.00303	0.00267303	0.035464
Neu2	135.005	2.30968	0.717633	3.21847	0.00128878	0.0218477
Celf2	196.43	2.30004	0.541689	4.24604	2.17579e-05	0.00130371
Orai2	134.558	2.29901	0.435195	5.28271	1.27289e-07	2.50622e-05
Slc25a23	760.069	2.29415	0.741825	3.09258	0.00198424	0.0292024
Arhgef15	182.971	2.29265	0.713099	3.21505	0.0013042	0.0219933
Slc16a11	78.9054	2.29046	0.798253	2.86934	0.00411329	0.0466024
Syt7	61.1274	2.29026	0.69066	3.31604	0.000913016	0.0174118
Clmp	108.163	2.28472	0.628412	3.6357	0.000277226	0.00775275
Itgbl1	127.861	2.28217	0.792605	2.87933	0.00398517	0.045593
Slc16a6	38.0124	2.27564	0.752003	3.02611	0.00247724	0.0339661
Pstpip2	109.559	2.27307	0.57644	3.94329	8.03725e-05	0.00336318
Ckmt1b	236.827	2.26215	0.781968	2.8929	0.00381702	0.0442434
Plcb4	404.88	2.25837	0.445185	5.07287	3.91868e-07	6.56266e-05
Gnat1	30.9429	2.24183	0.709437	3.16001	0.00157764	0.0248769
Agmo	28.6807	2.2399	0.782144	2.8638	0.00418589	0.047059
Gab2	83.6545	2.23415	0.594889	3.75558	0.000172939	0.00580582
Dse	79.8753	2.23335	0.788652	2.83186	0.00462787	0.0499467
Ankrd6	200.053	2.23202	0.520455	4.28861	1.79799e-05	0.00116949
Csgalnact1	59.783	2.23143	0.676279	3.29958	0.000968309	0.0181434
Cdo1	647.199	2.23038	0.577552	3.86179	0.000112559	0.00429991
Hipk4	39.7012	2.22356	0.46186	4.81436	1.47672e-06	0.000180805
Plcxd2	360.833	2.2205	0.600931	3.69509	0.000219806	0.00669994
Zeb2os	10.7914	2.21506	0.779647	2.84111	0.00449572	0.0492501
Pcsk5	150.455	2.20717	0.75314	2.93062	0.00338285	0.0408373
Mettl24	48.8788	2.20411	0.642469	3.43069	0.000602058	0.0133313
Ddr2	131.921	2.20314	0.705111	3.12453	0.00178089	0.0270288
Sfrp4	220.769	2.20241	0.675893	3.25851	0.00111997	0.0198757
Syt12	225.574	2.20214	0.769639	2.86127	0.00421952	0.0472184
Pla2g4a	38.2626	2.20173	0.738879	2.97983	0.00288406	0.0369901
Asb14	21.459	2.18899	0.72867	3.00408	0.00266381	0.0354143
LOC500475	44.1255	2.18661	0.57346	3.81301	0.000137286	0.0049026
Adap2	83.4147	2.18009	0.64904	3.35894	0.000782415	0.0156001
Enpp3	4596.74	2.17823	0.466975	4.66455	3.09293e-06	0.000304486
Dclk2	120.636	2.17352	0.540163	4.02383	5.72596e-05	0.00262373
C1s	1099.61	2.17145	0.692132	3.13733	0.00170491	0.0261972
Cfh	318.548	2.16739	0.708759	3.05801	0.00222812	0.0317744
Mapk12	164.365	2.16652	0.430332	5.03454	4.78997e-07	7.7935e-05
Rasef	448.509	2.1633	0.36513	5.92474	3.12787e-09	1.30209e-06
Pomgnt2	45.1667	2.16197	0.620129	3.48632	0.000489707	0.0115852
Kcnn4	551.129	2.15798	0.5277	4.08941	4.32477e-05	0.002136
Tspan33	41.7534	2.14988	0.742252	2.89642	0.00377445	0.0438431
LOC498231	11.0144	2.13549	0.745141	2.86588	0.00415848	0.0468483
Snx8	155.28	2.13211	0.3694	5.77181	7.84222e-09	2.78686e-06
Dpt	440.149	2.12881	0.728981	2.92026	0.00349743	0.0417608
Creb5	548.536	2.12757	0.268347	7.92842	2.21958e-15	1.07798e-11
Add3	1422.01	2.12633	0.534564	3.9777	6.95855e-05	0.00305209
Enpp5	280.169	2.12515	0.506565	4.19522	2.72607e-05	0.00152765
Tulp2	71.3218	2.12125	0.579702	3.65921	0.000252993	0.00727042
Ntrk2	462.061	2.10922	0.699016	3.01741	0.00254942	0.0344154
Arhgef37	83.6894	2.1047	0.541607	3.88604	0.000101894	0.00401088
Flvcr2	444.079	2.10444	0.611745	3.44006	0.00058158	0.0130163
Nrxn1	59.4447	2.10384	0.742432	2.83372	0.00460096	0.0498318
Pip5k1b	249.519	2.08703	0.394095	5.29576	1.18522e-07	2.4322e-05
Sgce	348.865	2.08358	0.45943	4.53514	5.75642e-06	0.000502222
Bmpr1b	144.793	2.0833	0.538787	3.86665	0.000110343	0.00426443
Tsga10	49.084	2.08169	0.512079	4.06517	4.79967e-05	0.0023233
Slc17a5	290.179	2.0795	0.370179	5.61754	1.93697e-08	5.87951e-06
Art3	609.584	2.07919	0.589304	3.52821	0.000418381	0.0103847
Srgap1	91.6	2.07901	0.378827	5.48801	4.06494e-08	1.07684e-05
Trim14	67.1104	2.07822	0.584192	3.55743	0.000374508	0.00965766
Dhtkd1	62.8656	2.07593	0.714558	2.9052	0.00367018	0.042986
Gbp2	351.808	2.07578	0.437915	4.74016	2.13555e-06	0.000233947
Bicc1	93.5477	2.07071	0.614788	3.36817	0.000756696	0.0153339
Lurap1	38.0445	2.06741	0.634934	3.2561	0.00112953	0.019924
Cldn1	98.5364	2.06009	0.722138	2.85276	0.00433418	0.0481318
Mak	48.8356	2.05695	0.561366	3.66419	0.000248121	0.00717287
Lpl	3595.83	2.0356	0.547506	3.71796	0.000200842	0.00630661
Rbpjl	54.4428	2.02865	0.484245	4.18931	2.79805e-05	0.00155602
Zfp467	87.3692	2.02439	0.420766	4.81121	1.50019e-06	0.000182148
Gpr19	47.1931	2.02242	0.470371	4.29962	1.71095e-05	0.00113714
Angptl6	39.2779	2.01867	0.593547	3.40103	0.000671328	0.0142584
Pde4a	205.215	2.01748	0.672615	2.99945	0.00270465	0.0355477
Prex2	398.705	2.01631	0.581812	3.46558	0.000529097	0.012266
Osr2	209.051	2.01399	0.578696	3.48021	0.000501013	0.0117738
RT1-Db1	289.125	2.00903	0.696005	2.88652	0.00389524	0.0448292
Tmem220	99.2759	2.00725	0.626884	3.20195	0.00136499	0.0226257
Farp2	121.8	2.00257	0.53414	3.74915	0.000177438	0.00585957
Lipt1	50.3151	2.00164	0.588663	3.40032	0.000673069	0.0142745
Gas7	1107.01	2.00033	0.500562	3.99616	6.43783e-05	0.00287727
Nxpe3	91.4759	1.99556	0.633236	3.15137	0.00162505	0.02535
Efemp1	331.704	1.99551	0.589747	3.38367	0.000715239	0.014719
Pnpla7	499.036	1.99331	0.498125	4.00162	6.29107e-05	0.00282904
Nlrp1a	58.0064	1.97752	0.57303	3.45099	0.000558543	0.012617
Rab19	38.486	1.97371	0.607055	3.25129	0.00114883	0.0201912
Zfp26	160.436	1.97162	0.581014	3.39342	0.000690266	0.0144056
Ifih1	453.137	1.96305	0.484307	4.05332	5.04963e-05	0.00240017
Trim69	26.2688	1.96068	0.639623	3.06537	0.00217399	0.0313868
Gsn	17570.3	1.96027	0.520964	3.76276	0.000168045	0.00568079
Aqp3	404.205	1.95972	0.587996	3.33288	0.000859514	0.0167198
Rnf225	45.3174	1.95634	0.576886	3.39121	0.000695842	0.0144206
Fes	97.7632	1.94041	0.589146	3.2936	0.000989121	0.018429
Plcd1	566.697	1.92324	0.475956	4.04079	5.32725e-05	0.00249576
Stard13	288.532	1.92063	0.640345	2.99937	0.00270542	0.0355477
Mbp	1999.7	1.91903	0.358291	5.35607	8.50507e-08	1.79593e-05
Agtpbp1	189.595	1.91682	0.638382	3.00262	0.00267669	0.035464
Dock8	730.511	1.90367	0.645541	2.94895	0.00318856	0.0396731
Eid3	85.7572	1.9013	0.572862	3.31894	0.000903588	0.0173
Dnm3	123.59	1.8997	0.597844	3.17759	0.00148507	0.0239617
Dhh	97.2099	1.89864	0.663398	2.862	0.00420984	0.0471741
Gjb2	1913.08	1.89469	0.392757	4.82409	1.40644e-06	0.000175144
Epb41l4a	118.136	1.89363	0.476652	3.97278	7.10395e-05	0.00307135
Ypel4	25.9838	1.8901	0.60332	3.13283	0.0017313	0.0264414
Dnm1	98.463	1.88892	0.57909	3.26187	0.00110678	0.0197407
Rnf32	20.8708	1.85994	0.542923	3.4258	0.000613002	0.0134916
Il1rl1	338.169	1.85799	0.639048	2.90743	0.0036441	0.0427214
Rrad	127.505	1.85339	0.600275	3.08757	0.00201803	0.0296092
Kif13b	270.85	1.85017	0.591722	3.12675	0.0017675	0.0269391
Zeb1	153.113	1.84034	0.590198	3.11817	0.00181976	0.0274187
Mir207	68.9562	1.84023	0.431588	4.26385	2.00935e-05	0.00125112
Zfp167	106.114	1.83968	0.585595	3.14156	0.00168049	0.0259514
Abcc4	182.588	1.83715	0.593247	3.09678	0.00195634	0.0289969
Vwa5b2	42.9112	1.83613	0.598249	3.06918	0.00214649	0.0310878
Mal	510.198	1.82727	0.562643	3.24765	0.00116364	0.0203355
Aoc2-ps1	21.9144	1.82352	0.643437	2.83403	0.0045965	0.0498296
Irak3	202.665	1.81187	0.589515	3.0735	0.00211561	0.030772
Gng2	152.592	1.8065	0.612831	2.94779	0.00320052	0.0397203
Plp1	1083.84	1.8027	0.626063	2.87942	0.00398412	0.045593
Tmem173	145.151	1.79782	0.389237	4.61883	3.85916e-06	0.000362761
Ephx2	34.0906	1.79625	0.563777	3.1861	0.00144202	0.0234991
Ecm1	537.571	1.78546	0.382965	4.66221	3.12832e-06	0.000305903
Rps6ka5	236.109	1.78298	0.587216	3.03633	0.00239475	0.033453
Nadsyn1	197.318	1.77831	0.418306	4.25121	2.12615e-05	0.0012854
Nebl	47.6396	1.77736	0.415018	4.28261	1.84716e-05	0.0011804
Mocos	344.978	1.77512	0.360871	4.91899	8.6991e-07	0.000122553
Dclre1c	110.535	1.77182	0.38238	4.63365	3.59279e-06	0.000342137
Shbg	47.9501	1.77129	0.59167	2.99371	0.0027561	0.036047
LOC100363289	45.1318	1.77031	0.542792	3.26149	0.0011083	0.0197407
Ccdc181	117.021	1.76808	0.560922	3.1521	0.00162103	0.0253145
Gsap	92.9468	1.7555	0.579736	3.02809	0.00246102	0.0339235
Tmprss2	849.743	1.75397	0.542601	3.23252	0.00122703	0.0211322
Pex11g	74.346	1.75119	0.613227	2.85569	0.00429427	0.0478345
Tgfb2	508.941	1.74936	0.34074	5.13399	2.83664e-07	5.10245e-05
Lpxn	52.3743	1.74912	0.409864	4.26757	1.97617e-05	0.00124644
Mitf	154.954	1.7471	0.538032	3.24721	0.00116542	0.0203355
Slc38a9	47.8377	1.7445	0.490258	3.55832	0.000373233	0.00964186
Gpatch1	245.228	1.7444	0.280827	6.21166	5.24263e-10	3.03961e-07
Serping1	2005.59	1.74404	0.508659	3.42871	0.000606466	0.0133679
Ftx	30.4595	1.72593	0.591155	2.91959	0.00350497	0.0417608
Zbtb46	54.8135	1.72532	0.606449	2.84495	0.00444182	0.0488433
Hspa4l	486.844	1.71789	0.499808	3.4371	0.000587973	0.0131191
Creb3l1	267.615	1.70893	0.541627	3.15517	0.00160406	0.0251667
Dlgap1	164.581	1.70513	0.431772	3.94914	7.84319e-05	0.00330275
Car8	313.244	1.70305	0.491342	3.46611	0.000528039	0.012266
Pigv	107.371	1.70064	0.437367	3.88837	0.000100922	0.00399573
Acvr2b	86.0349	1.69644	0.387552	4.37733	1.20141e-05	0.000888558
Casp12	100.263	1.69297	0.509453	3.32311	0.000890184	0.0171788
Ppfibp2	376.467	1.68879	0.335121	5.03936	4.671e-07	7.73369e-05
Car14	27.159	1.68489	0.591318	2.84938	0.00438045	0.0484185
Mapt	111.973	1.68313	0.400537	4.20218	2.64356e-05	0.00150295
Cadm1	570.779	1.6754	0.303506	5.52016	3.38686e-08	9.31067e-06
Ldb2	82.5007	1.67478	0.554277	3.02156	0.00251474	0.0341789
Neil1	126.039	1.66869	0.457425	3.64802	0.000264271	0.00748384
Wdr5b	74.1729	1.66695	0.406276	4.10299	4.07841e-05	0.00206328
Ttll3	83.2144	1.66152	0.454686	3.65421	0.000257979	0.00739911
Casc1	93.9762	1.65772	0.332052	4.99236	5.96466e-07	9.4462e-05
Fhod1	71.3713	1.6577	0.479678	3.45586	0.000548536	0.0125073
Arhgef28	244.144	1.65382	0.450446	3.67152	0.000241115	0.00708975
Rab32	330.489	1.6537	0.38429	4.30326	1.68304e-05	0.00112486
Enpp4	168.344	1.64575	0.54484	3.02061	0.00252269	0.034255
Cab39l	792.84	1.63786	0.294975	5.55254	2.81543e-08	7.88863e-06
Best1	21.0679	1.63703	0.540396	3.02932	0.00245106	0.0339145
Ntn1	355.656	1.63646	0.489864	3.34064	0.000835868	0.016391
Evi2a	24.6083	1.63598	0.551872	2.96441	0.00303259	0.0384216
Entpd4	266.37	1.62457	0.550691	2.95005	0.0031772	0.0395657
Spidr	560.79	1.62294	0.254801	6.36942	1.89744e-10	1.38228e-07
Wdr78	97.2542	1.62198	0.460329	3.52351	0.000425868	0.0104284
Rad54l	92.89	1.6148	0.5613	2.87689	0.00401615	0.0457866
Fgd4	342.025	1.61452	0.422655	3.81994	0.000133486	0.00480218
Flrt3	765.1	1.60956	0.518306	3.10543	0.00190004	0.0283665
Entpd2	1426.39	1.60487	0.299185	5.36412	8.13447e-08	1.74293e-05
Ar	287.248	1.60338	0.347472	4.61442	3.94186e-06	0.000368159
Faap24	65.8429	1.59931	0.46945	3.40678	0.000657342	0.0140638
Lbp	23465.8	1.59703	0.463243	3.44749	0.000565824	0.012742
Rad52	93.1504	1.59699	0.520065	3.07074	0.00213527	0.0309656
Adamtsl5	33.9442	1.58422	0.523516	3.02612	0.00247714	0.0339661
S100b	1072.47	1.58209	0.480749	3.29088	0.000998732	0.0184899
Epdr1	595.75	1.5818	0.283734	5.57495	2.47598e-08	7.07354e-06
Irak2	494.448	1.57884	0.386426	4.08574	4.3936e-05	0.00216266
Rab17	407.068	1.56728	0.553694	2.83058	0.00464638	0.0499984
Aldoc	1931.12	1.56027	0.362208	4.30767	1.64982e-05	0.00110774
Anxa1	94715.1	1.55242	0.46411	3.34493	0.000823022	0.0162339
Cdkl2	125.916	1.54921	0.391947	3.95259	7.73112e-05	0.00327449
Zfp322a	63.9444	1.54466	0.509675	3.03068	0.00244006	0.0338026
Shank2	166.479	1.54182	0.477135	3.23142	0.00123179	0.0211641
Plet1	12250.1	1.53575	0.477651	3.21522	0.00130345	0.0219933
Osgepl1	123	1.53473	0.300427	5.10848	3.24754e-07	5.63294e-05
Fancb	134.528	1.52486	0.391652	3.89342	9.88413e-05	0.00393475
Pik3c3	174.974	1.52264	0.343515	4.43253	9.31347e-06	0.000741515
Pkib	1160.78	1.52141	0.513386	2.96347	0.00304187	0.0384393
Zfp52	93.4019	1.51213	0.417693	3.6202	0.000294371	0.00809244
Sspn	324.433	1.51129	0.462936	3.26457	0.00109629	0.0196469
Cd44	2192.01	1.50955	0.36812	4.1007	4.11901e-05	0.00207661
Xrn1	306.216	1.50719	0.46118	3.26811	0.00108268	0.0194749
Zdhhc2	500.038	1.50412	0.348978	4.31007	1.63205e-05	0.00110088
Mettl7a	587.822	1.49965	0.398345	3.76469	0.000166757	0.0056635
Golph3l	222.153	1.49558	0.335934	4.45202	8.50655e-06	0.000695809
Samhd1	237.546	1.49346	0.382545	3.90402	9.46095e-05	0.00383972
Cacna1a	172.333	1.48844	0.320112	4.64974	3.32357e-06	0.00032283
Zc3h6	151.609	1.48661	0.450565	3.29943	0.000968809	0.0181434
Ttll13	70.8572	1.48487	0.493925	3.00628	0.00264469	0.0352867
Gpd1	681.541	1.48178	0.418918	3.53715	0.000404473	0.0101432
Appl2	982.46	1.47865	0.5125	2.88516	0.00391209	0.0449226
Sgcd	105.563	1.47789	0.501714	2.94568	0.00322247	0.0398672
Pmp22	3450.52	1.47753	0.383354	3.85422	0.0001161	0.00434854
Tab1	184.671	1.47482	0.431944	3.41438	0.00063928	0.0138368
Fastkd1	122.954	1.47443	0.494723	2.98032	0.00287951	0.0369792
Dtwd1	125.597	1.4699	0.504511	2.9135	0.00357396	0.0421982
P2rx7	66.8227	1.46822	0.35822	4.09865	4.15575e-05	0.00208791
Ugdh	4404.76	1.4611	0.25701	5.68498	1.30828e-08	4.33218e-06
Zfp161	107.458	1.45558	0.48471	3.00299	0.00267345	0.035464
Exo5	114.301	1.45363	0.382637	3.79897	0.000145301	0.00510128
Sh3bgrl2	146.9	1.44942	0.423269	3.42434	0.000616289	0.0135231
Afap1l1	164.088	1.4487	0.497108	2.91426	0.00356529	0.0421642
Oasl	731.964	1.44743	0.381545	3.7936	0.000148477	0.00518778
C1qtnf1	198.41	1.4471	0.419194	3.45211	0.000556228	0.0125842
Polg2	128.084	1.44222	0.431781	3.34016	0.00083731	0.016391
Ptpn23	104.077	1.43992	0.423978	3.39621	0.000683259	0.014386
Lhfpl2	832.915	1.43875	0.492908	2.9189	0.00351266	0.0417923
Pllp	81.4625	1.4381	0.311946	4.61008	4.02515e-06	0.00037118
Ccdc64b	419.366	1.43439	0.377176	3.80297	0.000142974	0.0050439
Rcan3	75.324	1.42916	0.435325	3.28298	0.00102716	0.0189201
P2ry2	373.381	1.42445	0.471076	3.02383	0.00249599	0.0340733
Rnf135	51.6425	1.42092	0.425569	3.33886	0.000841216	0.0164076
Rfx3	67.2438	1.41508	0.40955	3.4552	0.000549881	0.0125184
Plscr2	2188.55	1.41187	0.45876	3.07757	0.00208694	0.0304371
Mir24-2	50.2439	1.40872	0.495356	2.84386	0.00445711	0.0489744
Fam46a	309.654	1.40772	0.408162	3.44894	0.000562802	0.0126935
Hsd17b11	731.745	1.3978	0.36782	3.80022	0.000144568	0.00508783
Rhpn2	1624.97	1.39756	0.38644	3.6165	0.000298617	0.00819369
Itgb8	315.624	1.39093	0.357546	3.89021	0.000100156	0.0039762
Pdp2	916.714	1.38904	0.231954	5.98842	2.1189e-09	9.55753e-07
Fads3	165.017	1.38308	0.383264	3.6087	0.000307739	0.00831961
Snx27	367.355	1.38213	0.267538	5.1661	2.39029e-07	4.46495e-05
Aurkc	52.4347	1.37532	0.402487	3.41706	0.000633003	0.0137449
Txnip	2869.89	1.36811	0.446516	3.06395	0.00218432	0.0314108
Zmym1	123.669	1.36718	0.415824	3.28788	0.00100946	0.0186594
St3gal5	187.926	1.35077	0.38318	3.52516	0.000423229	0.0104232
Ptpn18	475.177	1.34318	0.441052	3.04541	0.00232362	0.032671
P4ha2	305.114	1.34299	0.343865	3.90556	9.40057e-05	0.00383615
Ppp1r1b	638.322	1.33789	0.39757	3.36518	0.000764945	0.0154384
Srgap2	206.105	1.33477	0.420752	3.17234	0.00151214	0.0241162
Fry	132.907	1.32318	0.353377	3.7444	0.000180827	0.00585957
Ggps1	350.595	1.31885	0.343893	3.83505	0.00012554	0.00460734
Rcan1	4421.79	1.31573	0.308562	4.26406	2.00748e-05	0.00125112
Arhgap10	330.093	1.30316	0.38229	3.40883	0.000652431	0.014026
Crebrf	1006.38	1.29421	0.318559	4.06271	4.85063e-05	0.00233556
Rsrp1	6056.33	1.28999	0.321668	4.01031	6.06397e-05	0.00274385
Spag1	119.595	1.28843	0.393179	3.27696	0.00104932	0.0191107
Coil	103.181	1.28772	0.414484	3.10679	0.00189128	0.0282915
Map1b	573.632	1.28534	0.371138	3.46324	0.000533714	0.012266
Fam49a	211.876	1.27701	0.375999	3.39631	0.00068302	0.014386
Scfd2	171.115	1.25945	0.399731	3.15074	0.00162856	0.0253776
Heatr6	207.408	1.25934	0.438055	2.87485	0.00404216	0.0459753
Dmd	253.638	1.25473	0.426402	2.94261	0.00325456	0.0401176
Thumpd3	221.239	1.25187	0.315773	3.96446	7.35618e-05	0.00316164
Efcab7	132.445	1.24471	0.405353	3.07068	0.0021357	0.0309656
Slc46a3	166.66	1.24372	0.372831	3.33589	0.000850275	0.0165622
Gon4l	233.583	1.24244	0.408739	3.03968	0.00236826	0.0331147
Irak4	152.417	1.24125	0.378321	3.28094	0.0010346	0.018985
Slain1	136.617	1.24058	0.428341	2.89625	0.00377647	0.0438431
Bicd1	90.563	1.23995	0.428694	2.89239	0.00382319	0.0442446
Trim65	72.2028	1.23416	0.380039	3.24746	0.00116441	0.0203355
Ehf	3454.13	1.22341	0.409443	2.98799	0.00280821	0.0364992
Cyp27a1	336.329	1.21436	0.279426	4.34592	1.38694e-05	0.000972968
Fbxo32	892.844	1.21242	0.341136	3.55406	0.000379337	0.00971344
Sec14l2	779.197	1.21149	0.304726	3.97569	7.0175e-05	0.00305209
Rasa2	384.041	1.20824	0.289662	4.17121	3.02981e-05	0.00164105
Nfatc1	480.481	1.20809	0.279383	4.32412	1.53141e-05	0.00104754
Tas1r1	85.3424	1.20667	0.395327	3.05235	0.00227061	0.0321192
Vps13d	277.786	1.20199	0.399786	3.00659	0.00264193	0.0352822
Prr5	94.9857	1.2008	0.376361	3.19055	0.00142002	0.0232785
Ccdc62	117.694	1.19797	0.325657	3.67862	0.000234503	0.00701584
Stx17	120.965	1.19712	0.336696	3.55551	0.000377245	0.00969393
Il10rb	272.927	1.19638	0.290559	4.11751	3.8299e-05	0.00197179
Sync	40.175	1.19493	0.373932	3.1956	0.00139542	0.0229732
Vps33a	208.553	1.19304	0.296495	4.02381	5.72647e-05	0.00262373
Tmem186	207.853	1.18464	0.257789	4.59537	4.31977e-06	0.000390926
Gulp1	278.311	1.18413	0.392177	3.01938	0.00253294	0.0343256
Slc1a5	707.588	1.18199	0.358925	3.29314	0.000990747	0.0184357
Hspa2	2056.72	1.18084	0.416261	2.83677	0.0045572	0.0496622
Slc44a4	799.761	1.17964	0.379903	3.1051	0.00190213	0.0283665
Tmem56	407.547	1.17808	0.401885	2.93138	0.00337457	0.0408373
Ripk3	188.921	1.17731	0.314426	3.74431	0.000180891	0.00585957
Ddx39a	2678.79	1.17374	0.319709	3.67126	0.000241353	0.00708975
Senp7	232.019	1.16803	0.393395	2.96911	0.00298665	0.0380047
Sepsecs	184.877	1.1623	0.370504	3.13709	0.00170633	0.0261972
Slco3a1	548.878	1.1606	0.405252	2.8639	0.00418457	0.047059
Gem	957.43	1.14604	0.323332	3.54448	0.000393389	0.00998551
Sh3gl2	49.4072	1.14019	0.394773	2.88821	0.00387445	0.044625
Tcp11l1	101.21	1.13531	0.36686	3.09466	0.00197036	0.0290925
Myc	10199.5	1.1349	0.347717	3.26387	0.001099	0.0196661
Mppe1	153.295	1.13462	0.323618	3.50606	0.000454797	0.011044
Mx2	217.336	1.13346	0.387467	2.92531	0.00344111	0.041265
Lpcat2	600.394	1.1327	0.304406	3.72102	0.000198416	0.00624389
Noc3l	456.753	1.12997	0.357034	3.16489	0.0015514	0.0245632
Psen2	172.055	1.12561	0.289697	3.88547	0.00010213	0.00401088
Tcp11l2	2162.14	1.11594	0.377833	2.95352	0.00314175	0.0393258
Grb14	813.265	1.11362	0.301171	3.69763	0.000217624	0.00668345
Srsf7	4203.22	1.10524	0.300032	3.68373	0.000229843	0.00693337
Fam35a	88.0074	1.10273	0.384126	2.87074	0.00409511	0.0464325
Sorbs3	480.38	1.09828	0.307798	3.56819	0.000359452	0.0093689
Prrg4	1269.63	1.09505	0.313792	3.48972	0.000483522	0.0115301
Hey1	120.013	1.09388	0.343666	3.18296	0.00145776	0.0236258
Gdpd1	180.112	1.09265	0.365831	2.98677	0.00281943	0.0365473
Ezh2	789.025	1.08717	0.305032	3.56412	0.000365083	0.00946487
Efl1	330.76	1.086	0.269086	4.03588	5.43976e-05	0.0025403
Klf6	49473.5	1.08259	0.29141	3.71503	0.000203183	0.00634076
Stk4	194.53	1.08106	0.314395	3.43854	0.000584869	0.0130698
Mdm4	460.955	1.07826	0.277863	3.88053	0.00010423	0.00408235
Nsd1	586.59	1.0776	0.376695	2.86068	0.00422738	0.0472402
Zfp36l1	5890.14	1.07658	0.32974	3.26494	0.00109486	0.0196454
Scnn1a	556.498	1.0754	0.372291	2.88859	0.00386969	0.044625
Mlh1	203.139	1.07421	0.366497	2.93102	0.00337848	0.0408373
Nabp1	1176.14	1.07176	0.321854	3.32995	0.000868606	0.0168292
Mccc1	362.82	1.06609	0.253631	4.20332	2.63027e-05	0.00150295
Msh3	170.827	1.06512	0.373803	2.84941	0.00438001	0.0484185
Tnip2	385.767	1.05555	0.3344	3.15655	0.00159646	0.0250921
Mutyh	189.162	1.05465	0.315785	3.33976	0.000838515	0.016391
Zufsp	126.424	1.0539	0.355911	2.96113	0.00306513	0.0385656
Ino80d	248.851	1.05367	0.261382	4.03115	5.55041e-05	0.00257546
Akap7	118.1	1.05197	0.2813	3.73967	0.000184261	0.00593148
Sytl3	163.087	1.04978	0.354163	2.96411	0.00303564	0.0384268
Trmt13	118.856	1.04717	0.325283	3.21927	0.00128518	0.0218241
Lrif1	163.847	1.04381	0.302015	3.45616	0.000547924	0.0125073
Ier5	17088.1	1.0392	0.26976	3.85234	0.000116997	0.00435969
Fzd3	329.138	1.03161	0.302763	3.40731	0.000656073	0.0140638
Map3k8	1323.6	1.03066	0.246168	4.18681	2.82908e-05	0.00156729
Arsk	182.741	1.02847	0.335692	3.06372	0.00218603	0.0314108
Rfc1	527.478	1.02688	0.357916	2.86907	0.00411684	0.0466064
Paqr6	949.473	1.0234	0.335126	3.05379	0.00225974	0.0320588
Pou2f1	185.464	1.01246	0.319086	3.17301	0.00150866	0.0241154
Usp32	485.287	1.01181	0.334774	3.02237	0.00250806	0.0341518
Rap1gds1	407.724	1.01171	0.242416	4.17345	3.0002e-05	0.00163719
RGD1311847	150.178	1.00565	0.34256	2.93569	0.00332807	0.0406454
Bin3	568.942	1.00374	0.307881	3.26014	0.00111357	0.0198104
Gpatch2	115.326	1.00111	0.339267	2.9508	0.0031695	0.0395568
Igtp	430.649	1.00095	0.276913	3.61466	0.00030074	0.00822099
Chd8	448.876	0.999967	0.302299	3.30788	0.00094005	0.0177416
Ddx6	343.421	0.99476	0.283243	3.51204	0.000444678	0.0108163
Pgm2l1	203.5	0.993981	0.348466	2.85245	0.00433838	0.0481418
Vps33b	206.855	0.992062	0.308514	3.21561	0.00130166	0.0219933
Parn	296.827	0.991836	0.242325	4.093	4.25823e-05	0.00211749
Bcorl1	157.446	0.987219	0.244265	4.04158	5.3092e-05	0.00249532
Glul	11925.5	0.985236	0.266527	3.69658	0.000218527	0.00668345
Slc35e2b	176.87	0.983451	0.322795	3.04668	0.00231388	0.0326016
Depdc7	685.294	0.976137	0.339915	2.87171	0.00408259	0.0463326
Plekha4	497.622	0.969231	0.230685	4.20154	2.65105e-05	0.00150295
Arfgap3	904.954	0.965639	0.294266	3.28151	0.00103251	0.0189707
Egr1	48251.7	0.96407	0.322779	2.98678	0.00281933	0.0365473
Med17	208.604	0.962204	0.31254	3.07866	0.00207933	0.0303566
Gphn	280.889	0.941439	0.297073	3.16905	0.00152939	0.0243266
Rnf38	122.357	0.940585	0.330148	2.84898	0.00438591	0.0484185
Rap2a	57.0034	0.934983	0.330262	2.83104	0.00463976	0.0499716
Cndp2	485.965	0.933463	0.310417	3.00713	0.00263727	0.0352541
Sdad1	367.705	0.932545	0.311124	2.99735	0.00272341	0.0357039
Nf1	342.857	0.930665	0.328567	2.8325	0.00461858	0.0498834
Usp2	391.313	0.927391	0.315326	2.94105	0.00327098	0.0401941
Gmfb	571.141	0.927032	0.272265	3.40489	0.000661901	0.0141199
Bcl3	2076.34	0.926196	0.247306	3.74514	0.000180292	0.00585957
Mina	196.544	0.924512	0.312358	2.95978	0.00307858	0.038668
Tnrc6b	651.547	0.922566	0.305651	3.01836	0.00254144	0.0343815
Ubn2	542.31	0.916444	0.284866	3.2171	0.00129492	0.0219129
Herc4	460.725	0.910619	0.291631	3.1225	0.00179323	0.0271594
Rassf4	2416.49	0.90896	0.261712	3.47313	0.000514417	0.0120499
Ccnl1	11916.7	0.907263	0.220727	4.11035	3.95067e-05	0.0020268
Wipi2	789.301	0.90651	0.235788	3.8446	0.000120748	0.00447658
Srek1	702.754	0.906482	0.219178	4.13582	3.53692e-05	0.00186039
Txlng	198.319	0.896595	0.301574	2.97305	0.00294853	0.0376513
Ahi1	289.325	0.896031	0.276349	3.24239	0.0011853	0.0205593
Ipo7	332.789	0.893562	0.29959	2.98262	0.00285795	0.0368499
Ddx59	231.87	0.888549	0.28147	3.15681	0.00159504	0.0250921
Fmr1	755.213	0.885923	0.220257	4.02222	5.76533e-05	0.00263325
Brcc3	344.758	0.884312	0.289243	3.05733	0.00223315	0.0317744
Dennd6a	831.86	0.876505	0.174524	5.02226	5.10672e-07	8.17636e-05
Epc1	715.219	0.875575	0.29847	2.93354	0.00335122	0.0408004
Clasrp	666.936	0.872177	0.249184	3.50014	0.000465016	0.0111857
Crnkl1	127.333	0.8692	0.23851	3.6443	0.000268123	0.00752709
B3galt6	115.03	0.869014	0.271772	3.19758	0.00138586	0.0228415
Rnd3	9766.47	0.867065	0.296049	2.92879	0.00340284	0.0410086
Limch1	124.984	0.864552	0.273674	3.15905	0.00158282	0.0249316
Ptch1	199.28	0.858029	0.269293	3.18623	0.00144142	0.0234991
Nop56	4810.88	0.852739	0.26577	3.20856	0.00133401	0.0223665
Il1rap	536.829	0.847959	0.278686	3.0427	0.00234464	0.0328475
Dus3l	552.032	0.844172	0.208199	4.05464	5.02123e-05	0.00240017
Hexb	778.047	0.842284	0.292755	2.8771	0.00401352	0.0457866
Ttc4	107.501	0.840804	0.28547	2.94534	0.00322604	0.0398672
Eea1	569.099	0.837023	0.248733	3.36515	0.000765033	0.0154384
Tcf4	516.242	0.825849	0.2838	2.90997	0.00361461	0.0425403
Ostm1	416.085	0.820431	0.284366	2.88512	0.00391261	0.0449226
Ascc2	421.81	0.816664	0.272233	2.99987	0.00270097	0.0355477
Tsc22d3	2094.37	0.81163	0.286368	2.83422	0.00459382	0.0498296
Trmt1l	293.662	0.811039	0.233637	3.47136	0.000517824	0.0120909
Ythdc1	1140.87	0.798679	0.251465	3.1761	0.0014927	0.0240097
Wipi1	394.4	0.797674	0.26366	3.02538	0.00248319	0.0340038
Ube2d4	120.914	0.795529	0.265828	2.99264	0.00276573	0.0361268
Rpap3	449.679	0.789301	0.210675	3.74654	0.000179293	0.00585957
Phf20	622.734	0.78632	0.236886	3.3194	0.000902097	0.0172942
Crbn	682.568	0.775089	0.253861	3.0532	0.00226414	0.0320588
Srsf11	3107.99	0.770609	0.26005	2.96332	0.00304343	0.0384393
Ifngr1	1303.88	0.764098	0.269041	2.84008	0.00451025	0.0493351
Khdrbs3	410.565	0.754908	0.260298	2.90017	0.00372962	0.0434732
Gripap1	427.784	0.752038	0.208557	3.60591	0.000311058	0.00835692
Prpf3	658.033	0.747233	0.192904	3.8736	0.00010724	0.00418896
Mid1ip1	749.502	0.733028	0.243067	3.01575	0.00256348	0.0344874
Kmt2e	2941.28	0.730222	0.191008	3.823	0.000131839	0.00475468
Dpy19l4	422.184	0.727817	0.222383	3.27281	0.00106483	0.0192385
Gfod2	212.524	0.727709	0.223446	3.25675	0.00112696	0.019924
Ercc3	327.69	0.726764	0.207398	3.5042	0.00045799	0.0110846
Klf7	998.656	0.72538	0.214692	3.3787	0.000728303	0.0149456
Spry2	1051.62	0.724453	0.220853	3.28025	0.00103715	0.0190079
Pgm3	322.846	0.720164	0.244391	2.94677	0.00321107	0.0397834
Trip4	323.63	0.719781	0.244695	2.94155	0.00326579	0.0401879
Ascc3	613.082	0.716689	0.225399	3.17964	0.00147458	0.0238189
Las1l	393.739	0.713912	0.210656	3.38899	0.0007015	0.0144847
Samd8	512.14	0.712892	0.241091	2.95694	0.00310704	0.0389919
Mettl3	253.39	0.711502	0.250361	2.8419	0.00448453	0.0492015
Dus1l	416.459	0.710174	0.226457	3.13603	0.00171254	0.0262373
Ctsc	6028.23	0.704563	0.209789	3.35844	0.000783835	0.0156001
Papd4	646.25	0.69729	0.221903	3.14232	0.00167614	0.025925
Zcchc7	605.042	0.692364	0.209684	3.30193	0.000960205	0.0180752
Trip10	1113.93	0.682435	0.200203	3.40872	0.000652686	0.014026
Eif4a2	6428.64	0.670871	0.229532	2.92277	0.00346931	0.0415348
Naa35	414.303	0.659029	0.201528	3.27016	0.00107488	0.0193585
Iws1	850.867	0.652809	0.229809	2.84066	0.00450207	0.0492826
Rbm28	545.763	0.646932	0.222226	2.91115	0.00360106	0.0424151
Clpx	1174.72	0.623123	0.196341	3.17368	0.00150518	0.0241154
Btbd1	1158.28	0.61922	0.204157	3.03306	0.00242085	0.0336563
Bbs4	416.202	0.61808	0.204256	3.026	0.0024781	0.0339661
Lnp	239.91	0.614948	0.215069	2.85931	0.00424569	0.0473658
Tcerg1	1672.1	0.614477	0.203054	3.02618	0.00247669	0.0339661
Zfp259	1234.51	0.60496	0.180865	3.34481	0.000823396	0.0162339
Efcab14	927.499	0.587525	0.173165	3.39286	0.000691676	0.0144056
Slain2	1512.01	0.581058	0.191701	3.03106	0.00243693	0.0338026
Srsf5	9336.13	0.578144	0.18618	3.1053	0.00190085	0.0283665
Diaph1	654.344	0.564947	0.172298	3.27889	0.00104216	0.0190756
Plekha5	866.028	0.555712	0.169897	3.27087	0.00107216	0.0193334
Cep63	630.945	0.527199	0.175048	3.01174	0.00259756	0.0348815
Sugp1	611.865	0.504777	0.17737	2.84589	0.00442876	0.0487732
Safb	1263.37	0.452858	0.15154	2.98838	0.00280463	0.0364852
Nr1h2	1848.18	-0.407453	0.116732	-3.4905	0.000482123	0.0115156
Gnal	1472.86	-0.427391	0.13221	-3.23267	0.00122637	0.0211322
Gpi	3976.71	-0.464799	0.138988	-3.34416	0.000825314	0.0162498
Ltbr	1529.94	-0.465451	0.136615	-3.40702	0.000656751	0.0140638
Golga7	1643.8	-0.47102	0.133118	-3.53836	0.000402613	0.0101139
Gnas	18708.3	-0.472313	0.118422	-3.98838	6.65263e-05	0.00296418
Fkbp8	3226.88	-0.477359	0.160891	-2.96697	0.00300746	0.0381696
Atp6ap1	4009.58	-0.501418	0.157327	-3.18711	0.00143701	0.0234723
Lamp1	10674.4	-0.504485	0.129526	-3.89485	9.82579e-05	0.00393302
Sar1a	4509.79	-0.513861	0.156761	-3.27799	0.00104549	0.0190859
Cdip1	360.121	-0.539146	0.158904	-3.39291	0.000691536	0.0144056
Ryk	1267.44	-0.541698	0.183285	-2.9555	0.00312162	0.0391412
Tmed2	10976.3	-0.54206	0.167079	-3.24433	0.00117725	0.0204685
Ogfr	1099.2	-0.544612	0.15771	-3.45325	0.00055388	0.0125701
Gdi2	3554.13	-0.563568	0.171091	-3.29397	0.000987842	0.018429
Ptdss1	1131.06	-0.568266	0.188778	-3.01023	0.0026105	0.035023
Spsb3	874.085	-0.571518	0.19478	-2.93416	0.00334447	0.0407773
Ring1	486.947	-0.57293	0.202196	-2.83354	0.00460354	0.0498318
Maf1	2807.87	-0.574835	0.163191	-3.52247	0.000427545	0.0104519
Traf2	636.373	-0.58635	0.201943	-2.90354	0.00368966	0.0431795
Anxa7	1798.13	-0.588096	0.194604	-3.02202	0.00251098	0.0341596
Prcc	1021.47	-0.597183	0.192363	-3.10447	0.00190621	0.0283767
Psmd3	4724.08	-0.597914	0.150894	-3.96248	7.41748e-05	0.00317861
Litaf	7928.37	-0.60254	0.164181	-3.66998	0.000242573	0.00709697
Cct6a	4334.24	-0.612166	0.178538	-3.42877	0.000606331	0.0133679
Spg21	730.475	-0.61904	0.191406	-3.23417	0.00121995	0.021086
Ckap4	966.831	-0.628667	0.214766	-2.92722	0.00342005	0.041114
Siah2	2846.47	-0.630901	0.218998	-2.88086	0.00396594	0.0454632
Irx3	3473.65	-0.632393	0.200438	-3.15506	0.00160466	0.0251667
Lrrfip1	1824.2	-0.636872	0.198594	-3.20691	0.00134167	0.022392
RGD1310352	3259.15	-0.639594	0.174392	-3.66757	0.000244866	0.0071354
Ptov1	4063.67	-0.65028	0.16459	-3.9509	7.78564e-05	0.00328802
Prkcsh	2865.03	-0.65279	0.132384	-4.93103	8.17966e-07	0.000116841
Rnf114	1175.93	-0.657324	0.177255	-3.70836	0.000208607	0.00646683
Ei24	1253.63	-0.658001	0.147484	-4.4615	8.13873e-06	0.000669951
Chmp1a	1060.94	-0.659027	0.219127	-3.00752	0.00263392	0.0352541
Slc29a1	1787.17	-0.6618	0.231915	-2.85363	0.00432225	0.0480451
Prkar1a	6293.45	-0.662586	0.197732	-3.35093	0.000805414	0.0159658
Ccdc91	632.035	-0.664055	0.174436	-3.80687	0.000140738	0.00501356
Kmt5a	835.576	-0.673664	0.177066	-3.8046	0.000142034	0.0050439
Trim27	1300.99	-0.675524	0.197251	-3.42469	0.000615496	0.0135231
Stambpl1	494.191	-0.681089	0.227675	-2.9915	0.00277613	0.0362114
Shisa5	4213.99	-0.685777	0.212446	-3.22801	0.00124654	0.0213171
B4galt3	1433.2	-0.686864	0.187453	-3.6642	0.000248109	0.00717287
Nono	4393.57	-0.688106	0.180932	-3.80311	0.000142889	0.0050439
Klhdc3	1892.82	-0.697079	0.188688	-3.69434	0.000220458	0.00670579
Abhd12	1296.66	-0.70155	0.215926	-3.24904	0.00115796	0.0202782
Adrm1	2002.55	-0.701595	0.163792	-4.28344	1.84023e-05	0.0011804
Nars	4440.35	-0.701829	0.226303	-3.10128	0.00192689	0.0286477
Efemp2	1173.95	-0.705082	0.20642	-3.41576	0.000636047	0.0137905
Tram1	5993.71	-0.705211	0.142358	-4.95378	7.27866e-07	0.00010605
Stard3	965.799	-0.706873	0.193475	-3.65355	0.000258637	0.00740341
Arhgdia	6618.24	-0.710084	0.15784	-4.49875	6.83555e-06	0.000585846
Ppm1g	1874.75	-0.714868	0.231553	-3.08727	0.00202001	0.0296092
Szrd1	1621.05	-0.71608	0.252932	-2.83112	0.00463857	0.0499716
Gps1	2095.49	-0.720746	0.209742	-3.43634	0.000589624	0.0131358
Nop9	585.214	-0.727582	0.254343	-2.86063	0.00422795	0.0472402
Egln2	1102.44	-0.728526	0.174608	-4.17234	3.01484e-05	0.00163904
Ppp2r1a	3750.11	-0.728799	0.163203	-4.46559	7.98481e-06	0.000661015
Tmem189	1272.79	-0.732945	0.251047	-2.91955	0.00350539	0.0417608
Akirin1	2919.89	-0.733019	0.187844	-3.90227	9.52933e-05	0.00385673
Get4	2446.83	-0.736268	0.223603	-3.29275	0.00099212	0.0184366
Ccm2	1238.26	-0.739466	0.233432	-3.16781	0.00153593	0.0243963
B3gat3	694.227	-0.739849	0.232002	-3.18898	0.00142776	0.0233736
Nt5dc1	340.137	-0.742332	0.240976	-3.08052	0.00206639	0.0302282
Sgta	1151.87	-0.742982	0.177739	-4.18019	2.91271e-05	0.00159542
Pex14	522.977	-0.744706	0.204312	-3.64494	0.000267453	0.00752275
Cdk5rap3	1273.58	-0.746369	0.214514	-3.47935	0.000502634	0.0117929
Derl1	2411.35	-0.748527	0.157401	-4.75555	1.97909e-06	0.000223838
Ap2m1	7714.79	-0.748608	0.177524	-4.21695	2.47625e-05	0.00144316
Grn	3474.05	-0.749883	0.179304	-4.18219	2.88712e-05	0.00158737
Thap4	626.784	-0.752259	0.184818	-4.07027	4.69579e-05	0.00228059
Dpagt1	1368.63	-0.755402	0.222186	-3.39986	0.000674199	0.0142766
Mtch1	3036.86	-0.759443	0.230528	-3.29437	0.000986423	0.018429
Actr3	4307.03	-0.760133	0.172599	-4.40404	1.06255e-05	0.000819117
Cdc42se1	3251.22	-0.761201	0.165809	-4.59084	4.41459e-06	0.000397041
Npepl1	1605.07	-0.763103	0.212553	-3.59018	0.000330454	0.00875403
Tmem109	1556.32	-0.763904	0.23816	-3.20753	0.0013388	0.0223697
Gpc4	3208.41	-0.765302	0.230639	-3.31818	0.000906055	0.0173244
Hadha	2870.03	-0.766432	0.241269	-3.17667	0.00148978	0.0240097
Bloc1s6	631.082	-0.766655	0.2529	-3.03145	0.00243379	0.0338026
Clptm1l	1613.44	-0.770675	0.203915	-3.77939	0.000157212	0.00544082
G6pd	1462.78	-0.771274	0.23279	-3.31317	0.000922458	0.0174775
Cyb5r4	859.579	-0.780634	0.250479	-3.11657	0.00182971	0.0275118
Recql	992.66	-0.788099	0.24074	-3.27365	0.00106167	0.0192385
Fech	594.266	-0.791311	0.253522	-3.12128	0.00180068	0.027244
Rpn2	5638.58	-0.791955	0.199066	-3.97835	6.93949e-05	0.00305209
Kcnk1	3384.25	-0.80126	0.236301	-3.39084	0.000696781	0.0144206
Dtnb	1365.42	-0.80204	0.225511	-3.55654	0.000375772	0.00967314
Arf1	5261.7	-0.807521	0.24788	-3.2577	0.00112319	0.0199086
Edem2	716.148	-0.815908	0.256256	-3.18396	0.00145278	0.0235712
Pigt	4109.91	-0.816987	0.183602	-4.44977	8.59613e-06	0.000695809
Adprhl2	1248.24	-0.820108	0.264535	-3.10019	0.001934	0.0286949
Kdelr2	3460.08	-0.826059	0.279967	-2.95055	0.00317204	0.0395568
Apmap	973.802	-0.82796	0.234461	-3.53133	0.000413474	0.010298
Cdipt	1015.57	-0.827967	0.259511	-3.19048	0.00142036	0.0232785
Ccnd3	933.051	-0.831483	0.210033	-3.95882	7.53205e-05	0.00321824
Tmem181	472.388	-0.834925	0.265914	-3.13983	0.00169045	0.0260358
Actr1a	2445.76	-0.837223	0.291849	-2.86868	0.00412183	0.0466266
Smox	1477.82	-0.83976	0.288623	-2.90955	0.00361955	0.0425641
Scamp4	1120.48	-0.840037	0.232806	-3.60831	0.000308197	0.00831961
Hm13	2029.03	-0.8411	0.296681	-2.83503	0.00458219	0.0498228
Dcaf15	359.871	-0.843928	0.282802	-2.98416	0.00284355	0.0367618
Eef1a1	28466.9	-0.846652	0.253301	-3.34248	0.000830343	0.0163168
Ormdl3	326.689	-0.846998	0.201502	-4.20343	2.62897e-05	0.00150295
Oaz2	3069.58	-0.847569	0.223709	-3.78871	0.00015143	0.00526573
Tysnd1	210.259	-0.852301	0.290191	-2.93704	0.00331365	0.0405441
Pbx3	409.939	-0.853741	0.277731	-3.07399	0.00211219	0.030772
Wdr34	266.496	-0.856594	0.287118	-2.98342	0.00285051	0.0367864
Cotl1	5451.84	-0.859482	0.197704	-4.34732	1.37814e-05	0.000972968
Rnf128	994.002	-0.861303	0.267367	-3.22143	0.00127552	0.021736
Tes	13315.7	-0.86845	0.269027	-3.22811	0.0012461	0.0213171
Herpud1	7089.09	-0.871163	0.271247	-3.2117	0.00131951	0.0221745
Tfdp1	1518.82	-0.875708	0.299946	-2.91955	0.00350538	0.0417608
Fen1	354.985	-0.876008	0.277792	-3.15347	0.00161341	0.025264
Bcl11a	150.761	-0.877303	0.306137	-2.86572	0.00416064	0.0468483
Suclg2	2883.13	-0.879541	0.165174	-5.32495	1.00983e-07	2.10189e-05
Mpzl2	2664.63	-0.883064	0.262807	-3.36012	0.000779074	0.0156001
Eif4b	3403.4	-0.883407	0.311124	-2.83941	0.00451972	0.0494016
Eif2d	896.049	-0.885419	0.234406	-3.77728	0.000158551	0.00547414
Evl	425.677	-0.885433	0.297106	-2.98019	0.00288067	0.0369792
Pafah1b2	1590.08	-0.886636	0.213848	-4.14609	3.38195e-05	0.00179214
Msantd3	601.05	-0.88684	0.303983	-2.9174	0.00352957	0.0418777
Bag2	431.946	-0.889191	0.278543	-3.1923	0.00141146	0.0231848
Calr	16174.5	-0.889424	0.192415	-4.62243	3.79278e-06	0.000358836
Glmp	1553.71	-0.894098	0.266223	-3.35846	0.000783784	0.0156001
Slc35b4	357.237	-0.897225	0.258984	-3.46441	0.000531396	0.012266
Pqlc1	4686.75	-0.899621	0.21225	-4.23849	2.25023e-05	0.00133276
Kdelc1	519.523	-0.903913	0.266282	-3.39457	0.000687374	0.0144056
Preb	502.018	-0.904727	0.247034	-3.66236	0.000249904	0.0072101
Sirt6	538.574	-0.906817	0.255707	-3.54631	0.000390661	0.00996627
Shkbp1	482.046	-0.907305	0.304424	-2.9804	0.00287876	0.0369792
Rtn1	1560.14	-0.919225	0.238354	-3.85656	0.000114993	0.00432573
Plscr3	678.481	-0.92236	0.194093	-4.75216	2.01254e-06	0.000223838
Apba3	584.547	-0.924373	0.23378	-3.95403	7.68463e-05	0.00326429
Asnsd1	464.033	-0.925517	0.281582	-3.28685	0.00101315	0.0186856
Nxt2	144.066	-0.927013	0.315364	-2.9395	0.00328744	0.0403182
Surf4	667.697	-0.929678	0.257658	-3.60819	0.000308345	0.00831961
Smpd1	1189.1	-0.932504	0.247549	-3.76694	0.00016526	0.00562577
Cxcl16	5266.27	-0.935042	0.318142	-2.93907	0.003292	0.0403402
Rbm45	377.577	-0.936143	0.304594	-3.07342	0.00211624	0.030772
Bckdk	2197.62	-0.937465	0.295575	-3.17166	0.00151568	0.024135
Krcc1	794.044	-0.937896	0.296504	-3.16318	0.00156053	0.0246605
Slc25a10	970.041	-0.938444	0.263176	-3.56585	0.00036268	0.00941933
Mfsd10	645.038	-0.940875	0.296532	-3.17292	0.00150913	0.0241154
Fbxw5	782.172	-0.941049	0.280903	-3.35008	0.000807876	0.0159712
Abhd4	1926.06	-0.942723	0.258401	-3.6483	0.000263982	0.00748384
Abhd8	299.173	-0.943197	0.315188	-2.99249	0.00276716	0.0361268
Cd200	3860.03	-0.947418	0.237071	-3.99635	6.43261e-05	0.00287727
Hadhb	2719.57	-0.949824	0.21742	-4.36862	1.25032e-05	0.000910856
Pgam1	11288.9	-0.953765	0.29617	-3.22034	0.00128041	0.0217938
Mfge8	63346	-0.955984	0.271683	-3.51875	0.000433586	0.0105818
Gorasp2	655.771	-0.968009	0.16643	-5.81633	6.01549e-09	2.31373e-06
Ssr1	2770.76	-0.968655	0.230598	-4.20061	2.66193e-05	0.00150327
Stt3a	4196.77	-0.96927	0.325883	-2.97428	0.00293674	0.0375666
Aco2	4634.41	-0.969828	0.335619	-2.88967	0.00385651	0.044524
Ccni	5275.42	-0.971046	0.21947	-4.42451	9.66602e-06	0.000761264
Dstn	5297.19	-0.976761	0.272734	-3.58137	0.000341795	0.00900533
Agpat1	477.146	-0.97741	0.307745	-3.17604	0.00149299	0.0240097
Rnf187	2305.34	-0.97879	0.182219	-5.37151	7.80788e-08	1.69792e-05
Cx3cl1	4806.32	-0.981171	0.346182	-2.83426	0.0045932	0.0498296
Rhbdd3	338.765	-0.982928	0.26698	-3.68165	0.00023173	0.00696147
Zfp787	353.195	-0.985574	0.219695	-4.4861	7.254e-06	0.00061093
Sox12	121.64	-0.987167	0.346577	-2.84833	0.0043949	0.048437
Retsat	6413.47	-0.991905	0.284524	-3.48619	0.000489958	0.0115852
Idh3a	1761.46	-0.996416	0.259894	-3.83394	0.000126109	0.0046166
Lsr	7446.47	-0.997959	0.193785	-5.14983	2.6073e-07	4.76686e-05
Maea	2062.62	-0.998954	0.140148	-7.12785	1.01948e-12	1.65042e-09
Slc39a7	3638.42	-1.00203	0.172773	-5.79968	6.6441e-09	2.48217e-06
Asna1	660.783	-1.00458	0.327845	-3.06419	0.00218264	0.0314108
Mvk	235.844	-1.01717	0.335076	-3.03565	0.00240021	0.0334972
Wls	4260.21	-1.01772	0.283128	-3.59456	0.000324942	0.00865521
Rpn1	7251.38	-1.01968	0.175329	-5.8158	6.03443e-09	2.31373e-06
Jmjd8	628.964	-1.02	0.216495	-4.71141	2.4601e-06	0.000257868
Hibadh	2142.83	-1.02171	0.288138	-3.54591	0.000391263	0.00996627
Cse1l	650.027	-1.02204	0.278265	-3.67289	0.000239824	0.00707335
Slc39a13	327.421	-1.02311	0.280132	-3.65223	0.000259975	0.00742712
Slc31a2	331.528	-1.02604	0.358527	-2.86181	0.00421232	0.0471741
Isyna1	3507.58	-1.02721	0.266569	-3.85346	0.00011646	0.00435084
Sars	2321.54	-1.02885	0.295152	-3.48584	0.000490603	0.0115852
Tmem129	249.124	-1.03059	0.300177	-3.43327	0.000596339	0.013243
Cdc37	3886.53	-1.03175	0.286369	-3.60288	0.000314711	0.00841346
Pdlim7	2421.3	-1.03406	0.306418	-3.37468	0.000739003	0.0150811
Traf4	2313.82	-1.03794	0.190227	-5.45635	4.86023e-08	1.20023e-05
Pick1	488.802	-1.04089	0.22578	-4.6102	4.02288e-06	0.00037118
Ppt2	322.982	-1.04892	0.289388	-3.62462	0.000289389	0.00800077
Capns1	621.765	-1.05592	0.279915	-3.77229	0.000161757	0.00555849
Coq2	576.749	-1.05626	0.275199	-3.83817	0.000123956	0.00456137
Uqcrc2	2845.78	-1.05683	0.354079	-2.98473	0.00283833	0.0367269
Hpcal1	578.893	-1.06775	0.243708	-4.38125	1.18002e-05	0.000881687
Gars	1604.47	-1.06886	0.321799	-3.3215	0.000895347	0.0172556
Trap1	2005.33	-1.07249	0.202962	-5.2842	1.26256e-07	2.50622e-05
Mlec	669.175	-1.07689	0.354021	-3.04188	0.00235106	0.0329058
Cdca4	1422.89	-1.07804	0.226368	-4.76233	1.91366e-06	0.00022003
Fzr1	634.173	-1.08001	0.319964	-3.3754	0.000737079	0.0150811
Pdia5	639.031	-1.08125	0.366769	-2.94803	0.00319802	0.0397203
Crlf2	125.774	-1.08424	0.368401	-2.9431	0.00324943	0.0400882
Copz1	3378.16	-1.08818	0.359334	-3.02834	0.00245905	0.0339235
Trip6	2192.29	-1.08862	0.230545	-4.72195	2.33596e-06	0.00024843
Ttyh3	384.834	-1.09132	0.366999	-2.97362	0.0029431	0.0376149
R3hdm4	4112.28	-1.10352	0.179824	-6.13669	8.4257e-10	4.54676e-07
Abhd17a	1012.47	-1.10461	0.21155	-5.22151	1.77468e-07	3.40225e-05
Aldh16a1	832.263	-1.11499	0.273298	-4.07976	4.50824e-05	0.00221162
Lancl1	456.16	-1.12022	0.31069	-3.60559	0.000311449	0.00835692
Lnx2	137.323	-1.12228	0.315851	-3.55319	0.000380592	0.00972846
Lmf2	765.858	-1.12273	0.206663	-5.43264	5.55261e-08	1.30486e-05
Pdia6	9854.63	-1.12316	0.336324	-3.33952	0.000839239	0.016391
Gnl1	1931.65	-1.12592	0.153489	-7.33554	2.2083e-13	4.59642e-10
Ddost	5677.57	-1.12618	0.284676	-3.956	7.62151e-05	0.00324694
Snx12	186.671	-1.12769	0.388836	-2.90016	0.00372969	0.0434732
Eef2	26461.5	-1.13202	0.246792	-4.58695	4.49773e-06	0.000402036
Tspan3	3188.44	-1.13601	0.313354	-3.62534	0.000288582	0.00799361
Nck2	2079.68	-1.14488	0.388904	-2.94386	0.00324146	0.0400238
Mipep	624.896	-1.15373	0.286577	-4.02588	5.67617e-05	0.00261715
Fstl3	186.649	-1.15492	0.348945	-3.30974	0.000933838	0.0176472
Smim3	1266.76	-1.15527	0.370739	-3.11613	0.00183239	0.0275237
Uqcrc1	6757.81	-1.15625	0.355097	-3.25615	0.00112932	0.019924
Fkbp4	5358.6	-1.15675	0.268216	-4.31274	1.61242e-05	0.00109269
P3h4	694.618	-1.15683	0.28799	-4.01692	5.89636e-05	0.00268469
Gnb2	2537.83	-1.15986	0.264883	-4.37876	1.19355e-05	0.000887246
Slc10a7	180.274	-1.16016	0.334201	-3.47144	0.000517675	0.0120909
Sertad4	1549.95	-1.16108	0.239106	-4.85594	1.1982e-06	0.000154493
Nxn	294.799	-1.16633	0.213124	-5.47255	4.43599e-08	1.1533e-05
Ccdc97	351.687	-1.16719	0.26924	-4.33515	1.45661e-05	0.00101271
Fuca2	737.909	-1.17343	0.385444	-3.04437	0.0023317	0.0327138
Ptms	9591.72	-1.17645	0.275889	-4.26421	2.00613e-05	0.00125112
Serinc2	904.535	-1.18336	0.326544	-3.6239	0.000290191	0.00800773
Ak2	2094.35	-1.18791	0.393858	-3.01608	0.00256062	0.0344808
Dbnl	1118.98	-1.19174	0.183365	-6.49928	8.07045e-11	6.91685e-08
Fam89b	3053.57	-1.20096	0.409702	-2.93131	0.00337538	0.0408373
Lpcat4	584.221	-1.20104	0.342803	-3.5036	0.000459021	0.0110911
Isoc1	81.1731	-1.20112	0.420214	-2.85836	0.00425831	0.0474703
Tdg	1031.1	-1.20179	0.222931	-5.39088	7.01149e-08	1.57165e-05
Chmp6	454.948	-1.20975	0.364982	-3.31453	0.000917958	0.0174764
Prc1	847.724	-1.21789	0.324461	-3.75356	0.000174338	0.00581848
Pgm1	642.853	-1.21888	0.223801	-5.44627	5.14372e-08	1.22859e-05
Tusc3	1748.85	-1.21947	0.416833	-2.92555	0.00343848	0.041265
Vdac1	1318.26	-1.23312	0.343356	-3.59137	0.000328948	0.00873
Zfp579	63.3106	-1.24266	0.410653	-3.02605	0.00247771	0.0339661
Chac1	817.427	-1.24723	0.43561	-2.86317	0.00419429	0.047117
Pdia4	6637.27	-1.24868	0.201025	-6.21157	5.24585e-10	3.03961e-07
Poglut1	1015.31	-1.24979	0.274554	-4.55206	5.31222e-06	0.000469085
Arpc4	3719.26	-1.25017	0.410329	-3.04676	0.00231325	0.0326016
Atp5b	36705.8	-1.26081	0.305692	-4.12444	3.71641e-05	0.00193386
Tmem41a	725.824	-1.26233	0.427376	-2.95368	0.00314008	0.0393258
Ctgf	3793.48	-1.26524	0.375574	-3.36882	0.000754914	0.0153244
Shmt1	1016.4	-1.26832	0.259225	-4.89273	9.94461e-07	0.000136692
Aph1a	1178.01	-1.27051	0.287762	-4.41515	1.00942e-05	0.000790712
Papss1	3122.19	-1.27762	0.166817	-7.65881	1.87658e-14	6.83546e-11
Acads	665.256	-1.28406	0.274952	-4.6701	3.01048e-06	0.000300429
Pgk1	3028.83	-1.28832	0.376382	-3.4229	0.000619566	0.0135689
Samm50	1355.48	-1.28854	0.394823	-3.2636	0.00110006	0.0196661
Tgfb1i1	1128.36	-1.28904	0.359665	-3.58401	0.000338361	0.00893898
Ptpn6	302.451	-1.29532	0.253791	-5.10387	3.32772e-07	5.70411e-05
Slc25a20	1132.63	-1.30094	0.439176	-2.96224	0.0030541	0.0384805
Gmds	447.527	-1.30513	0.383921	-3.39949	0.000675123	0.0142766
Pdgfc	273.098	-1.30717	0.362003	-3.61095	0.000305083	0.00829301
E2f1	156.955	-1.30991	0.452848	-2.89261	0.00382054	0.0442446
Gmppa	411.117	-1.31157	0.359573	-3.64758	0.000264723	0.00748384
Eef1g	9482.64	-1.31666	0.444408	-2.96273	0.00304927	0.0384657
Kdelr1	2178	-1.31699	0.411665	-3.19917	0.00137823	0.0227416
Itm2c	2192.94	-1.31784	0.355434	-3.7077	0.000209149	0.00646987
Ung	727.238	-1.33083	0.435446	-3.05624	0.00224132	0.0318596
Mlf2	3857.65	-1.33288	0.334504	-3.98465	6.75799e-05	0.00300195
Ap1s3	907.547	-1.33371	0.307683	-4.33469	1.45963e-05	0.00101271
Prr7	415.445	-1.33847	0.286867	-4.66583	3.07377e-06	0.000304486
Ntf4	116.483	-1.33937	0.392313	-3.41404	0.000640081	0.0138368
Plpp2	1348.13	-1.34864	0.367584	-3.66892	0.000243577	0.00711207
Bak1	520.082	-1.35284	0.433819	-3.11844	0.0018181	0.0274187
Tmem184a	648.682	-1.35365	0.208127	-6.50396	7.82314e-11	6.91685e-08
Aplp1	559.303	-1.36546	0.434253	-3.14438	0.00166439	0.0258254
Scamp3	973.235	-1.38118	0.402336	-3.4329	0.000597161	0.013243
Def8	308.857	-1.38171	0.435402	-3.17341	0.00150661	0.0241154
Lmnb2	573.426	-1.38757	0.430003	-3.22688	0.00125146	0.021376
Rab26	119.259	-1.39723	0.478854	-2.91786	0.00352444	0.0418777
Pccb	2114.97	-1.39844	0.325307	-4.29883	1.71702e-05	0.00113714
Zbtb22	437.139	-1.39977	0.428532	-3.26643	0.00108911	0.0195664
Got2	4279.8	-1.40984	0.202186	-6.97295	3.10374e-12	3.76846e-09
Racgap1	205.437	-1.42159	0.473653	-3.00133	0.00268806	0.03554
Dctd	272.577	-1.42204	0.346104	-4.10872	3.97852e-05	0.00202843
Idh2	2345.32	-1.42986	0.383621	-3.72728	0.00019356	0.00610427
Nr2f6	1452.97	-1.43138	0.202892	-7.05487	1.7276e-12	2.51711e-09
Ubtd1	697.671	-1.43458	0.256699	-5.58856	2.28965e-08	6.67205e-06
Urm1	238.874	-1.43759	0.309581	-4.64368	3.42259e-06	0.000330246
Serpine2	2193.13	-1.44917	0.409197	-3.54151	0.000397847	0.0100462
Klhl36	185.205	-1.45322	0.234152	-6.20631	5.42416e-10	3.03961e-07
Impa1	597.962	-1.45545	0.351653	-4.13889	3.48993e-05	0.00184233
Maged2	1382.28	-1.46009	0.157164	-9.29023	1.5395e-20	2.24305e-16
Tcf3	1097.78	-1.46248	0.490599	-2.981	0.00287308	0.0369792
Phgdh	1229.48	-1.46509	0.355486	-4.12138	3.76608e-05	0.00195273
Arf3	282.294	-1.46688	0.392448	-3.73776	0.00018567	0.00593148
Rapsn	618.688	-1.46854	0.399486	-3.67608	0.000236849	0.00704264
Ildr1	500.668	-1.47299	0.374931	-3.9287	8.54046e-05	0.00349634
Emc10	3400.55	-1.47669	0.228509	-6.46226	1.0315e-10	7.91001e-08
Ndufv1	3317.26	-1.47703	0.374571	-3.94327	8.03767e-05	0.00336318
Acp5	948.596	-1.47786	0.471596	-3.13374	0.00172597	0.0263875
Fkbp10	1741.62	-1.48148	0.350248	-4.22981	2.33889e-05	0.0013741
Atp5a1	14379	-1.48186	0.287791	-5.1491	2.61736e-07	4.76686e-05
Eif3f	3070.16	-1.48823	0.480754	-3.09562	0.001964	0.0290808
Fars2	445.487	-1.49603	0.365427	-4.09392	4.24136e-05	0.00211632
Dcakd	219.571	-1.49754	0.272718	-5.49117	3.99286e-08	1.07684e-05
Phlda3	3123.17	-1.51233	0.363273	-4.16307	3.13999e-05	0.00169443
Bmp7	1292.5	-1.52478	0.326488	-4.67025	3.00828e-06	0.000300429
Negr1	74.1144	-1.52526	0.469326	-3.24989	0.0011545	0.0202624
Gipc1	1747.28	-1.52888	0.34869	-4.38465	1.16173e-05	0.000872493
Plod1	5203.17	-1.53235	0.481005	-3.18573	0.00144391	0.0234991
Gss	1829.2	-1.5365	0.242614	-6.33313	2.40233e-10	1.60483e-07
RGD1311892	610.067	-1.53889	0.457102	-3.36663	0.000760935	0.0153984
RGD1310587	216.429	-1.54528	0.505062	-3.05959	0.00221639	0.031695
Extl1	562.358	-1.55703	0.545927	-2.85208	0.00434346	0.0481615
Echdc2	406.4	-1.55779	0.486098	-3.20469	0.00135208	0.0225141
H2afy2	348.591	-1.56703	0.346336	-4.52461	6.05066e-06	0.000521646
Tinagl1	3081.12	-1.57523	0.230236	-6.84181	7.82014e-12	8.76457e-09
Akr1a1	11333.3	-1.58272	0.543147	-2.91398	0.00356854	0.0421684
Trim29	5313.88	-1.58329	0.420166	-3.76825	0.000164397	0.00562377
Cdk2ap1	5556.34	-1.58551	0.504748	-3.14119	0.0016826	0.0259514
Arse	1121.34	-1.58662	0.422724	-3.75331	0.000174515	0.00581848
Coq4	177.636	-1.5879	0.55637	-2.85403	0.0043168	0.0480451
Ap3s2	632.104	-1.58937	0.517602	-3.07065	0.00213593	0.0309656
Serpinh1	7627.3	-1.59306	0.520399	-3.06123	0.0022043	0.031642
Slc25a1	1130.27	-1.59608	0.365645	-4.36511	1.2706e-05	0.000921028
Slc2a9	287.109	-1.60099	0.549716	-2.9124	0.00358662	0.0422792
Oxct1	756.14	-1.6021	0.33136	-4.83492	1.33199e-06	0.000167303
Gins3	58.727	-1.60407	0.565658	-2.83575	0.00457178	0.0497467
Ppp2r4	1307.35	-1.6102	0.343799	-4.68354	2.81965e-06	0.0002887
Mthfd2	1073.64	-1.61729	0.534935	-3.02335	0.00249996	0.0340733
Tmem98	638.658	-1.61768	0.477355	-3.38885	0.000701866	0.0144847
Chtf18	487.858	-1.62723	0.51688	-3.14818	0.00164289	0.0255464
Ptgs1	493.323	-1.6315	0.504886	-3.23143	0.00123172	0.0211641
Ugt1a2	120.734	-1.64865	0.510292	-3.23079	0.00123447	0.0211853
Shmt2	1374.72	-1.66115	0.334754	-4.9623	6.96626e-07	0.00010357
Kctd15	308.834	-1.66534	0.46314	-3.59575	0.000323453	0.00863133
Ggh	1179.59	-1.67738	0.544626	-3.07987	0.00207091	0.0302639
Trib3	975.397	-1.68519	0.448617	-3.75642	0.000172362	0.00579979
Csf3	1313.53	-1.69051	0.584587	-2.89181	0.0038303	0.0442916
Mme	1176.52	-1.69279	0.545964	-3.10055	0.00193164	0.028689
Slc27a3	904.996	-1.69936	0.400316	-4.24505	2.18549e-05	0.00130371
Fkrp	246.966	-1.70707	0.441944	-3.86263	0.000112171	0.00429991
Pmepa1	5062.76	-1.7302	0.337186	-5.13129	2.87757e-07	5.11295e-05
Tkfc	198.926	-1.73127	0.354382	-4.88531	1.03265e-06	0.000139313
Arf5	4348.81	-1.73333	0.510822	-3.39322	0.000690762	0.0144056
Tmem51	834.349	-1.7341	0.303437	-5.71485	1.09803e-08	3.72053e-06
Mrpl44	299.112	-1.73747	0.606197	-2.86618	0.00415456	0.0468483
Mall	92.4395	-1.74126	0.594436	-2.92926	0.00339771	0.0409807
Csdc2	298.631	-1.75042	0.426486	-4.10427	4.05591e-05	0.00205905
Emd	1225.29	-1.75461	0.480522	-3.65148	0.000260735	0.00743427
Pkmyt1	352.691	-1.76484	0.313671	-5.62639	1.8402e-08	5.82864e-06
Prdx3	1844.74	-1.77064	0.537809	-3.29231	0.000993676	0.0184366
Psat1	1233.37	-1.77253	0.373831	-4.74153	2.12106e-06	0.000233947
Fbln1	435.669	-1.77352	0.45937	-3.86077	0.000113031	0.00429991
Spns2	139.992	-1.78602	0.531857	-3.35809	0.000784824	0.0156001
Stard5	370.791	-1.79572	0.382334	-4.69672	2.64372e-06	0.000275136
Galnt6	85.3752	-1.80412	0.607301	-2.97072	0.00297101	0.0379051
Egr4	479.306	-1.80514	0.53547	-3.37113	0.000748617	0.0152337
Eno1	11273	-1.8133	0.334229	-5.42534	5.78456e-08	1.33779e-05
Kdelr3	1602.07	-1.81824	0.528033	-3.44342	0.000574405	0.0128755
Kifc1	329.122	-1.83104	0.426391	-4.29426	1.75273e-05	0.00115033
Slc15a3	73.3124	-1.86192	0.437707	-4.25381	2.10161e-05	0.00127585
Krt15	27221.4	-1.87755	0.598394	-3.13764	0.00170314	0.0261972
Upk1b	1388.85	-1.90857	0.59481	-3.2087	0.00133336	0.0223665
Tyms	311.694	-1.92695	0.5421	-3.5546	0.000378551	0.00971038
Oas1a	193.684	-1.93529	0.541577	-3.57344	0.000352323	0.00924335
Fgf21	83.4551	-1.97727	0.599038	-3.30074	0.000964298	0.0181288
Nkiras2	296.888	-1.99292	0.314748	-6.3318	2.42321e-10	1.60483e-07
Mras	154.589	-2.00967	0.461931	-4.35059	1.35774e-05	0.000969729
Klhdc9	46.2357	-2.01819	0.600182	-3.36263	0.000772045	0.0155369
Cdk4	3588.16	-2.02913	0.509441	-3.98305	6.80362e-05	0.00301303
Sfrp2	468.561	-2.03602	0.550756	-3.69677	0.000218363	0.00668345
Ccna2	518.133	-2.04447	0.436616	-4.68253	2.8335e-06	0.0002887
Cmtm7	1228.87	-2.04557	0.648706	-3.15331	0.00161433	0.025264
Tcf19	176.959	-2.0672	0.525285	-3.93538	8.30647e-05	0.00343822
Scx	133.911	-2.06875	0.556594	-3.71681	0.000201757	0.00632171
Tm4sf1	10480.5	-2.10365	0.631389	-3.33178	0.000862924	0.0167427
Nradd	620.287	-2.11326	0.725523	-2.91274	0.00358277	0.042268
Rarres1	139.895	-2.15028	0.70529	-3.04878	0.00229769	0.0324393
Ddah1	1061.4	-2.16843	0.383713	-5.65118	1.5935e-08	5.1594e-06
Bcam	2127.86	-2.1876	0.365517	-5.98494	2.16471e-09	9.55753e-07
Nrep	181.126	-2.19689	0.758026	-2.89817	0.00375346	0.0436804
Htatip2	330.901	-2.20192	0.687283	-3.2038	0.00135627	0.0225324
Fahd2a	391.698	-2.21357	0.619504	-3.57314	0.000352732	0.00924335
Mybl2	195.976	-2.21446	0.568769	-3.89343	9.88377e-05	0.00393475
Rnf208	236.241	-2.23636	0.3105	-7.20245	5.914e-13	1.07709e-09
Fsd1	15.6271	-2.25965	0.784816	-2.87922	0.00398665	0.045593
Nnat	3793.42	-2.34682	0.472165	-4.97035	6.68318e-07	0.000102499
Col11a2	304.049	-2.3548	0.826594	-2.8488	0.0043885	0.0484185
Tac1	461.417	-2.3938	0.833593	-2.87167	0.00408312	0.0463326
Lhpp	246.807	-2.41408	0.442063	-5.46096	4.73576e-08	1.18966e-05
Entpd8	107.116	-2.41814	0.727381	-3.32445	0.000885924	0.0171192
Ctu1	60.6306	-2.46328	0.526926	-4.67481	2.94232e-06	0.000297705
Mtmr7	50.4092	-2.48426	0.701087	-3.54344	0.000394939	0.00999005
Aldh1a3	547.624	-2.58559	0.780309	-3.31355	0.0009212	0.0174764
Penk	982.322	-2.5893	0.830499	-3.11777	0.00182227	0.0274282
Igfbp4	1956.48	-2.59847	0.475079	-5.46955	4.51189e-08	1.1533e-05
Tmem54	377.887	-2.64945	0.827683	-3.20104	0.00136932	0.0226458
Gpr137	49.2375	-2.67946	0.537282	-4.98706	6.13046e-07	9.60439e-05
Galk1	834.272	-2.74533	0.728617	-3.76787	0.000164647	0.00562377
Rbp1	4301.66	-2.76666	0.920037	-3.00711	0.00263741	0.0352541
Ndufa11	2708.31	-2.78793	0.983054	-2.83599	0.00456841	0.0497467
Nt5dc2	831.517	-2.80061	0.3716	-7.53663	4.82283e-14	1.17114e-10
Ucp2	15793.3	-2.81958	0.403722	-6.98396	2.8697e-12	3.76846e-09
Mgmt	230.138	-2.85231	0.961622	-2.96614	0.00301561	0.0382397
Eln	1526.4	-2.85258	0.901389	-3.16465	0.00155269	0.0245632
Lmntd2	27.728	-2.90185	0.904669	-3.20764	0.00133828	0.0223697
Bex2	279.316	-2.96898	0.883108	-3.36197	0.000773887	0.0155525
Slc52a3	93.2275	-3.11804	0.765781	-4.07171	4.66692e-05	0.00227415
Calb2	94.4875	-3.11821	0.850527	-3.66621	0.000246174	0.00715918
Tmem200a	262.037	-3.13895	0.822974	-3.81415	0.000136651	0.0048919
Ggt6	16.2655	-3.1714	1.08318	-2.92784	0.00341322	0.041075
Emid1	571.265	-3.20752	0.399786	-8.0231	1.03113e-15	7.51176e-12
Ltbp2	2277.26	-3.21268	0.830425	-3.86872	0.000109406	0.00426217
Lrg1	373.349	-3.24638	0.742122	-4.37445	1.21739e-05	0.000891325
Aqp1	334.431	-3.25312	0.818791	-3.97308	7.09503e-05	0.00307135
Birc5	313.506	-3.30202	0.905341	-3.64727	0.000265042	0.00748384
Dctpp1	571.361	-3.43131	1.10881	-3.0946	0.00197078	0.0290925
Tmem59l	430.812	-3.47754	0.536512	-6.48177	9.06552e-11	7.33803e-08
Capn6	1375.13	-3.74512	0.769356	-4.86786	1.12816e-06	0.000148083
Tk1	681.989	-3.77949	0.800358	-4.72224	2.33258e-06	0.00024843
Mia	4611.75	-3.80769	0.897119	-4.24435	2.19224e-05	0.00130371
Dlk1	346.823	-3.94849	0.703784	-5.61036	2.01902e-08	6.00348e-06
C1ql2	24.2303	-3.95133	1.05835	-3.73348	0.00018885	0.00600774
Plvap	584.723	-4.18557	0.873164	-4.79356	1.63847e-06	0.000194086
Dmbt1	50.584	-4.47767	1.05137	-4.25891	2.05428e-05	0.00126825
Klf1	10.4868	-4.49589	1.45268	-3.0949	0.00196878	0.0290925
Cnih2	207.078	-4.57957	0.756243	-6.05568	1.39823e-09	6.79074e-07
Hsd11b2	54.0612	-4.63275	1.36793	-3.38668	0.000707438	0.014579
Selp	542.606	-4.70806	0.892778	-5.2735	1.33848e-07	2.60023e-05
Mmp13	473.989	-4.84122	1.29449	-3.73986	0.00018412	0.00593148
Rln1	25.2145	-5.44649	1.61123	-3.38032	0.000724009	0.0148784
LOC259244	273.736	-5.49159	0.924695	-5.93882	2.87087e-09	1.23025e-06
Kcne5	18.7398	-5.75511	1.46491	-3.92864	8.54287e-05	0.00349634
Sele	103.045	-5.99277	1.17301	-5.10888	3.2408e-07	5.63294e-05
LOC298116	38.5131	-6.73894	1.47873	-4.55725	5.18287e-06	0.000460454

## Sheet: ACI_D7_Basal_TGFBRi_v_Ctrl
Gene.Symbol	baseMean	log2FoldChange	lfcSE	stat	pvalue	padj
Entpd2	1426.39	2.08713	0.300112	6.9545	3.53823e-12	4.61244e-08
Lgals4	41.5235	4.21665	0.645575	6.53162	6.50618e-11	4.24073e-07
Pllp	81.4625	2.10155	0.336369	6.24776	4.16391e-10	1.80936e-06
Gfra3	994.042	2.50828	0.501983	4.99674	5.83088e-07	0.00126686
Zfp467	87.3692	2.37707	0.469851	5.05921	4.20996e-07	0.00126686
Mbp	1999.7	1.81015	0.359975	5.02856	4.94186e-07	0.00126686
Cercam	167.842	1.66683	0.34456	4.83755	1.31447e-06	0.00244791
Anxa8	992.599	-1.9921	0.433022	-4.60046	4.21561e-06	0.00686934
Ldb2	82.5007	2.59816	0.571298	4.54782	5.42055e-06	0.00785136
Serpinb5	1054.09	-2.08614	0.461427	-4.52106	6.15307e-06	0.00802114
Mal	510.198	2.54009	0.567864	4.47306	7.71075e-06	0.00854031
Pmp22	3450.52	1.715	0.383761	4.46892	7.86159e-06	0.00854031
Nfatc1	480.481	1.22286	0.279802	4.37043	1.24002e-05	0.0124346
Btc	52.1168	3.74306	0.874794	4.27879	1.8791e-05	0.0153099
Ugdh	4404.76	1.1019	0.257099	4.28589	1.82009e-05	0.0153099
Plekha5	866.028	0.736797	0.171062	4.30719	1.65342e-05	0.0153099
Sfrp4	220.769	2.87577	0.67598	4.25423	2.09768e-05	0.0154261
Ntn4	56.615	2.37003	0.557548	4.25081	2.13003e-05	0.0154261
Islr	88.4202	3.1544	0.763003	4.13419	3.5621e-05	0.019453
Angptl1	49.1573	2.90277	0.698286	4.157	3.22455e-05	0.019453
Mpz	1188.8	2.0217	0.483975	4.17728	2.95013e-05	0.019453
Zdhhc2	500.038	1.46858	0.352719	4.16359	3.13287e-05	0.019453
P4ha2	305.114	1.42806	0.344953	4.13988	3.47492e-05	0.019453
Slc25a10	970.041	-1.0648	0.257695	-4.13203	3.59573e-05	0.019453
Mvb12b	462.097	0.817872	0.198341	4.12356	3.73063e-05	0.019453
Pes1	1270.83	-0.675478	0.164842	-4.09774	4.17204e-05	0.020918
Htra3	353.87	2.45305	0.604236	4.05974	4.91264e-05	0.0210994
Slc12a8	129.662	2.43566	0.601455	4.04961	5.13038e-05	0.0210994
Enpp5	280.169	2.13787	0.525806	4.0659	4.78474e-05	0.0210994
Pip5k1b	249.519	1.75709	0.43413	4.04738	5.17936e-05	0.0210994
Ar	287.248	1.48606	0.366287	4.05708	4.96904e-05	0.0210994
Trap1	2005.33	-0.803237	0.198302	-4.05056	5.10944e-05	0.0210994
Dhh	97.2099	2.69427	0.671321	4.01338	5.98546e-05	0.0236444
Lims2	299.689	1.57524	0.395439	3.98351	6.7904e-05	0.0260352
Tkt	4590.31	-0.928598	0.234192	-3.96512	7.33601e-05	0.0273235
Actc1	18.1109	3.41887	0.864619	3.95419	7.67937e-05	0.0278078
Rasef	448.509	1.56177	0.395631	3.94754	7.89584e-05	0.027819
Rnpep	1229.38	-0.608609	0.154579	-3.93719	8.24398e-05	0.0282812
Slc43a1	80.8099	2.49939	0.639674	3.90729	9.33361e-05	0.0304182
Has1	766.397	2.16264	0.55275	3.91251	9.13405e-05	0.0304182
Mettl24	48.8788	3.87998	1.00045	3.87825	0.00010521	0.0311709
Mlph	488	2.80908	0.722304	3.88906	0.000100634	0.0311709
Aoc2-ps1	21.9144	2.72867	0.701402	3.89031	0.000100116	0.0311709
Arhgdia	6618.24	-0.607805	0.156673	-3.87945	0.000104694	0.0311709
Limch1	124.984	1.06651	0.276905	3.85153	0.000117383	0.0340046
Alk	70.8572	2.46399	0.650974	3.78509	0.000153654	0.0411155
P2ry1	99.6864	2.2292	0.589166	3.78365	0.000154546	0.0411155
Slc46a3	166.66	1.47833	0.390258	3.78808	0.000151817	0.0411155
Got2	4279.8	-0.760112	0.200408	-3.79282	0.000148944	0.0411155
Gda	563.843	2.08762	0.555073	3.76098	0.000169248	0.0441263
Gnl1	1931.65	-0.559437	0.149215	-3.7492	0.0001774	0.0453447
Clmp	108.163	2.35844	0.631363	3.73547	0.000187366	0.0469711
Lox	206.009	3.03503	0.815636	3.72106	0.00019839	0.047022
Acap1	42.4829	2.52616	0.678571	3.72276	0.000197056	0.047022
Anxa7	1798.13	-0.715581	0.192104	-3.72496	0.000195343	0.047022
Cadm4	20.0019	2.33416	0.628321	3.71492	0.000203269	0.0473182
Pi16	98.2097	2.57445	0.697223	3.69244	0.000222112	0.0489612
Lcat	24.6184	2.30322	0.6249	3.68575	0.000228033	0.0489612
RT1-T24-3	246.801	2.20978	0.599335	3.68706	0.000226859	0.0489612
Tf	54854.9	1.48314	0.402529	3.68455	0.000229107	0.0489612
Rexo4	888.848	-0.580292	0.156917	-3.69808	0.000217235	0.0489612

## Sheet: ACI_D14_Basal_TGFBRi_v_Ctrl
Gene.Symbol	baseMean	log2FoldChange	lfcSE	stat	pvalue	padj
Cst5	6.31474	33.8926	3.5407	9.5723	1.04557e-21	1.52339e-17
Spt1	47.4617	-19.019	2.89777	-6.56332	5.2621e-11	3.83344e-07
Csn2	14456.7	-8.06837	1.43561	-5.62018	1.9076e-08	9.26457e-05
Csn1s2a	1237.85	-9.51055	1.83116	-5.19374	2.06112e-07	0.000750762
RGD1308117	70.6695	2.93147	0.598383	4.89899	9.6332e-07	0.00280711
Klc3	354.467	-1.18009	0.243076	-4.85484	1.20487e-06	0.00292582
Tf	54854.9	-1.87219	0.400869	-4.67033	3.00713e-06	0.00625912
Glycam1	4756	-8.79	1.91893	-4.58068	4.63456e-06	0.0084407
Plekha4	497.622	-1.04407	0.231636	-4.50737	6.56369e-06	0.0106259
Endou	182.743	-4.98478	1.13592	-4.38831	1.14235e-05	0.016644
Dlx1	14.3469	5.97345	1.40136	4.2626	2.02063e-05	0.0257763
Fam20a	286.774	-2.13568	0.50233	-4.25155	2.12296e-05	0.0257763
Wap	1791.35	-4.62508	1.10472	-4.18664	2.83109e-05	0.03173
Mfsd6l	95.5865	5.60529	1.3651	4.10615	4.02304e-05	0.0418684

## Sheet: ACI_D0_Luminal_TGFBRi_v_Ctrl
Gene.Symbol	baseMean	log2FoldChange	lfcSE	stat	pvalue	padj
Cst5	6.31474	33.7481	3.61739	9.3294	1.06473e-20	1.51863e-16
Amy1a	112.791	21.2336	2.99853	7.08134	1.42769e-12	6.78772e-09
Myh4	27.3689	9.1156	1.79123	5.08903	3.59902e-07	0.000183332
Kcnc2	21.9096	8.86806	2.58972	3.42434	0.000616301	0.0218735
F12	24.0626	8.60732	1.97171	4.36541	1.26883e-05	0.00220699
Vom1r37	22.9794	8.60362	2.48171	3.46682	0.000526659	0.019925
Tmc5	18.4713	8.60343	1.7805	4.83204	1.35141e-06	0.000422838
Lnc001	21.4536	8.57481	1.78421	4.80595	1.54018e-06	0.000448317
Fstl4	18.5829	8.45266	2.25706	3.74498	0.00018041	0.0107216
Myocd	21.8904	8.27003	1.72354	4.79828	1.60037e-06	0.000456521
Olr803	14.0312	8.25849	2.37922	3.47109	0.000518352	0.0198743
Msx3	22.5824	8.24691	1.9739	4.17798	2.94113e-05	0.00338301
Alas2	5.95419	8.22033	2.4322	3.37979	0.000725412	0.0241178
Tex15	17.423	8.17803	1.93977	4.21598	2.48699e-05	0.00305792
Kel	12.3614	8.11847	2.27776	3.56423	0.000364923	0.0161999
Elmod1	16.3656	8.07372	1.97386	4.09032	4.30785e-05	0.00417979
Slc9c1	18.7322	8.05822	1.8807	4.2847	1.82988e-05	0.00253425
Scn4b	53.0288	8.02076	1.83436	4.37251	1.22828e-05	0.00218987
LOC683469	149.425	8.02025	2.0338	3.94348	8.03091e-05	0.0064351
Tex21	16.7274	7.97947	2.3692	3.368	0.000757144	0.0248256
Slco1b2	23.4125	7.97055	1.98085	4.0238	5.72673e-05	0.00508294
Hpgds	20.813	7.89649	2.09742	3.76485	0.000166649	0.0101578
Tmem169	12.6606	7.88499	2.25369	3.49871	0.000467518	0.0186263
Trpc5	10.4942	7.88363	2.32385	3.39249	0.000692616	0.0234516
Gpr61	14.5712	7.87932	2.38489	3.30385	0.000953662	0.0280031
Arpp21	13.4172	7.86884	1.7	4.62873	3.67914e-06	0.000904751
Cuzd1	13.0424	7.86852	2.33299	3.37272	0.000744288	0.0246879
Rnf17	25.209	7.85793	2.2657	3.46822	0.000523927	0.019925
Scn3b	30.1709	7.85386	2.12407	3.69756	0.000217684	0.012081
Pde6b	15.509	7.85019	2.42378	3.23882	0.00120024	0.0315991
Zswim2	14.3154	7.83072	2.27755	3.43823	0.000585537	0.0211316
Cdh8	23.5503	7.8253	2.25129	3.47592	0.0005091	0.0196783
Alox12e	17.8777	7.82177	2.42547	3.22485	0.00126037	0.0321444
Lct	46.211	7.80798	1.67769	4.65402	3.25529e-06	0.00085982
Gcm1	13.7641	7.80757	2.48395	3.14321	0.00167106	0.0368952
Cpne4	9.7198	7.79713	2.14464	3.63563	0.000277304	0.0137811
2021-09-12	13.8779	7.76257	1.97039	3.9396	8.16164e-05	0.00646719
Angptl3	8.46783	7.7257	2.23868	3.45101	0.000558484	0.0206978
Grm1	15.3655	7.72184	2.47531	3.11954	0.00181135	0.0385026
Col6a4	12.4189	7.71721	2.06313	3.74053	0.000183633	0.0107784
G6pc	11.1541	7.62307	2.1623	3.52545	0.000422764	0.0176829
Cyp2a1	8.96258	7.61988	2.39166	3.18602	0.00144245	0.0343466
Ka11	17.2085	7.61984	1.78193	4.27617	1.90137e-05	0.00260761
Ncan	9.49212	7.60632	2.12028	3.58742	0.000333971	0.015278
Ms4a14	17.1275	7.60583	2.5275	3.00923	0.00261911	0.0481301
Chst5	9.47063	7.59195	1.99266	3.80996	0.000138989	0.00901919
Adamts18	719.739	7.56779	1.56941	4.82206	1.42087e-06	0.000431187
Gpr176	64.6875	7.56198	1.50991	5.00822	5.49348e-07	0.000233587
Trhde	20.3092	7.55812	1.82705	4.13679	3.522e-05	0.00380563
Klhl41	17.4987	7.53786	2.03078	3.71181	0.000205784	0.0116472
Ankrd65	17.3857	7.53291	2.01055	3.74668	0.000179188	0.0106936
Dscaml1	12.5047	7.52359	1.86998	4.02335	5.7376e-05	0.00508294
Abcb4	32.0206	7.51624	1.64573	4.56712	4.94471e-06	0.00108502
Tinag	10.9057	7.50868	2.50383	2.99888	0.00270974	0.0490035
Piwil4	17.6927	7.50409	1.43814	5.21793	1.80934e-07	0.000103226
Siglec1	11.2359	7.50187	2.10825	3.55834	0.000373199	0.0163783
Kcnt2	11.7219	7.47443	2.2586	3.30932	0.000935219	0.0279059
Nepn	9.05799	7.46808	2.36345	3.15982	0.00157865	0.0359111
Oaz3	9.59533	7.46431	2.39008	3.12304	0.00178995	0.0382187
Slc6a19	7.4522	7.46188	2.08083	3.58601	0.000335779	0.015301
Slco6b1	8.46075	7.45802	2.04084	3.65438	0.000257802	0.0130855
Sema3d	230.209	7.44248	1.50643	4.94046	7.79374e-07	0.000300438
Mypn	23.4117	7.42395	2.00936	3.69468	0.000220168	0.0121002
Slc27a5	12.922	7.41673	2.02857	3.65613	0.000256051	0.0130431
P2rx2	9.59741	7.41514	2.03484	3.64409	0.00026834	0.0134293
Lrrc55	13.144	7.39107	2.073	3.56539	0.000363318	0.0161938
Clec7a	13.6133	7.38354	1.69433	4.35779	1.31383e-05	0.00221283
Catsper3	8.96255	7.37497	1.88068	3.92144	8.80199e-05	0.00678609
Fga	10.4126	7.36165	2.33292	3.15556	0.00160192	0.0362094
Stag3	6.65312	7.35073	2.1967	3.34626	0.000819085	0.0261942
Ppef1	12.5582	7.33849	2.36285	3.10578	0.00189779	0.0393553
Unc45b	11.2391	7.32749	1.98897	3.68407	0.000229539	0.0122619
Gfi1b	10.538	7.32011	2.31622	3.16037	0.0015757	0.0359013
LOC100910189	9.84842	7.31699	2.32187	3.15134	0.00162523	0.0364408
Odf1	6.61036	7.30595	2.15171	3.39541	0.000685252	0.0234516
Capn6	1375.13	7.30226	1.41922	5.14527	2.67133e-07	0.000141116
Dmc1	21.1048	7.30108	1.73827	4.2002	2.66679e-05	0.0031771
Car9	38.6109	7.27033	1.38743	5.24015	1.60449e-07	9.53536e-05
Gck	7.86128	7.25852	2.38804	3.03953	0.00236947	0.044822
Usp26	10.954	7.24693	2.03611	3.55921	0.000371975	0.016375
Unc79	33.3028	7.24018	1.67751	4.31602	1.58868e-05	0.00246298
Cdh11	120.275	7.2357	1.64411	4.40099	1.07759e-05	0.00197046
Pou2f3	8.77797	7.2342	1.74444	4.14701	3.36849e-05	0.00369849
Adamdec1	16.9421	7.23113	2.04296	3.53954	0.000400824	0.0172197
Adh1	21.8413	7.21975	2.1104	3.42104	0.000623831	0.0219696
LOC363337	19.3888	7.21917	2.19585	3.28765	0.00101028	0.0287618
Crb1	9.56143	7.20692	2.39646	3.00732	0.00263559	0.0483019
Cnr2	9.65562	7.20108	2.04587	3.51982	0.000431837	0.017853
Slco1a1	8.65077	7.19848	2.23665	3.21842	0.001289	0.0324742
Uts2	7.59006	7.19826	2.07859	3.46305	0.000534082	0.0200463
Camk1g	8.51308	7.19235	2.27325	3.1639	0.0015567	0.035582
Efcab3	4.20513	7.18972	2.32085	3.09788	0.00194909	0.0400726
LOC361914	16.2308	7.18517	2.14272	3.35329	0.000798567	0.0257227
Kcna6	9.37299	7.17748	2.30026	3.12029	0.00180676	0.0384623
Tuba3a	7.13243	7.17694	2.03106	3.53359	0.000409958	0.0173508
Prss58	8.07191	7.17688	2.35686	3.0451	0.002326	0.0442934
Vwa3a	15.7978	7.17656	1.79851	3.99029	6.59933e-05	0.0056363
Tmprss15	14.2186	7.15793	2.36947	3.0209	0.00252024	0.0468049
Fmo3	26.1709	7.14138	2.07068	3.44882	0.000563049	0.0206978
Mep1a	7.41132	7.11699	1.97763	3.59874	0.000319761	0.0148559
RGD1564345	27.4176	7.11694	1.84465	3.85815	0.000114248	0.00800403
Kirrel2	19.8493	7.10835	1.85244	3.83729	0.000124398	0.00845593
Neto1	20.0827	7.09686	1.93993	3.65831	0.000253883	0.012979
Aldob	13.7438	7.0587	1.869	3.77672	0.000158908	0.00994534
LOC308990	13.8069	7.05682	1.89275	3.72834	0.000192744	0.0111752
Klra17	5.24262	7.05443	2.14779	3.28451	0.00102161	0.0289112
RGD1564053	13.642	7.03142	1.71563	4.09845	4.15934e-05	0.00414858
Vom2r60	8.41384	7.02202	2.28873	3.06809	0.00215435	0.0424267
Otof	6.75003	7.01527	1.93556	3.62441	0.000289624	0.0142445
Pcdh15	17.0285	7.00641	2.16565	3.23525	0.00121536	0.0316668
Slc6a2	9.52459	7.00379	1.49478	4.6855	2.79277e-06	0.000751572
Slc25a54	12.5666	7.00107	1.84761	3.78925	0.000151101	0.00958084
Slamf6	19.9981	7.00062	1.94997	3.59011	0.000330536	0.0152079
Ccdc7	6.60659	6.98452	2.17332	3.21376	0.00131009	0.0326825
Aoah	9.61555	6.98413	2.08191	3.35468	0.000794562	0.0257227
Serpinb10	9.92205	6.97655	2.0627	3.38224	0.000718974	0.0239596
Sdr16c6	16.5605	6.97465	2.06147	3.38334	0.0007161	0.0239197
Tdrd6	7.56994	6.96501	2.14345	3.24945	0.0011563	0.0309425
Fbxl13	5.92217	6.94219	1.77465	3.91187	9.15823e-05	0.00698523
Pah	10.4933	6.93511	2.15433	3.21915	0.00128571	0.0324568
Nlrp3	17.2165	6.92323	2.12396	3.25958	0.00111576	0.0304033
Vom2r63	23.6906	6.91689	2.31103	2.99299	0.0027626	0.0493154
Adgrg5	7.42772	6.90585	2.03527	3.39309	0.000691091	0.0234516
Aard	7.29364	6.89572	1.9457	3.54409	0.000393977	0.0170238
Lnc004	3.61651	6.88671	2.17365	3.16827	0.00153351	0.0353203
Pou2af1	7.91467	6.86379	1.75321	3.91499	9.04093e-05	0.00693284
Ptpn5	5.30053	6.86091	1.92207	3.56954	0.000357611	0.0159894
Nell1	36.5584	6.85485	1.61228	4.25165	2.12203e-05	0.0027515
Slco1a2	12.2243	6.84847	1.9729	3.47128	0.000517992	0.0198743
Clvs2	14.2214	6.82556	2.22165	3.07229	0.00212422	0.0420219
Pcdh20	61.2149	6.81717	1.56466	4.35697	1.31873e-05	0.00221283
Fign	26.2484	6.80207	1.68448	4.03809	5.38873e-05	0.0050336
Alox15	20.0271	6.79954	2.00182	3.39668	0.000682098	0.0234516
Mtnr1b	7.60875	6.79841	2.08899	3.2544	0.00113632	0.0306376
Dcx	25.5908	6.79812	2.13578	3.18298	0.0014577	0.0344919
Mylk3	9.22629	6.79767	1.64837	4.12389	3.72528e-05	0.00390689
LOC24906	15.0816	6.79439	1.90658	3.56366	0.000365726	0.0161999
Pcdh11x	13.7798	6.79398	2.04334	3.32494	0.000884369	0.0271848
LOC500354	24.1747	6.79212	2.11973	3.20425	0.00135417	0.0333555
Jakmip2	7.10003	6.78838	2.23051	3.04342	0.00233908	0.0443647
P2rx5	10.804	6.78409	1.91812	3.53684	0.000404947	0.0172411
Gucy2c	7.31691	6.76506	2.22954	3.03428	0.0024111	0.045309
Slc26a5	16.281	6.75745	1.95923	3.44903	0.000562595	0.0206978
Hdc	10.4683	6.74409	1.90756	3.53545	0.000407075	0.0172801
Camkv	54.5529	6.7339	1.44995	4.64424	3.41332e-06	0.000880747
Serpinf2	10.0101	6.72436	1.891	3.55597	0.000376581	0.0164249
Krt24	9.21438	6.72248	1.82001	3.69365	0.000221057	0.0121002
Itih1	7.01993	6.70321	2.17879	3.07657	0.00209397	0.0418296
Kmo	13.1481	6.70084	2.13795	3.13423	0.00172304	0.0374629
Sox2	66.7915	6.69989	1.56335	4.28559	1.82256e-05	0.00253425
Rbm11	11.4715	6.69967	1.62288	4.12825	3.6554e-05	0.003862
Myom2	6.91488	6.69706	2.12415	3.15282	0.00161704	0.0363782
Scn2a	82.4423	6.69472	1.41554	4.72943	2.25149e-06	0.000617559
Nxf7	8.74365	6.68741	2.18829	3.05599	0.00224315	0.0432631
Slitrk1	38.7369	6.67906	1.81036	3.68936	0.000224815	0.0121002
Cd163	23.3519	6.67122	2.08716	3.19632	0.00139194	0.0338499
Myo7b	28.548	6.66628	1.45132	4.59324	4.36407e-06	0.0010211
RGD1309870	4.26035	6.66603	1.8354	3.63192	0.000281316	0.013932
Lrfn2	6.54076	6.65637	2.21377	3.0068	0.00264017	0.0483019
Thsd7b	8.01729	6.65434	2.01251	3.30649	0.000944714	0.0280031
Nipal4	455.258	6.64345	1.55625	4.26888	1.96458e-05	0.00262981
Ppp1r1c	8.23634	6.6423	2.0842	3.18698	0.00143765	0.0342897
Krt39	14.0841	6.63692	1.60631	4.13177	3.59979e-05	0.00386043
Apoa5	6.57766	6.62564	2.05476	3.22453	0.00126181	0.0321444
Ina	13.8631	6.62206	1.5768	4.19967	2.67302e-05	0.0031771
B3gnt5	38.3733	6.61949	1.64192	4.03156	5.54074e-05	0.0050336
Fat3	26.8079	6.61725	1.61723	4.09172	4.28188e-05	0.00417979
Hyal6	19.6838	6.61722	1.8123	3.65128	0.000260937	0.013121
Slc34a1	16.8365	6.58302	1.65841	3.96948	7.20285e-05	0.00600785
Plppr5	13.7323	6.58239	1.64269	4.00708	6.1475e-05	0.00537925
Cfap206	12.1133	6.57767	2.08589	3.15341	0.00161374	0.0363615
Lnc012	14.0116	6.56669	1.97638	3.32259	0.000891854	0.0272972
Zfpm2	21.236	6.56081	1.75361	3.74131	0.000183064	0.0107784
Dab1	26.7517	6.55529	1.64514	3.98464	6.75814e-05	0.00573758
Nrap	10.9449	6.55115	1.90005	3.44788	0.000565003	0.0207163
Myh8	22.5066	6.5331	2.15803	3.02734	0.00246712	0.0461187
Slc37a2	4.41313	6.53298	2.02349	3.22857	0.00124412	0.0319727
RGD1307443	16.0893	6.52679	1.99274	3.27528	0.00105557	0.0294054
RGD1304770	3.69233	6.52348	1.95836	3.33109	0.000865069	0.0268793
Sspo	19.9758	6.51692	1.51686	4.29634	1.73645e-05	0.00253425
Gpr158	6.28143	6.5072	2.03142	3.20328	0.00135873	0.0333555
Isl1	8.80215	6.49652	1.9059	3.40864	0.000652883	0.0227679
Slitrk2	23.7608	6.49575	1.78651	3.636	0.000276904	0.0137811
Prox2	4.54528	6.49475	1.97299	3.29183	0.000995386	0.0285084
Pde11a	21.0646	6.49289	1.84089	3.52703	0.000420246	0.0176293
Tmc2	11.7238	6.49048	2.09514	3.09788	0.00194909	0.0400726
Ces4a	19.0702	6.48318	1.64461	3.94208	8.07765e-05	0.0064364
Gip	11.3814	6.47198	1.74737	3.70383	0.000212366	0.0119722
Ddx4	17.8043	6.45805	2.02926	3.18246	0.00146029	0.0344919
Nlgn1	24.5853	6.45415	1.59927	4.03569	5.44413e-05	0.0050336
Dbh	7.46005	6.44683	1.9382	3.3262	0.000880391	0.027121
Il36g	11.6999	6.4372	2.00484	3.21083	0.00132354	0.0328307
Zfyve28	15.0323	6.43706	1.70944	3.7656	0.000166153	0.0101578
Xkr4	36.0981	6.42678	1.82858	3.51463	0.000440372	0.0180489
Sec14l5	8.1347	6.40024	1.67111	3.82993	0.00012818	0.00862375
Angpt4	12.3672	6.38138	1.79495	3.55518	0.000377717	0.0164249
Cftr	23.1624	6.36784	1.68701	3.77464	0.000160242	0.00994534
Pde8b	6.93544	6.36672	2.0475	3.1095	0.00187402	0.0393075
Ucp1	8.95009	6.36543	1.96829	3.23399	0.00122074	0.0316668
Ppp2r2c	4.75324	6.35858	1.98194	3.20826	0.0013354	0.0330673
Fermt1	383.321	6.35424	1.53296	4.14508	3.39691e-05	0.00369849
Celf3	7.69069	6.35112	1.73957	3.65096	0.00026126	0.013121
Sec14l3	11.5981	6.34973	1.96103	3.23796	0.00120386	0.0315991
Myh2	21.6718	6.33893	1.88202	3.36815	0.00075674	0.0248256
Mdga2	8.63234	6.32892	1.9466	3.25127	0.00114891	0.0308604
Slc36a3	8.35786	6.30987	2.00517	3.1468	0.00165067	0.0367375
Slc21a4	9.09799	6.28884	2.0597	3.05328	0.00226354	0.0434521
Ghrh	4.55149	6.28781	1.85739	3.3853	0.000711016	0.0238057
LOC100910620	14.4998	6.28367	1.61888	3.8815	0.000103815	0.00759344
Hcn1	32.0624	6.27165	1.93225	3.24578	0.00117129	0.0311681
Slc39a12	6.61039	6.26383	1.93531	3.2366	0.00120964	0.0315991
Csf3r	5.89985	6.26193	1.8737	3.34202	0.000831722	0.0263034
Fam101a	15.9331	6.26157	1.6054	3.90032	9.60669e-05	0.00718287
Trdn	23.3068	6.25826	1.7344	3.60832	0.00030819	0.0145119
Fbxo41	15.4599	6.23455	1.93371	3.22414	0.00126352	0.0321444
Sema3a	202.627	6.23454	1.43709	4.33833	1.43572e-05	0.00228221
Ppfia2	10.114	6.21205	1.89596	3.27646	0.00105117	0.0293978
Spem1	11.7904	6.19151	2.01014	3.08014	0.00206903	0.0416816
Naalad2	18.6463	6.18505	1.9173	3.22592	0.00125571	0.0321444
Rxfp1	38.4015	6.15941	1.7087	3.60474	0.000312464	0.0145643
Kcnd3	105.86	6.15724	1.34054	4.5931	4.36704e-06	0.0010211
Slc17a7	6.22064	6.14591	1.94244	3.16402	0.00155605	0.035582
Satb2	22.6581	6.13531	1.67979	3.65243	0.000259774	0.013121
Nr1h4	8.28394	6.13136	1.94952	3.14506	0.00166053	0.0367765
Sostdc1	671.077	6.12004	1.47426	4.15127	3.3064e-05	0.00368431
Gpc5	4.63238	6.10241	1.96062	3.11249	0.00185517	0.0391587
Cdh10	7.05812	6.0936	2.0403	2.98663	0.00282075	0.0498542
Fam132a	81.1674	6.08861	1.50971	4.03297	5.50753e-05	0.0050336
Oscar	14.5019	6.08852	1.79094	3.39962	0.000674789	0.0233039
Adh6	3.72544	6.08692	1.82325	3.3385	0.00084232	0.0264626
Dgki	188.318	6.08688	1.45505	4.18327	2.87348e-05	0.00336119
Gpr63	22.8624	6.08626	1.60328	3.79613	0.000146973	0.00947182
Olig1	6.17152	6.07433	1.95184	3.11211	0.00185758	0.0391587
Acot6	9.45279	6.05473	1.89859	3.18907	0.00142733	0.0341839
Adra1b	9.47264	6.05341	1.82855	3.3105	0.000931306	0.0279059
Vstm2b	10.0707	6.05324	1.56509	3.86766	0.000109886	0.00787591
LOC100912312	11.2132	6.05038	1.7439	3.46946	0.0005215	0.019925
Ptprh	13.3991	6.04233	1.89209	3.19347	0.00140572	0.0339827
Fbn2	234.927	6.03462	1.50858	4.00019	6.3291e-05	0.00543807
Adcy1	39.0761	6.0209	1.91393	3.14583	0.00165619	0.0367375
Arl13a	8.45787	6.01521	1.87713	3.20448	0.00135308	0.0333555
P2ry12	12.3679	6.01015	1.83705	3.27162	0.00106932	0.0295577
Fcgr1a	9.98575	6.00416	1.52055	3.94869	7.85812e-05	0.00636821
Cacna1e	11.7937	5.99048	1.73924	3.44431	0.000572527	0.0209383
Grin2b	12.1839	5.98364	1.91181	3.12984	0.00174903	0.0379124
RGD1310110	216.775	5.97714	1.34938	4.42955	9.44287e-06	0.00174914
Gnb3	12.5578	5.97152	1.5821	3.77443	0.000160375	0.00994534
Arx	13.1833	5.93178	1.85645	3.19522	0.00139723	0.0338499
Slc12a1	8.32504	5.9317	1.95323	3.03686	0.00239053	0.0449818
Kremen2	25.5261	5.92792	1.54127	3.84612	0.000120003	0.00828621
Cps1	15.5365	5.92639	1.79696	3.29801	0.000973724	0.0281862
Ces1a	13.9878	5.91235	1.73824	3.40134	0.000670565	0.0232142
Cnnm1	17.9578	5.90867	1.89015	3.12604	0.00177179	0.0381162
Cpa4	16.1316	5.89621	1.7978	3.27969	0.00103923	0.0292691
Inhbe	7.2917	5.88767	1.91296	3.07777	0.00208554	0.0418296
Muc19	20.251	5.88539	1.92316	3.06027	0.0022114	0.0429132
Crhr2	3.81513	5.87771	1.87381	3.13678	0.00170816	0.037253
Rab36	10.0344	5.87303	1.69514	3.46463	0.000530955	0.0199816
Tnnt1	7.19442	5.86437	1.91609	3.06059	0.00220904	0.0429132
Gpr50	4.57966	5.85137	1.88359	3.10649	0.00189323	0.0393553
Icos	10.6881	5.85119	1.62178	3.60789	0.000308701	0.0145119
Bpifc	11.7854	5.84705	1.77014	3.30316	0.00095602	0.0280031
Rhag	12.2384	5.84583	1.80985	3.23	0.0012379	0.0319279
Slc36a2	8.73137	5.84361	1.83252	3.18884	0.00142842	0.0341839
F13a1	10.418	5.84194	1.84137	3.1726	0.00151081	0.0349815
Lgr5	23.1407	5.83829	1.72295	3.38854	0.000702662	0.0235814
Ush2a	39.7815	5.83366	1.8134	3.21697	0.00129551	0.0324742
Pcyt1b	27.9828	5.82941	1.47295	3.95765	7.56923e-05	0.00620459
Efcab10	5.3551	5.82454	1.74011	3.34723	0.000816223	0.0261613
Il27ra	11.3597	5.82395	1.61061	3.61599	0.000299206	0.0143845
Sv2b	15.1487	5.82379	1.90066	3.06409	0.00218332	0.0426584
Abcd2	48.2163	5.80865	1.38192	4.20332	2.63024e-05	0.0031771
Usp13	33.4612	5.79907	1.75492	3.30446	0.000951594	0.0280031
Dcc	64.7579	5.79256	1.21808	4.75547	1.9799e-06	0.000553712
Cacna1i	9.2981	5.78397	1.89368	3.05436	0.00225542	0.0433546
Tat	4.93404	5.78364	1.86194	3.10624	0.00189481	0.0393553
Ankrd55	10.539	5.78125	1.68376	3.43353	0.000595776	0.0213238
Tm4sf4	11.1414	5.77269	1.48813	3.87915	0.000104821	0.00762787
Aplnr	14.3758	5.76343	1.91867	3.00386	0.00266575	0.048621
Cacnb4	8.54426	5.75141	1.89211	3.03968	0.00236827	0.044822
LOC298116	38.5131	5.74656	1.49301	3.84896	0.000118619	0.00825297
Adgrb2	15.8978	5.73258	1.77265	3.2339	0.00122111	0.0316668
St6galnac5	6.03208	5.73183	1.86358	3.07571	0.00210003	0.041892
Pdzrn4	26.3782	5.73073	1.77043	3.23691	0.00120831	0.0315991
Tecta	13.6936	5.72007	1.85668	3.0808	0.00206442	0.0416475
Tktl1	14.176	5.71638	1.73505	3.29465	0.000985433	0.0283504
Itih3	9.36217	5.70255	1.75561	3.24819	0.00116143	0.0310214
Nckap1l	22.1428	5.7015	1.33042	4.2855	1.82328e-05	0.00253425
Gabra4	7.37665	5.69769	1.85839	3.06593	0.00216993	0.0425133
Acsbg1	100.647	5.69252	1.47403	3.86189	0.000112515	0.0079841
Tmem71	5.78076	5.67152	1.80632	3.13983	0.00169048	0.0370545
Vof16	22.3827	5.6491	1.51501	3.72876	0.000192421	0.0111752
Zfp382	46.9293	5.63839	1.47705	3.81733	0.000134903	0.00883133
Tmprss5	79.9464	5.63715	1.6477	3.42122	0.000623419	0.0219696
Shisa6	6.86726	5.61819	1.72463	3.25761	0.00112354	0.0304658
Gbp4	13.6679	5.5921	1.36134	4.10778	3.99473e-05	0.00405538
Scml4	13.162	5.58432	1.62462	3.43732	0.000587511	0.0211316
Tmem136	11.4902	5.5775	1.47697	3.77632	0.000159165	0.00994534
Vsx1	19.9834	5.57335	1.64309	3.39199	0.000693864	0.0234516
Cadm2	115.55	5.57008	1.58122	3.52266	0.00042724	0.0177503
Twist2	27.3385	5.56661	1.65968	3.35401	0.000796481	0.0257227
Spag16	8.09182	5.54242	1.80079	3.07777	0.00208555	0.0418296
Zmat4	5.22918	5.54205	1.75193	3.1634	0.00155939	0.0355865
Cd300le	11.069	5.53936	1.81513	3.05177	0.00227493	0.0434951
Pax3	13.8139	5.5349	1.74717	3.16792	0.00153534	0.0353203
Mab21l2	14.2068	5.53429	1.84355	3.00197	0.00268238	0.0486949
Wbscr17	38.74	5.52198	1.60542	3.43959	0.000582593	0.0211316
Abra	12.0074	5.519	1.71187	3.22396	0.00126432	0.0321444
Dlgap3	4.81544	5.50848	1.80459	3.05249	0.00226952	0.0434951
Stab2	27.6964	5.50618	1.79297	3.07099	0.00213351	0.0421472
Pld5	66.0226	5.46925	1.34721	4.05969	4.91378e-05	0.00467235
Soat2	13.1053	5.45776	1.63932	3.32929	0.000870662	0.0268793
Lrrc4b	15.8402	5.44797	1.55328	3.50741	0.000452495	0.018335
Dmgdh	15.6389	5.44443	1.82318	2.98623	0.00282444	0.0498576
Folh1	20.7039	5.43365	1.5667	3.46821	0.000523943	0.019925
Fcgr2b	57.8986	5.43181	1.47834	3.67427	0.000238531	0.012508
Sfmbt2	12.6145	5.43133	1.44556	3.75724	0.000171796	0.0104269
Cav3	16.119	5.427	1.51398	3.58459	0.00033761	0.0153354
Actl6b	3.33194	5.42531	1.76073	3.08128	0.00206112	0.0416399
Sorcs3	19.6332	5.4232	1.49801	3.62027	0.000294292	0.0143609
Cyp2e1	10.7118	5.4147	1.61122	3.36061	0.000777695	0.0253248
Kcnj6	31.1572	5.40712	1.5424	3.50565	0.00045549	0.0183596
Trim63	10.4624	5.38518	1.38591	3.88567	0.000102046	0.00756213
Ccl24	16.4374	5.35755	1.33752	4.00558	6.18642e-05	0.0053803
Flt3	19.9979	5.34937	1.7211	3.10812	0.00188284	0.0393553
Mill1	28.6467	5.34886	1.77901	3.00664	0.00264148	0.0483019
Pcsk5	150.455	5.34259	0.881094	6.06359	1.3312e-09	1.89869e-06
Igsf1	9.79758	5.34174	1.78174	2.99805	0.00271711	0.0490035
Tnmd	17.9243	5.34026	1.77023	3.0167	0.00255542	0.0472735
Clstn2	27.8352	5.31637	1.62143	3.27881	0.00104247	0.0292691
Itgal	13.855	5.30638	1.49958	3.53858	0.000402283	0.0172214
Zfhx4	71.3356	5.30493	1.05334	5.03629	4.7465e-07	0.000225665
Gria2	68.9004	5.30176	1.25733	4.21669	2.47919e-05	0.00305792
Rorb	8.05635	5.30124	1.68777	3.14097	0.00168389	0.0370068
Ky	20.4079	5.28969	1.61494	3.27547	0.00105485	0.0294054
Impg2	33.2396	5.27433	1.55345	3.39524	0.000685684	0.0234516
Hrk	25.6651	5.27123	1.34261	3.92612	8.63279e-05	0.00676535
Napsa	13.5973	5.26975	1.68465	3.12809	0.00175947	0.0380233
Ikzf3	10.177	5.2659	1.72004	3.0615	0.0022023	0.0428533
Dnmt3l	10.6215	5.2658	1.75723	2.99665	0.00272966	0.0491436
Asb2	74.9561	5.26271	1.34194	3.92171	8.7923e-05	0.00678609
Ankrd1	41.2648	5.2562	1.41515	3.71424	0.000203815	0.0115817
Cndp1	23.2337	5.23105	1.64858	3.17306	0.00150842	0.0349815
Abca15	16.3147	5.23042	1.66481	3.14175	0.00167944	0.0369659
Olfm1	33.2153	5.21137	1.27525	4.08655	4.37835e-05	0.00421949
Dzip1l	105.178	5.20794	0.823793	6.32191	2.58349e-10	5.26405e-07
Phyhipl	17.0535	5.20683	1.35397	3.8456	0.000120258	0.00828621
Mzb1	4.57823	5.20243	1.65504	3.14338	0.0016701	0.0368952
Tenm3	113.866	5.19329	1.4342	3.62103	0.000293429	0.0143609
Adgrb3	29.533	5.18654	1.50368	3.44922	0.000562204	0.0206978
Ppef2	19.5607	5.17668	1.56486	3.30809	0.000939357	0.0279709
Shank1	9.7489	5.17616	1.72819	2.99514	0.00274321	0.0491539
Rims1	21.4376	5.17241	1.35321	3.82232	0.000132201	0.00881111
Hgd	8.40344	5.16371	1.51431	3.40995	0.000649742	0.0227139
Padi3	31.0597	5.15848	1.67628	3.07733	0.00208862	0.0418296
Ncam1	295.806	5.15158	1.26191	4.08237	4.45785e-05	0.00426727
Tbx15	12.2609	5.14565	1.65685	3.10569	0.00189837	0.0393553
Slc30a2	26.0115	5.1435	1.124	4.57606	4.73814e-06	0.00105594
Unc5d	12.927	5.13379	1.53894	3.33591	0.000850195	0.0265346
Ryr2	36.5799	5.12712	1.60731	3.18987	0.00142335	0.0341839
Tenm2	458.03	5.12472	1.01989	5.02476	5.04064e-07	0.000231918
Slc9b1	20.5645	5.11978	1.66928	3.06706	0.00216173	0.0424381
Ns5atp4	8.28396	5.10591	1.52705	3.34364	0.000826855	0.0262076
Mybpc1	46.8779	5.09091	1.48419	3.4301	0.000603359	0.0215143
Sobp	55.8643	5.08373	1.3253	3.83592	0.000125093	0.00845593
Taf7l	18.8447	5.07846	1.69849	2.98998	0.00278996	0.0496793
Eya4	22.7112	5.05754	1.67718	3.0155	0.00256556	0.0473384
Grem1	31.0673	5.05467	1.66685	3.03246	0.00242567	0.0455228
Bai1	27.7675	5.05206	1.50665	3.35316	0.000798931	0.0257227
Cacna1b	26.7928	5.0253	1.2273	4.0946	4.22906e-05	0.00417886
RGD1308775	23.2428	5.0224	1.43588	3.49777	0.000469163	0.0186398
Map1a	69.2667	5.01434	1.1703	4.28467	1.83011e-05	0.00253425
Phex	36.7087	5.00734	1.43818	3.48173	0.000498194	0.0194146
Kcnv2	15.8782	5.00266	1.47425	3.39336	0.000690413	0.0234516
Gabbr2	15.3113	4.99699	1.37831	3.62544	0.000288475	0.0142371
Ptprv	77.294	4.9965	1.62609	3.07271	0.00212123	0.0420219
Kcnj5	12.3616	4.98878	1.59677	3.12429	0.00178236	0.038135
Lrrc4c	16.4638	4.98489	1.63025	3.05774	0.00223011	0.0431044
Fgd2	24.7549	4.9645	1.17309	4.232	2.31622e-05	0.00294746
Obp3	9.05093	4.94713	1.43668	3.44344	0.000574366	0.0209519
Hpd	19.413	4.93721	1.34447	3.67223	0.000240442	0.012562
Adamtsl3	29.5541	4.91239	1.31247	3.74286	0.000181937	0.0107675
RGD1564937	22.023	4.91134	1.40547	3.49445	0.000475042	0.0187169
Kcnh4	14.7384	4.90493	1.41751	3.46026	0.00053966	0.0202026
Slc24a4	24.6042	4.90437	1.45923	3.36093	0.000776792	0.0253248
Sycp1	25.368	4.90208	1.63281	3.00223	0.00268007	0.0486949
Slc26a3	25.1381	4.89094	1.5049	3.25	0.00115404	0.03094
Plek	9.92894	4.88802	1.59977	3.05545	0.00224724	0.0432631
Krt28	12.7137	4.87802	1.57173	3.10359	0.00191185	0.0395199
Wnk3	46.5311	4.86492	1.26111	3.85766	0.00011448	0.00800403
Sycp2	21.0985	4.85014	1.53287	3.16408	0.00155572	0.035582
Atp2b2	20.745	4.84365	1.33961	3.61571	0.000299531	0.0143845
Fxyd7	121.472	4.84294	1.50761	3.21233	0.00131665	0.0327737
Kif5a	24.3915	4.83997	1.32291	3.65856	0.000253634	0.012979
Rem1	30.1261	4.81544	1.17635	4.09354	4.2483e-05	0.00417886
Klhl4	17.3018	4.81193	1.60833	2.99188	0.00277262	0.0494324
Ramp3	31.5984	4.80516	1.52565	3.14959	0.00163499	0.0364943
Adamts5	97.3048	4.80126	0.827882	5.79945	6.65321e-09	6.77819e-06
Cpeb1	22.8176	4.78571	1.3229	3.61758	0.000297365	0.0143845
Erc2	14.8691	4.78321	1.54814	3.08965	0.00200395	0.0407156
Scd	110.812	4.77756	0.972945	4.91042	9.08836e-07	0.000332378
Runx1t1	40.2312	4.75753	1.20042	3.96323	7.39418e-05	0.00609613
Il12a	5.81159	4.73878	1.53155	3.09411	0.00197407	0.0404005
Arhgef9	37.852	4.73093	1.24652	3.7953	0.000147463	0.00947182
Meiob	12.7683	4.72576	1.40308	3.36815	0.000756755	0.0248256
Pzp	20.9143	4.72468	1.35318	3.49155	0.000480233	0.0188175
Nrgn	19.1558	4.71216	1.56157	3.01758	0.00254804	0.0472598
Meox1	20.4406	4.69375	1.18432	3.96326	7.3933e-05	0.00609613
Ntf3	57.4874	4.69153	1.41548	3.31444	0.000918257	0.0277582
Gucy1a2	32.466	4.68844	1.35222	3.46723	0.000525855	0.019925
Slc12a3	17.244	4.67729	1.52115	3.07484	0.00210613	0.0418964
Kif26a	9.49218	4.65291	1.42674	3.26121	0.00110936	0.0303119
2021-09-03	20.4697	4.65164	1.08093	4.30338	1.68209e-05	0.00252544
Cd22	18.4079	4.64245	1.25715	3.69283	0.000221776	0.0121002
CB741658	32.9358	4.63701	1.25377	3.69844	0.000216924	0.012081
Magi2	223.809	4.60924	0.765287	6.02289	1.71326e-09	2.22147e-06
Treh	7.80647	4.59404	1.5306	3.00146	0.00268687	0.0486949
Zeb2	259.91	4.57756	0.789086	5.80109	6.58864e-09	6.77819e-06
Aldh1a2	15.201	4.54686	1.26751	3.58723	0.000334204	0.015278
Slc8a1	146.211	4.54435	1.07574	4.2244	2.3958e-05	0.00299748
Kctd4	101.129	4.48086	1.16153	3.85771	0.000114454	0.00800403
Scn9a	29.5358	4.4724	1.37229	3.25908	0.00111775	0.0304033
Bhlhe23	91.0872	4.4499	1.41632	3.14186	0.00167876	0.0369659
Mpp4	14.7522	4.42337	1.11361	3.97211	7.12388e-05	0.00597693
Lrp2bp	14.8573	4.41315	1.38695	3.18191	0.00146306	0.0344919
Cd96	12.5818	4.40179	1.34849	3.26425	0.00109756	0.030047
Pla2g5	103.352	4.39984	1.34615	3.26847	0.00108132	0.0297739
Dclk3	14.3552	4.39752	1.18231	3.71943	0.000199671	0.0114835
Chgb	23.6045	4.39185	1.43992	3.05005	0.002288	0.0436864
Nol4	8.57964	4.3878	1.38232	3.17424	0.0015023	0.0348978
Phf21b	5.33186	4.35634	1.25385	3.47437	0.000512055	0.019739
RGD1309170	7.7312	4.35563	1.45825	2.9869	0.00281825	0.0498542
Olr1	18.0494	4.34857	1.45171	2.99547	0.00274018	0.0491539
Ptpro	14.6902	4.33888	1.1309	3.83668	0.00012471	0.00845593
Tmem130	31.3521	4.32965	1.09519	3.95333	7.70712e-05	0.00628152
Abca4	40.1582	4.32452	1.15256	3.75211	0.000175351	0.0105976
Hecw2	39.7743	4.31752	1.10665	3.90142	9.56284e-05	0.00718287
Bves	37.5349	4.31018	1.41621	3.04347	0.00233867	0.0443647
Pla2g7	46.0544	4.28537	1.09881	3.90001	9.61879e-05	0.00718287
Sgca	34.1674	4.28277	1.29888	3.29729	0.000976229	0.0281862
2021-03-01	21.7847	4.24948	1.2865	3.30312	0.000956147	0.0280031
Snx22	13.4147	4.24379	1.31012	3.23924	0.00119848	0.0315991
Xkr6	29.0481	4.24298	0.978141	4.3378	1.43918e-05	0.00228221
RGD1561849	32.0101	4.2416	1.01509	4.17856	2.93356e-05	0.00338301
RGD1563349	35.1492	4.23975	1.36441	3.10738	0.00188755	0.0393553
Arnt2	30.9652	4.22841	1.415	2.98827	0.00280563	0.0497953
Olfm2	225.733	4.20582	0.841839	4.99599	5.85342e-07	0.000233587
Pkd2l2	13.0823	4.18812	1.34673	3.10985	0.00187184	0.0393075
Lgi1	39.5606	4.17877	1.13491	3.68203	0.000231383	0.0123142
Dpf1	39.0744	4.17853	1.2778	3.27009	0.00107513	0.0296608
Megf10	130.644	4.17841	1.3102	3.18914	0.00142695	0.0341839
Hecw1	14.9993	4.17818	1.38861	3.0089	0.00262196	0.0481301
Hephl1	39.7921	4.17556	0.977494	4.2717	1.93988e-05	0.00262981
Adam19	61.4957	4.16363	0.967115	4.3052	1.66834e-05	0.00252544
Pou3f2	36.8796	4.14335	1.28604	3.22179	0.00127392	0.0322502
Kcnq5	222.648	4.12759	0.945408	4.36593	1.26581e-05	0.00220699
Bsn	37.083	4.11544	1.28794	3.19538	0.00139648	0.0338499
Efnb3	20.9977	4.10879	1.27195	3.2303	0.00123662	0.0319279
Fras1	37.7775	4.1075	1.23727	3.31979	0.000900836	0.0273958
Opcml	194.951	4.08987	0.81742	5.00338	5.63326e-07	0.000233587
Matn3	59.0658	4.0532	1.01324	4.00024	6.32774e-05	0.00543807
Pklr	12.9805	4.04175	1.28162	3.15362	0.00161258	0.0363615
Cd244	15.9194	4.02633	1.26399	3.18542	0.00144545	0.0343607
Hykk	21.3136	4.01397	1.07836	3.72231	0.000197412	0.0113995
Gfap	256.166	4.00241	1.11289	3.59642	0.000322625	0.0148919
Myt1l	20.3292	4.00015	1.31231	3.04819	0.00230228	0.0439003
Tsnaxip1	15.2152	3.99852	1.15914	3.44954	0.000561534	0.0206978
Dock11	71.3406	3.9924	1.07455	3.7154	0.00020288	0.0115747
Ccdc103	13.3866	3.98877	1.06815	3.73428	0.000188251	0.0110042
Brinp2	16.7169	3.98129	1.26125	3.15662	0.00159608	0.0361347
Sptlc3	32.9097	3.9444	1.11789	3.52842	0.000418046	0.0175888
Exd1	31.3303	3.92606	1.09684	3.57942	0.000344356	0.0155922
Scube1	21.1422	3.91425	1.19606	3.27261	0.0010656	0.0295468
Tnnt3	37.387	3.91045	1.2111	3.22883	0.00124296	0.0319727
Cxcl13	121.774	3.90519	0.851112	4.58834	4.46791e-06	0.00102784
Pcdhb9	37.5742	3.89612	0.912881	4.26794	1.97287e-05	0.00262981
Slc16a7	16.9284	3.87915	1.17974	3.28814	0.00100852	0.0287618
Tp63	1025.56	3.86626	1.07248	3.60498	0.000312181	0.0145643
Gpr182	11.6292	3.84233	1.23314	3.11589	0.00183393	0.0388669
Gpnmb	2641.29	3.84069	0.606429	6.33329	2.39989e-10	5.26405e-07
Tdrp	211.595	3.83892	0.842207	4.55817	5.16004e-06	0.00111512
Nrk	21.6754	3.83857	1.28605	2.98478	0.00283784	0.0499705
Arsi	33.3998	3.83336	1.01713	3.76881	0.000164028	0.0101278
Tshz3	40.1073	3.81822	1.01387	3.76599	0.000165892	0.0101578
Zfp521	206.864	3.80089	0.954298	3.98292	6.8073e-05	0.00574512
Lnc215	19.9613	3.79569	1.21989	3.11149	0.00186143	0.0391587
Nova1	19.3165	3.79086	1.19122	3.18234	0.0014609	0.0344919
Corin	17.31	3.7805	1.19263	3.16989	0.00152498	0.0351955
Lrrc17	44.8461	3.77923	0.780314	4.84322	1.2775e-06	0.000422838
Kcnd2	61.4113	3.77213	1.26245	2.98794	0.00280867	0.0497953
Hmcn1	88.8592	3.76541	0.900138	4.18315	2.87503e-05	0.00336119
Il31ra	55.0461	3.76004	1.06115	3.54336	0.000395069	0.0170238
Vash2	81.1034	3.75384	1.02367	3.66705	0.00024536	0.0127722
Cacna2d1	758.885	3.72944	0.766033	4.86851	1.12443e-06	0.000391164
Foxred2	16.6035	3.72863	1.19157	3.12918	0.00175295	0.0379398
Atp1a2	188.056	3.72794	0.876565	4.2529	2.11019e-05	0.0027515
Bmper	42.2914	3.7265	1.11419	3.34459	0.00082404	0.0262076
Col7a1	894.677	3.70706	0.799319	4.63777	3.52187e-06	0.000881272
Sfrp2	468.561	3.70445	0.766624	4.83216	1.35061e-06	0.000422838
Cyfip2	38.0226	3.69454	1.0377	3.56031	0.000370413	0.0163566
B4galt6	116.013	3.69258	0.831122	4.44288	8.87615e-06	0.0016658
Myh6	17.5779	3.68827	1.11444	3.30951	0.000934591	0.0279059
Slc9a9	20.2614	3.67579	1.22782	2.99375	0.00275569	0.0492537
Slc2a13	47.6614	3.66915	0.888581	4.12922	3.6399e-05	0.003862
Nav3	84.5984	3.66704	0.910012	4.02966	5.58565e-05	0.00504229
Ism1	498.018	3.66422	1.01576	3.60738	0.000309304	0.0145119
Cubn	56.6856	3.66128	1.19161	3.07255	0.00212237	0.0420219
Snhg11	48.1986	3.65864	0.732519	4.9946	5.89577e-07	0.000233587
Col11a1	222.685	3.65143	1.14099	3.20022	0.00137322	0.0336532
Lpo	29.5731	3.64777	1.0413	3.5031	0.000459882	0.0184769
Prkg1	183.006	3.62318	0.803133	4.51131	6.44276e-06	0.00127629
Slit2	68.8538	3.61811	0.999576	3.61964	0.00029501	0.0143609
Nrn1	33.1502	3.60468	1.08017	3.33713	0.000846482	0.0264767
Lrp2	69.2523	3.60362	0.943487	3.81947	0.000133738	0.00883133
Cmah	13.0288	3.5918	1.15875	3.0997	0.00193714	0.0399847
Dram1	96.1148	3.57679	0.682182	5.24315	1.57855e-07	9.53536e-05
Tm6sf1	25.3589	3.57261	1.0815	3.30338	0.000955271	0.0280031
Dsg3	286.323	3.56207	1.05102	3.38917	0.000701052	0.0235814
Sema5a	1354.39	3.55556	0.736104	4.83024	1.36371e-06	0.000422838
Scn7a	2880.84	3.55164	1.01467	3.50029	0.000464748	0.01862
Cideb	14.2991	3.54753	1.17328	3.02359	0.00249796	0.0464517
Slc38a4	150.043	3.53368	0.860583	4.10615	4.02313e-05	0.00405538
Ttc30a1	16.5746	3.53092	1.06294	3.32184	0.000894255	0.0273121
Nyap1	18.6919	3.53068	1.10195	3.20402	0.00135523	0.0333555
Dkk3	3994.38	3.52494	0.500916	7.03699	1.96444e-12	7.00469e-09
Cd72	8.37727	3.49642	1.16599	2.99868	0.00271155	0.0490035
Actn3	52.7467	3.47247	1.06374	3.26441	0.00109692	0.030047
Myom1	98.8109	3.46222	0.619857	5.58552	2.33008e-08	2.07078e-05
Lpar4	57.9009	3.45942	0.857535	4.03414	5.48024e-05	0.0050336
Pdpn	3103.38	3.44519	0.589563	5.84364	5.10726e-09	6.07041e-06
Arhgap24	201.798	3.42783	0.85288	4.01913	5.84138e-05	0.00514294
Fhod3	296.917	3.42623	1.02456	3.34408	0.000825554	0.0262076
Pik3cd	119.563	3.42337	1.05739	3.23755	0.00120561	0.0315991
RGD1566401	136.897	3.41337	1.02197	3.34	0.000837769	0.0264361
Colec12	148.496	3.41263	0.84573	4.03513	5.4573e-05	0.0050336
Anks1b	17.3871	3.39368	1.11689	3.03852	0.00237744	0.0448538
Loxl3	189.212	3.38276	1.07503	3.14665	0.00165153	0.0367375
Pcdh7	353.312	3.36017	0.783553	4.28837	1.79985e-05	0.00253425
Rhpn1	71.0485	3.3578	1.12159	2.99379	0.00275539	0.0492537
Pla1a	50.0435	3.3577	1.02611	3.27228	0.00106686	0.0295468
Olfml1	166.213	3.34295	0.8571	3.9003	9.60717e-05	0.00718287
Clca4l	20.5965	3.33347	1.07737	3.09407	0.00197428	0.0404005
LOC259244	273.736	3.31308	0.992322	3.33871	0.000841675	0.0264626
Faxc	27.8896	3.29999	0.721138	4.57609	4.73753e-06	0.00105594
Polq	39.2703	3.29251	1.07679	3.05771	0.00223032	0.0431044
Radil	32.6694	3.26391	0.929385	3.5119	0.000444918	0.018183
Map7d3	16.8029	3.24738	1.03055	3.15111	0.00162653	0.0364408
Cyp4b1	48.7328	3.23854	1.06817	3.03184	0.00243067	0.0455567
Mgarp	286.559	3.22661	0.942283	3.42425	0.000616501	0.0218735
Optc	35.9626	3.19148	1.03311	3.08921	0.00200691	0.0407178
Dlx3	62.0756	3.18783	1.03665	3.07512	0.00210419	0.0418964
Il12rb2	18.8859	3.17987	0.898795	3.53793	0.000403278	0.0172214
Slc35g3	10.1838	3.16412	0.905964	3.49255	0.000478435	0.0187987
Fam129c	54.0651	3.16119	0.994865	3.17751	0.00148546	0.0348349
Ddr2	131.921	3.14933	0.73346	4.29379	1.75645e-05	0.00253425
Plcd4	19.5606	3.14752	1.00823	3.12182	0.00179736	0.0383194
Atp2a1	398.349	3.1401	0.578489	5.42812	5.69517e-08	4.06151e-05
RGD1565989	10.9991	3.12661	1.04362	2.99593	0.00273607	0.0491492
Bco1	16.097	3.10503	0.945139	3.28526	0.00101888	0.0289112
Tox	110.743	3.08814	0.814986	3.78919	0.000151139	0.00958084
Art3	609.584	3.07078	0.664622	4.62035	3.83097e-06	0.000926121
Lrrc24	15.8943	3.05664	0.948251	3.22345	0.00126658	0.0321446
Cyp4f18	314.991	3.05365	0.828622	3.68521	0.000228512	0.0122529
Gria3	75.1053	3.03858	0.955239	3.18096	0.00146789	0.0345486
Tusc5	21.6317	3.02987	0.949366	3.19146	0.00141553	0.034162
Abcb1b	200.866	3.01753	0.877953	3.43701	0.000588182	0.0211316
Ank1	13.5834	3.0103	0.94755	3.17693	0.00148845	0.0348349
Akt3	21.6879	3.00395	0.831349	3.61334	0.000302275	0.0144192
Snca	122.501	2.9998	0.89452	3.35353	0.000797889	0.0257227
Itga11	103.029	2.99732	0.933287	3.21157	0.00132011	0.0328026
Pi15	25.2065	2.99708	0.959322	3.12416	0.00178312	0.038135
Zfp563	55.3265	2.96427	0.861699	3.44003	0.000581647	0.0211316
Pid1	18.3813	2.9589	0.957149	3.09136	0.0019924	0.0406702
Ctnnd2	621.682	2.94175	0.893053	3.29404	0.000987592	0.0283504
Gpx3	2702.33	2.94148	0.598289	4.91649	8.8108e-07	0.000330707
Mest	45.1473	2.93173	0.767732	3.81869	0.000134162	0.00883133
Dyx1c1	26.228	2.91765	0.859682	3.39387	0.000689114	0.0234516
2021-03-10	32.4463	2.91384	0.904501	3.22149	0.00127527	0.0322502
Rtkn2	39.3946	2.90723	0.940469	3.09125	0.00199316	0.0406702
Pcsk6	94.1235	2.90661	0.849117	3.4231	0.000619108	0.0219115
Itgbl1	127.861	2.88612	0.816996	3.5326	0.000411489	0.0173641
Fcmr	35.7183	2.87396	0.859293	3.34456	0.000824143	0.0262076
Tmeff2	73.5138	2.87047	0.868983	3.30325	0.000955717	0.0280031
Phospho1	14.6862	2.86186	0.900902	3.17666	0.00148982	0.0348349
Zfp57	106.691	2.83159	0.416151	6.80425	1.0158e-11	2.89768e-08
Zfp39	38.0981	2.82802	0.884897	3.19587	0.00139408	0.0338499
Asb5	52.2248	2.77669	0.917824	3.0253	0.00248386	0.0463102
Plekho1	112.051	2.76463	0.617302	4.47857	7.51436e-06	0.00142903
Zfp799	25.7199	2.74582	0.887096	3.09529	0.00196622	0.0403514
Clic2	86.497	2.71693	0.630116	4.3118	1.61933e-05	0.00248349
Uchl1	325.514	2.71395	0.825294	3.28846	0.00100735	0.0287618
Gypc	69.6281	2.69901	0.729096	3.70186	0.000214024	0.0120182
Abat	20.9106	2.68925	0.826069	3.25548	0.00113202	0.0305892
LOC498231	11.0144	2.68647	0.855648	3.13969	0.00169126	0.0370545
Masp1	26.9344	2.68607	0.846971	3.17138	0.00151716	0.0350718
Zfp192	45.8806	2.68485	0.87265	3.07666	0.00209334	0.0418296
Bicc1	93.5477	2.67753	0.645779	4.1462	3.38042e-05	0.00369849
Cd38	29.8292	2.66984	0.859783	3.10525	0.00190115	0.0393558
Map9	100.036	2.64652	0.657512	4.02506	5.69613e-05	0.00508294
Ntrk3	252.852	2.64454	0.716482	3.691	0.00022337	0.0121002
Lrrn4cl	149.739	2.64111	0.68268	3.86874	0.0001094	0.00787591
Mip	29.6783	2.62599	0.791768	3.31662	0.000911135	0.0276501
Zfp9	37.3476	2.61506	0.760421	3.43897	0.000583942	0.0211316
Matn4	72.4549	2.59787	0.596933	4.35202	1.34886e-05	0.00223707
Vcan	1369.9	2.57317	0.752326	3.42028	0.00062556	0.0219762
Spdya	35.9313	2.56474	0.750941	3.41536	0.000636969	0.0223221
Car3	120.274	2.55169	0.693685	3.67846	0.000234644	0.0123657
Phkg1	23.3354	2.49586	0.736312	3.38967	0.000699757	0.0235814
Gan	14.1495	2.48166	0.712006	3.48545	0.000491305	0.0191986
Lepr	54.8575	2.48055	0.756529	3.27886	0.00104229	0.0292691
Fez1	392.236	2.46988	0.664544	3.71666	0.000201876	0.0115637
Slamf8	18.7489	2.45646	0.782699	3.13844	0.00169847	0.0371554
Fam102b	367.168	2.4411	0.593898	4.1103	3.95142e-05	0.00405538
Cd34	65.2385	2.42595	0.763975	3.17543	0.00149615	0.0348522
Tnn	30.6321	2.42251	0.804941	3.00955	0.00261633	0.0481301
C6	252.503	2.40524	0.752791	3.19509	0.00139785	0.0338499
Smyd4	57.143	2.38586	0.723421	3.29802	0.000973694	0.0281862
Nup210l	65.5245	2.3853	0.795632	2.99799	0.00271765	0.0490035
Fam227a	93.2632	2.34336	0.764088	3.06687	0.00216311	0.0424381
Hgf	52.5097	2.34316	0.765865	3.0595	0.00221708	0.042965
Tspan2	875.102	2.33709	0.538791	4.33766	1.44008e-05	0.00228221
Ankrd33b	48.8248	2.33651	0.706019	3.30941	0.000934924	0.0279059
Spon1	230.116	2.29876	0.727791	3.15855	0.00158558	0.0360098
F2r	510.993	2.27008	0.533268	4.25692	2.07267e-05	0.00273727
Eno4	18.8942	2.2651	0.726229	3.11899	0.00181471	0.0385166
Serpini1	84.9545	2.2368	0.458762	4.87573	1.08408e-06	0.000386557
Phactr2	114.585	2.21697	0.664862	3.33448	0.000854598	0.0266138
Rbpms2	81.31	2.20789	0.674677	3.27252	0.00106594	0.0295468
Aqp3	404.205	2.17325	0.565471	3.84325	0.000121416	0.00832572
Cybrd1	324.333	2.17309	0.587234	3.70056	0.000215128	0.0120328
Dcn	7444.53	2.15755	0.693411	3.1115	0.00186137	0.0391587
Clmp	108.163	2.12522	0.645188	3.29396	0.000987881	0.0283504
Zfp775	63.2087	2.11413	0.465493	4.5417	5.58034e-06	0.00115351
Sh3gl2	49.4072	2.0871	0.577039	3.61691	0.00029814	0.0143845
Pde7b	44.7666	2.05665	0.670014	3.06956	0.00214373	0.0422905
Adora2b	271.374	1.97622	0.596923	3.31069	0.000930673	0.0279059
Tpst1	360.448	1.96672	0.423721	4.64155	3.45803e-06	0.000880747
Prkcg	56.6592	1.95769	0.601701	3.25359	0.00113957	0.0306673
Mreg	49.3977	1.95439	0.589742	3.31398	0.000919792	0.0277582
Fam198b	1028.97	1.94878	0.603253	3.23044	0.00123598	0.0319279
Zfp955a	100.583	1.94726	0.561876	3.46564	0.00052897	0.0199595
Slc19a2	658.068	1.93562	0.621329	3.11529	0.00183765	0.0388879
Htra3	353.87	1.93026	0.609934	3.16471	0.0015524	0.035582
Efemp1	331.704	1.92828	0.600031	3.21363	0.00131069	0.0326825
Gfpt2	1728.57	1.85163	0.587851	3.14983	0.00163368	0.0364943
Gpc3	910.642	1.84966	0.476489	3.88185	0.000103666	0.00759344
Tubb3	96.8706	1.84808	0.526526	3.50994	0.0004482	0.0182648
Mme	1176.52	1.84194	0.576008	3.19777	0.00138493	0.0338364
Map2k6	118.62	1.8217	0.566136	3.21777	0.0012919	0.0324742
Nlk	44.9948	1.78973	0.500287	3.57742	0.000347007	0.0156625
Tnfrsf11b	331.84	1.77088	0.56512	3.13364	0.00172655	0.0374822
Homer1	127.95	1.7588	0.569569	3.08795	0.0020154	0.0408319
Runx2	72.8639	1.74232	0.544873	3.19767	0.00138543	0.0338364
Smarca1	220.645	1.72659	0.512499	3.36896	0.000754515	0.0248256
Nfatc1	480.481	1.72368	0.284113	6.06687	1.30428e-09	1.89869e-06
Scn1b	85.0749	1.70497	0.548743	3.10705	0.00188964	0.0393553
Mum1l1	81.4892	1.67393	0.484629	3.45405	0.000552242	0.0206195
Tnfrsf10b	45.765	1.64263	0.525647	3.12497	0.00177826	0.038135
Neto2	77.2887	1.62796	0.463108	3.5153	0.000439266	0.0180489
Giot1	40.3844	1.5386	0.503567	3.0554	0.00224763	0.0432631
Slc17a5	290.179	1.52178	0.365343	4.16534	3.10892e-05	0.00351737
Me3	124.625	1.50362	0.365521	4.11363	3.8948e-05	0.00405486
Arntl	438.587	1.50165	0.47732	3.146	0.00165523	0.0367375
Smoc2	384.216	1.48425	0.496687	2.98831	0.00280529	0.0497953
Rnf135	51.6425	1.45271	0.394956	3.67816	0.000234921	0.0123657
Paqr3	73.5318	1.44742	0.40703	3.55606	0.000376461	0.0164249
Mphosph9	145.354	1.40453	0.466637	3.00991	0.00261329	0.0481301
Rsrp1	6056.33	1.33964	0.32155	4.1662	3.09713e-05	0.00351737
Mturn	93.2317	1.32915	0.407109	3.26486	0.00109518	0.030047
Adm	1574.46	1.29467	0.427595	3.02779	0.00246347	0.0461109
Fry	132.907	1.28424	0.355864	3.6088	0.000307622	0.0145119
Cyp2u1	125.531	1.28341	0.338253	3.79425	0.000148091	0.00947182
Narf	222.164	1.25411	0.400003	3.13524	0.00171711	0.0373911
Ralgps2	305.167	1.25096	0.22477	5.56555	2.61334e-08	2.07078e-05
Zufsp	126.424	1.23709	0.351937	3.5151	0.00043958	0.0180489
Vps13d	277.786	1.20893	0.397822	3.03887	0.0023747	0.0448538
Zfand4	114.098	1.19952	0.37034	3.23898	0.00119959	0.0315991
Sh3kbp1	321.901	1.18632	0.280443	4.23017	2.33515e-05	0.00294746
Vav3	1252.31	1.17323	0.387755	3.02569	0.0024807	0.0463102
Spats2l	599.775	1.13504	0.379897	2.98775	0.00281043	0.0497953
P2rx7	66.8227	1.11872	0.349199	3.20367	0.00135689	0.0333555
Rnf39	879.724	1.10552	0.315363	3.50554	0.000455676	0.0183596
Prss23	933.534	1.09372	0.342827	3.19029	0.00142129	0.0341839
Smarcad1	379.396	1.06789	0.316809	3.37077	0.000749589	0.024806
Ckb	9924.86	1.03803	0.316192	3.2829	0.00102744	0.0290187
Cdc40	324.151	1.03677	0.338628	3.06167	0.00220106	0.0428533
P2rx4	1762.76	1.02304	0.182432	5.60779	2.04927e-08	1.94859e-05
Abhd5	303.476	1.00801	0.266315	3.78504	0.000153685	0.00969917
Cep44	247.285	0.993005	0.312748	3.17509	0.00149789	0.0348522
Tcf4	516.242	0.925836	0.287758	3.21741	0.00129352	0.0324742
Osgin1	301.961	0.901817	0.270782	3.33042	0.000867163	0.0268793
Srsf7	4203.22	0.901399	0.30029	3.00176	0.00268423	0.0486949
Trdmt1	122.492	0.868823	0.268412	3.2369	0.00120836	0.0315991
Krit1	1036.01	0.861916	0.264494	3.25874	0.0011191	0.0304033
Atad2b	300.129	0.850376	0.269268	3.1581	0.00158804	0.0360098
Trmt1l	293.662	0.83259	0.233056	3.57249	0.000353607	0.0159101
Lnp	239.91	0.831718	0.205549	4.04632	5.2029e-05	0.0049145
Alg11	438.272	0.824922	0.219963	3.75027	0.000176643	0.0106306
Hsf2	716.288	0.802838	0.249681	3.21546	0.00130236	0.0325888
RGD1311805	286.203	0.773802	0.219631	3.52319	0.00042638	0.0177503
Cdc27	381.207	0.762825	0.239339	3.18722	0.00143648	0.0342897
Slc25a16	357.963	0.762168	0.230002	3.31375	0.000920539	0.0277582
Necap1	594.292	0.7038	0.225052	3.12728	0.00176432	0.0380652
Dhx36	1126.4	0.690622	0.187764	3.67813	0.000234951	0.0123657
Dpy19l4	422.184	0.674022	0.219974	3.06411	0.00218322	0.0426584
Fmr1	755.213	0.670918	0.22085	3.03789	0.00238244	0.0448887
Lrrfip1	1824.2	0.667454	0.195998	3.40542	0.000660627	0.0229818
Clpx	1174.72	0.630085	0.194453	3.2403	0.00119406	0.0315991
Trit1	498.08	0.62987	0.180176	3.49585	0.000472546	0.0186702
Mfap1a	879.136	0.541372	0.176775	3.06249	0.00219502	0.0428284
Cnot7	910.938	0.50589	0.153231	3.30148	0.000961759	0.0280597
Safb	1263.37	0.456548	0.150957	3.02437	0.00249155	0.046393
Gpi	3976.71	-0.457518	0.138472	-3.30405	0.00095298	0.0280031
Prkcsh	2865.03	-0.496538	0.13008	-3.81719	0.000134981	0.00883133
Papss1	3122.19	-0.504144	0.167097	-3.01707	0.00255234	0.0472735
Maged2	1382.28	-0.510413	0.160753	-3.17513	0.00149767	0.0348522
Immt	1463.45	-0.514352	0.151611	-3.39258	0.000692379	0.0234516
Rpn1	7251.38	-0.530976	0.17398	-3.05193	0.00227375	0.0434951
Tm7sf3	870.804	-0.552441	0.165017	-3.34778	0.000814627	0.0261613
Stard3	965.799	-0.557519	0.181734	-3.06778	0.00215659	0.0424267
Traf2	636.373	-0.576787	0.192063	-3.00312	0.00267228	0.0486777
Ptdss1	1131.06	-0.582183	0.186351	-3.12412	0.00178336	0.038135
Ring1	486.947	-0.623316	0.191958	-3.24714	0.00116572	0.0310778
Cish	2722.1	-0.628068	0.189148	-3.32052	0.000898506	0.0273833
Klhl36	185.205	-0.64139	0.195661	-3.27807	0.0010452	0.0292883
Cct6a	4334.24	-0.644946	0.178477	-3.6136	0.000301972	0.0144192
Pdia4	6637.27	-0.665271	0.200146	-3.32392	0.000887601	0.0272255
Csad	2242.31	-0.697305	0.226471	-3.07901	0.00207692	0.0417815
Dcakd	219.571	-0.748777	0.242792	-3.08402	0.00204224	0.041317
Thap4	626.784	-0.76327	0.178028	-4.28736	1.8081e-05	0.00253425
Ubl7	785.109	-0.773722	0.211221	-3.66309	0.000249193	0.0129245
Eef2	26461.5	-0.783596	0.246602	-3.17758	0.0014851	0.0348349
Plekha4	497.622	-0.831956	0.252	-3.30141	0.000962012	0.0280597
Cdip1	360.121	-0.841924	0.153381	-5.48911	4.03972e-08	3.03256e-05
Pck2	729.161	-0.866659	0.272229	-3.18357	0.00145473	0.0344919
Mfsd10	645.038	-0.884074	0.290386	-3.04448	0.00233086	0.0443267
Cpsf3	638.864	-0.90093	0.27939	-3.22463	0.00126137	0.0321444
Cpne8	1573.43	-0.958706	0.259844	-3.68955	0.000224653	0.0121002
Farsb	831.454	-0.965518	0.297719	-3.24306	0.00118255	0.0314092
Krcc1	794.044	-0.978209	0.293791	-3.32961	0.000869684	0.0268793
Arrb2	284.864	-0.988988	0.281946	-3.50773	0.000451951	0.018335
Lta4h	681.227	-1.04781	0.290358	-3.60868	0.000307761	0.0145119
Pepd	1891.48	-1.04873	0.255457	-4.10532	4.03747e-05	0.00405538
Acp6	1602.92	-1.07647	0.294204	-3.65891	0.000253295	0.012979
Lgals3bp	699.133	-1.11875	0.356521	-3.13796	0.00170126	0.0371593
Ahcy	735.034	-1.12967	0.343884	-3.28504	0.00101968	0.0289112
Rrm1	1025.33	-1.13487	0.3651	-3.10839	0.00188109	0.0393553
Prc1	847.724	-1.1534	0.327474	-3.52212	0.000428109	0.0177503
Mapkapk3	1322.89	-1.16439	0.242111	-4.80932	1.51441e-06	0.000448317
Cdca7l	533.446	-1.1664	0.335237	-3.47931	0.000502699	0.0195368
Pfkp	1937.31	-1.16825	0.32717	-3.57076	0.000355946	0.0159649
Tkfc	198.926	-1.21394	0.318642	-3.80973	0.000139117	0.00901919
Rcl1	1634.6	-1.21928	0.358171	-3.40417	0.000663664	0.0230312
Ldlrad4	226.057	-1.24009	0.349467	-3.54853	0.000387394	0.0167945
Fen1	354.985	-1.24526	0.276875	-4.49756	6.87389e-06	0.0013249
Shmt1	1016.4	-1.34869	0.260972	-5.16796	2.36659e-07	0.000129826
Gsdmd	199.581	-1.37163	0.304748	-4.50087	6.7676e-06	0.00132228
Pmepa1	5062.76	-1.42689	0.338746	-4.21228	2.52802e-05	0.0030818
Fstl3	186.649	-1.44316	0.429361	-3.36118	0.000776098	0.0253248
Ctgf	3793.48	-1.49338	0.386505	-3.8638	0.000111638	0.00796143
Dctd	272.577	-1.50581	0.348767	-4.31754	1.57777e-05	0.00246298
E2f1	156.955	-1.5887	0.454339	-3.49673	0.000471003	0.0186609
Cdc20	510.983	-1.58915	0.514287	-3.09001	0.00200153	0.0407156
Ptx3	1858.25	-1.60396	0.390564	-4.10678	4.01217e-05	0.00405538
Prim1	762.267	-1.60763	0.510207	-3.15094	0.00162748	0.0364408
Ifi47	161.881	-1.61288	0.369866	-4.36071	1.29641e-05	0.00221283
Ybx2	50.1747	-1.6824	0.538045	-3.12687	0.00176675	0.0380652
Bub1	308.044	-1.69327	0.565109	-2.99635	0.0027323	0.0491436
Cnp	2649.48	-1.70501	0.320214	-5.3246	1.01178e-07	6.55955e-05
Plk5	142.661	-1.71271	0.447501	-3.82729	0.000129564	0.00867593
Wnt5b	575.017	-1.71966	0.555129	-3.09777	0.00194983	0.0400726
Olah	25876.5	-1.81	0.556002	-3.25539	0.00113238	0.0305892
Ttpa	31.176	-1.86964	0.619904	-3.01601	0.00256123	0.0473197
Pdzrn3	369.999	-1.90341	0.520261	-3.65856	0.000253638	0.012979
Gp2	3847.72	-1.91422	0.619413	-3.09038	0.00199902	0.0407156
Fxyd6	226.952	-1.94222	0.443941	-4.37495	1.2146e-05	0.00218987
Tacc3	473.948	-1.94861	0.502831	-3.87527	0.000106506	0.00771115
Gins3	58.727	-1.9707	0.590509	-3.3373	0.000845975	0.0264767
Ggh	1179.59	-1.99629	0.5326	-3.74821	0.000178103	0.0106735
Aurkb	273.989	-2.06467	0.525767	-3.92696	8.60279e-05	0.00676535
Nek2	70.534	-2.06953	0.673353	-3.07347	0.00211586	0.0420219
Mcm3	590.101	-2.07393	0.628878	-3.29783	0.000974355	0.0281862
Mcm6	888.904	-2.10755	0.465358	-4.52887	5.92987e-06	0.00119124
Ccna2	518.133	-2.10889	0.463693	-4.54803	5.41514e-06	0.00113583
Kif18b	133.145	-2.15674	0.584149	-3.69211	0.000222403	0.0121002
Mcm5	411.694	-2.25476	0.571553	-3.94497	7.98093e-05	0.00643119
Cenpa	128.44	-2.35227	0.78808	-2.98481	0.00283757	0.0499705
Kifc1	329.122	-2.37915	0.42698	-5.57205	2.51763e-08	2.07078e-05
Tmem229a	126.666	-2.38276	0.722285	-3.29892	0.000970568	0.0281862
Rrm2	291.364	-2.49128	0.403305	-6.17715	6.5269e-10	1.16366e-06
Kif22	274.989	-2.51765	0.648042	-3.88501	0.000102327	0.00756213
Mpz	1188.8	-2.56251	0.506123	-5.06302	4.12662e-07	0.000202958
Cdca8	505.305	-2.5954	0.623347	-4.16366	3.13192e-05	0.00351737
Pbk	244.988	-2.64266	0.879741	-3.0039	0.00266539	0.048621
Galnt18	345.025	-2.64722	0.761262	-3.4774	0.000506296	0.0196231
Mybl2	195.976	-2.80361	0.579504	-4.83794	1.31189e-06	0.000422838
Cldn9	94.024	-2.94791	0.81962	-3.59667	0.000322312	0.0148919
Cdca3	404.334	-3.0173	0.816321	-3.69622	0.000218835	0.0120978
Cdk1	520.551	-3.06192	0.891858	-3.43319	0.000596521	0.0213238
Sapcd2	127.818	-3.24237	0.712606	-4.55001	5.36423e-06	0.00113583
Metrn	37.2145	-3.36532	0.975429	-3.45009	0.000560397	0.0206978
Ltbp2	2277.26	-3.5281	0.830916	-4.24604	2.1758e-05	0.0027958
Fam64a	104.954	-3.83401	0.845108	-4.53671	5.71372e-06	0.00116421
Racgap1	205.437	-3.84162	0.534612	-7.18581	6.68103e-13	4.76457e-09
Tk1	681.989	-3.92626	0.785476	-4.99858	5.77554e-07	0.000233587
Birc5	313.506	-4.00343	0.920632	-4.34857	1.37028e-05	0.00224647
Dnaaf3	34.2132	-4.6704	1.19089	-3.92178	8.78979e-05	0.00678609
Chrm3	19.2347	-5.21007	1.48896	-3.49913	0.00046678	0.0186263
Gpr4	12.6319	-5.43431	1.68025	-3.23422	0.00121976	0.0316668
Upk3a	194.962	-6.38298	1.17983	-5.41007	6.3e-08	4.2789e-05

## Sheet: ACI_D7_Luminal_TGFBRi_v_Ctrl
Gene.Symbol	baseMean	log2FoldChange	lfcSE	stat	pvalue	padj
LOC259244	273.736	-5.84109	0.939059	-6.22015	4.96669e-10	5.71368e-06
Glycam1	4756	-10.7205	1.81521	-5.90594	3.50645e-09	1.00846e-05
Spats2l	599.775	2.50342	0.423575	5.91021	3.41662e-09	1.00846e-05
Slc27a3	904.996	-2.38732	0.402598	-5.92979	3.03322e-09	1.00846e-05
Nrg2	539.447	2.31114	0.402917	5.73602	9.69288e-09	1.85845e-05
Gpc4	3208.41	-1.34695	0.234774	-5.73719	9.6261e-09	1.85845e-05
Clca1	17607.2	-4.93642	0.912443	-5.41012	6.29838e-08	9.05708e-05
Igfbp4	1956.48	-2.60259	0.479588	-5.42672	5.73984e-08	9.05708e-05
Thsd7a	331.886	2.78033	0.517546	5.37214	7.78082e-08	9.93195e-05
Mpzl1	2726.07	-0.835951	0.156154	-5.35336	8.63347e-08	9.93195e-05
Slc39a8	114.255	-2.7659	0.522972	-5.28881	1.23114e-07	0.000128755
Spink8	63.5484	-6.09286	1.17504	-5.18523	2.1575e-07	0.000176944
Ppp2r2b	97.7891	5.03807	0.966728	5.21146	1.87356e-07	0.000176944
Kcnh1	1387.76	4.00654	0.774552	5.17271	2.30717e-07	0.000176944
Pthlh	230.784	3.21604	0.619004	5.19551	2.04162e-07	0.000176944
Cuedc1	585.996	0.905182	0.175549	5.15629	2.51885e-07	0.000181106
Fabp3	1346.75	-5.35793	1.08349	-4.94508	7.61113e-07	0.00051505
Sgcg	1066.96	-3.04314	0.617929	-4.92474	8.44725e-07	0.000539873
Ppp1r1a	53.9955	-5.43766	1.11422	-4.88025	1.05952e-06	0.00064151
Bcl3	2076.34	1.19414	0.245865	4.85689	1.19244e-06	0.000685893
Immt	1463.45	-0.721881	0.149549	-4.82704	1.3858e-06	0.000759153
Gnb4	401.149	-1.25223	0.262159	-4.77659	1.78295e-06	0.000932321
Calb2	94.4875	-3.76706	0.794211	-4.74315	2.1042e-06	0.00105246
Phgdh	1229.48	-1.67014	0.353626	-4.7229	2.32503e-06	0.00111446
Ssr1	2770.76	-1.07426	0.22811	-4.7094	2.48446e-06	0.00114325
Psat1	1233.37	-1.73569	0.373086	-4.65226	3.28317e-06	0.00141746
Akap8l	1165.09	1.07874	0.232011	4.64954	3.3268e-06	0.00141746
Il1r2	98.4565	-4.77579	1.03323	-4.6222	3.79694e-06	0.00156
Cxcl12	4563.17	1.94231	0.424571	4.57477	4.76747e-06	0.0018912
Btg2	31921.8	1.09204	0.239305	4.56336	5.03402e-06	0.00193038
Ddah1	1061.4	-1.74346	0.383231	-4.54937	5.38066e-06	0.00199675
Atp2b4	287.361	-3.7594	0.831236	-4.52266	6.10678e-06	0.00219539
Oat	3082.04	-1.33357	0.2968	-4.49315	7.01779e-06	0.00244644
Gulp1	278.311	-1.84808	0.412494	-4.48026	7.45519e-06	0.00252248
Shmt2	1374.72	-1.48827	0.332707	-4.4732	7.70561e-06	0.00253272
Slc7a7	110.635	-2.60863	0.587101	-4.44323	8.86186e-06	0.00283186
Park2	29.5658	3.07591	0.697447	4.41024	1.03257e-05	0.00321047
Farsb	831.454	-1.29746	0.294826	-4.40079	1.07858e-05	0.00326527
LOC298116	38.5131	-5.20685	1.21334	-4.29134	1.77595e-05	0.00499834
Got1	278.176	-1.72764	0.401634	-4.30151	1.69637e-05	0.00499834
Cct6a	4334.24	-0.762076	0.177613	-4.29066	1.7814e-05	0.00499834
Zdhhc18	708.066	1.34761	0.315458	4.27192	1.938e-05	0.00530826
Epdr1	595.75	1.209	0.283707	4.26144	2.03114e-05	0.00543401
Ugt1a2	120.734	2.20873	0.519138	4.2546	2.09419e-05	0.00547535
Ivd	1090.6	-1.83798	0.432764	-4.24707	2.16584e-05	0.00553684
Usp1	1037.55	-1.01746	0.243215	-4.1834	2.87183e-05	0.00702926
Preb	502.018	-0.998811	0.238547	-4.18706	2.82587e-05	0.00702926
Hdgf	3677.53	-0.988536	0.23662	-4.17773	2.94427e-05	0.00705643
Tmprss6	51.9291	-3.67678	0.883604	-4.16112	3.16697e-05	0.00730082
Stom	4998.66	1.32991	0.319638	4.16067	3.17317e-05	0.00730082
Cse1l	650.027	-1.12897	0.272614	-4.14129	3.45358e-05	0.00759022
Maoa	664.779	-0.813748	0.196632	-4.13843	3.49688e-05	0.00759022
Rpn1	7251.38	-0.719705	0.173789	-4.14126	3.45398e-05	0.00759022
Spop	2272.91	0.647044	0.156793	4.12675	3.67926e-05	0.00783819
Plat	3498.19	-1.63844	0.397723	-4.11955	3.79607e-05	0.00794
Tmem184a	648.682	0.770627	0.188294	4.09268	4.26421e-05	0.00875991
Pfkp	1937.31	-1.29272	0.317263	-4.07459	4.60961e-05	0.00930333
Thbs3	237.209	-2.30081	0.569577	-4.0395	5.35655e-05	0.0106244
Prss23	933.534	1.43711	0.358034	4.0139	5.97225e-05	0.0116449
Per3	484.382	2.01118	0.502554	4.00192	6.28303e-05	0.0120467
Serpinb2	27.0147	-4.38314	1.10177	-3.97827	6.94185e-05	0.0130916
Rnf128	994.002	-1.07189	0.270027	-3.96956	7.20045e-05	0.0133603
Gpi	3976.71	-0.546113	0.13789	-3.9605	7.47932e-05	0.0136575
Fen1	354.985	-1.06565	0.269854	-3.94898	7.84864e-05	0.0141079
Sfrp4	220.769	2.68688	0.681293	3.9438	8.01993e-05	0.014194
Acsm3	492.22	2.33002	0.594107	3.92189	8.78569e-05	0.0153137
Rbm24	350.168	2.79607	0.714162	3.91518	9.0338e-05	0.0155112
Cep55	128.532	-1.81086	0.465061	-3.89382	9.86778e-05	0.016694
Rrm1	1025.33	-1.40995	0.362766	-3.88666	0.000101632	0.0169445
Tll1	280.227	4.19921	1.08162	3.88232	0.000103464	0.0170035
Pdk3	674.083	-1.11778	0.288616	-3.87288	0.000107558	0.0173823
Rpn2	5638.58	-0.766001	0.197928	-3.8701	0.000108791	0.0173823
Zbtb16	252.038	3.32222	0.86309	3.84922	0.000118497	0.0179539
Chrdl2	114.237	-2.67934	0.694875	-3.85586	0.000115324	0.0179539
Tmem56	407.547	1.4948	0.388127	3.85133	0.00011748	0.0179539
Ghr	717.347	1.41651	0.368022	3.84898	0.000118611	0.0179539
Lefty1	291.314	3.28437	0.85535	3.83979	0.000123137	0.0180165
Ckb	9924.86	-1.21245	0.316361	-3.83249	0.000126854	0.0180165
Ppp3cc	397.884	1.03433	0.269743	3.83449	0.000125824	0.0180165
Idh3a	1761.46	-0.992997	0.258705	-3.83834	0.000123871	0.0180165
Cpox	397.129	-0.865952	0.225843	-3.8343	0.000125922	0.0180165
Cth	282.087	-1.38489	0.362101	-3.8246	0.000130982	0.0183759
Map4k3	962.696	1.08034	0.285208	3.78789	0.000151933	0.0210583
Ndrg2	3205.22	-1.01579	0.268829	-3.77859	0.000157719	0.0216
Mir207	68.9562	1.80735	0.479019	3.77303	0.000161279	0.0218277
Ccna2	518.133	-1.61622	0.429038	-3.76708	0.000165168	0.0220941
Akr1c19	139.577	2.26815	0.602732	3.76311	0.000167814	0.02219
Atad3a	832.605	-0.959843	0.255652	-3.75448	0.0001737	0.0227073
Ankrd12	456.239	1.2189	0.325848	3.74071	0.000183499	0.0237188
Cfh	318.548	2.63757	0.707279	3.72918	0.000192104	0.0245551
St6galnac2	6057.3	0.774717	0.208104	3.72274	0.000197074	0.0249137
Nup85	453.242	-1.21296	0.326849	-3.71107	0.000206386	0.0258072
Gars	1604.47	-1.19097	0.321315	-3.70655	0.000210101	0.0259892
Gpr87	138.804	-2.48915	0.672315	-3.70236	0.000213605	0.0261417
Ntm	37.0099	-3.04419	0.824158	-3.69369	0.000221019	0.0267642
Usp18	141.118	1.84024	0.49879	3.68941	0.000224779	0.026936
Chac1	817.427	-1.60662	0.437042	-3.67612	0.000236809	0.0280851
Lap3	1103.34	-0.821194	0.224567	-3.65678	0.0002554	0.0299809
Dclre1b	307.13	-1.03491	0.283894	-3.6454	0.000266981	0.0310237
Sf3a1	1334.26	-0.613456	0.168423	-3.64236	0.000270152	0.0310783
Olfm1	33.2153	3.49337	0.961141	3.6346	0.000278407	0.0317109
Chi3l1	20376.7	1.8033	0.496546	3.63169	0.000281575	0.0317573
Rrm2	291.364	-1.33797	0.369115	-3.6248	0.000289188	0.0322992
Csad	2242.31	0.819975	0.226622	3.61824	0.000296611	0.0328097
Pdgfc	273.098	-1.32496	0.367152	-3.60875	0.000307681	0.0337101
Oxnad1	305.242	-1.02983	0.285919	-3.60182	0.000315997	0.0342946
Kcne5	18.7398	-3.23265	0.898951	-3.59602	0.000323124	0.0347404
Sorcs2	381.123	2.74781	0.765717	3.58855	0.000332525	0.0353271
Pamr1	97.5586	2.57752	0.719376	3.583	0.000339672	0.0353271
Lgmn	2864.05	1.14874	0.320482	3.58441	0.000337846	0.0353271
Sphk1	5012.69	0.973381	0.271736	3.58208	0.000340865	0.0353271
Oxct1	756.14	-1.16215	0.324951	-3.5764	0.000348362	0.0354651
Hspd1	3466.79	-0.939679	0.262679	-3.57729	0.00034718	0.0354651
Ap1m1	479.581	-0.783887	0.219664	-3.56858	0.000358921	0.0362196
Pdk2	631.896	-0.865187	0.24285	-3.56264	0.00036715	0.0367278
Creb3l4	1069.84	1.4781	0.416265	3.55087	0.000383956	0.0374325
Flot1	1273.8	0.772959	0.217587	3.5524	0.000381728	0.0374325
Atic	632.246	-0.697106	0.196269	-3.55179	0.000382617	0.0374325
Sema3e	384.861	1.23833	0.349085	3.54737	0.000389091	0.0376143
Nelfcd	825.385	-0.509249	0.143724	-3.54325	0.00039523	0.0378894
Nelfa	680.201	-0.645974	0.18281	-3.53357	0.000409983	0.0389788
Cyp1b1	191.599	3.20998	0.911941	3.51994	0.000431644	0.040371
Idua	965.552	1.58853	0.451218	3.52053	0.000430689	0.040371
Nrp1	425.546	2.60981	0.742721	3.51386	0.000441653	0.0406462
Trmt6	466.25	1.07179	0.304871	3.51555	0.000438848	0.0406462
Dlgap5	402.377	-1.50566	0.430132	-3.50046	0.000464449	0.0424049
Lmo1	1344.28	-2.73794	0.785215	-3.48687	0.000488713	0.0429172
Pou3f3	49.126	2.44215	0.700308	3.48726	0.000488005	0.0429172
Calcb	135.917	-2.42963	0.695159	-3.49507	0.00047394	0.0429172
Mastl	91.8425	-1.9859	0.5694	-3.4877	0.000487192	0.0429172
Trap1	2005.33	-0.690813	0.198079	-3.48757	0.000487427	0.0429172
Nos1ap	96.1874	1.23569	0.356694	3.4643	0.000531616	0.0459532
Tfdp1	1518.82	-1.0354	0.298689	-3.46648	0.000527327	0.0459532
Ptpn1	2003.42	0.993608	0.286966	3.46246	0.000535269	0.0459532
Afap1l2	525.849	-2.17766	0.629865	-3.45735	0.000545513	0.0464858
Hsd11b2	54.0612	-2.65606	0.769586	-3.45129	0.000557912	0.0471928
Slc30a2	26.0115	-3.26709	0.949594	-3.44051	0.000580617	0.047557
Car2	890.058	-2.24888	0.653855	-3.43942	0.000582961	0.047557
Pola2	195.844	-1.44505	0.419874	-3.44162	0.000578236	0.047557
L3hypdh	103.821	-1.39556	0.405137	-3.44467	0.000571762	0.047557
Fads3	165.017	-1.38836	0.403881	-3.43754	0.000587021	0.047557
Ubn1	1571.85	0.621132	0.180292	3.44515	0.00057075	0.047557
Pgk1	3028.83	-1.28654	0.374842	-3.4322	0.000598697	0.0478293
Ccdc102a	224.808	-0.899258	0.261914	-3.43341	0.000596038	0.0478293
Ass1	58.94	-2.13601	0.623074	-3.42818	0.000607639	0.0478786
Chaf1b	221.515	-1.87028	0.545358	-3.42945	0.000604808	0.0478786
Slc16a11	78.9054	2.72725	0.796759	3.42293	0.000619505	0.0484815
Lgals4	41.5235	2.1753	0.636716	3.41644	0.000634462	0.0493166

## Sheet: ACI_D14_Luminal_TGFBRi_v_Ctrl
Gene.Symbol	baseMean	log2FoldChange	lfcSE	stat	pvalue	padj
Amy1a	112.791	27.4637	2.98946	9.18686	4.04461e-20	5.02462e-16
Srsf7	4203.22	1.92133	0.301275	6.37732	1.80213e-10	1.11939e-06
Lrrfip1	1824.2	1.21595	0.195843	6.20881	5.33876e-10	2.21078e-06
Rsrp1	6056.33	1.83898	0.321648	5.71737	1.08184e-08	3.35992e-05
Rasa2	384.041	1.57044	0.281299	5.58283	2.36635e-08	5.01509e-05
Pdp2	916.714	1.31416	0.235564	5.57878	2.42216e-08	5.01509e-05
Fech	594.266	-1.37254	0.250355	-5.48238	4.19648e-08	6.71208e-05
Dhx36	1126.4	1.02568	0.187265	5.47715	4.32235e-08	6.71208e-05
Gjc1	250.283	2.27465	0.421525	5.39624	6.8051e-08	9.3933e-05
Ralgps2	305.167	1.20108	0.226725	5.29754	1.17374e-07	0.000145813
Msmo1	1868.17	1.88409	0.360733	5.22295	1.76092e-07	0.000198872
Slc39a8	114.255	-2.85074	0.557458	-5.11382	3.15707e-07	0.000326835
RGD1562161	141.914	1.34292	0.265285	5.0622	4.14444e-07	0.000396049
Macc1	346.331	1.71943	0.344271	4.99442	5.90128e-07	0.000464166
Pnisr	1387.69	1.43038	0.28643	4.99383	5.91924e-07	0.000464166
Vwa1	3042.96	-1.21112	0.242616	-4.99192	5.97815e-07	0.000464166
Arhgap20	198.877	3.21004	0.645956	4.96944	6.71469e-07	0.000479179
Bnip2	1072.52	0.926809	0.186745	4.96295	6.94295e-07	0.000479179
Rbms1	2380.19	0.99674	0.20135	4.95029	7.41045e-07	0.000484527
Pdk2	631.896	-1.19802	0.242565	-4.93897	7.85377e-07	0.000487837
Pip	52.8528	9.09569	1.85106	4.91378	8.93365e-07	0.000528489
Anxa3	606.907	2.29618	0.468751	4.8985	9.65692e-07	0.000545309
Srsf11	3107.99	1.27024	0.259921	4.88703	1.02367e-06	0.000552917
Tcerg1	1672.1	0.986662	0.202281	4.87768	1.07343e-06	0.000555633
Pnn	1783.35	1.44016	0.296206	4.86201	1.16198e-06	0.000577411
Slc35e2b	176.87	1.57509	0.326503	4.82413	1.40617e-06	0.000671878
Eea1	569.099	1.20104	0.249458	4.81459	1.47501e-06	0.000678667
Tspan13	884.974	1.12611	0.235909	4.77352	1.81035e-06	0.000803215
Chrdl2	114.237	-3.37999	0.709125	-4.76642	1.87524e-06	0.000803312
Ctdspl2	641.147	1.1194	0.236233	4.73853	2.15277e-06	0.000891463
Bcorl1	157.446	1.20138	0.254185	4.7264	2.28533e-06	0.000915829
Ankrd12	456.239	1.49839	0.320503	4.67511	2.93796e-06	0.00114057
Eif5	7154.5	1.21477	0.261159	4.65145	3.29611e-06	0.00124084
Thoc1	745.92	0.879872	0.189791	4.63601	3.55195e-06	0.00129782
Abcd4	301.316	-1.24753	0.269683	-4.62591	3.7296e-06	0.00132379
Cdca2	137.564	1.74148	0.37793	4.60795	4.06663e-06	0.0013456
Arglu1	1933.66	1.43547	0.310942	4.61653	3.90203e-06	0.0013456
Zfp131	986.872	0.837643	0.181881	4.60544	4.11599e-06	0.0013456
Cnp	2649.48	-1.4504	0.319193	-4.54397	5.52039e-06	0.0017145
Tardbp	2088.98	0.866273	0.190451	4.54853	5.40223e-06	0.0017145
Rassf4	2416.49	-1.1787	0.261303	-4.51086	6.45649e-06	0.00195632
Gjb1	115.895	-2.64175	0.586885	-4.5013	6.75395e-06	0.00199772
Tnip2	385.767	1.49594	0.335004	4.46545	7.99014e-06	0.00230841
Spats2l	599.775	1.81041	0.407681	4.44074	8.96514e-06	0.00253123
Fzd2	155.411	1.88584	0.425851	4.42839	9.49391e-06	0.00262095
Srsf5	9336.13	0.820357	0.186144	4.40711	1.04759e-05	0.00282918
Csn2	14456.7	-6.28358	1.42999	-4.39415	1.11207e-05	0.00293942
Paf1	2242.17	0.694213	0.158259	4.38655	1.15161e-05	0.00298051
Ppp2r2b	97.7891	3.69483	0.850851	4.34251	1.40866e-05	0.00345941
Angptl4	5385.98	-1.2156	0.280594	-4.33226	1.47588e-05	0.00345941
Baiap2l1	4104.17	1.04887	0.24206	4.3331	1.47022e-05	0.00345941
Fdft1	1132.23	0.989381	0.228041	4.33861	1.43387e-05	0.00345941
Pawr	3375.47	0.726843	0.167318	4.34407	1.39866e-05	0.00345941
Map7d3	16.8029	6.53549	1.51252	4.32094	1.55364e-05	0.00357423
Rock2	2592.92	1.19159	0.276942	4.30269	1.68736e-05	0.00381129
Ptprr	51.105	2.01314	0.470524	4.27851	1.88152e-05	0.00417395
Oxct1	756.14	-1.39002	0.326414	-4.25844	2.05862e-05	0.00446486
Luc7l	1194.14	1.27627	0.299901	4.25564	2.08453e-05	0.00446486
Duoxa2	44.9996	3.01648	0.711649	4.23872	2.24799e-05	0.00457817
Akap12	1420.61	1.97368	0.465348	4.2413	2.22225e-05	0.00457817
Zwint	3619.33	1.1301	0.266391	4.24227	2.21274e-05	0.00457817
Bdp1	462.983	1.48423	0.351644	4.22082	2.43417e-05	0.00487737
Spef2	106.397	2.04163	0.485945	4.20135	2.65327e-05	0.00499733
Lpar6	468.771	1.43209	0.340522	4.20558	2.60411e-05	0.00499733
Csnk1g1	117.868	1.32085	0.314398	4.20121	2.65494e-05	0.00499733
Mtmr12	205.498	0.991472	0.235563	4.20895	2.56562e-05	0.00499733
Kctd4	101.129	6.75882	1.62275	4.16504	3.11292e-05	0.0057719
Zfp358	466.349	-1.16321	0.281496	-4.13224	3.59245e-05	0.00656309
LOC100911498	2410.38	1.94333	0.474912	4.09197	4.27719e-05	0.00769252
Ctns	207.009	-1.28956	0.315381	-4.08889	4.33451e-05	0.00769252
Gnl3	4505.89	1.43644	0.352275	4.07762	4.54986e-05	0.00796097
Hes6	219.624	-1.21132	0.298332	-4.0603	4.90096e-05	0.00845619
Fhl2	434.315	1.99294	0.491764	4.05265	5.06416e-05	0.00858031
Map1b	573.632	1.50791	0.372566	4.04735	5.1801e-05	0.00858031
Amz2	405.21	-0.712106	0.17587	-4.04905	5.14267e-05	0.00858031
Klf3	449.254	1.42205	0.353754	4.01988	5.82272e-05	0.00951784
Gprc5a	757.235	1.2761	0.318042	4.01235	6.0116e-05	0.00955631
Acads	665.256	-1.0238	0.255325	-4.0098	6.07702e-05	0.00955631
Clk4	1431.57	0.815177	0.203103	4.0136	5.97987e-05	0.00955631
Srsf2	10194.7	1.00255	0.250396	4.00385	6.23191e-05	0.00967738
Srd5a1	294.121	-1.31162	0.328846	-3.98856	6.64742e-05	0.0101952
Pdcd4	3067.24	-1.05958	0.266087	-3.98206	6.83198e-05	0.0103505
Acsbg1	100.647	-5.76144	1.45012	-3.97308	7.09491e-05	0.0104603
Akr1b8	44.6108	2.19077	0.55149	3.97245	7.11368e-05	0.0104603
Myl6b	59.9962	1.53406	0.386316	3.971	7.15706e-05	0.0104603
Stx19	10.5344	3.31932	0.837564	3.96307	7.39924e-05	0.0104699
Lypd3	2904.53	1.18796	0.299483	3.96671	7.28729e-05	0.0104699
Tm7sf3	870.804	-0.644613	0.162678	-3.96251	7.41646e-05	0.0104699
Sgca	34.1674	5.58252	1.41583	3.94293	8.04933e-05	0.0107637
Lrrtm2	90.97	2.40155	0.609835	3.93803	8.21546e-05	0.0107637
Cdc42bpg	292.38	-1.80672	0.458284	-3.94236	8.06827e-05	0.0107637
Casp8ap2	374.593	1.2847	0.325031	3.95255	7.73222e-05	0.0107637
Ascc3	613.082	0.877934	0.222963	3.93757	8.23109e-05	0.0107637
Fubp1	983.583	0.711099	0.18002	3.95011	7.81141e-05	0.0107637
Diaph1	654.344	0.672569	0.170513	3.94438	8.00052e-05	0.0107637
Sspo	19.9758	-5.05501	1.28827	-3.92388	8.71325e-05	0.0112755
Gldn	60.8946	6.22546	1.58845	3.91921	8.88407e-05	0.011378
Nop56	4810.88	1.04141	0.266071	3.91403	9.07695e-05	0.0115064
Fam83b	234.644	1.44951	0.371918	3.89739	9.72341e-05	0.0121923
Micu3	109.788	1.36384	0.350139	3.89514	9.81427e-05	0.0121923
Slc26a2	125.143	-2.17476	0.558796	-3.89187	9.94746e-05	0.0122354
Prpf4b	1806.27	1.75896	0.452369	3.88834	0.000100934	0.0122931
Art4	378.661	-1.80722	0.465772	-3.88005	0.000104436	0.0125705
Ppp1r12a	3475.43	0.865827	0.223255	3.87819	0.000105235	0.0125705
Tra2b	3982.66	1.26639	0.32883	3.85121	0.000117535	0.013906
Fads1	2851.87	-2.01716	0.524524	-3.8457	0.000120207	0.014088
Snx16	456.939	1.03262	0.268806	3.84152	0.000122274	0.0141963
Mmp3	3726.54	1.79688	0.468284	3.83716	0.000124466	0.0143171
Lmbr1l	235.598	1.44967	0.378554	3.82948	0.000128412	0.0146355
Serpinb9	3828.83	1.56234	0.408935	3.8205	0.000133179	0.0150408
Slc8a1	146.211	4.16768	1.09504	3.80597	0.000141249	0.0158084
Smad2	874.476	0.513228	0.135066	3.79982	0.0001448	0.0160611
Efna2	19.6041	5.28432	1.39484	3.78847	0.000151577	0.0165403
Cep83	237.033	0.800348	0.211278	3.78813	0.000151783	0.0165403
Dzip1l	105.178	3.23333	0.854707	3.78298	0.000154965	0.0165959
Vcan	1369.9	2.85423	0.75447	3.78309	0.000154896	0.0165959
Unc93b1	475.745	-0.947947	0.250783	-3.77994	0.000156865	0.0166558
Arhgef25	477.518	-1.43141	0.379272	-3.7741	0.000160588	0.0169066
Srek1	702.754	0.825433	0.218999	3.76912	0.000163823	0.0171023
Mmp10	705.582	1.81503	0.481994	3.76566	0.000166109	0.0171965
Mir3064	41.8966	2.32288	0.620346	3.74449	0.000180759	0.0174776
Idi1	3080.52	2.22151	0.593229	3.74477	0.000180557	0.0174776
Zfp37	33.5356	1.92745	0.51501	3.74255	0.000182164	0.0174776
Rasl11a	991.362	1.7845	0.476498	3.74502	0.000180376	0.0174776
Trmt13	118.856	1.2406	0.330925	3.74889	0.000177619	0.0174776
St6galnac6	1032.02	-1.17254	0.312797	-3.74857	0.000177844	0.0174776
Hspb8	3174.89	1.13451	0.302928	3.74516	0.000180279	0.0174776
Ythdc1	1140.87	0.942328	0.250787	3.75749	0.000171627	0.0174776
Hnrnph1	3783.96	0.834438	0.22302	3.74154	0.000182894	0.0174776
Kif5b	3192.66	0.690644	0.18399	3.75371	0.000174236	0.0174776
Dhcr7	842.959	-1.39613	0.373464	-3.73832	0.000185252	0.0175678
LOC100912312	11.2132	6.46738	1.73431	3.72908	0.000192182	0.018023
Rbpjl	54.4428	1.9583	0.525285	3.72807	0.000192954	0.018023
Insc	27.3471	5.90897	1.59107	3.71382	0.00020415	0.0189266
Akap9	1804.55	1.23196	0.33233	3.70704	0.000209694	0.0192966
Sdha	2205.16	-0.627415	0.169473	-3.70215	0.00021378	0.0195279
Mfap5	556.209	3.56265	0.966462	3.68628	0.00022756	0.0197248
Twist1	338.204	1.92642	0.522315	3.68824	0.000225815	0.0197248
Tas1r1	85.3424	1.51895	0.411043	3.69535	0.000219583	0.0197248
Me3	124.625	1.39942	0.379754	3.68507	0.000228638	0.0197248
Ttc14	480.894	1.13632	0.307863	3.69099	0.000223383	0.0197248
Ndrg3	368.534	-0.879405	0.237952	-3.69572	0.000219262	0.0197248
Zcchc7	605.042	0.767387	0.207966	3.68996	0.000224292	0.0197248
Ccar1	945.256	0.618128	0.167457	3.69128	0.000223132	0.0197248
Hmcn1	88.8592	4.96899	1.34926	3.68274	0.000230743	0.0197691
Sqle	741.58	1.28326	0.348961	3.67736	0.000235657	0.0200518
Luc7l3	843.612	1.91647	0.521513	3.67482	0.000238019	0.020115
Trmt1l	293.662	0.863851	0.235273	3.6717	0.00024094	0.0202243
Gga2	455.737	-1.61155	0.439884	-3.66359	0.000248707	0.0207362
Gem	957.43	1.20554	0.329818	3.65519	0.000256995	0.0212843
Fam20a	286.774	-1.38566	0.380618	-3.64055	0.00027206	0.0218052
Tial1	351.881	1.2992	0.356613	3.64315	0.00026932	0.0218052
Lurap1l	232.171	1.25064	0.343519	3.64068	0.000271924	0.0218052
Smc5	894.968	0.724828	0.198976	3.6428	0.000269692	0.0218052
Ubac2	732.022	-0.704747	0.193528	-3.64158	0.000270974	0.0218052
Epgn	113.09	2.28682	0.628848	3.63653	0.00027634	0.0220062
Alg11	438.272	0.795748	0.218987	3.63377	0.000279311	0.0221012
Mphosph8	501.628	1.92908	0.53166	3.6284	0.000285179	0.0224227
Ankmy2	384.446	-0.9615	0.265248	-3.62491	0.000289061	0.022585
Sms	300.954	1.55971	0.430472	3.62325	0.000290921	0.0225882
Tac3	11.4327	6.33288	1.74978	3.61923	0.000295476	0.0226418
Emp3	308.722	3.16219	0.874057	3.61783	0.000297079	0.0226418
Ndufaf4	706.571	1.08865	0.300812	3.61902	0.000295718	0.0226418
Dhrs3	845.264	-1.04131	0.2887	-3.60688	0.000309899	0.0234748
Tox	110.743	4.50512	1.2505	3.60265	0.000314988	0.0236642
Pkn2	1857.3	0.689095	0.191328	3.60165	0.000316209	0.0236642
Snca	122.501	3.52498	0.982893	3.58633	0.000335368	0.024681
Wdr5b	74.1729	1.52513	0.425298	3.58603	0.000335755	0.024681
Slc35b2	936.773	-0.810809	0.225937	-3.58865	0.000332394	0.024681
Srsf10	1161.1	1.50857	0.42092	3.58398	0.000338396	0.0247288
Map6	651.762	0.902629	0.252269	3.57804	0.00034618	0.0251497
Ncor1	2126.95	0.740427	0.207229	3.57299	0.000352926	0.0254907
Csnk1a1	6198.62	0.690038	0.193673	3.5629	0.000366777	0.026338
Rpap2	238.032	-0.855001	0.24081	-3.55053	0.000384463	0.0274494
Tpm4	6775.21	0.637692	0.179728	3.5481	0.000388028	0.0275456
Ccnt1	81.6528	1.43665	0.406245	3.53642	0.000405596	0.0286291
Dnase1	14.1575	5.96145	1.68668	3.53444	0.00040864	0.028681
Rbp7	835.357	3.75712	1.06499	3.52783	0.000418974	0.0290346
Gstm1	438.046	2.46209	0.697635	3.5292	0.000416819	0.0290346
Srgap1	91.6	1.43897	0.408113	3.52592	0.000422017	0.0290346
Hnrnpdl	1982.11	0.810312	0.229857	3.52529	0.000423027	0.0290346
Tifa	530.821	1.19051	0.338186	3.52028	0.000431094	0.0292649
Hexdc	203.86	1.01483	0.288183	3.52148	0.000429145	0.0292649
Ntn4	56.615	-1.7163	0.488266	-3.51509	0.000439601	0.0296803
Phf20	622.734	0.818462	0.233583	3.50394	0.000458432	0.0307843
Zrsr1	238.573	1.5418	0.44042	3.50075	0.000463946	0.0308214
Slc39a7	3638.42	-0.5946	0.169812	-3.50153	0.000462597	0.0308214
Wisp1	38.1604	3.11468	0.891182	3.495	0.000474055	0.0310954
Ogt	933.265	1.74899	0.500549	3.49415	0.00047558	0.0310954
Kmt2e	2941.28	0.668472	0.191233	3.49558	0.000473032	0.0310954
Rock1	1980.98	0.863424	0.2473	3.4914	0.000480499	0.0312526
Mnda	220.254	2.14981	0.616654	3.48626	0.000489829	0.0316073
Mllt4	979.745	1.22053	0.350164	3.4856	0.000491041	0.0316073
Hephl1	39.7921	-3.23134	0.929226	-3.47745	0.000506205	0.0321891
Fhod1	71.3713	1.6415	0.472121	3.47686	0.000507314	0.0321891
Fbxo27	261.291	1.17418	0.337872	3.47521	0.000510444	0.0321891
Adipor2	410.678	1.03555	0.297958	3.4755	0.000509906	0.0321891
Fxyd1	1017.64	3.30269	0.951791	3.46998	0.000520504	0.0326577
Elovl4	165.039	1.29705	0.374332	3.46496	0.000530308	0.0331056
Gbp4	13.6679	4.8517	1.40219	3.46009	0.00054	0.033385
Tmem88b	48.7328	-2.76612	0.799455	-3.46001	0.000540159	0.033385
Krit1	1036.01	0.915194	0.264673	3.45784	0.000544533	0.0334888
Serpina11	8.6829	7.7969	2.2602	3.44965	0.000561313	0.0340156
Twist2	27.3385	4.83319	1.4002	3.45178	0.000556899	0.0340156
Mfap1a	879.136	0.611976	0.177341	3.45085	0.000558828	0.0340156
Nvl	386.939	0.684556	0.199383	3.43338	0.000596115	0.0359492
Prss23	933.534	1.16808	0.340696	3.4285	0.000606928	0.0362494
Rbm26	861.824	0.743841	0.216947	3.42868	0.000606515	0.0362494
Pomt1	639.087	-1.27375	0.372124	-3.42291	0.00061955	0.0366508
Naa15	1337.81	0.728677	0.212871	3.42309	0.000619127	0.0366508
Rnpc3	409.163	1.31648	0.385247	3.41724	0.000632589	0.0372448
Rasal2	868.482	1.47934	0.433704	3.41095	0.000647373	0.0379056
Nop58	2677.52	1.05146	0.308472	3.4086	0.000652961	0.0379056
Taf3	662.168	0.622141	0.182521	3.4086	0.000652966	0.0379056
Retsat	6413.47	-0.966428	0.283878	-3.40438	0.000663136	0.0383169
Snhg11	48.1986	2.71367	0.797791	3.40148	0.00067021	0.0385464
Tnfsf15	8.9867	5.63099	1.65795	3.39637	0.000682865	0.0387731
Rassf9	74.7603	1.91771	0.564527	3.39701	0.000681262	0.0387731
Rbm5	1410.48	0.940166	0.277039	3.39362	0.000689756	0.0387731
Nup54	1090.03	0.777731	0.229097	3.39477	0.000686871	0.0387731
LOC498368	377.018	-0.596402	0.175707	-3.39429	0.000688073	0.0387731
RGD1564450	84.2557	2.47997	0.731043	3.39237	0.000692901	0.0387744
Sema3e	384.861	1.17979	0.348089	3.38932	0.000700659	0.0390327
Slc28a2	109.329	-2.2465	0.663134	-3.3877	0.000704822	0.0390402
Rsbn1	1006.45	1.16002	0.342635	3.3856	0.000710222	0.0390402
Luzp1	3488.72	0.995074	0.293846	3.38637	0.000708232	0.0390402
Mfsd7	90.9591	-1.61761	0.478334	-3.38176	0.000720223	0.0392427
Atp1b1	229.325	1.54896	0.457906	3.38271	0.000717751	0.0392427
Hsd17b7	68.8127	1.5095	0.446965	3.37721	0.000732249	0.0397237
Cdk11b	853.951	1.12113	0.332685	3.36996	0.0007518	0.040607
Psapl1	41.2127	-2.27251	0.676312	-3.36015	0.000779001	0.041871
Rarb	93.8255	1.92828	0.574049	3.35909	0.000781992	0.041871
Smc3	1367.22	1.18695	0.353601	3.35674	0.000788683	0.041871
Ndrg2	3205.22	-0.903996	0.269249	-3.35747	0.000786587	0.041871
Trit1	498.08	0.609508	0.181716	3.35419	0.000795985	0.0420788
Slc27a3	904.996	-1.36161	0.406427	-3.35021	0.000807505	0.0425069
Ugt1a2	120.734	1.63379	0.488526	3.34433	0.000824824	0.0432354
LOC100909539	207.589	3.20586	0.960173	3.33884	0.000841296	0.0436761
Col14a1	4417.32	-1.97761	0.592061	-3.34021	0.000837164	0.0436761
Slc39a13	327.421	-0.932453	0.279343	-3.33802	0.000843779	0.0436761
Grem2	24.4589	5.97649	1.79174	3.33557	0.000851245	0.0436984
Apba3	584.547	-0.740854	0.222036	-3.33664	0.000847988	0.0436984
Thoc2	1185.62	0.898546	0.269908	3.32908	0.000871325	0.0445451
Plek2	534.221	0.926141	0.278319	3.32762	0.000875904	0.0445957
Ccnl2	2175.1	1.53221	0.460719	3.3257	0.000881977	0.0447216
Bhlhe23	91.0872	4.6204	1.39184	3.31963	0.000901371	0.0455192
Klhl36	185.205	-0.640839	0.19334	-3.31457	0.000917826	0.0461626
Cdc37l1	453.374	1.34912	0.407403	3.31151	0.000927937	0.0464829
Smarcal1	205.485	-1.08361	0.327467	-3.30907	0.000936081	0.0466072
Ptdss2	567.102	-0.835403	0.252501	-3.30852	0.000937921	0.0466072
Usp18	141.118	1.6427	0.497784	3.30002	0.000966776	0.0476044
Kras	1252.23	1.23208	0.373633	3.29758	0.000975228	0.0476044
Cspp1	516.034	1.04701	0.31741	3.29862	0.000971619	0.0476044
Dusp10	859.882	1.03176	0.312641	3.30015	0.000966327	0.0476044
Mier1	2152.07	0.750994	0.227779	3.29702	0.00097715	0.0476044
Swt1	440.853	1.23178	0.374067	3.29294	0.000991467	0.0481133
Atl1	192.864	1.19061	0.361777	3.29102	0.000998244	0.0482536
Nlgn3	120.724	5.39185	1.64067	3.28638	0.00101485	0.0488661
Mfap2	407.554	2.56964	0.782283	3.2848	0.00102054	0.0489504
Taf1d	1315.48	1.637	0.498601	3.28319	0.0010264	0.0490421
Pcdh20	61.2149	5.22344	1.59235	3.28033	0.00103686	0.0491637
Zc2hc1a	189.558	1.15022	0.350612	3.28061	0.00103585	0.0491637
Usp32	485.287	1.08709	0.331907	3.27527	0.0010556	0.049862

## Sheet: SD_D0 all
Basal TGFBRi vs vehicle								Luminal TGFBRi vs vehicle
Gene	baseMean	log2FoldChange	lfcSE	stat	pvalue	padj		Gene	baseMean	log2FoldChange	lfcSE	stat	pvalue	padj
Upk3a	43.5621	8.94073	1.42049	6.29413	3.0913e-10	3.93183e-06		Upk3a	583.049	8.77169	1.39949	6.26776	3.66288e-10	4.55772e-06
Fbln1	1009.82	-1.19049	0.224097	-5.3124	1.08188e-07	0.000688024
Hmgcs2	1886.64	1.4345	0.317377	4.51988	6.18759e-06	0.0262333
Zfand2a	2721.08	0.712242	0.16469	4.32474	1.52713e-05	0.048559

## Sheet: ACI_Basal.parousDrug.vs.parousC
Gene name	baseMean	log2FoldChange	lfcSE	stat	pvalue	padj
NCKAP1L	15.7188	18.8272	2.55111	7.37998	1.58309e-13	2.08208e-09
SLC8A2	10.4098	18.6814	2.69355	6.9356	4.04492e-12	2.65994e-08
HRH3	12.5808	17.1353	2.59799	6.5956	4.2354e-11	1.8568e-07
KLF15	166.04	3.20781	0.49351	6.49999	8.03242e-11	2.49755e-07
LRRN2	11.0061	18.9168	2.92161	6.47478	9.49493e-11	2.49755e-07
GRAP	16.7084	18.0432	2.80703	6.42788	1.29396e-10	2.83636e-07
PLXNB3	27.5583	8.88498	1.48874	5.96811	2.40014e-09	4.50952e-06
TSC22D3	4223.09	2.45962	0.413641	5.94626	2.74341e-09	4.51016e-06
KIAA0408L	8.71839	18.506	3.78658	4.88726	1.02249e-06	0.0014942
EMX2	143.382	1.22793	0.285816	4.29623	1.73726e-05	0.0228484
LGI4	293.764	1.6531	0.390561	4.23262	2.30984e-05	0.0253158
ZBTB16	557.686	1.82115	0.429521	4.23995	2.23566e-05	0.0253158
RGD1564664	34174.3	1.8844	0.449734	4.19004	2.78904e-05	0.0282165
PEX11A	1029.46	1.26534	0.307652	4.1129	3.90723e-05	0.0367056
PTGIR	350.018	2.62405	0.643712	4.07644	4.57305e-05	0.0400965
NPHS1	18.8282	5.77306	1.43707	4.01725	5.88802e-05	0.0483995

## Sheet: ACI_Basal.virginDrug.vs.virginC
Gene name	baseMean	log2FoldChange	lfcSE	stat	pvalue	padj
TULP1	11.7458	5.86104	1.72887	3.3901	0.000698672	0.0100963
PDE4C	30.5125	4.9667	1.2417	3.99991	6.33666e-05	0.00176699
SPDYA	30.8371	4.09758	1.10636	3.70366	0.00021251	0.00424691
LPIN2	1797.23	3.75347	0.365306	10.2749	9.14829e-25	1.17921e-20
PTHLH	1365.06	3.60236	0.476944	7.55302	4.25295e-14	4.21697e-11
HS6ST1	6410.01	3.53382	0.414629	8.52285	1.55674e-17	1.00332e-13
RAP1GDS1	1369.42	3.4758	0.43995	7.90044	2.77928e-15	3.98054e-12
SLC39A1	1390.84	3.29612	0.493181	6.68338	2.33488e-11	1.00322e-08
RPPH1	37.7791	3.28287	0.829294	3.95863	7.53823e-05	0.00198707
MAP3K12	2226.15	3.23379	0.404811	7.98838	1.36718e-15	2.20287e-12
MOB1A	3409.01	3.1993	0.418715	7.64077	2.1593e-14	2.53031e-11
KLHL10	13.403	3.04684	1.10502	2.75728	0.00582841	0.0466346
MIR3064	43.7939	3.00842	0.799037	3.76505	0.000166513	0.00353018
ABCD3	586.126	2.90231	0.430438	6.74268	1.55494e-11	7.70891e-09
SCGB1C1	59.7703	2.83413	0.723562	3.91691	8.96915e-05	0.00226191
PHETA2	61.2776	2.81314	0.770042	3.65323	0.000258957	0.00483423
MIR212	9.51603	2.73691	0.963805	2.8397	0.00451564	0.0390355
ZFP644	1151.62	2.67998	0.361576	7.41195	1.24454e-13	1.14587e-10
FNIP1	354.224	2.67264	0.594402	4.49636	6.91281e-06	0.000308326
NRGN	908.973	2.6544	0.603817	4.39604	1.10244e-05	0.00044547
RNF227	23.1906	2.64734	0.941805	2.81092	0.00493998	0.041483
SLC25A44	516.751	2.62564	0.457803	5.7353	9.73411e-09	1.63229e-06
POLDIP3	600.234	2.56466	0.382376	6.70717	1.98441e-11	8.83189e-09
CDKN1A	1665.91	2.50689	0.472025	5.31093	1.09069e-07	1.05707e-05
ALOXE3	344.405	2.47862	0.778768	3.18275	0.00145886	0.0173796
ZDHHC18	1058.51	2.44187	0.436319	5.59653	2.18686e-08	2.96618e-06
DLK1	137.21	2.43592	0.700324	3.47828	0.000504644	0.00795215
HCN4	40.9788	2.4152	0.801765	3.01236	0.00259225	0.0262896
CSNK1G1	60.8963	2.36973	0.671852	3.52717	0.000420033	0.00707207
SLC7A11	565.164	2.33287	0.611584	3.81447	0.000136475	0.00304107
SLC7A3	486.916	2.28867	0.60089	3.80879	0.000139647	0.00308228
TMEM265	243.648	2.22242	0.457528	4.85745	1.18905e-06	7.66343e-05
HSF2BP	53.0049	2.20383	0.670886	3.28495	0.00101999	0.013294
PAFAH1B1	3077.28	2.18738	0.376	5.81751	5.97305e-09	1.11584e-06
MDGA1	47.2285	2.14743	0.61442	3.49504	0.000473987	0.00764781
STK4	286.496	2.09425	0.349128	5.9985	1.99144e-09	4.66721e-07
SLC7A6	484.27	2.05431	0.367183	5.59477	2.2091e-08	2.96618e-06
SOX6	97.1212	2.01902	0.659303	3.06235	0.00219603	0.0233748
ZFHX4	99.4196	1.99483	0.531629	3.75229	0.000175226	0.00367263
TBX19	92.7825	1.98521	0.427605	4.64262	3.44018e-06	0.000175968
POLR3F	145.861	1.97098	0.541305	3.64116	0.000271409	0.00504102
ERRFI1	75536.8	1.96526	0.490414	4.00735	6.14031e-05	0.00172814
SLC3A1	94.4384	1.95781	0.397361	4.92703	8.34896e-07	5.63445e-05
ACTA2	22588.7	1.93785	0.293636	6.59949	4.12581e-11	1.51948e-08
AGPAT5	383.396	1.93268	0.362706	5.32851	9.90222e-08	9.74348e-06
CCNE1	142.313	1.92888	0.681992	2.8283	0.00467955	0.0398674
PDLIM7	12296.4	1.9223	0.29418	6.53442	6.38555e-11	2.22459e-08
CSDE1	9228.69	1.89653	0.276908	6.84895	7.43952e-12	4.16937e-09
SRSF7	4716.75	1.89408	0.409614	4.62405	3.76311e-06	0.000190006
MAPRE3	1442.36	1.88138	0.312586	6.01875	1.75766e-09	4.1956e-07
AUTS2L	1740.82	1.87852	0.349267	5.37845	7.51296e-08	7.93788e-06
FAM222A	32.5723	1.86333	0.558897	3.33394	0.000856237	0.0116916
MIR207	147.26	1.83996	0.633369	2.90504	0.00367206	0.0337129
CEP70	194.703	1.8278	0.546239	3.34615	0.000819413	0.01136
TMEM200C	6345.6	1.82168	0.384284	4.74045	2.13243e-06	0.000122165
NXNL2	24.4321	1.81857	0.578206	3.1452	0.00165974	0.0190222
CASC4	1510.19	1.81159	0.344144	5.26405	1.40914e-07	1.26138e-05
GYPC	443.788	1.80269	0.268778	6.70697	1.987e-11	8.83189e-09
NRG2	7019.91	1.80138	0.36397	4.94926	7.44945e-07	5.10763e-05
ATP1B2	2319.04	1.78539	0.427954	4.17192	3.02049e-05	0.000982367
DEPDC7	259.748	1.776	0.631802	2.81101	0.00493857	0.041483
SLC25A19	253.334	1.76746	0.565475	3.12562	0.00177432	0.0199034
CLVS1	304.909	1.76439	0.37454	4.71081	2.46735e-06	0.000134581
MRPL51	290.114	1.76078	0.356065	4.94512	7.60979e-07	5.18996e-05
PFKL	736.642	1.75678	0.216342	8.1204	4.64669e-16	9.98264e-13
MAX	532.244	1.74822	0.273584	6.39006	1.65817e-10	4.8577e-08
RCAN2	591.616	1.72596	0.544325	3.17082	0.00152008	0.0178776
FCF1	515.647	1.71525	0.328995	5.2136	1.85207e-07	1.5706e-05
PLD5	171.044	1.68551	0.408634	4.12473	3.71168e-05	0.00115009
NEK1	112.133	1.65775	0.436266	3.79986	0.000144779	0.00316842
CEBPB	172216	1.65753	0.290464	5.70649	1.15327e-08	1.81288e-06
EGR4	757.234	1.64438	0.501343	3.27996	0.00103823	0.0134907
CCDC163	126.271	1.64259	0.52328	3.13902	0.00169513	0.0193043
FRS3	161.076	1.64021	0.390158	4.20396	2.62288e-05	0.000885051
POU3F1	2868.15	1.63811	0.384761	4.25746	2.06764e-05	0.000730189
LMO4	3384.46	1.63789	0.309366	5.29435	1.19437e-07	1.14041e-05
ADRM1	5370.14	1.63617	0.26176	6.25065	4.08747e-10	1.05375e-07
KLF15	166.04	1.63234	0.486446	3.35564	0.000791817	0.0111094
CDC14B	65.0574	1.62916	0.483015	3.3729	0.000743802	0.0106058
NDUFA4L2	373.184	1.61099	0.457902	3.51819	0.000434505	0.0072455
SLC4A11	1477.45	1.60106	0.503924	3.17718	0.00148715	0.0175705
NUDT3	2965.36	1.59791	0.195089	8.19066	2.59793e-16	6.69747e-13
RALB	564.727	1.58713	0.29767	5.33185	9.72186e-08	9.71432e-06
KPNA2	1019.52	1.58027	0.468855	3.37048	0.00075038	0.0106524
SMYD3	142.497	1.57308	0.553998	2.83951	0.0045183	0.0390355
ZFP382	94.5079	1.56548	0.511978	3.05771	0.00223035	0.0235896
DEAF1	1282.77	1.56063	0.398475	3.9165	8.98448e-05	0.00226191
CTH	239.361	1.5589	0.513177	3.03775	0.00238351	0.0247172
STAC2	595.544	1.54974	0.39676	3.90599	9.38408e-05	0.00232617
MATN4	274.394	1.54935	0.495555	3.12649	0.00176905	0.0198807
PDGFB	406.214	1.54513	0.358938	4.30473	1.67187e-05	0.000633836
RRAD	398.005	1.52691	0.433458	3.52262	0.000427311	0.00714403
MLLT11	982.514	1.52355	0.258883	5.8851	3.97813e-09	8.40625e-07
MAP3K7CL	591.415	1.51475	0.534427	2.83434	0.00459211	0.0393566
TOB1	1997.11	1.51107	0.379237	3.98449	6.76246e-05	0.00184055
BCL6	417.231	1.50502	0.34729	4.33361	1.46681e-05	0.000564392
PPP1R15B	1149.83	1.49764	0.439819	3.40512	0.000661347	0.00965432
SLBP	3043.88	1.49058	0.365635	4.07669	4.56809e-05	0.00136303
BCORL1	398.458	1.48981	0.479066	3.10982	0.00187201	0.0206366
SMIM29	127.102	1.4834	0.484153	3.0639	0.0021847	0.0232927
HERPUD1	16060.8	1.48289	0.427077	3.47218	0.000516254	0.00805632
TRA2B	3853.6	1.47986	0.282212	5.24377	1.57328e-07	1.34302e-05
NAF1	585.69	1.4761	0.37681	3.91737	8.95191e-05	0.00226191
GLMN	204.362	1.4752	0.273923	5.38546	7.22591e-08	7.76183e-06
ZFP692	371.071	1.47373	0.439124	3.35607	0.000790599	0.0111094
DUSP4	130.074	1.47172	0.453184	3.2475	0.00116422	0.0146837
SLC25A29	255.195	1.46909	0.368362	3.98817	6.65845e-05	0.00181838
UCHL3	276.012	1.46412	0.398237	3.67651	0.000236445	0.00456254
ACTR6	263.398	1.45089	0.337491	4.29906	1.71523e-05	0.000644586
CNTFR	253.295	1.45079	0.429662	3.37658	0.000733923	0.0105348
CYP2U1	122.67	1.44591	0.450307	3.21095	0.00132299	0.016189
PHLDA1	58638.6	1.44281	0.338569	4.26149	2.03068e-05	0.000719105
SNRNP48	590.322	1.44236	0.200935	7.17822	7.06232e-13	4.79123e-10
TEX30	464.856	1.43778	0.363924	3.95076	7.7904e-05	0.00204595
ZFP53	79.1355	1.42093	0.438498	3.24045	0.00119341	0.0149407
MAPK15	173.177	1.41687	0.401526	3.52872	0.00041758	0.00705759
MYPOP	231.191	1.41316	0.439518	3.21525	0.00130329	0.0159994
RBPMS2	795.419	1.41269	0.262102	5.38983	7.05235e-08	7.63906e-06
PCED1B	261.248	1.40982	0.39589	3.56115	0.00036923	0.00640561
TRMT13	81.0984	1.40672	0.45493	3.09216	0.00198707	0.0216329
SOBP	580.633	1.40149	0.304581	4.60135	4.19752e-06	0.000206512
EVA1A	175.696	1.40122	0.484949	2.88942	0.00385958	0.0348821
TIAL1	372.416	1.39975	0.328248	4.26429	2.00541e-05	0.000714451
CACNB1	165.119	1.38778	0.379491	3.65696	0.000255224	0.00479567
TIPARP	4509.47	1.385	0.268629	5.15581	2.52543e-07	2.0603e-05
WASF2	783.674	1.38488	0.360991	3.83632	0.000124892	0.00285436
THAP11	1066.32	1.38062	0.392537	3.51718	0.000436154	0.0072636
FAM98C	1607.5	1.37879	0.301887	4.56724	4.94189e-06	0.00023593
REM2	797.639	1.368	0.393346	3.47785	0.00050545	0.00795512
MAP7D1	17832	1.36683	0.358797	3.80948	0.000139262	0.00307905
PHF23	4454.41	1.3544	0.439212	3.0837	0.00204441	0.0221635
RASL12	2201.53	1.35238	0.37552	3.60135	0.000316566	0.0056832
MIRLET7I	63.0343	1.35056	0.425532	3.17382	0.00150447	0.017725
VASP	4838.74	1.35025	0.268148	5.03548	4.76645e-07	3.49088e-05
THOC1	638.521	1.33239	0.364733	3.65304	0.000259151	0.00483423
CAMKMT	241.894	1.32391	0.395971	3.34346	0.000827413	0.0114378
CTDSPL	1255.08	1.32304	0.314896	4.20151	2.65143e-05	0.000891975
ACTA1	3064.42	1.31372	0.438106	2.99863	0.00271198	0.0270011
PGP	1604.79	1.31103	0.289595	4.52712	5.97921e-06	0.000274278
TRDMT1	119.162	1.31073	0.426109	3.07605	0.00209766	0.0226456
RPS6KA1	4378.25	1.30888	0.329755	3.96927	7.20936e-05	0.00192001
GADD45G	38772.9	1.29901	0.3103	4.1863	2.83541e-05	0.000941969
UBA6	337.002	1.29826	0.410056	3.16605	0.00154525	0.0181121
SRSF10	1568.04	1.29779	0.242938	5.34207	9.18908e-08	9.25369e-06
UBE2D4	49.6419	1.29279	0.441419	2.92873	0.00340353	0.0318602
IRF2BP1	2849.46	1.29197	0.320444	4.03183	5.53446e-05	0.00158532
SOCS1	4128.51	1.29066	0.270609	4.76946	1.84721e-06	0.00010823
LETM2	182.498	1.29001	0.470372	2.74254	0.00609664	0.0481825
TSPYL2	1445.48	1.28899	0.256735	5.0207	5.14828e-07	3.68674e-05
MAP3K2	1468.49	1.28649	0.383177	3.35742	0.000786741	0.0111074
BAG2	445.914	1.27983	0.347384	3.68419	0.000229433	0.00447213
RAB1B	149.396	1.27314	0.458481	2.77687	0.0054886	0.0446924
ESRRA	408.134	1.27296	0.431593	2.94944	0.00318346	0.0303287
DEXI	2496.43	1.26959	0.26606	4.77181	1.82575e-06	0.000107461
ADM	2531.39	1.26954	0.276183	4.59676	4.29114e-06	0.000209518
ESCO1	469.401	1.26223	0.345635	3.65191	0.000260294	0.00484854
SNAI2	2116.23	1.2584	0.333283	3.77576	0.00015952	0.00342701
TAF1D	677.414	1.25534	0.397014	3.16196	0.00156712	0.0182807
SYDE1	486.561	1.25449	0.384061	3.26637	0.00108937	0.013986
G0S2	395.459	1.25238	0.415364	3.01513	0.00256868	0.0261155
SLC25A28	988.683	1.25205	0.284438	4.40186	1.07326e-05	0.000436415
LOC689574	1181.44	1.25033	0.291157	4.29434	1.75217e-05	0.000649006
HOXB3	223.622	1.25012	0.359358	3.47877	0.000503712	0.00794718
CCDC126	505.198	1.24943	0.258534	4.83276	1.34656e-06	8.46691e-05
SETD7	201.826	1.24828	0.298871	4.17666	2.95823e-05	0.000970045
AZIN2	251.67	1.24664	0.430298	2.89716	0.00376556	0.0343268
TBCC	1214.81	1.24657	0.294767	4.22902	2.34709e-05	0.000808931
NFATC1	3014.85	1.24616	0.420297	2.96494	0.00302738	0.0293185
U2AF1	4359.77	1.2442	0.309357	4.02189	5.77335e-05	0.00163917
UBB	126932	1.24396	0.330507	3.76378	0.000167364	0.00354085
WIPF2	126.546	1.24302	0.383592	3.24048	0.00119328	0.0149407
LUC7L2	1781.46	1.23972	0.260914	4.75145	2.01964e-06	0.00011674
DANCR	172.943	1.2368	0.250949	4.92849	8.28685e-07	5.62197e-05
NOP56	4961.28	1.23606	0.344862	3.58421	0.000338098	0.00592936
AIMP2	1497.72	1.23069	0.338635	3.63427	0.000278766	0.00515537
FBXL4	331.525	1.22926	0.407083	3.01969	0.00253034	0.0258653
CLK4	1246.41	1.22715	0.291199	4.21413	2.50745e-05	0.000857321
SAT1	33362.5	1.22334	0.391031	3.1285	0.00175701	0.0198161
UBE2E3	2445.73	1.22158	0.226141	5.40187	6.59486e-08	7.32825e-06
CCNL2	1763.37	1.22055	0.398133	3.06569	0.00217169	0.0231922
ERF	405.022	1.21881	0.354289	3.44016	0.000581374	0.00882644
RBM22	332.636	1.21769	0.314536	3.8714	0.000108214	0.00259271
PGF	3212.42	1.21574	0.267897	4.5381	5.67627e-06	0.000265098
TWIST1	664.539	1.21563	0.364968	3.33077	0.00086607	0.0117884
SMIM13	349.705	1.21314	0.350186	3.46428	0.000531657	0.0082567
CCNK	496.637	1.21206	0.325952	3.71851	0.000200403	0.00406542
UBQLN2	1009.88	1.21199	0.296572	4.08667	4.37607e-05	0.00132102
IGTP	406.041	1.20981	0.360846	3.3527	0.000800266	0.011176
UBE2G1	3521.11	1.2063	0.338834	3.56015	0.000370648	0.00642158
ALG11	374.163	1.20376	0.432655	2.78227	0.00539804	0.0442912
SF3B4	8852.4	1.20093	0.267193	4.49461	6.96966e-06	0.00030979
PDCD10	1995.36	1.19918	0.29958	4.00289	6.25746e-05	0.00175345
EIF2S2	4888.13	1.19412	0.364202	3.27873	0.00104276	0.0135359
CYP4F6	645.332	1.19381	0.312092	3.82518	0.000130676	0.00294477
UBR4	3563.64	1.19194	0.317926	3.74911	0.000177463	0.00369547
SRRM1	7570.21	1.19101	0.257706	4.62159	3.80816e-06	0.00019026
MDM2	8169.53	1.19094	0.341277	3.48965	0.000483647	0.00775098
TDP2	727.634	1.19016	0.253615	4.69276	2.69539e-06	0.000142978
WBP2	3508.2	1.18914	0.199789	5.95195	2.64965e-09	5.99193e-07
UTP11	1139.28	1.18669	0.283445	4.18668	2.83064e-05	0.000941969
PPP1R37	1218.86	1.18565	0.276849	4.28267	1.8466e-05	0.000672394
ABCF3	1285.1	1.18221	0.332171	3.55903	0.000372222	0.00644019
ORC4	394.93	1.1781	0.302565	3.8937	9.8725e-05	0.00241628
NRTN	3061.31	1.17693	0.404478	2.90975	0.00361713	0.0333034
HOMER3	924.851	1.17566	0.222356	5.28728	1.24147e-07	1.16807e-05
ARID4B	230.758	1.1739	0.403266	2.911	0.00360277	0.0332187
UBQLN4	2218.13	1.1721	0.257398	4.55366	5.27198e-06	0.000248014
NARS1	4947.1	1.17011	0.415484	2.81625	0.00485872	0.0410951
SNX16	441.154	1.16744	0.353487	3.30264	0.00095779	0.0127277
STYX	660.36	1.16572	0.333254	3.49799	0.000468782	0.00760076
FOXP4	577.669	1.16564	0.295048	3.95067	7.79334e-05	0.00204595
TFB2M	258.764	1.16333	0.369657	3.14705	0.00164928	0.0189307
ID4	16024.9	1.16181	0.295011	3.93821	8.2092e-05	0.00211633
PI4K2A	1983.57	1.15919	0.320799	3.61343	0.000302169	0.00549028
PCLO	511.97	1.15912	0.383538	3.02217	0.00250971	0.0256747
CKS2	492.595	1.15802	0.421141	2.74971	0.00596482	0.0474023
BDP1	492.746	1.15801	0.343129	3.37486	0.000738534	0.0105701
TFAP2B	1952.61	1.15754	0.316433	3.6581	0.000254091	0.00478475
SMPD2	1023.48	1.15493	0.278435	4.14793	3.35488e-05	0.00106513
GTF2H2	269.934	1.15272	0.327171	3.52328	0.000426233	0.00713526
PRPF39	1119.37	1.15114	0.367433	3.13293	0.00173072	0.0196209
TMUB1	1044.04	1.1507	0.3295	3.49226	0.000478956	0.00769793
MED21	619.145	1.14934	0.344315	3.33804	0.000843708	0.0115881
SWT1	355.378	1.1492	0.315874	3.63817	0.00027458	0.00509257
USP10	3963.62	1.14867	0.313611	3.66273	0.000249544	0.00474119
DCAF6	585.977	1.14572	0.368063	3.11283	0.00185303	0.0205202
HBS1L	950.538	1.14434	0.255991	4.47024	7.81317e-06	0.000339097
NDUFAF4	471.187	1.14206	0.358644	3.18439	0.00145061	0.0173133
ACTN1	13594.2	1.14074	0.193539	5.89409	3.76742e-09	8.23086e-07
ATG4A	362.415	1.13723	0.275202	4.13234	3.59087e-05	0.00112619
VAPA	8156.04	1.13503	0.28987	3.91566	9.01587e-05	0.00226339
ATP2A1	854.483	1.13477	0.382997	2.96288	0.00304777	0.0294057
CHKB	1115.3	1.13334	0.297756	3.80628	0.000141074	0.00310217
UBE2B	149.325	1.12972	0.29256	3.86149	0.000112698	0.00268023
DTNBP1	808.23	1.12662	0.223725	5.03572	4.76053e-07	3.49088e-05
SGK1	19491.1	1.12276	0.342862	3.27467	0.00105785	0.0136493
LOC306766	2768.76	1.12232	0.237665	4.72229	2.33208e-06	0.000129036
PELO	3553.16	1.12134	0.319725	3.5072	0.000452854	0.00744551
CHORDC1	571.013	1.1193	0.345532	3.23934	0.00119807	0.0149507
LYPLA2	2103.94	1.11778	0.208198	5.36883	7.92505e-08	8.23822e-06
PLK3	32414.6	1.11673	0.368904	3.02716	0.00246867	0.0253959
ELOC	1177.36	1.11554	0.259627	4.29669	1.73364e-05	0.000647728
RAB21	6054.51	1.11306	0.324195	3.43329	0.000596306	0.00898992
MGARP	417.145	1.11209	0.360837	3.08199	0.00205624	0.0222544
PPIL4	2666.02	1.11148	0.290463	3.82657	0.000129944	0.0029435
UBE2D2	3907.35	1.10748	0.256045	4.32533	1.52305e-05	0.00058083
TRMT10C	1016.93	1.10563	0.388994	2.84229	0.00447911	0.038827
TMEM243	1177.55	1.10527	0.317432	3.4819	0.000497871	0.0078743
B4GALT6	645.285	1.10428	0.345092	3.19995	0.00137451	0.0166205
EIF5	11488.3	1.09668	0.379808	2.88746	0.00388362	0.0350069
TXNRD3	526.388	1.09224	0.362709	3.01135	0.00260091	0.0263165
DACT3	3263.27	1.09163	0.313222	3.48515	0.000491855	0.00780789
IFRD2	1027.41	1.08915	0.24436	4.45713	8.30648e-06	0.000353368
PABPC1	13320.1	1.08839	0.199202	5.46377	4.66137e-08	5.41307e-06
RNF39	2087.1	1.08624	0.372862	2.91325	0.00357688	0.0330349
KMT2E	8219.64	1.08622	0.335218	3.24034	0.00119386	0.0149407
RGD1597339	511.008	1.08569	0.247761	4.382	1.17593e-05	0.000467833
H2AZ1	5532.32	1.08518	0.285861	3.79617	0.000146951	0.00320754
EXOSC8	435.149	1.07959	0.290937	3.71073	0.000206665	0.0041494
PHF2	450.749	1.07951	0.385051	2.80355	0.00505437	0.0422509
CPNE2	950.007	1.07667	0.327693	3.2856	0.00101765	0.013294
SWI5	1843.36	1.07639	0.308843	3.48523	0.000491715	0.00780789
RHBDD1	494.318	1.07485	0.303063	3.54663	0.000390199	0.00672415
RASD1	2742.73	1.07389	0.352497	3.04651	0.00231514	0.0241958
RHEB	8355.08	1.07275	0.301013	3.56381	0.000365511	0.00634965
SCOC	829.326	1.07185	0.333882	3.21026	0.00132614	0.016189
BORCS5	740.251	1.07032	0.287665	3.72074	0.000198643	0.00405143
LYAR	1090.87	1.06775	0.359912	2.96668	0.00301032	0.0292412
SFR1	6313.34	1.06634	0.290442	3.67143	0.000241196	0.00462964
GPM6B	4074.91	1.06608	0.375549	2.83874	0.00452919	0.0390772
ALDOA	42968.7	1.06359	0.354541	2.9999	0.00270066	0.026954
TCERG1	3956.12	1.06178	0.294318	3.60759	0.00030906	0.00555618
DDA1	3564.14	1.06134	0.228964	4.63539	3.5627e-06	0.000181515
CCM2	2831.82	1.05982	0.3169	3.34433	0.00082481	0.0114198
SNX15	898.306	1.05807	0.368264	2.87312	0.00406442	0.0363317
GNB1	6869.64	1.05774	0.288163	3.67065	0.000241935	0.00463379
NEXN	2767.48	1.05688	0.307245	3.43985	0.000582038	0.00882644
ZCCHC10	326.673	1.05628	0.309722	3.41041	0.000648664	0.00950145
RAB5IF	11540.3	1.05597	0.272405	3.87648	0.000105979	0.0025439
TANK	2351.45	1.05592	0.252846	4.17613	2.96507e-05	0.000970045
SERTAD3	321.187	1.05363	0.32472	3.24473	0.00117563	0.0147843
LUZP1	4306.53	1.04864	0.332074	3.15786	0.00158931	0.0184063
PBDC1	966.741	1.04856	0.348293	3.01057	0.00260755	0.0263205
LMOD1	2070.87	1.04809	0.251249	4.17153	3.0256e-05	0.000982367
ZFP36L1	28027.2	1.04777	0.269529	3.88742	0.000101316	0.00245944
NR4A1	68527.8	1.04324	0.273843	3.80962	0.000139179	0.00307905
SAMHD1	321.057	1.04252	0.363114	2.87105	0.00409106	0.0364939
NUP85	654.294	1.03766	0.317914	3.26396	0.00109865	0.0140538
BTBD10	1959.93	1.03691	0.353444	2.93373	0.00334918	0.0314657
FHOD3	2020.51	1.03537	0.328703	3.14987	0.00163342	0.0187821
KLHL29	1899.69	1.03531	0.295023	3.50925	0.000449369	0.00740712
DUSP5	3896.46	1.03497	0.244551	4.23214	2.31475e-05	0.000802075
NECTIN2	2931.36	1.03423	0.367187	2.81664	0.00485294	0.0410951
ARPC5	4974.97	1.03277	0.295981	3.4893	0.000484279	0.00775098
DYNLL2	1592.91	1.03136	0.220874	4.66945	3.02002e-06	0.000157603
SPEN	1917.51	1.02876	0.32041	3.21077	0.00132381	0.016189
PURB	4448.9	1.02691	0.214772	4.78141	1.74072e-06	0.000103879
PRR13	1656.16	1.02563	0.35064	2.92502	0.00344437	0.0321259
SUMO1	3910.46	1.02222	0.284515	3.59285	0.000327081	0.00579131
CDK2	1074.14	1.01974	0.322709	3.15993	0.00157809	0.0183752
ST7L	453.925	1.01748	0.202438	5.02614	5.0046e-07	3.62412e-05
CPSF7	1225.5	1.016	0.215899	4.70592	2.52728e-06	0.000136304
RBBP7	6303.97	1.0152	0.266163	3.81422	0.000136613	0.00304107
DESI1	635.147	1.01349	0.263963	3.8395	0.000123287	0.0028378
CDKN1C	1435.31	1.01334	0.30717	3.29895	0.000970485	0.012848
RBM7	1585.45	1.01275	0.296181	3.41937	0.000627652	0.0093531
BRI3	740.985	1.01173	0.261732	3.86552	0.000110855	0.00264126
MDM1	405.481	1.01157	0.338182	2.99119	0.00277894	0.0275119
PLCD3	544.879	1.01056	0.34408	2.93701	0.00331395	0.0312486
UBE2V2	1164.42	1.00955	0.281339	3.58836	0.000332759	0.00586767
INAFM1	395.447	1.00942	0.336497	2.99979	0.00270168	0.026954
TCEA3	231.798	1.00656	0.270736	3.71788	0.000200906	0.00406542
CDK9	5697.01	1.00652	0.274847	3.6621	0.00025016	0.00474119
CALM2	32686.6	0.997411	0.23446	4.25408	2.09914e-05	0.000739286
DMPK	1397.11	0.997063	0.291302	3.42278	0.000619837	0.00927955
PAWR	12749.8	0.996756	0.249556	3.99412	6.4936e-05	0.00178851
GEMIN2	410.682	0.995332	0.284642	3.49679	0.000470891	0.00761579
GALT	747.066	0.989798	0.237577	4.16621	3.09705e-05	0.000995534
MYC	40948.7	0.986151	0.323319	3.05009	0.00228776	0.0240268
GLYR1	286.14	0.984609	0.278725	3.53255	0.000411573	0.00699892
MARK4	709.308	0.983796	0.285151	3.45009	0.000560396	0.00855865
MTFR1	418.077	0.98339	0.233161	4.21764	2.46868e-05	0.000846312
PCGF6	467.25	0.982477	0.325517	3.0182	0.00254277	0.0259306
GSK3A	2135.58	0.981713	0.175415	5.59652	2.18701e-08	2.96618e-06
PRRC2A	1796.06	0.980204	0.298539	3.28334	0.00102586	0.0133434
GPCPD1	1264.66	0.97847	0.313549	3.12063	0.00180464	0.0201401
DEK	4139.58	0.977405	0.244991	3.98955	6.61975e-05	0.0018155
NCOR1	3994.51	0.977163	0.220866	4.42423	9.67881e-06	0.000399217
UBE2N	1609.76	0.975219	0.30896	3.15645	0.00159701	0.0184579
METTL6	307.059	0.974921	0.281393	3.46462	0.000530978	0.00825611
ITGB1BP1	773.792	0.974522	0.167335	5.82378	5.75325e-09	1.09058e-06
RAD18	640.982	0.973795	0.298084	3.26685	0.00108752	0.0139762
EIF1	48386	0.9726	0.309503	3.14246	0.00167534	0.0191345
PIBF1	250.254	0.971545	0.304908	3.18635	0.0014408	0.0172587
ARC	6954.1	0.969751	0.279083	3.47477	0.000511283	0.00800782
TIFA	829.819	0.969639	0.349979	2.77057	0.00559589	0.0453084
SNX2	1039.54	0.96913	0.304462	3.18309	0.00145712	0.0173749
CLPX	934.832	0.968825	0.216766	4.46945	7.84193e-06	0.000339203
TMEM38B	1469.14	0.968737	0.323962	2.99028	0.0027872	0.0275514
PCGF5	1009.12	0.965657	0.298988	3.22975	0.00123896	0.0153118
RASL11B	1306.08	0.965139	0.333816	2.89123	0.00383737	0.034809
BNIP3	1061.31	0.963801	0.245107	3.93215	8.41879e-05	0.00215742
RYBP	2713.14	0.957179	0.24465	3.91244	9.13666e-05	0.00228239
ZFP706	3906.52	0.956896	0.222785	4.29516	1.7457e-05	0.000648475
TGFB1	659.913	0.956696	0.347048	2.75667	0.00583934	0.046664
ZNRF2	316.538	0.956678	0.307424	3.11192	0.00185877	0.0205662
TOMM20	7587.39	0.956437	0.259279	3.68884	0.000225279	0.00442438
MSL1	2495.15	0.953693	0.246455	3.86964	0.000108995	0.00260657
ORC2	574.52	0.952579	0.228523	4.16842	3.0672e-05	0.000989558
RBMX	429.603	0.949913	0.342248	2.77551	0.00551157	0.0448228
NDRG4	518.68	0.949389	0.249435	3.80615	0.000141145	0.00310217
CEBPD	14821.4	0.947861	0.298673	3.17358	0.00150573	0.017725
RGD1302996	358.029	0.945863	0.245064	3.85966	0.000113545	0.00269123
NGDN	1596.28	0.945532	0.282867	3.34267	0.000829754	0.0114513
UBE2J2	4201.08	0.942802	0.228676	4.12287	3.74189e-05	0.00115667
IRX5	4327.07	0.941213	0.26085	3.60826	0.000308261	0.00554956
SPATA2L	1391.71	0.939416	0.21566	4.356	1.32462e-05	0.000514286
GAR1	1292.33	0.939411	0.273197	3.43859	0.000584758	0.00884687
RBM5	2115.71	0.938384	0.238267	3.93837	8.20362e-05	0.00211633
CXCL14	24198	0.932717	0.341475	2.73144	0.00630588	0.0494772
CCDC174	290.937	0.932361	0.331921	2.80898	0.00496983	0.0417065
NTMT1	2651.31	0.932311	0.327972	2.84266	0.00447392	0.0388081
SNX7	450.715	0.931757	0.302959	3.07552	0.00210137	0.0226667
MBD6	830.576	0.931425	0.304438	3.05949	0.00221713	0.0235067
RGD1307554	513.015	0.93098	0.270026	3.44774	0.000565299	0.00860296
FOXK1	1031.39	0.929723	0.255979	3.63203	0.000281199	0.00519292
E2F4	3015.78	0.928141	0.25396	3.65468	0.000257505	0.00482448
WDFY1	716.338	0.927046	0.206792	4.48298	7.36065e-06	0.000323373
MARCKS	12554.5	0.9249	0.190106	4.86519	1.14347e-06	7.4819e-05
COPZ2	1540.9	0.924097	0.235422	3.92527	8.66308e-05	0.00221123
ZADH2	310.862	0.92064	0.250224	3.67927	0.000233906	0.00452031
CCNH	1251.47	0.919006	0.308391	2.98	0.00288245	0.0283408
ZFP598	1883.11	0.91872	0.166119	5.5305	3.1932e-08	3.92004e-06
MINK1	684.488	0.915735	0.329133	2.78227	0.00539809	0.0442912
AKAP8L	2578.9	0.91565	0.327654	2.79457	0.00519689	0.0431068
FAM110A	4291.24	0.914901	0.271213	3.37336	0.000742555	0.0105997
EFHD2	26861.7	0.914784	0.334201	2.73723	0.00619585	0.0487871
LMAN2L	293.229	0.910065	0.2767	3.289	0.00100545	0.0131844
FAHD1	683.592	0.908656	0.279827	3.24721	0.00116542	0.0146837
PLEKHF1	1629.42	0.906393	0.230196	3.93749	8.234e-05	0.00211849
MBD2	7139.88	0.901676	0.196599	4.58637	4.51027e-06	0.000218648
METAP2	2837.76	0.899978	0.295571	3.04488	0.00232776	0.0242954
HSPB6	1829.09	0.899496	0.205614	4.37469	1.21607e-05	0.000480833
ELF2	2399.81	0.898027	0.241622	3.71666	0.000201876	0.00407821
THUMPD2	271.815	0.897973	0.31632	2.83881	0.00452824	0.0390772
CRYZL1	392.945	0.896689	0.242071	3.70423	0.00021203	0.00424691
FAM174C	368.642	0.89548	0.309351	2.8947	0.00379516	0.0345091
BUB3	661.247	0.893811	0.257124	3.47619	0.000508597	0.00798516
WHAMM	1296.95	0.891733	0.264238	3.37473	0.000738873	0.0105701
JUNB	126074	0.890566	0.319729	2.78538	0.00534655	0.0440364
SON	6799.62	0.889808	0.313592	2.83747	0.0045473	0.0391548
DUSP1	100691	0.889477	0.295711	3.00792	0.0026304	0.0264683
GLUL	26562.4	0.886835	0.307442	2.88456	0.00391958	0.0352817
ANP32E	2168.79	0.886496	0.230376	3.84805	0.000119062	0.00278531
SF3A2	3993.66	0.886007	0.194263	4.56087	5.09411e-06	0.000241408
CNN3	13450.1	0.884008	0.25974	3.40344	0.000665442	0.00970311
PRMT1	7179.42	0.88284	0.259683	3.39969	0.000674635	0.00982604
MTERF3	578.37	0.882825	0.294592	2.99677	0.00272854	0.0271179
FBXL3	1111.74	0.882486	0.301503	2.92695	0.00342299	0.0319727
PCYT2	603.305	0.881314	0.271359	3.24777	0.00116311	0.0146837
PPP4R2	1143.18	0.880097	0.239124	3.68051	0.000232771	0.00451834
RAB4B	1546.64	0.879692	0.201943	4.35614	1.32379e-05	0.000514286
SPRY1	5293.24	0.878328	0.193764	4.53297	5.81602e-06	0.000269671
BRD4	8642.64	0.878017	0.21695	4.04709	5.18573e-05	0.00151506
VAMP4	312.067	0.876304	0.247229	3.5445	0.000393363	0.00676963
DAZAP1	3078.24	0.875095	0.162173	5.39607	6.81179e-08	7.4704e-06
TMED9	7028.51	0.874799	0.262081	3.33789	0.00084416	0.0115881
SCHIP1	1629.91	0.873021	0.266635	3.27422	0.00105953	0.0136574
JMJD6	1088	0.872117	0.266312	3.2748	0.00105738	0.0136493
RTF1	2002.16	0.868373	0.210092	4.13329	3.576e-05	0.00112426
TRIM27	2031.87	0.868303	0.213252	4.07172	4.6667e-05	0.00138603
UBE2S	9819.7	0.866152	0.265376	3.26387	0.00109901	0.0140538
MAP2K7	208.511	0.864368	0.311017	2.77916	0.00544989	0.044546
HSPA14	1023.5	0.863713	0.234727	3.67965	0.000233554	0.00452029
IRF2	824.005	0.862671	0.253201	3.40706	0.000656678	0.00960793
ACTR8	502.3	0.859389	0.263983	3.25548	0.00113202	0.0143903
INO80E	1636.12	0.857589	0.280073	3.06202	0.0021985	0.0233817
FAM136A	718.477	0.857549	0.274708	3.12167	0.00179826	0.0201038
BCL7B	3353.16	0.857094	0.242845	3.52938	0.000416533	0.00705534
CIAPIN1	1468.2	0.856175	0.252549	3.39014	0.000698575	0.0100963
MED4	476.969	0.855737	0.264854	3.23097	0.00123369	0.0152678
ALKBH7	268.933	0.855333	0.243431	3.51366	0.000441977	0.00732273
CLASRP	1935	0.854391	0.290281	2.94333	0.00324704	0.0307527
CKS1B	1132.01	0.854205	0.258446	3.30516	0.000949238	0.0126532
VEGFB	1049.26	0.853567	0.255378	3.34237	0.000830668	0.0114517
SLC6A8	608.916	0.853538	0.289177	2.95161	0.0031612	0.030206
PFDN2	1459.65	0.851663	0.26438	3.22136	0.00127584	0.0157074
GIT2	2265.18	0.850734	0.26833	3.17048	0.00152186	0.0178823
ZFP703	1299.07	0.848668	0.249135	3.40645	0.000658133	0.00961829
RTN4	18637.1	0.846533	0.151674	5.58126	2.38779e-08	3.10895e-06
TMTC3	795.01	0.843711	0.30739	2.74475	0.00605565	0.047931
COX4I1	5660.68	0.842687	0.234952	3.58663	0.000334977	0.00589067
TIMM17A	988.936	0.840487	0.308166	2.72738	0.00638394	0.0499023
TMEM120A	892.823	0.8396	0.267519	3.13847	0.0016983	0.0193043
PANK2	521.426	0.83768	0.221073	3.78916	0.000151157	0.00329123
CDK11B	1926.59	0.836046	0.258769	3.23085	0.00123422	0.0152678
TRNAU1AP	1268.23	0.835681	0.205745	4.06173	4.87109e-05	0.00143026
RHBDF1	7416.05	0.834708	0.289061	2.88766	0.00388123	0.0350069
PPP2CB	4645.45	0.834167	0.196972	4.23496	2.28591e-05	0.000796361
LOC691807	5049.48	0.834047	0.247446	3.37062	0.000749996	0.0106524
RGD1308706	823.356	0.832563	0.279591	2.97779	0.00290336	0.0285246
LUC7L3	829.497	0.832259	0.302228	2.75375	0.00589172	0.0470243
SCNN1G	889.401	0.831723	0.289195	2.876	0.00402755	0.0361024
MPHOSPH8	588.379	0.830311	0.28061	2.95895	0.00308692	0.0296567
SPCS2	4990.54	0.830246	0.248988	3.33448	0.000854575	0.0116813
ATG3	1815.88	0.830241	0.201857	4.11302	3.90513e-05	0.0011985
ARID5B	7657.49	0.828041	0.281958	2.93675	0.00331669	0.0312516
ACD	888.539	0.826617	0.209635	3.94313	8.04252e-05	0.00209431
RAB24	2478.83	0.825183	0.227817	3.62213	0.000292182	0.00535737
CNOT7	1326.53	0.824741	0.157072	5.25072	1.51502e-07	1.32048e-05
YBX3	17110	0.824357	0.212609	3.87734	0.000105606	0.0025439
CAAP1	393.191	0.821334	0.27809	2.95348	0.00314214	0.0300907
PSIP1	2313.75	0.821269	0.194566	4.22103	2.43188e-05	0.000835917
IFT43	1427.49	0.817815	0.207253	3.94598	7.94741e-05	0.00208216
ARF6	10302.6	0.817237	0.23532	3.47287	0.000514915	0.00804516
IL3RA	665.221	0.816369	0.298736	2.73275	0.00628089	0.0493662
AAMP	6289.77	0.81599	0.242294	3.36776	0.000757809	0.0107271
MIER2	1245.08	0.815465	0.192645	4.23299	2.30601e-05	0.000801198
HNRNPA2B1	11673.4	0.810064	0.216536	3.74101	0.000183283	0.00380438
PHLDA3	13586.3	0.809841	0.253806	3.19079	0.00141886	0.0170448
DLD	1726.74	0.809331	0.257028	3.14881	0.0016394	0.0188341
WDR75	696.911	0.808944	0.242998	3.32902	0.000871534	0.0118378
CAPZA2	5462.59	0.808026	0.28411	2.84406	0.00445423	0.0387163
YAF2	3372.98	0.80755	0.276732	2.91817	0.00352097	0.0327268
RP9	415.776	0.803867	0.289812	2.77375	0.00554144	0.0450089
WDR4	735.21	0.803617	0.245898	3.26808	0.00108278	0.0139292
GPANK1	433.639	0.80261	0.279918	2.86731	0.00413982	0.036827
SNRNP70	1300.68	0.800871	0.238619	3.35627	0.000790017	0.0111094
RPIA	2083.99	0.799953	0.225539	3.54685	0.000389865	0.00672415
KAT5	1037.89	0.798701	0.152116	5.25059	1.51615e-07	1.32048e-05
KCMF1	3954.99	0.797058	0.278511	2.86185	0.00421172	0.0372353
PPM1B	3960.18	0.796727	0.213367	3.73407	0.000188411	0.00389202
NSMCE4A	1686.12	0.795411	0.200821	3.96079	7.47037e-05	0.00197388
GADD45GIP1	1152.33	0.794109	0.145419	5.46084	4.73891e-08	5.45397e-06
SNAPIN	2591.96	0.793005	0.207861	3.81507	0.000136146	0.00304107
FKBP3	925.9	0.792097	0.286765	2.76219	0.00574156	0.0461401
TAB2	805.736	0.790589	0.257265	3.07305	0.0021188	0.0228165
FAM216A	572.582	0.7891	0.267882	2.9457	0.00322222	0.0305887
GSKIP	291.533	0.787592	0.282822	2.78476	0.0053568	0.0440739
RCHY1	467.101	0.785203	0.274359	2.86196	0.00421032	0.0372353
IER2	35613	0.781948	0.276129	2.83182	0.00462835	0.0395619
PAF1	3569.08	0.781373	0.22875	3.41583	0.000635873	0.00941215
COQ10A	353.765	0.779071	0.235037	3.31467	0.00091752	0.0123325
CACYBP	1873.18	0.778735	0.208299	3.73854	0.000185091	0.00383572
SPINDOC	2184.19	0.777857	0.278967	2.78835	0.00529768	0.0438019
TMBIM6	18852.2	0.776579	0.229567	3.38279	0.000717533	0.0103456
TRIP10	4076.12	0.775538	0.244996	3.16551	0.00154811	0.0181245
TMX1	1540.89	0.773852	0.203066	3.81084	0.000138497	0.00307268
COA5	2188.26	0.772504	0.153951	5.01784	5.22552e-07	3.70093e-05
CBX3	1371.29	0.772243	0.257193	3.00258	0.00267704	0.026812
ZFP91	2503.61	0.770987	0.263568	2.92519	0.00344242	0.0321259
RNF217	2176.48	0.770845	0.217911	3.53744	0.000404031	0.00688884
SIRT7	634.343	0.769993	0.249428	3.08703	0.00202164	0.0219536
PRR7	3117.44	0.76952	0.225361	3.41461	0.000638738	0.00941291
ERH	3971.01	0.768031	0.277936	2.76334	0.00572136	0.0460064
ETHE1	2134.51	0.767557	0.252609	3.03852	0.00237743	0.0247172
PELI2	895.991	0.76571	0.274238	2.79214	0.00523612	0.0433485
PDCL3	4070.98	0.765699	0.239617	3.19551	0.00139585	0.0168154
ZFP422	752.983	0.763899	0.24339	3.13858	0.00169766	0.0193043
HSF1	2409.7	0.76174	0.198066	3.84588	0.00012012	0.0027999
CTBP1	7689.86	0.760494	0.186678	4.07383	4.62459e-05	0.0013767
SSBP3	10058	0.757738	0.223395	3.39193	0.000694034	0.0100518
SPATS2L	2064.45	0.757432	0.237844	3.18457	0.00144969	0.0173133
RBMS1	8984.96	0.755825	0.204764	3.6912	0.000223198	0.00440586
SEPTIN7	4430.46	0.75565	0.250935	3.01133	0.00260102	0.0263165
AKIP1	490.205	0.754663	0.196453	3.84144	0.000122314	0.00283058
PAIP1	963.354	0.753526	0.253627	2.97099	0.00296837	0.0289647
BTG3	4362.83	0.753263	0.208488	3.61298	0.000302697	0.00549028
HIBADH	4057.67	0.751694	0.249599	3.01161	0.00259865	0.0263165
DNAJA1	11218.3	0.748876	0.223154	3.35588	0.000791142	0.0111094
RBMX2	189.66	0.748377	0.265599	2.81769	0.00483708	0.0410197
CENPL	547.415	0.74813	0.268928	2.7819	0.00540424	0.0443134
TMEM41A	1689.65	0.746769	0.197128	3.78824	0.000151716	0.00329783
DPF2	3117.39	0.746232	0.216148	3.45242	0.000555588	0.00850649
AP1AR	1923.39	0.744594	0.217276	3.42694	0.000610413	0.00917042
TOR1A	982.559	0.743718	0.258014	2.88247	0.00394569	0.035492
PSMA5	2273.74	0.742803	0.246719	3.01073	0.00260618	0.0263205
SAR1B	2593.41	0.742324	0.266805	2.78227	0.00539804	0.0442912
CHD7	7220.27	0.738831	0.244714	3.01917	0.00253471	0.0258894
AHSA2	432.09	0.736696	0.248429	2.96542	0.0030227	0.0293172
RAB4A	2136.69	0.735993	0.26343	2.79388	0.00520797	0.0431709
PNKP	416.756	0.73466	0.250383	2.93415	0.00334467	0.0314463
CTDNEP1	1727.76	0.733918	0.162088	4.52789	5.95747e-06	0.000274256
GTF2E2	594.105	0.732244	0.257852	2.83978	0.00451448	0.0390355
AS3MT	648.95	0.731449	0.1941	3.76842	0.000164284	0.00349442
TSC22D1	26767.7	0.731112	0.219229	3.33493	0.000853207	0.0116813
ACBD3	481.025	0.72999	0.24922	2.9291	0.00339945	0.0318451
H3F3B	122596	0.72938	0.216585	3.36764	0.000758138	0.0107271
DPYSL2	614.13	0.729354	0.262829	2.77501	0.00551998	0.0448629
PDHX	618.665	0.72797	0.229021	3.17861	0.00147981	0.0175159
CFAP20	1429.5	0.72771	0.220904	3.29423	0.000986901	0.0129725
KLC4	850.26	0.72742	0.246511	2.95087	0.00316881	0.0302358
MYL12B	19070.5	0.726999	0.177653	4.09224	4.27223e-05	0.0012988
RAB14	1513.1	0.721443	0.222138	3.24773	0.00116329	0.0146837
POLR3GL	562.217	0.719642	0.242119	2.97227	0.00295611	0.0289107
PGM1	964.588	0.718897	0.222276	3.23425	0.00121963	0.015146
NECTIN3	1595.1	0.718812	0.237635	3.02486	0.00248744	0.025529
DNAJC17	290.739	0.718462	0.231816	3.09927	0.00193996	0.0212095
CDC73	1181.01	0.716145	0.220548	3.24712	0.0011658	0.0146837
SLC2A8	712.129	0.71259	0.235635	3.02413	0.00249349	0.0255697
PRMT2	1356.02	0.708155	0.23317	3.03708	0.00238884	0.0247327
CLK2	1061.45	0.70783	0.234005	3.02485	0.00248754	0.025529
UBE2V1	2061.36	0.70542	0.235884	2.99054	0.00278482	0.027549
DRAP1	6552	0.705349	0.152826	4.61536	3.92416e-06	0.000194548
PAIP2	5143.56	0.704978	0.184273	3.82572	0.000130391	0.0029435
PDHB	1553.12	0.702603	0.234454	2.99676	0.00272862	0.0271179
CLK3	2292.32	0.700474	0.224431	3.12111	0.00180172	0.0201249
HACD1	552.745	0.699264	0.170577	4.09942	4.14191e-05	0.00126515
PARP2	531.64	0.697726	0.253719	2.75	0.00595956	0.0473897
RAB5A	1050.16	0.696759	0.253117	2.75271	0.00591037	0.047144
NAA35	496.689	0.694524	0.196135	3.54105	0.000398543	0.0068405
METTL9	3162.35	0.692549	0.197787	3.50148	0.000462673	0.00753964
TM2D1	1458.19	0.690384	0.221937	3.11072	0.00186629	0.0205963
SNAPC2	806.849	0.690014	0.200525	3.44103	0.000579499	0.00880866
PDCD7	557.142	0.685376	0.24101	2.84376	0.00445847	0.0387163
RRAS	8044.91	0.684306	0.219806	3.11323	0.00185051	0.0205202
GLMP	2786.54	0.68411	0.234715	2.91464	0.00356095	0.0329983
NAB2	2466.13	0.683537	0.216414	3.15846	0.00158604	0.0184063
FAM133B	725.037	0.68213	0.246082	2.77197	0.00557189	0.0451993
SFPQ	6180.77	0.681746	0.220202	3.096	0.00196151	0.0213907
EBAG9	752.236	0.680171	0.168147	4.04511	5.22995e-05	0.00152176
RAP1A	1358.95	0.679759	0.234122	2.90344	0.00369086	0.0338021
RGD1304567	509.768	0.678699	0.218622	3.10444	0.0019064	0.0208958
MTHFS	847.178	0.675773	0.220939	3.05864	0.00222342	0.0235496
ATP6V1C1	2178.12	0.673416	0.173676	3.87743	0.000105565	0.0025439
UBE2M	6918.47	0.671948	0.200707	3.34791	0.000814245	0.0113344
WTAP	1961.4	0.670234	0.201505	3.32614	0.000880573	0.0119229
ZFP384	1860.85	0.669419	0.217771	3.07395	0.00211243	0.0227669
PPIG	1730.69	0.668982	0.214514	3.11859	0.00181722	0.0202629
ZFP207	1447.11	0.665024	0.213859	3.10964	0.00187314	0.0206366
RBM8A	3910.28	0.662913	0.23942	2.76883	0.00562582	0.0454936
ATE1	489.666	0.661998	0.213162	3.10562	0.00189881	0.0208304
PRKCA	1657.57	0.661113	0.221175	2.98909	0.0027981	0.0276168
POLR2M	5383.52	0.660987	0.157687	4.19178	2.76775e-05	0.000926658
PPP1CB	9721.19	0.66083	0.19347	3.41567	0.000636243	0.00941215
ARPC2	9871.83	0.659314	0.192121	3.43176	0.000599682	0.00903026
CAV2	4570.49	0.653612	0.1784	3.66375	0.000248549	0.00473934
HTRA2	1021.59	0.651953	0.234639	2.77854	0.00546046	0.0445476
SNAPC3	1540.52	0.650418	0.21641	3.0055	0.00265149	0.0266103
LIN7C	502.915	0.649851	0.23655	2.74721	0.00601054	0.0477068
SPSB3	1616.46	0.648452	0.205065	3.16217	0.00156598	0.0182807
HNRNPL	16694.7	0.646436	0.15203	4.25203	2.11844e-05	0.000744051
SFT2D1	3381.9	0.646374	0.226338	2.85579	0.00429298	0.0377466
PCNP	2273.15	0.644485	0.195579	3.29527	0.000983263	0.0129594
SUCLA2	3059.51	0.644426	0.198938	3.23932	0.00119814	0.0149507
RGD1311703	3558.58	0.643349	0.173758	3.70257	0.000213427	0.00425206
RNF167	2321.53	0.642939	0.167197	3.84539	0.000120362	0.00280047
DDX6	939.597	0.638753	0.220266	2.89991	0.0037327	0.0340754
RAB28	2463.09	0.636239	0.193722	3.2843	0.00102237	0.0133115
NFIX	23588.2	0.635288	0.2158	2.94387	0.00324137	0.0307215
BECN1	3323.71	0.630833	0.169009	3.73254	0.000189561	0.00390951
WDR33	2068.01	0.629082	0.224662	2.80013	0.00510825	0.0425358
MLX	639.095	0.627215	0.211651	2.96344	0.0030422	0.0293992
GNB2	5707.91	0.62587	0.189908	3.29566	0.000981912	0.0129548
TNFSF12	4312.61	0.624779	0.219323	2.84867	0.00439021	0.0382899
UPF3A	2104.55	0.623744	0.212936	2.92925	0.00339782	0.0318451
HDAC3	1409.08	0.622738	0.177809	3.50229	0.000461281	0.00753859
TESK1	3685.8	0.621866	0.221467	2.80793	0.00498604	0.0418153
PRPSAP1	3925.46	0.618679	0.157051	3.93934	8.17058e-05	0.00211483
TRMT112	1369.09	0.615537	0.199328	3.08806	0.0020147	0.0218967
RGD1304587	1814.48	0.612204	0.177237	3.45416	0.000552003	0.00848071
PPP1R12A	8758.7	0.608954	0.191368	3.1821	0.00146209	0.017402
RHOT1	1729.48	0.60723	0.197729	3.07101	0.00213333	0.0228965
CLTB	9334.25	0.606693	0.212697	2.85239	0.00433925	0.0380076
PTCD3	625.173	0.597328	0.195671	3.05273	0.00226774	0.0239012
WRNIP1	3069.16	0.594142	0.181562	3.27239	0.00106641	0.0137323
PPM1A	1454.64	0.593392	0.213553	2.77867	0.00545824	0.0445476
SMAD2	1207.28	0.591855	0.216636	2.73202	0.00629473	0.0494449
CPSF6	3641.41	0.590677	0.198485	2.97593	0.002921	0.0286543
UBA3	911.801	0.590278	0.203216	2.90468	0.00367634	0.0337281
ZYX	13984.2	0.589706	0.20475	2.88013	0.00397515	0.0356574
H2AX	4863.45	0.585876	0.206961	2.83086	0.00464232	0.0396025
GNAS	39671.1	0.576802	0.155058	3.71992	0.000199285	0.00405495
LAMTOR3	978.536	0.573675	0.204407	2.80653	0.00500786	0.0419436
NSFL1C	3558.08	0.571786	0.20873	2.73936	0.0061559	0.0486073
VPS37A	1160.55	0.5709	0.20266	2.81704	0.00484689	0.0410759
SAFB	2317.59	0.568605	0.189518	3.00027	0.00269738	0.0269529
DAXX	1173.58	0.568293	0.156817	3.62392	0.000290176	0.00533576
EGLN2	2933.48	0.566931	0.162889	3.48048	0.000500511	0.00790635
RALY	11099	0.559915	0.204404	2.73925	0.00615794	0.0486073
POLR2G	854.815	0.553614	0.200801	2.75702	0.00583306	0.0466428
LSS	1021.93	0.549314	0.172922	3.17666	0.00148983	0.017586
RGD1563888	776.613	0.549159	0.190349	2.88501	0.00391397	0.0352558
RAB11B	15200.2	0.548287	0.168076	3.26214	0.00110575	0.014126
MAPKAPK5	1715.82	0.546872	0.180258	3.03383	0.00241469	0.0249601
PTGES3	5916.51	0.545323	0.16731	3.25936	0.00111666	0.0142512
OAZ1	37518.5	0.533375	0.18962	2.81286	0.00491032	0.0413556
NAA30	1658.48	0.531638	0.18904	2.81231	0.00491867	0.0413579
POLE4	2260.6	0.527982	0.152627	3.45929	0.000541596	0.00836926
SH3GL1	4685.16	0.520636	0.190851	2.72798	0.00637237	0.0498422
RAB5C	1418.84	0.514777	0.18656	2.75932	0.00579225	0.0464317
DYNC1I2	1504.07	0.510109	0.144155	3.53862	0.00040223	0.00686722
PHKG2	1218.93	0.509031	0.173699	2.93053	0.00338384	0.0317652
ISCA2	405.237	0.506566	0.178552	2.83709	0.00455272	0.0391753
TCEAL9	4907.02	0.503356	0.177777	2.83139	0.00463455	0.0395625
RRAGA	3568.53	0.501752	0.181409	2.76585	0.00567738	0.0457384
ILK	5529.98	0.501062	0.169189	2.96154	0.00306102	0.0294672
WASHC1	1114.63	0.500651	0.156118	3.20688	0.00134184	0.0162866
TP53I13	1789.14	0.483169	0.164027	2.94567	0.00322261	0.0305887
HDAC2	3811.85	0.449779	0.163924	2.74383	0.0060727	0.0480228
LRRC47	1866.54	-0.466332	0.146564	-3.18176	0.00146384	0.0174068
EXT1	2765.1	-0.466351	0.163488	-2.85251	0.00433759	0.0380076
DLG1	807.9	-0.468494	0.169758	-2.75978	0.00578407	0.0463949
CDC42	8500.56	-0.49681	0.181664	-2.73477	0.0062424	0.0491237
LRRFIP1	3408.42	-0.520304	0.108166	-4.81023	1.50759e-06	9.26384e-05
MPRIP	12094.4	-0.53269	0.187734	-2.83748	0.00454716	0.0391548
CYFIP1	2217.38	-0.533527	0.160149	-3.33143	0.000863997	0.0117851
S100A11	9733.48	-0.535863	0.191269	-2.80162	0.00508466	0.0423909
STK24	1143.03	-0.537969	0.17222	-3.12373	0.00178574	0.0199811
PPP4R1	1780.02	-0.544273	0.197469	-2.75624	0.00584702	0.0466964
JOSD1	1089.74	-0.544621	0.139007	-3.91794	8.93092e-05	0.00226168
PPT1	1328.02	-0.548776	0.18689	-2.93636	0.0033209	0.0312684
OSBP	2233.79	-0.549979	0.151919	-3.62022	0.000294358	0.00538959
UBE2H	5096.33	-0.559072	0.187102	-2.98806	0.00280756	0.0276677
TACC1	1970.12	-0.581063	0.195432	-2.97322	0.00294697	0.0288466
GOLGA4	2691.78	-0.582657	0.19431	-2.9986	0.00271223	0.0270011
PCSK7	2183.87	-0.587559	0.185631	-3.1652	0.00154976	0.0181274
RPS23	5196.02	-0.588271	0.198512	-2.96341	0.00304255	0.0293992
BSDC1	741.807	-0.5895	0.205631	-2.86679	0.00414655	0.0368614
KDELR2	3521.88	-0.599653	0.214224	-2.79918	0.0051232	0.0426327
NUDT4	3601.92	-0.600514	0.159068	-3.77521	0.00015987	0.00342884
RPL32	2412.17	-0.600783	0.213609	-2.81254	0.00491519	0.0413556
EEF2	24878.1	-0.603655	0.19164	-3.14994	0.00163303	0.0187821
SDC2	6309.74	-0.609157	0.184064	-3.30949	0.000934676	0.0125239
RPL19	4025.41	-0.609476	0.209498	-2.90922	0.00362335	0.0333131
MAPK1	1702.36	-0.616573	0.180574	-3.41451	0.000638968	0.00941291
CLPB	1020.38	-0.616716	0.21838	-2.82405	0.00474212	0.0403738
GBF1	1278.41	-0.618425	0.226586	-2.72932	0.00634648	0.0497587
DNAJC10	1840.35	-0.618873	0.216731	-2.85549	0.00429703	0.0377565
TMED3	1873.8	-0.619422	0.200826	-3.08437	0.00203985	0.0221327
TXNDC5	4862.46	-0.623867	0.160371	-3.89014	0.000100186	0.0024412
CMTM6	1319.7	-0.626524	0.200322	-3.12759	0.00176246	0.0198585
EIF4B	2528.87	-0.630624	0.227041	-2.77758	0.00547648	0.0446219
CDC25A	455.904	-0.6327	0.225611	-2.80439	0.00504122	0.0421956
DYRK1A	1867	-0.633922	0.201815	-3.1411	0.00168314	0.0191997
AXL	15191.1	-0.637172	0.212769	-2.99466	0.0027475	0.0272425
TCF7L2	5744.35	-0.64149	0.212749	-3.01525	0.00256771	0.0261155
WWTR1	3021.93	-0.642079	0.183529	-3.49852	0.000467857	0.00759531
PRDX4	1546.66	-0.64369	0.228191	-2.82084	0.00478979	0.0406722
RPL10	3218.59	-0.646434	0.212761	-3.0383	0.00237916	0.0247172
ARHGAP35	516.501	-0.649383	0.188838	-3.43883	0.000584242	0.00884687
ADAM9	1812.48	-0.649985	0.234872	-2.7674	0.00565061	0.0456368
FRMD6	11156.8	-0.65275	0.236514	-2.75988	0.00578218	0.0463949
FBXO28	315.941	-0.660468	0.171706	-3.84652	0.00011981	0.00279773
SDF4	3055.6	-0.662425	0.201269	-3.29124	0.000997451	0.0130928
ECI2	594.519	-0.669294	0.182737	-3.66262	0.000249652	0.00474119
P4HB	18446.5	-0.672167	0.141063	-4.76502	1.88831e-06	0.000110137
RABEP1	701.113	-0.675404	0.186718	-3.61724	0.000297764	0.00543651
SEC24C	4071.18	-0.678492	0.194267	-3.49257	0.000478397	0.00769793
RHOG	1080.18	-0.68134	0.233486	-2.91812	0.00352149	0.0327268
RPS15A	1666.82	-0.688465	0.250293	-2.75063	0.00594804	0.0473481
EFR3A	3383.29	-0.700667	0.186502	-3.75689	0.00017204	0.00361875
TMEM43	3053.54	-0.70156	0.183519	-3.82283	0.000131931	0.00296788
CRK	2019.78	-0.704593	0.209043	-3.37057	0.000750138	0.0106524
SEMA3F	2129.09	-0.705004	0.250112	-2.81875	0.00482107	0.0409109
IRAK1	2515.93	-0.707362	0.215978	-3.27515	0.00105605	0.0136493
FURIN	10620.2	-0.709944	0.257242	-2.75983	0.00578309	0.0463949
RPS18	6885.31	-0.710917	0.240729	-2.95318	0.0031452	0.0300977
DPY19L1	1693.77	-0.711838	0.184434	-3.85959	0.000113578	0.00269123
EPN2	1992.34	-0.712796	0.220114	-3.2383	0.00120244	0.0149898
VAT1	6841.73	-0.713802	0.179764	-3.97077	7.16409e-05	0.00191191
ELK4	1290.38	-0.715777	0.246537	-2.90332	0.00369227	0.0338021
C1R	11421.3	-0.716754	0.199157	-3.59894	0.000319519	0.00572029
TRIM44	651.381	-0.723478	0.250365	-2.88969	0.00385623	0.0348821
CAPRIN1	2746.18	-0.724227	0.22566	-3.20938	0.00133023	0.0162067
ZHX2	514.613	-0.725254	0.260202	-2.78727	0.00531541	0.0438808
ITPA	917.174	-0.725942	0.253082	-2.86841	0.0041254	0.036724
CAT	3248.25	-0.726327	0.219335	-3.31149	0.000928011	0.0124475
SEC61A1	6288.68	-0.727207	0.222712	-3.26524	0.00109373	0.014023
USP22	1387.29	-0.728707	0.239093	-3.0478	0.00230522	0.0241187
GABPA	742.345	-0.73137	0.239662	-3.05168	0.00227566	0.0239651
PTPRF	4140.71	-0.73601	0.258625	-2.84586	0.00442923	0.0385762
SC5D	447.49	-0.740419	0.259328	-2.85515	0.0043017	0.0377717
PARD3	3018.88	-0.742281	0.266981	-2.78028	0.00543128	0.0444614
USP8	1112.98	-0.742483	0.199912	-3.71405	0.000203966	0.00410159
MANBAL	1761.49	-0.742886	0.243861	-3.04635	0.00231634	0.0241958
SMARCA2	6595.52	-0.743744	0.231421	-3.21382	0.00130982	0.0160643
TPCN1	653.788	-0.744279	0.255092	-2.91769	0.00352638	0.0327486
IRF6	12053.3	-0.744576	0.271282	-2.74466	0.00605738	0.047931
AMBRA1	858.447	-0.744748	0.25097	-2.96748	0.00300256	0.0291878
PTDSS1	1244.38	-0.748335	0.198419	-3.7715	0.00016227	0.00346649
RBSN	504.599	-0.74905	0.184109	-4.06851	4.7314e-05	0.00139523
CCAR2	1248.49	-0.755706	0.201441	-3.75151	0.000175772	0.00367808
RPL14	8285.01	-0.756105	0.246414	-3.06844	0.00215183	0.0230183
ACTB	265334	-0.758348	0.256296	-2.95888	0.00308761	0.0296567
POGLUT3	1838.82	-0.759381	0.171328	-4.43232	9.32254e-06	0.000387637
PPFIA1	1598.85	-0.760417	0.247551	-3.07176	0.00212799	0.0228856
GLG1	4491.22	-0.760442	0.242916	-3.13048	0.00174524	0.0197397
EID1	4758.01	-0.761207	0.265621	-2.86576	0.00416007	0.0369307
ARHGEF11	774.458	-0.761558	0.241639	-3.15163	0.00162361	0.0187027
ATF4	28940.9	-0.762301	0.277694	-2.74511	0.00604908	0.047931
XPO6	2550.45	-0.765398	0.189434	-4.04046	5.33468e-05	0.00153835
CARMIL1	1230.33	-0.766177	0.218792	-3.50186	0.000462023	0.00753859
WFS1	408.117	-0.773754	0.248374	-3.11527	0.00183774	0.0204035
ARF3	718.161	-0.773973	0.232833	-3.32416	0.000886861	0.0119954
PRPF18	720.637	-0.775825	0.253813	-3.05668	0.00223801	0.0236459
PLCG1	3155.31	-0.776418	0.215708	-3.5994	0.000318952	0.00571807
PPP2R3A	1512.48	-0.777183	0.258284	-3.00902	0.0026209	0.0263978
RRN3	445.253	-0.77736	0.282626	-2.75049	0.00595065	0.0473481
CELF1	1334.26	-0.782045	0.223763	-3.49497	0.000474113	0.00764781
SULF2	8628.23	-0.782296	0.202892	-3.85573	0.000115383	0.00272148
TJP2	7812.18	-0.783877	0.285566	-2.745	0.0060511	0.047931
FAM172A	562.914	-0.78702	0.213637	-3.68392	0.000229678	0.00447213
ANO1	8209.86	-0.790603	0.231801	-3.4107	0.000647964	0.00950145
ITGA6	10346.5	-0.791142	0.19154	-4.13043	3.62081e-05	0.00113282
TMEM127	2746.08	-0.791185	0.185237	-4.27121	1.94414e-05	0.000699998
TXLNA	1156.04	-0.79174	0.195895	-4.04166	5.3075e-05	0.00153394
MYO9B	696.001	-0.794267	0.201886	-3.93423	8.34639e-05	0.00214313
ZCCHC24	1267.16	-0.795359	0.268873	-2.95812	0.00309519	0.0296852
SUPT6H	1855.57	-0.797335	0.242704	-3.28522	0.00101903	0.013294
LRATD1	1962.31	-0.800032	0.278824	-2.8693	0.00411376	0.0366457
ACTG1	70105.2	-0.800947	0.27661	-2.89559	0.00378449	0.0344507
TPP1	2228.11	-0.80161	0.226492	-3.53924	0.000401276	0.00686722
IKZF5	645.037	-0.805807	0.225676	-3.57064	0.000356112	0.00621149
FRMD8	2589.96	-0.806454	0.290332	-2.7777	0.00547449	0.0446219
RBMS2	1534.2	-0.807866	0.220622	-3.66176	0.000250485	0.00474119
MAP3K3	2009.29	-0.808454	0.275015	-2.93967	0.00328561	0.0310723
HDLBP	3464.96	-0.808909	0.223891	-3.61296	0.000302719	0.00549028
GOSR1	407.324	-0.809207	0.264209	-3.06275	0.00219313	0.0233632
ARHGAP12	347.708	-0.810052	0.28453	-2.84699	0.00441351	0.0384652
CALU	8795.43	-0.810857	0.272875	-2.97153	0.00296321	0.0289362
ABL1	1284.68	-0.813986	0.287168	-2.83453	0.00458932	0.0393566
HMGCS1	1732.74	-0.818335	0.23591	-3.46885	0.000522698	0.0081412
QSOX2	1863.04	-0.818451	0.281305	-2.90948	0.00362026	0.0333084
DOCK1	1400.59	-0.819655	0.287366	-2.8523	0.00434035	0.0380076
WASHC2C	2063.23	-0.819965	0.200566	-4.08825	4.34634e-05	0.00131512
SH3BGRL2	258.482	-0.820084	0.262035	-3.12968	0.00174998	0.0197697
PACC1	244.619	-0.821348	0.264171	-3.10916	0.00187622	0.0206528
TBX3	1874.6	-0.822741	0.283569	-2.90138	0.00371523	0.0339641
SUPT16H	1507.4	-0.823749	0.220981	-3.72769	0.000193242	0.00397348
GRN	4284.3	-0.825624	0.280804	-2.94022	0.00327981	0.0310402
TMEM260	946.455	-0.826997	0.290025	-2.85147	0.00435171	0.0380812
SPTBN1	2864.05	-0.828598	0.249723	-3.31806	0.000906439	0.0122346
SLC10A7	354.98	-0.828724	0.279222	-2.96798	0.00299769	0.0291624
ESYT2	3274.38	-0.829458	0.198873	-4.17078	3.03553e-05	0.000983114
OPA1	834.245	-0.830708	0.219652	-3.78192	0.000155622	0.00336572
SEC16A	2450.25	-0.830832	0.251508	-3.3034	0.000955196	0.0127195
USP47	2772.42	-0.831836	0.181375	-4.58628	4.51206e-06	0.000218648
SHTN1	872.198	-0.834036	0.2933	-2.84363	0.00446034	0.0387163
NPDC1	1927.14	-0.835037	0.193144	-4.3234	1.53642e-05	0.000584203
EEF1A1	31867.3	-0.835096	0.244037	-3.42201	0.000621604	0.00929522
PHLDB1	2823.42	-0.835634	0.283282	-2.94984	0.00317942	0.0303127
TSPAN9	2140.05	-0.836364	0.302281	-2.76685	0.00566015	0.0456852
DHX38	978.559	-0.838378	0.174181	-4.81327	1.48483e-06	9.20167e-05
TBC1D9B	2837.83	-0.84242	0.302574	-2.78417	0.00536642	0.0441155
PTPRZ1	1580.59	-0.843933	0.292914	-2.88116	0.00396211	0.0355764
KIF1B	787.933	-0.845599	0.220569	-3.83372	0.000126218	0.00287448
PRDX6	1155.32	-0.847084	0.299067	-2.83242	0.00461972	0.0395144
EPS15	1532.17	-0.84873	0.288747	-2.93936	0.00328896	0.0310811
ZSWIM8	867.493	-0.852001	0.228746	-3.72467	0.000195574	0.00400969
SND1	4471.65	-0.852171	0.265457	-3.2102	0.00132643	0.016189
RGD621098	262.537	-0.852809	0.302963	-2.8149	0.00487931	0.0411671
ERAP1	1126.62	-0.853693	0.300518	-2.84074	0.00450092	0.0389898
COL17A1	48402.8	-0.854455	0.278228	-3.07106	0.00213299	0.0228965
NFYA	260.059	-0.854788	0.278403	-3.07032	0.00213826	0.0229303
DDX17	1855.05	-0.858078	0.266437	-3.22056	0.00127939	0.015736
SLC27A1	6491.03	-0.858383	0.219235	-3.91535	9.02724e-05	0.00226339
MAGI1	1133.31	-0.859298	0.285802	-3.00662	0.00264167	0.0265402
CIR1	401.387	-0.859966	0.304595	-2.82331	0.00475301	0.0404398
BICD2	2451.97	-0.860476	0.2394	-3.59429	0.000325272	0.00578912
PAPPA1	468.96	-0.862106	0.308419	-2.79524	0.00518611	0.0430451
ULK2	1079.58	-0.862247	0.31183	-2.76512	0.00569018	0.0458129
LMO7	989.856	-0.863168	0.254334	-3.39383	0.000689214	0.0100045
PARVA	2742.38	-0.863294	0.258682	-3.33728	0.000846026	0.0116014
RGD1564541	517.71	-0.863522	0.216749	-3.98398	6.77716e-05	0.00184055
DPP9	1544.87	-0.866416	0.218457	-3.96608	7.30652e-05	0.00193788
TRAPPC8	626.933	-0.870959	0.224314	-3.88276	0.000103275	0.0024976
OSBPL5	1942.18	-0.872325	0.284404	-3.0672	0.00216073	0.0230944
CTTNBP2NL	1967.06	-0.872777	0.2558	-3.41195	0.000645003	0.00948015
PI4KB	2035.13	-0.874234	0.255885	-3.41652	0.000634275	0.00941215
SSR1	2505.92	-0.874943	0.220906	-3.96071	7.47287e-05	0.00197388
B2M	21492.4	-0.877108	0.219892	-3.98882	6.64035e-05	0.00181728
ANKRD13A	3486.14	-0.877632	0.192544	-4.5581	5.16196e-06	0.000243728
CPSF1	1504.08	-0.878474	0.245819	-3.57366	0.000352027	0.00614854
ATP6V1A	1477.48	-0.878617	0.190042	-4.62328	3.7772e-06	0.000190006
ACADL	1842.84	-0.879564	0.243076	-3.61847	0.000296353	0.00541842
HSD17B11	565.471	-0.881236	0.221422	-3.97989	6.89478e-05	0.00185599
NCAPH2	1069.14	-0.881238	0.252588	-3.48883	0.000485137	0.00775098
IKBIP	693.218	-0.881508	0.24306	-3.62672	0.000287047	0.00528577
CALML3	7453.61	-0.881509	0.315934	-2.79017	0.0052681	0.0435852
DDB1	6062.54	-0.883556	0.279881	-3.1569	0.00159456	0.0184505
MAGT1	547.079	-0.884823	0.262425	-3.37172	0.000746997	0.0106395
PAM	4926.03	-0.88629	0.224803	-3.94251	8.06329e-05	0.00209548
PRRC2B	3392.93	-0.886338	0.1957	-4.52907	5.92429e-06	0.000273707
CLSTN1	16468	-0.887146	0.25005	-3.54788	0.000388352	0.00671026
GRHL2	562.179	-0.891325	0.222785	-4.00083	6.31195e-05	0.00176488
BRK1	1712.39	-0.892894	0.295328	-3.0234	0.00249951	0.025611
LRRC8B	861.853	-0.893621	0.296328	-3.01564	0.00256435	0.0261155
DSTYK	787.6	-0.893686	0.258942	-3.4513	0.000557893	0.00853053
RPSA	4939.14	-0.894039	0.243524	-3.67126	0.000241359	0.00462964
HYOU1	3294.59	-0.894186	0.264715	-3.37792	0.000730354	0.0104953
REEP3	2083.73	-0.897226	0.210233	-4.26778	1.97427e-05	0.000708869
RIPK1	3351.94	-0.898523	0.290082	-3.09748	0.00195173	0.0213021
MAN2B1	2529.56	-0.901717	0.286956	-3.14236	0.00167594	0.0191345
PI4KA	751.063	-0.901845	0.255797	-3.52563	0.000422477	0.00709078
TBL1X	401.709	-0.902483	0.243891	-3.70035	0.000215299	0.00428272
PRKD3	667.96	-0.90258	0.271294	-3.32694	0.000878051	0.0119012
PPP6R1	4242.95	-0.903157	0.304869	-2.96245	0.00305204	0.0294057
FNDC3B	1867.4	-0.906972	0.32348	-2.80379	0.00505052	0.0422461
RAI14	2220.57	-0.908169	0.315807	-2.87571	0.00403122	0.0361101
MRAS	502.789	-0.908317	0.309548	-2.93433	0.00334268	0.0314463
SLC38A2	23977.1	-0.90834	0.291353	-3.11766	0.00182293	0.0203091
MAPK6	2800.33	-0.909814	0.321439	-2.83044	0.0046484	0.0396282
CDCP1	9163.35	-0.912392	0.289332	-3.15345	0.00161354	0.0186034
NKAP	382.949	-0.912923	0.225147	-4.05478	5.01822e-05	0.00147011
TMEM65	1049.96	-0.914931	0.264531	-3.45869	0.000542801	0.00836926
PPP1R13B	1678.41	-0.918047	0.291055	-3.1542	0.00160937	0.0185719
VPS33A	254.938	-0.918557	0.302364	-3.03792	0.00238218	0.0247172
BMP7	7048.32	-0.923021	0.296679	-3.11118	0.00186341	0.0205963
KRT8	33158.6	-0.924835	0.330129	-2.80144	0.00508757	0.0423909
LIMD1	1022.58	-0.929108	0.320857	-2.89571	0.00378304	0.0344507
GCNT2	713.847	-0.929177	0.325252	-2.85679	0.00427944	0.0376789
EXOC6B	1083.52	-0.929417	0.268623	-3.45993	0.000540308	0.00836926
ATP2A2	17000.5	-0.931671	0.16291	-5.71894	1.0719e-08	1.77139e-06
PRPF19	401.014	-0.934222	0.316133	-2.95516	0.00312508	0.0299497
MRVI1	3318.1	-0.935464	0.304738	-3.06973	0.00214255	0.0229571
FNDC7	2879.5	-0.935648	0.292477	-3.19905	0.00137882	0.0166569
LMCD1	333.855	-0.937733	0.323656	-2.89732	0.00376371	0.0343268
WNK2	1838.79	-0.937941	0.301923	-3.10655	0.00189282	0.0207967
BCAM	8222.06	-0.937967	0.216773	-4.32696	1.51182e-05	0.00057826
BMS1	640.739	-0.93821	0.330995	-2.83451	0.0045896	0.0393566
LTN1	376.981	-0.938912	0.3434	-2.73417	0.00625383	0.0491836
IER3	21227.7	-0.940408	0.283242	-3.32016	0.000899656	0.0121557
STXBP5	602.085	-0.941757	0.317554	-2.96566	0.00302029	0.029316
WWP2	1183.15	-0.943227	0.336473	-2.80328	0.0050586	0.0422588
ENTPD2	1162.64	-0.944053	0.267845	-3.52463	0.000424081	0.00710846
S1PR2	392.192	-0.94769	0.310704	-3.05014	0.00228738	0.0240268
LATS1	1314.53	-0.94952	0.335221	-2.83252	0.00461824	0.0395144
DCAF8	1767.44	-0.951449	0.257966	-3.68828	0.000225778	0.00442438
COPA	3957.66	-0.952104	0.313467	-3.03734	0.00238678	0.0247312
GANAB	4866.01	-0.952252	0.276987	-3.4379	0.000586253	0.00885909
ACAA2	2565.62	-0.9546	0.285201	-3.34711	0.000816576	0.0113478
KDELR1	2318.47	-0.958688	0.250401	-3.82861	0.00012887	0.00292454
DUOXA1	945.354	-0.958986	0.247381	-3.87656	0.000105944	0.0025439
MTMR3	2315.21	-0.961131	0.274434	-3.50223	0.000461377	0.00753859
SLC44A1	6691.77	-0.961364	0.186064	-5.16683	2.38095e-07	1.96734e-05
PBX3	940.232	-0.963056	0.316659	-3.04131	0.00235553	0.0245256
AHR	2641.92	-0.964108	0.279259	-3.45238	0.000555661	0.00850649
SPARC	40454.9	-0.965904	0.295831	-3.26506	0.00109443	0.014023
JAM3	4212.47	-0.966391	0.305456	-3.16377	0.0015574	0.0182003
CEP131	740.7	-0.966851	0.331293	-2.91842	0.00351815	0.0327268
RPS12	1555.36	-0.967171	0.225401	-4.29088	1.77967e-05	0.000655426
IPO9	987.069	-0.968188	0.303478	-3.19031	0.00142119	0.0170569
PKP1	2688.14	-0.971897	0.342666	-2.83628	0.00456421	0.0392218
TMEM250	1379.29	-0.973224	0.351826	-2.76621	0.00567127	0.0457384
AP2A2	1448.23	-0.974044	0.188919	-5.15587	2.5245e-07	2.0603e-05
KIF16B	837.304	-0.977309	0.267164	-3.65808	0.00025411	0.00478475
LPCAT1	692.427	-0.977864	0.300299	-3.2563	0.00112875	0.0143629
NRIP1	4458.42	-0.978944	0.319975	-3.05944	0.00221755	0.0235067
PRPS2	548.473	-0.979167	0.279022	-3.50928	0.000449328	0.00740712
REX1BD	865.547	-0.979702	0.315657	-3.10369	0.00191126	0.0209313
DYNC1LI2	2405.45	-0.982879	0.180327	-5.45054	5.02171e-08	5.72831e-06
ZFP292	350.064	-0.983163	0.333896	-2.94452	0.00323461	0.03068
FXYD3	10285.9	-0.985971	0.22328	-4.41585	1.00615e-05	0.000411722
GTF2B	473.288	-0.986471	0.258657	-3.81382	0.000136836	0.00304107
TENM2	1020.15	-0.986843	0.259291	-3.80593	0.00014127	0.00310217
DDR1	6662.02	-0.988284	0.358225	-2.75883	0.00580079	0.0464712
DSG3	492.196	-0.989207	0.343348	-2.88106	0.00396336	0.0355764
CENPJ	206.589	-0.990885	0.349163	-2.83789	0.00454129	0.0391548
COL5A1	1521.86	-0.991787	0.346788	-2.85992	0.00423744	0.037412
PTPRK	5914.5	-0.994779	0.30351	-3.27759	0.00104699	0.0135635
SEMA5A	5013.66	-0.998759	0.312705	-3.19394	0.00140346	0.0168914
MYH14	1925.47	-1.00045	0.316	-3.16598	0.00154564	0.0181121
LOC100294508	1204.34	-1.00349	0.276529	-3.62889	0.000284638	0.00524891
HADHA	2868.87	-1.00578	0.253187	-3.97249	7.11241e-05	0.00190205
ZBTB4	3494.21	-1.0083	0.369591	-2.72814	0.00636919	0.0498422
MAD1L1	539.149	-1.00841	0.346155	-2.91318	0.00357771	0.0330349
NEDD4	21662.5	-1.01365	0.230314	-4.40118	1.07666e-05	0.000436419
EDEM1	2932.77	-1.01499	0.227367	-4.46408	8.04121e-06	0.000344807
HECA	1520.02	-1.01666	0.297824	-3.41362	0.000641051	0.00943282
FARP1	732.152	-1.01768	0.361566	-2.81464	0.0048832	0.0411671
SLC30A4	1311.25	-1.01769	0.319414	-3.18611	0.00144202	0.0172587
ROR1	628.067	-1.0183	0.309666	-3.28838	0.00100766	0.0131999
HIPK1	1551.92	-1.01906	0.276225	-3.68925	0.000224919	0.00442438
S100A6	3857.32	-1.02223	0.191782	-5.33015	9.81325e-08	9.73021e-06
DUSP6	29105.5	-1.02358	0.295088	-3.46871	0.000522957	0.0081412
TP63	4698.19	-1.02478	0.356723	-2.87277	0.00406893	0.0363468
UBA1	3498.48	-1.02896	0.290644	-3.54026	0.000399735	0.00685185
SORL1	662.224	-1.03026	0.307819	-3.34698	0.000816969	0.0113478
ABR	1162.64	-1.03079	0.319458	-3.2267	0.00125229	0.0154616
PDXK	302.25	-1.03324	0.287723	-3.59108	0.000329309	0.00581479
ARHGEF12	922.208	-1.03508	0.266215	-3.88811	0.000101026	0.00245703
MMP14	15545	-1.0351	0.205475	-5.0376	4.71412e-07	3.49088e-05
HNRNPUL1	2517.16	-1.03693	0.287309	-3.60912	0.000307238	0.00553888
MFN2	896.045	-1.03713	0.214357	-4.83835	1.30919e-06	8.31305e-05
INTS5	881.236	-1.03971	0.2697	-3.85507	0.000115694	0.00272148
ADAMTS1	48586.1	-1.04092	0.3738	-2.78469	0.00535794	0.0440739
UBAP2	2005.69	-1.04335	0.221037	-4.72023	2.35573e-06	0.000129767
CDK19	644.456	-1.04416	0.254218	-4.10736	4.00215e-05	0.00122536
MED1	753.314	-1.04435	0.279432	-3.7374	0.000185935	0.00384703
TANC1	1778.45	-1.04556	0.363868	-2.87346	0.00406002	0.0363176
RELCH	453.202	-1.04614	0.345699	-3.02617	0.00247677	0.025459
RANBP10	599.106	-1.0475	0.346523	-3.02288	0.00250381	0.0256347
HEPH	697.439	-1.04795	0.289261	-3.62287	0.000291357	0.00534984
CCPG1	1040.72	-1.04938	0.343942	-3.05104	0.00228051	0.0239965
SMARCC1	1910.28	-1.04982	0.309961	-3.38695	0.000706741	0.0102014
NCOA1	1798.08	-1.05166	0.282126	-3.72764	0.000193279	0.00397348
SDC3	11095	-1.05362	0.32908	-3.20171	0.00136616	0.016535
PRICKLE1	2025.72	-1.05517	0.318274	-3.31529	0.000915496	0.0123181
MOCS1	318.433	-1.05594	0.27386	-3.85577	0.000115366	0.00272148
IGF2R	1149.94	-1.05707	0.308515	-3.42631	0.000611848	0.00918128
SEMA3C	1977.12	-1.05719	0.269646	-3.92066	8.8305e-05	0.00224951
MYO1C	3951.56	-1.05814	0.264688	-3.99768	6.39659e-05	0.00177165
ACLY	2301.92	-1.05904	0.337957	-3.13366	0.00172639	0.019589
TBC1D9	4746.21	-1.06033	0.309985	-3.42059	0.000624852	0.00932215
AGTPBP1	304.947	-1.06373	0.335549	-3.17012	0.00152377	0.0178883
ITPRID2	1046.56	-1.06423	0.294839	-3.60953	0.000306755	0.00553792
TMEM214	1413.73	-1.06789	0.283524	-3.76649	0.000165558	0.00351573
CACHD1	1850.2	-1.06789	0.291363	-3.66517	0.000247177	0.00472718
TGOLN2	3756.29	-1.06975	0.212167	-5.04201	4.60666e-07	3.43236e-05
SGPL1	495.947	-1.07054	0.290423	-3.68613	0.000227687	0.0044468
AFF1	2792.87	-1.07401	0.249961	-4.29672	1.73346e-05	0.000647728
PEF1	1095.28	-1.07622	0.365037	-2.94825	0.00319581	0.0304014
LASP1	3209.95	-1.07883	0.242474	-4.44926	8.61662e-06	0.000362968
EDNRA	1035.89	-1.08217	0.362148	-2.98819	0.00280633	0.0276677
PDCD11	973.105	-1.08308	0.339746	-3.18791	0.00143305	0.0171832
GXYLT1	387.119	-1.08586	0.341411	-3.18051	0.00147016	0.0174497
AP3B1	819.073	-1.08868	0.341857	-3.1846	0.00144953	0.0173133
LAMA3	5003.93	-1.08873	0.287831	-3.78254	0.000155236	0.00336301
C1QL3	177.376	-1.08908	0.33042	-3.29606	0.000980503	0.0129495
IGSF3	2460.02	-1.08988	0.292682	-3.72376	0.000196279	0.00401593
GBA	747.969	-1.09011	0.330197	-3.30138	0.00096209	0.0127586
TLN1	8472.64	-1.09337	0.193146	-5.66082	1.50651e-08	2.21756e-06
CPNE3	419.538	-1.09371	0.341967	-3.19828	0.00138248	0.0166855
CLOCK	522.321	-1.09487	0.375971	-2.91212	0.00358983	0.0331231
LGI4	293.764	-1.09775	0.39404	-2.78589	0.00533816	0.0439954
NDC1	411.339	-1.09807	0.33194	-3.30805	0.000939492	0.0125623
ATP13A2	3058.23	-1.09826	0.333355	-3.29457	0.00098573	0.0129725
SLC44A2	7170.78	-1.09875	0.331256	-3.31693	0.000910131	0.0122616
GTPBP1	703.153	-1.09886	0.281015	-3.91031	9.21759e-05	0.00229816
RAB25	773.641	-1.10272	0.322679	-3.41737	0.000632283	0.00940038
PVR	4327.05	-1.1036	0.359285	-3.07165	0.00212877	0.0228856
FLII	2595.23	-1.10514	0.297104	-3.71972	0.000199445	0.00405495
LTBP4	16336.8	-1.10598	0.307616	-3.59533	0.000323978	0.00577604
PTBP1	12219.5	-1.10825	0.195938	-5.65612	1.54833e-08	2.21756e-06
FAM13B	1521.17	-1.10918	0.316857	-3.50055	0.000464296	0.00755653
MVP	2772.87	-1.11591	0.270811	-4.12063	3.77844e-05	0.00116517
DAB2IP	2618.54	-1.11661	0.212847	-5.24609	1.55359e-07	1.33505e-05
TP53INP2	1640.26	-1.11945	0.285639	-3.91912	8.88734e-05	0.00225507
PCYOX1	4313.78	-1.11961	0.337872	-3.31371	0.000920681	0.0123621
TUSC3	1540.33	-1.12035	0.245601	-4.56165	5.07532e-06	0.000241406
TBC1D14	422.033	-1.12082	0.334018	-3.35556	0.000792052	0.0111094
TBC1D2B	1275.05	-1.12203	0.25877	-4.33601	1.45095e-05	0.000559961
DHX8	473.655	-1.12406	0.305964	-3.67384	0.000238935	0.00459794
TGFBR2	1934.92	-1.12436	0.288343	-3.89938	9.64398e-05	0.00237235
GCN1	1160.95	-1.12525	0.278359	-4.04243	5.29001e-05	0.00153232
FRMD4A	761.566	-1.12597	0.350773	-3.20996	0.00132753	0.016189
HR	4522.31	-1.12852	0.3141	-3.59286	0.00032707	0.00579131
FOXJ3	1051.96	-1.13427	0.247486	-4.58319	4.57943e-06	0.000221082
TULP4	162.771	-1.13456	0.373756	-3.03556	0.00240093	0.0248379
LIMA1	3460.49	-1.13705	0.252849	-4.49697	6.89285e-06	0.000308326
RGD1308601	524.657	-1.13849	0.32697	-3.48195	0.000497783	0.0078743
DCAF10	490.812	-1.14229	0.314055	-3.63724	0.000275573	0.00510365
NDUFA11	1551.09	-1.14475	0.411753	-2.78019	0.00543264	0.0444614
MUL1	1308.52	-1.1452	0.3311	-3.45879	0.000542609	0.00836926
MAML3	408.937	-1.15256	0.388152	-2.96934	0.00298442	0.0290552
CD2AP	671.09	-1.15381	0.278782	-4.13876	3.4919e-05	0.0011032
CHTF8	392.87	-1.15675	0.381947	-3.02857	0.00245716	0.0252977
CAMSAP1	1208.81	-1.16315	0.332147	-3.5019	0.000461948	0.00753859
DOCK7	1035.86	-1.16347	0.328444	-3.54236	0.00039657	0.00681572
EMP2	2017.09	-1.1637	0.380175	-3.06096	0.00220626	0.0234257
FABP5	2994.59	-1.1687	0.40375	-2.89461	0.00379627	0.0345091
AP3D1	2777.2	-1.16884	0.183522	-6.36893	1.90348e-10	5.33389e-08
ROBO1	312.997	-1.17041	0.325355	-3.59734	0.00032149	0.00573963
SLC16A1	3322.94	-1.17185	0.403476	-2.90438	0.00367986	0.0337364
PTPRT	4680.44	-1.17226	0.377375	-3.10635	0.00189413	0.0207967
PRKX	1361.42	-1.17312	0.293444	-3.99776	6.39436e-05	0.00177165
MSN	12610.5	-1.17335	0.255083	-4.59986	4.22778e-06	0.00020721
PTGFRN	3264.33	-1.17394	0.263594	-4.45361	8.44365e-06	0.000356848
MYO1D	1336.22	-1.17464	0.284603	-4.12728	3.67082e-05	0.00114569
HMGCS2	7520.25	-1.178	0.377919	-3.11706	0.00182661	0.0203158
TBC1D20	533.391	-1.17883	0.340561	-3.46143	0.000537318	0.00833457
TRIM16	786.634	-1.17898	0.319319	-3.69215	0.000222362	0.00440284
TOP2B	1704.68	-1.18005	0.229829	-5.13447	2.82936e-07	2.25126e-05
AP2A1	1166.78	-1.18076	0.269958	-4.37385	1.22072e-05	0.000481197
MARCHF8	670.082	-1.18102	0.244788	-4.82466	1.40246e-06	8.77557e-05
LOXL2	346.463	-1.1816	0.425724	-2.77551	0.00551145	0.0448228
NUP214	746.641	-1.18184	0.27564	-4.28762	1.80594e-05	0.000663208
RFX5	558.673	-1.18185	0.410148	-2.88152	0.00395758	0.0355741
STT3B	1959.07	-1.18612	0.268118	-4.42389	9.69395e-06	0.000399217
WWC2	753.249	-1.18884	0.239554	-4.96272	6.95137e-07	4.79161e-05
PIGQ	1111.43	-1.1902	0.371716	-3.20191	0.00136519	0.016535
ENTPD1	306.402	-1.19414	0.417544	-2.85992	0.00423751	0.037412
WIF1	906.508	-1.19818	0.414793	-2.88862	0.00386937	0.0349273
MBTPS1	3557.91	-1.19819	0.264205	-4.53507	5.75839e-06	0.000267963
AP2B1	967.432	-1.20325	0.288921	-4.16462	3.11874e-05	0.00100001
ECI1	1504.06	-1.20659	0.237304	-5.08459	3.68422e-07	2.84047e-05
THTPA	835.883	-1.20689	0.284031	-4.24916	2.14575e-05	0.000751595
EGFR	1821.06	-1.20764	0.282175	-4.27974	1.87114e-05	0.000679409
IARS1	753.622	-1.20878	0.346478	-3.48876	0.000485263	0.00775098
PCDHGC3	4084.3	-1.20947	0.37706	-3.20763	0.00133833	0.0162593
LIG3	225.682	-1.20983	0.313951	-3.85355	0.000116417	0.0027284
WNT5A	775.671	-1.20997	0.382941	-3.15967	0.0015795	0.0183752
TTC7A	7603.86	-1.21291	0.279479	-4.33991	1.42541e-05	0.000551759
LOC680039	207.393	-1.2196	0.413984	-2.94601	0.00321901	0.0305887
KRT5	34109.6	-1.22391	0.35137	-3.48324	0.000495385	0.00785425
RHBDF2	1281.2	-1.22415	0.408247	-2.99855	0.00271268	0.0270011
NCOA3	486.536	-1.22685	0.377806	-3.24729	0.00116508	0.0146837
IQGAP1	5918.25	-1.22901	0.209961	-5.85352	4.81281e-09	9.54417e-07
TNIK	235.362	-1.22965	0.336162	-3.65792	0.000254271	0.00478475
TMEM30B	1049.94	-1.22992	0.371794	-3.30808	0.000939389	0.0125623
BORCS8	171.048	-1.22993	0.402248	-3.05764	0.00223086	0.0235896
DGKE	499.888	-1.23264	0.327768	-3.7607	0.000169441	0.00357463
UBE3B	1335.92	-1.23286	0.304661	-4.04667	5.19517e-05	0.00151506
CLUH	2052.08	-1.23472	0.185825	-6.64454	3.04157e-11	1.18805e-08
FRS2	673.977	-1.2355	0.31019	-3.98303	6.80416e-05	0.00184055
EIF1AX	1786.38	-1.23683	0.216594	-5.71035	1.12745e-08	1.79417e-06
SLC39A10	1104.47	-1.23849	0.344221	-3.59794	0.000320746	0.00573428
GPD1L	266.872	-1.23988	0.369654	-3.35416	0.000796059	0.0111313
MAGI2	723.312	-1.24446	0.391334	-3.18004	0.00147254	0.0174618
PTK2	1648.91	-1.24505	0.284914	-4.36991	1.24297e-05	0.000485512
DNAJC5	493.232	-1.24767	0.320102	-3.89772	9.7101e-05	0.00238406
SCAF8	983.089	-1.24811	0.35771	-3.48916	0.000484548	0.00775098
FYCO1	370.5	-1.24889	0.3834	-3.25742	0.0011243	0.0143204
TRIL	2193.74	-1.24969	0.435483	-2.86968	0.00410892	0.0366279
DNAJC13	389.527	-1.25071	0.309374	-4.0427	5.28394e-05	0.00153232
SLC25A24	963.622	-1.25084	0.356516	-3.50853	0.000450597	0.00741787
ADGRE5	1468.66	-1.2597	0.307874	-4.09162	4.28379e-05	0.00129925
MGLL	1095.62	-1.26475	0.269718	-4.68918	2.74302e-06	0.000144316
IP6K1	804.188	-1.26655	0.364626	-3.47357	0.00051359	0.0080342
LOXL3	1222.54	-1.26865	0.361867	-3.50584	0.000455174	0.00747413
TRIM29	12000.7	-1.26929	0.240595	-5.27564	1.32296e-07	1.21807e-05
NEK9	1029.68	-1.27019	0.344289	-3.68932	0.000224857	0.00442438
FAM20B	1200.99	-1.27268	0.253432	-5.02179	5.1193e-07	3.68647e-05
GTF3C1	1286.68	-1.27313	0.237366	-5.36357	8.15935e-08	8.34715e-06
VDR	1494.76	-1.27526	0.316912	-4.02403	5.72105e-05	0.00163151
ZC3HAV1	697.281	-1.27602	0.284105	-4.49137	7.07664e-06	0.000313463
STAT5A	589.343	-1.2797	0.320633	-3.99117	6.57485e-05	0.00180703
AP1G1	403.663	-1.28371	0.307053	-4.18074	2.90557e-05	0.000957873
NOTCH1	1104.07	-1.28379	0.362766	-3.53888	0.000401823	0.00686722
PTPRS	3668.5	-1.28912	0.316891	-4.06804	4.74098e-05	0.00139523
ATG13	612.482	-1.2945	0.300841	-4.30293	1.68555e-05	0.000635286
MME	4313.79	-1.29663	0.433772	-2.98918	0.00279725	0.0276168
AGTRAP	1464.03	-1.2987	0.416643	-3.11705	0.00182669	0.0203158
TMX4	1084.77	-1.30318	0.295754	-4.40631	1.05148e-05	0.000428911
RGD1308428	905.476	-1.30693	0.430975	-3.0325	0.00242536	0.0250504
TUBA1C	1525.81	-1.30758	0.395551	-3.30572	0.000947322	0.0126408
ARHGAP31	480.336	-1.31756	0.384342	-3.4281	0.000607831	0.00914228
PRPF8	1534.7	-1.31834	0.271114	-4.86267	1.15812e-06	7.53945e-05
MAN2A2	1379.52	-1.32372	0.426114	-3.10649	0.00189324	0.0207967
PLEKHM1	481.607	-1.32679	0.398308	-3.33108	0.000865108	0.0117878
KREMEN1	880.304	-1.32809	0.395355	-3.35923	0.000781596	0.0110469
SMO	1479.59	-1.33228	0.398933	-3.33961	0.000838965	0.0115414
NOTCH2	1763.7	-1.3323	0.299914	-4.44228	8.90102e-06	0.000373727
BOC	6759.08	-1.33286	0.232407	-5.73501	9.75067e-09	1.63229e-06
UBD	408.226	-1.33361	0.476802	-2.79698	0.00515826	0.0428691
VPS39	596.799	-1.33411	0.360973	-3.69588	0.000219129	0.0043455
ARHGEF3	730.811	-1.33607	0.365561	-3.65484	0.000257344	0.00482448
ADAM17	1019.86	-1.33729	0.296092	-4.51645	6.28839e-06	0.00028717
CD74	10212.6	-1.33749	0.474992	-2.81583	0.00486518	0.0411198
LAMC3	382.726	-1.33963	0.484706	-2.76381	0.00571315	0.0459691
GALNT2	3990.79	-1.34075	0.440799	-3.04163	0.00235304	0.0245195
SIPA1L1	900.659	-1.34192	0.320717	-4.18412	2.86273e-05	0.000946168
DIP2A	1196.83	-1.34245	0.474127	-2.83143	0.0046341	0.0395625
IRGQ	171.692	-1.34634	0.480344	-2.80287	0.00506498	0.0422847
CTNNB1	2935.16	-1.34912	0.264636	-5.09804	3.43186e-07	2.68952e-05
LAMB3	24249	-1.34941	0.335762	-4.01893	5.8463e-05	0.0016526
CALR	15637.2	-1.35117	0.262257	-5.15208	2.57607e-07	2.07534e-05
EPHB1	2010.73	-1.35297	0.450448	-3.0036	0.00266809	0.0267431
SLC39A9	585.939	-1.35338	0.383416	-3.52979	0.000415887	0.00705367
GHDC	92.5622	-1.35375	0.494451	-2.73788	0.00618367	0.048721
SPPL2A	695.521	-1.3546	0.345569	-3.91993	8.85763e-05	0.00225197
DLST	1505.28	-1.35901	0.262225	-5.18261	2.18808e-07	1.83145e-05
DDX19B	255.836	-1.36028	0.459817	-2.95831	0.00309326	0.0296852
PIEZO1	921.103	-1.36352	0.499618	-2.72913	0.00635013	0.0497587
BICRAL	541.958	-1.36753	0.433013	-3.15818	0.00158755	0.0184063
DUSP3	902.185	-1.3678	0.398365	-3.43353	0.000595779	0.00898992
HMGCR	1008.4	-1.36901	0.362497	-3.7766	0.000158982	0.00342116
PTPRG	1315.84	-1.36938	0.36227	-3.77999	0.000156836	0.00338062
BACE1	668.865	-1.37081	0.438376	-3.12702	0.0017659	0.0198753
LRRC58	684.182	-1.37101	0.374384	-3.66205	0.000250207	0.00474119
PRKAR2A	636.974	-1.37159	0.347814	-3.94347	8.03126e-05	0.00209431
TBC1D22B	619.995	-1.37435	0.237732	-5.78111	7.42113e-09	1.29268e-06
ITGA8	9363.34	-1.37834	0.330321	-4.17273	3.00976e-05	0.000982171
LTBP3	7989.79	-1.38531	0.310295	-4.4645	8.02549e-06	0.000344807
SEL1L	1519.64	-1.38566	0.30684	-4.5159	6.30481e-06	0.00028717
CDH1	18841	-1.38942	0.286605	-4.84785	1.24809e-06	8.00391e-05
FBN2	935.179	-1.39257	0.396188	-3.51492	0.000439881	0.00729738
ATM	142.758	-1.39547	0.446497	-3.12539	0.00177571	0.0199034
ZFAND2A	3409.38	-1.40646	0.503647	-2.79254	0.00522954	0.0433218
NAV2	374.042	-1.4083	0.470053	-2.99605	0.00273501	0.0271396
IFITM1	708.778	-1.41016	0.450476	-3.13038	0.00174579	0.0197397
USP54	1879.65	-1.41602	0.497061	-2.84878	0.00438874	0.0382899
SARDH	868.563	-1.41997	0.465872	-3.04798	0.00230387	0.0241187
CBR3	179.853	-1.42004	0.410527	-3.45906	0.000542064	0.00836926
FNIP2	177.661	-1.42484	0.512767	-2.77874	0.00545709	0.0445476
SNX19	466.14	-1.42513	0.408582	-3.48799	0.000486658	0.00775405
ZFP266	367.753	-1.42583	0.431889	-3.30139	0.000962078	0.0127586
EZR	15416.4	-1.42671	0.22085	-6.46007	1.04654e-10	3.37247e-08
DLG5	603.564	-1.42889	0.298526	-4.78649	1.69726e-06	0.000101757
GAS7	2176.75	-1.43374	0.262135	-5.46947	4.51373e-08	5.28928e-06
CSF2RB	2257.39	-1.43435	0.49639	-2.88956	0.00385786	0.0348821
SF3B3	2184.93	-1.4368	0.188874	-7.60718	2.80143e-14	3.00921e-11
DCLRE1B	286.458	-1.43727	0.416804	-3.4483	0.000564124	0.00859522
SNX33	567.382	-1.44266	0.412308	-3.499	0.000467015	0.0075912
HEATR5B	377.383	-1.44458	0.322268	-4.48255	7.37562e-06	0.000323373
MED24	660.428	-1.44483	0.462169	-3.12618	0.00177091	0.0198841
SMG7	1149.19	-1.45428	0.265579	-5.4759	4.35291e-08	5.14762e-06
CAPN1	1008.94	-1.45532	0.405039	-3.59304	0.000326838	0.00579131
PKD2	1906.79	-1.46394	0.430717	-3.39885	0.000676686	0.00984479
LRP6	3228.51	-1.46692	0.273419	-5.3651	8.09046e-08	8.34288e-06
XIAP	129.175	-1.46721	0.464438	-3.15912	0.00158246	0.018393
F2R	826.193	-1.47263	0.311848	-4.72225	2.33246e-06	0.000129036
ZDHHC5	2084.23	-1.47453	0.202266	-7.29005	3.0983e-13	2.21872e-10
COL16A1	18478.1	-1.47704	0.309518	-4.77208	1.82337e-06	0.000107461
DUOX1	1227.29	-1.47801	0.468032	-3.15793	0.00158894	0.0184063
SPTAN1	2334.01	-1.47952	0.281937	-5.2477	1.54007e-07	1.33231e-05
DHX35	238.915	-1.4799	0.507798	-2.91434	0.0035644	0.0330066
SPECC1L	857.124	-1.48305	0.301504	-4.91885	8.70549e-07	5.81418e-05
CNOT1	922.393	-1.48328	0.298214	-4.97386	6.56318e-07	4.57294e-05
RABGAP1	1626.17	-1.48432	0.238524	-6.22296	4.87872e-10	1.23307e-07
ICAM4	259.212	-1.48934	0.497618	-2.99294	0.00276304	0.0273756
S100B	762.622	-1.49195	0.436892	-3.41492	0.000638007	0.00941291
PLD1	799.818	-1.49271	0.403124	-3.70284	0.000213196	0.00425206
NUDT6	82.0375	-1.49314	0.533975	-2.79627	0.00516961	0.0429357
IREB2	139.542	-1.49664	0.381049	-3.92767	8.57726e-05	0.00219367
COL4A1	80326.2	-1.49721	0.318811	-4.69622	2.65018e-06	0.000141523
SYNPO2	2384.63	-1.50186	0.342129	-4.38975	1.13481e-05	0.000457117
ANKFY1	958.046	-1.50401	0.318382	-4.72392	2.31338e-06	0.000129036
RASSF8	401.414	-1.51021	0.379468	-3.97981	6.89696e-05	0.00185599
CLASP2	385.751	-1.51478	0.314076	-4.82298	1.41431e-06	8.807e-05
LGALS7	13267	-1.51721	0.467854	-3.24291	0.00118317	0.0148646
NID2	340.214	-1.52484	0.455303	-3.34906	0.000810869	0.0112996
PCDHGB7	462.388	-1.52847	0.378512	-4.0381	5.38848e-05	0.00155039
CLTC	2816.58	-1.53067	0.259915	-5.88911	3.88275e-09	8.34144e-07
MOB1B	415.025	-1.53444	0.347194	-4.41954	9.89117e-06	0.000406042
LAMC1	11819.6	-1.53553	0.240595	-6.38223	1.74531e-10	4.99935e-08
DSC3	2074.01	-1.5387	0.418075	-3.68044	0.000232834	0.00451834
TJP1	830.03	-1.54418	0.362128	-4.26417	2.00645e-05	0.000714451
ADAMTS3	1465.37	-1.54481	0.406959	-3.79598	0.000147064	0.00320754
TSC2	1379.93	-1.54515	0.226422	-6.82421	8.84121e-12	4.55853e-09
COL6A2	5506.5	-1.54604	0.237423	-6.51176	7.42735e-11	2.51944e-08
MYO18A	1298.92	-1.55085	0.186017	-8.33715	7.61047e-17	2.45247e-13
HERC3	128.252	-1.55152	0.556669	-2.78715	0.00531744	0.0438808
IFI47	371.741	-1.55241	0.34849	-4.45468	8.40192e-06	0.000356252
LHFPL2	1234.6	-1.55321	0.34518	-4.49972	6.80439e-06	0.000305605
VASN	2187.17	-1.55325	0.551809	-2.81484	0.00488018	0.0411671
ACE	4814.68	-1.55607	0.348645	-4.4632	8.07443e-06	0.000344807
TRAK2	1026.29	-1.55773	0.33279	-4.68083	2.85722e-06	0.000149714
ELN	1191.14	-1.56713	0.541811	-2.8924	0.00382311	0.0347286
XPO5	436.48	-1.57187	0.303807	-5.17391	2.29245e-07	1.90643e-05
PTBP3	809.484	-1.58148	0.489335	-3.2319	0.0012297	0.0152489
PCDHGA7	341.843	-1.58441	0.396149	-3.99953	6.3469e-05	0.00176699
RAD54L2	327.482	-1.5846	0.425448	-3.72455	0.000195663	0.00400969
FAM168B	1480.07	-1.58471	0.300207	-5.27872	1.30086e-07	1.20634e-05
BNC1	141.576	-1.58725	0.379904	-4.17803	2.94043e-05	0.000966891
ANAPC1	476.494	-1.59149	0.347748	-4.57655	4.72697e-06	0.000226508
EDEM3	409.571	-1.59201	0.28145	-5.65645	1.54536e-08	2.21756e-06
APAF1	418.384	-1.59593	0.339794	-4.69676	2.64317e-06	0.000141523
IDE	762.025	-1.59999	0.515747	-3.10228	0.00192033	0.0210128
CLCA2	5369.61	-1.60107	0.336829	-4.75336	2.0006e-06	0.000116161
MTOR	530.835	-1.60698	0.275846	-5.82563	5.68961e-09	1.09058e-06
THADA	241.535	-1.60827	0.291339	-5.52025	3.38518e-08	4.11651e-06
MID2	361.75	-1.60897	0.426642	-3.77125	0.000162433	0.00346649
SLCO2B1	435.75	-1.61165	0.428234	-3.76348	0.000167566	0.00354085
PDGFRB	1294.74	-1.61251	0.564042	-2.85884	0.00425187	0.0375131
MAP4	5474.65	-1.6126	0.219321	-7.35267	1.94285e-13	1.66955e-10
BRPF1	1374.62	-1.61265	0.319396	-5.04906	4.43982e-07	3.32729e-05
MED12	504.623	-1.61305	0.343971	-4.68949	2.73889e-06	0.000144316
AGRN	3855.56	-1.61717	0.341025	-4.74208	2.11535e-06	0.000121727
VAV2	539.467	-1.62063	0.443573	-3.65358	0.000258604	0.00483423
RARRES1	318.511	-1.62551	0.550681	-2.95182	0.00315911	0.030206
MAST3	833.131	-1.626	0.432858	-3.75643	0.000172354	0.00361875
AREL1	268.624	-1.63045	0.549902	-2.96498	0.00302704	0.0293185
UGCG	2130	-1.63782	0.571989	-2.86338	0.00419152	0.0371587
GIGYF1	589.737	-1.64038	0.511399	-3.20763	0.00133832	0.0162593
ADGRL2	3913.27	-1.64459	0.305726	-5.37929	7.47805e-08	7.93788e-06
PRKAB2	144.827	-1.64822	0.472526	-3.4881	0.000486463	0.00775405
USP40	237.854	-1.65181	0.337047	-4.90082	9.54369e-07	6.30862e-05
EPHB6	3645.11	-1.65624	0.469129	-3.53045	0.000414847	0.00704529
BTBD3	89.3677	-1.65857	0.43971	-3.77197	0.000161962	0.00346649
MBNL1	940.868	-1.66137	0.278314	-5.96941	2.38113e-09	5.48086e-07
LLGL1	1319.59	-1.66372	0.425871	-3.90663	9.35937e-05	0.00232451
RN5-8S	490.988	-1.66449	0.476294	-3.49467	0.000474651	0.00764781
ARRDC4	485.768	-1.66715	0.39611	-4.2088	2.56725e-05	0.000873137
KLHL11	712.207	-1.67017	0.377315	-4.42645	9.57951e-06	0.000397041
TNS1	3464.12	-1.67224	0.353614	-4.72899	2.25642e-06	0.000128129
CLIP2	1093.38	-1.67388	0.340179	-4.92058	8.62889e-07	5.79304e-05
IGFBP5	19842.5	-1.67421	0.367805	-4.55189	5.31661e-06	0.000249204
THBS1	350644	-1.67685	0.435053	-3.85436	0.000116031	0.0027243
COL14A1	2473.98	-1.68004	0.478249	-3.5129	0.00044325	0.0073344
MAFB	4472.48	-1.68254	0.379602	-4.43238	9.32005e-06	0.000387637
ITGB4	13966.4	-1.68617	0.300367	-5.61369	1.98057e-08	2.77495e-06
SYNPO	1786.5	-1.68671	0.405097	-4.16373	3.13096e-05	0.00100144
KIDINS220	1756.65	-1.68681	0.331809	-5.08367	3.70209e-07	2.84047e-05
CAVIN1	3004.79	-1.6885	0.351229	-4.80741	1.52897e-06	9.32946e-05
GNL3L	605.432	-1.69742	0.255408	-6.64593	3.01315e-11	1.18805e-08
TGFBI	615.652	-1.69835	0.575545	-2.95085	0.00316901	0.0302358
STAT5B	1455.1	-1.7031	0.304774	-5.58806	2.2962e-08	3.05134e-06
DPP8	1130.97	-1.71127	0.246251	-6.94926	3.67203e-12	2.25392e-09
MAST2	1330.71	-1.72106	0.322131	-5.34273	9.15557e-08	9.25369e-06
LRP4	785.717	-1.72301	0.385201	-4.47302	7.71216e-06	0.000335844
MGP	1764.49	-1.72418	0.448654	-3.84302	0.00012153	0.00282257
MBP	671.918	-1.72569	0.580398	-2.97329	0.00294622	0.0288466
NFATC3	455.675	-1.72629	0.366499	-4.71022	2.47446e-06	0.000134581
PREX1	248.924	-1.72933	0.532346	-3.24851	0.00116011	0.0146837
FAM53B	268.285	-1.73082	0.541443	-3.19668	0.0013902	0.016763
CTNND1	1907.52	-1.74326	0.301401	-5.78386	7.30072e-09	1.28913e-06
KDM4A	55.6657	-1.74332	0.578483	-3.01361	0.00258164	0.0262232
NUP155	237.023	-1.74384	0.437844	-3.98279	6.81102e-05	0.00184055
ZBTB9	173.153	-1.75099	0.580093	-3.01847	0.00254053	0.0259283
PLXNB2	4326.97	-1.75552	0.256599	-6.84147	7.8386e-12	4.20998e-09
SFT2D2	3532.53	-1.75917	0.543688	-3.23562	0.00121379	0.0151021
CPSF2	362.629	-1.76098	0.591705	-2.9761	0.00291936	0.0286543
CD36	293.673	-1.76173	0.628599	-2.80262	0.00506888	0.0422899
PXDN	1841.75	-1.76431	0.534182	-3.30282	0.000957177	0.0127277
ZDHHC21	242.735	-1.77708	0.431389	-4.11944	3.79801e-05	0.00116841
ANXA8	721.033	-1.78783	0.514385	-3.47567	0.000509575	0.00799078
RXRA	1014.8	-1.78813	0.482774	-3.70387	0.000212333	0.00424691
PDE2A	399.41	-1.79915	0.632664	-2.84377	0.00445838	0.0387163
SEMA6D	1718.98	-1.80037	0.311857	-5.77306	7.78447e-09	1.33789e-06
ERN1	248.985	-1.80185	0.420501	-4.285	1.82742e-05	0.000667292
TIMP1	4150.8	-1.80411	0.550749	-3.27574	0.00105385	0.0136386
SMIM22	215.769	-1.80749	0.479399	-3.77033	0.000163034	0.00347357
CPT1A	1331.92	-1.80834	0.452599	-3.99546	6.45681e-05	0.00178219
ERLIN2	321.029	-1.81089	0.635701	-2.84866	0.00439042	0.0382899
IL33	640.751	-1.81524	0.531368	-3.41616	0.000635111	0.00941215
FASN	2021.01	-1.81887	0.600059	-3.03115	0.00243627	0.0251228
SLFN2	1002.92	-1.82695	0.606745	-3.01106	0.00260333	0.0263192
FLNA	25794.7	-1.82952	0.291232	-6.28201	3.34214e-10	8.97503e-08
LPIN1	718.034	-1.83594	0.393735	-4.66289	3.11794e-06	0.00016123
MYOF	505.094	-1.83631	0.393487	-4.66677	3.05964e-06	0.000159027
ABHD2	435.452	-1.84719	0.480771	-3.84214	0.000121969	0.00282765
UCP2	39824.1	-1.85262	0.392106	-4.72479	2.30358e-06	0.000129036
SNRNP200	1481.43	-1.85287	0.326194	-5.68027	1.34486e-08	2.06372e-06
ST14	1195.31	-1.85756	0.412472	-4.50348	6.68505e-06	0.000301295
NCKAP5L	2132.09	-1.85929	0.394608	-4.71174	2.45611e-06	0.000134581
RAB11FIP1	2090.19	-1.87113	0.524633	-3.56655	0.000361709	0.00630058
GPR155	723.043	-1.87239	0.346258	-5.4075	6.39109e-08	7.16358e-06
NUDT15	83.2509	-1.87405	0.523318	-3.5811	0.000342154	0.00599234
CRYL1	105.239	-1.87545	0.633034	-2.96264	0.00305015	0.0294057
PRKACB	458.837	-1.88129	0.357011	-5.26957	1.36746e-07	1.24131e-05
UGGT1	569.892	-1.88412	0.374527	-5.03068	4.88749e-07	3.5593e-05
ZFP629	122.533	-1.88695	0.646878	-2.91701	0.00353408	0.0327729
AQP1	1085.62	-1.89913	0.666553	-2.84918	0.00438315	0.0382899
CD109	267.096	-1.903	0.448241	-4.24548	2.18128e-05	0.00076197
MFHAS1	213.789	-1.9034	0.688161	-2.76592	0.00567618	0.0457384
IL1R1	302.051	-1.90352	0.658573	-2.89037	0.00384786	0.0348797
SLC7A8	382.064	-1.91533	0.583034	-3.28512	0.0010194	0.013294
ITCH	504.637	-1.92224	0.678592	-2.8327	0.00461574	0.0395144
OCRL	514.539	-1.92758	0.365944	-5.26742	1.38356e-07	1.24714e-05
MET	1228.96	-1.93391	0.365632	-5.28922	1.22836e-07	1.16423e-05
MTMR10	582.27	-1.93705	0.670376	-2.8895	0.0038585	0.0348821
APOLD1	999.208	-1.93848	0.679143	-2.85431	0.00431309	0.037846
ATP6V0E2	81.5627	-1.94527	0.636784	-3.05484	0.0022518	0.0237721
ADCY7	567.563	-1.94956	0.690786	-2.82224	0.004769	0.0405223
SORCS2	976.21	-1.95117	0.352187	-5.54015	3.02209e-08	3.74565e-06
RGD1561161	404.09	-1.97465	0.388074	-5.08835	3.612e-07	2.80474e-05
PRAG1	568.231	-1.97567	0.630027	-3.13585	0.00171359	0.0194609
OVOL1	1042.33	-1.97912	0.532682	-3.71538	0.000202901	0.00408655
WFDC2	311.711	-1.98576	0.462529	-4.29328	1.76056e-05	0.000650245
TCN2	392.763	-1.99427	0.606537	-3.28796	0.00100916	0.0132061
HSPA12A	99.8017	-1.99673	0.687966	-2.90236	0.00370359	0.0338817
MRC2	3039.99	-1.99765	0.389171	-5.1331	2.85008e-07	2.25384e-05
ITPR3	229.364	-1.99912	0.698419	-2.86235	0.00420509	0.0372353
ANPEP	302.474	-2.0067	0.601754	-3.33476	0.00085374	0.0116813
TSN	422.929	-2.0122	0.313471	-6.41909	1.37089e-10	4.20732e-08
GTF3C4	223.444	-2.02328	0.647577	-3.12438	0.00178181	0.0199544
S100A14	361.929	-2.02707	0.645045	-3.14253	0.00167496	0.0191345
S1PR1	316.441	-2.02783	0.690063	-2.93862	0.00329675	0.0311209
ACAD11	79.2911	-2.03503	0.727518	-2.79722	0.00515449	0.0428654
CD24	2513.9	-2.04023	0.484867	-4.20782	2.57848e-05	0.000874648
AQR	424.035	-2.0403	0.39584	-5.15434	2.54526e-07	2.06342e-05
USP6NL	666.178	-2.04963	0.39515	-5.18695	2.13763e-07	1.80092e-05
H6PD	291.579	-2.06133	0.616555	-3.3433	0.000827888	0.0114378
ZKSCAN7	129.826	-2.06593	0.708166	-2.91729	0.00353083	0.0327663
EYA3	231.237	-2.07717	0.602283	-3.44882	0.000563036	0.00858879
DAG1	16182.8	-2.08867	0.366587	-5.6976	1.21506e-08	1.887e-06
SLCO2A1	1347.98	-2.12102	0.333286	-6.36397	1.96604e-10	5.39196e-08
LAMA4	1328.16	-2.12407	0.458737	-4.63027	3.65195e-06	0.000185329
LOC100365008	109.816	-2.13172	0.472305	-4.51345	6.37815e-06	0.000289487
HSD11B1	232.926	-2.1419	0.699704	-3.06115	0.00220487	0.0234257
PCOLCE2	529.696	-2.1508	0.729485	-2.94838	0.00319446	0.0304014
CLDN3	1775.32	-2.15845	0.614009	-3.51534	0.000439198	0.00729738
VANGL2	613.862	-2.17278	0.427659	-5.08063	3.76176e-07	2.86917e-05
ERBB3	693.719	-2.19809	0.433131	-5.07489	3.87727e-07	2.93988e-05
MUC15	289.895	-2.20705	0.617386	-3.57483	0.000350449	0.00612929
TRPV6	354.519	-2.21647	0.596155	-3.71795	0.000200849	0.00406542
MPZ	465.387	-2.21834	0.630479	-3.5185	0.000433997	0.0072455
NDST1	372.632	-2.23027	0.653881	-3.41081	0.000647696	0.00950145
TBCEL	91.1655	-2.23587	0.582632	-3.83753	0.000124278	0.00285043
PLSCR2	427.478	-2.24242	0.816787	-2.74542	0.00604332	0.047931
PIK3R4	388.563	-2.25145	0.638343	-3.52702	0.000420264	0.00707207
STX17	66.5273	-2.25363	0.693383	-3.2502	0.00115326	0.0146458
MICAL2	607.409	-2.26589	0.479727	-4.7233	2.32048e-06	0.000129036
SHROOM2	165.612	-2.28653	0.678825	-3.36836	0.00075616	0.0107227
FLNB	1026.76	-2.31629	0.36222	-6.39469	1.60879e-10	4.82262e-08
ZBTB44	471.895	-2.33669	0.458404	-5.09744	3.44275e-07	2.68952e-05
MFAP4	13.4581	-2.36567	0.785175	-3.01293	0.00258742	0.0262613
DMBT1	152.586	-2.37393	0.778541	-3.0492	0.00229451	0.0240653
RGD1565616	242.902	-2.39478	0.650731	-3.68014	0.000233103	0.00451834
NPHP3	112.73	-2.39483	0.722016	-3.31686	0.000910344	0.0122616
SLC23A2	824.908	-2.40148	0.653682	-3.67378	0.000238993	0.00459794
TGFBR1	504.431	-2.4579	0.319094	-7.70274	1.33184e-14	1.71674e-11
MYORG	405.691	-2.46488	0.658716	-3.74194	0.000182603	0.00379638
SPOCK2	187.964	-2.46974	0.604901	-4.08289	4.44799e-05	0.00133647
PSD4	52.1748	-2.47813	0.70502	-3.51497	0.0004398	0.00729738
PCDHGB8	67.4856	-2.48806	0.798617	-3.11546	0.00183657	0.0204035
UVSSA	45.8617	-2.48934	0.788698	-3.15626	0.00159807	0.0184579
RT1-BB	746.162	-2.49322	0.706574	-3.5286	0.000417761	0.00705759
SULF1	530.919	-2.50474	0.622091	-4.02631	5.66581e-05	0.00161934
ZC3H12C	110.48	-2.51838	0.490091	-5.1386	2.76793e-07	2.21606e-05
ZBTB5	126.363	-2.51875	0.633609	-3.97524	7.03088e-05	0.00188808
FN1	3178.37	-2.52485	0.763551	-3.30672	0.000943959	0.0126089
ENPP3	955.663	-2.52574	0.653252	-3.86641	0.00011045	0.00263647
CDH5	265.848	-2.53292	0.732465	-3.45808	0.000544038	0.00837832
MN1	69.4351	-2.55495	0.855271	-2.9873	0.00281455	0.0277155
CD55	146.651	-2.57105	0.877393	-2.93033	0.00338599	0.0317652
PDK4	6551.83	-2.58405	0.812924	-3.17871	0.00147932	0.0175159
PAPSS2	142.468	-2.59242	0.772909	-3.35411	0.000796201	0.0111313
PARP14	261.859	-2.59308	0.550866	-4.70729	2.51037e-06	0.000135961
ITGBL1	239.849	-2.60582	0.813311	-3.20396	0.00135549	0.0164368
BDNF	19.7952	-2.6065	0.866672	-3.00748	0.00263426	0.0264865
TOMM40L	86.211	-2.62818	0.894392	-2.93851	0.00329799	0.0311209
BTN1A1	376.629	-2.63178	0.701851	-3.74977	0.000176995	0.00369169
SECTM1A	45.9782	-2.63449	0.927508	-2.8404	0.00450573	0.0390053
FBN1	1010.48	-2.63679	0.448622	-5.87754	4.16406e-09	8.65722e-07
SLFN4	17.4268	-2.6451	0.908778	-2.91061	0.0036072	0.0332358
NR1I3	52.6006	-2.65602	0.927055	-2.86501	0.00416992	0.0369926
YPEL2	114.319	-2.66065	0.694912	-3.82875	0.000128793	0.00292454
NRP1	243.645	-2.66416	0.910144	-2.92718	0.00342049	0.0319725
SERPINA3N	293.716	-2.66908	0.880941	-3.02981	0.0024471	0.0252143
PDGFRA	174.406	-2.67863	0.793799	-3.37444	0.000739658	0.0105701
GCNT1	342.856	-2.68205	0.457695	-5.8599	4.63144e-09	9.32802e-07
FNDC1	6168.87	-2.71755	0.492896	-5.51344	3.51881e-08	4.23901e-06
PRPF31	84.0543	-2.72185	0.888034	-3.06502	0.00217653	0.0232248
MFAP3L	160.416	-2.72215	0.80492	-3.38189	0.000719898	0.0103681
SCUBE3	369.331	-2.72925	0.666825	-4.0929	4.26003e-05	0.00129815
ATP8B1	357.9	-2.73111	0.514397	-5.30934	1.10024e-07	1.05836e-05
RAMP1	97.8239	-2.75303	0.791662	-3.47752	0.000506067	0.00795512
SMPD3	249.936	-2.75578	0.905715	-3.04266	0.00234498	0.0244554
FXYD5	187.727	-2.76536	0.934598	-2.95888	0.00308759	0.0296567
LTBP2	18532	-2.77051	0.430301	-6.43853	1.20633e-10	3.79258e-08
OGFOD1	52.7556	-2.78415	0.650843	-4.27777	1.88777e-05	0.000683521
RBM33	819.478	-2.81201	0.680302	-4.13347	3.5732e-05	0.00112426
CTXN3	24.9676	-2.83056	0.874496	-3.23679	0.00120884	0.0150551
PTGDS	114.107	-2.83509	0.708101	-4.00379	6.23354e-05	0.00175055
CLDN4	19689.9	-2.84208	0.899109	-3.161	0.00157228	0.0183243
PTPRCAP	21.6957	-2.86534	0.916375	-3.12683	0.00176704	0.0198753
C4B	9198.41	-2.8917	0.845848	-3.4187	0.000629205	0.00936542
FAM43A	358.902	-2.92002	0.609551	-4.79044	1.66415e-06	0.000100238
GNG2	84.6403	-2.92524	1.05618	-2.76964	0.00561183	0.0454089
IRAK2	246.001	-2.9275	0.786683	-3.72133	0.000198178	0.00404836
SRGAP3	34.3806	-2.94662	1.06004	-2.77972	0.00544052	0.0444976
IL1RL2	25.5677	-2.95323	1.02825	-2.87209	0.00407771	0.0364
SLC25A45	17.8481	-2.95646	0.883557	-3.34609	0.00081961	0.01136
GJB2	472.216	-2.95931	0.660712	-4.47897	7.50054e-06	0.000327735
EVPL	46.4308	-2.97396	1.0888	-2.7314	0.00630651	0.0494772
CAD	892.735	-2.98875	0.838416	-3.56476	0.000364193	0.00633529
EHF	528.187	-2.99001	1.07324	-2.78596	0.00533699	0.0439954
PCDHGA10	188.758	-3.00072	0.781676	-3.83883	0.000123624	0.00284048
PIK3AP1	64.0015	-3.03283	1.09973	-2.75781	0.00581902	0.0465883
SLC7A2	95.7343	-3.03797	0.92092	-3.29885	0.000970829	0.012848
MYO5C	86.8774	-3.0629	1.10512	-2.77155	0.00557895	0.0452281
CLCA1	6321.91	-3.07269	0.889876	-3.45295	0.000554498	0.00850649
FLT1	615.843	-3.08263	0.999757	-3.08338	0.00204664	0.022169
RHPN2	420.124	-3.10502	1.06561	-2.91384	0.00357018	0.0330126
OASL	582.471	-3.11334	0.778845	-3.99737	6.40489e-05	0.00177165
CXCL2	700.407	-3.12198	1.02362	-3.04993	0.00228898	0.0240268
ZBTB39	147.258	-3.13199	0.816386	-3.83641	0.000124844	0.00285436
RNF24	15.0682	-3.17259	0.905378	-3.50417	0.00045804	0.00751162
DOCK11	40.6347	-3.18052	1.1113	-2.86197	0.00421016	0.0372353
PAG1	23.9224	-3.19201	1.10402	-2.89125	0.00383707	0.034809
WNT2B	24.9192	-3.20804	1.17591	-2.72813	0.00636944	0.0498422
LOX	122.265	-3.22733	1.00174	-3.22171	0.00127428	0.0157031
CLDN5	102.045	-3.23361	1.07923	-2.99622	0.0027335	0.0271396
ZBTB40	66.452	-3.27481	1.04678	-3.12847	0.00175716	0.0198161
TNFAIP2	486.616	-3.2818	1.01073	-3.24695	0.0011665	0.0146837
PLET1	2001.42	-3.29734	0.983849	-3.35147	0.000803837	0.0112137
CORO1A	101.285	-3.30079	1.16024	-2.84492	0.00444231	0.038664
PGAP1	73.1146	-3.3047	0.984816	-3.35565	0.000791779	0.0111094
SLC14A1	171.744	-3.30721	1.06236	-3.11307	0.00185153	0.0205202
GALC	29.2718	-3.32049	1.16164	-2.85846	0.00425708	0.0375333
GTF3C3	54.1953	-3.36365	0.826582	-4.06935	4.7145e-05	0.0013938
SLC5A8	90.783	-3.36386	0.93108	-3.61286	0.000302839	0.00549028
NPTX2	86.6148	-3.36439	0.889829	-3.78094	0.000156236	0.00337333
VTCN1	133.194	-3.36867	0.937296	-3.59402	0.00032561	0.00578912
LOC498222	94.2834	-3.3893	0.854379	-3.96698	7.2789e-05	0.00193454
KIT	216.661	-3.40676	0.943385	-3.6112	0.000304778	0.00551768
PTK2B	169.9	-3.42805	0.840282	-4.07964	4.51055e-05	0.00135212
SH3BGR	32.3359	-3.43029	1.09067	-3.14512	0.0016602	0.0190222
RGL1	198.746	-3.4423	0.980582	-3.51047	0.000447321	0.00739227
SOX18	129.854	-3.4725	1.10634	-3.13871	0.00169692	0.0193043
LPAR2	41.4008	-3.48093	1.22753	-2.83572	0.00457224	0.0392646
ADCY1	45.1326	-3.50834	0.951234	-3.68819	0.000225853	0.00442438
CCL21	1491.9	-3.54409	1.19316	-2.97033	0.00297481	0.0289836
SELE	353.512	-3.57979	1.10474	-3.2404	0.00119363	0.0149407
PECAM1	360.736	-3.58423	0.836178	-4.28644	1.81555e-05	0.000664843
SCN4B	121.852	-3.61753	1.17876	-3.06894	0.0021482	0.0229986
GLI2	237.032	-3.66294	0.834763	-4.388	1.14396e-05	0.000457941
CAPN5	139.304	-3.69718	1.02291	-3.61436	0.00030109	0.00548946
GFOD1	30.5391	-3.73162	1.35825	-2.74738	0.00600741	0.0477068
PGR	91.9073	-3.76963	1.19949	-3.1427	0.00167398	0.0191345
ZNFX1	169.932	-3.7729	0.769283	-4.90444	9.36957e-07	6.22545e-05
ACACB	158.379	-3.77618	1.04595	-3.6103	0.000305848	0.00552929
TMEM117	31.9655	-3.77998	1.16874	-3.23424	0.00121967	0.015146
CYTL1	124.826	-3.79246	1.24223	-3.05295	0.00226601	0.0239012
TTYH1	49.773	-3.80911	0.947486	-4.02023	5.81411e-05	0.00164712
POLE	27.548	-3.82807	1.16765	-3.27844	0.00104384	0.0135363
LYVE1	398.355	-3.85358	1.18954	-3.23954	0.00119721	0.0149507
LRRC4	15.047	-3.87814	0.99871	-3.88315	0.000103112	0.0024976
GSC	71.9606	-3.93265	1.11484	-3.52755	0.000419418	0.00707207
CLSTN2	30.4023	-3.96024	1.0143	-3.90442	9.44526e-05	0.00233236
SLC26A2	40.624	-4.02112	0.801085	-5.01959	5.17811e-07	3.68762e-05
AIF1	27.9738	-4.05917	1.39297	-2.91404	0.00356781	0.0330126
CCDC92	65.1365	-4.0972	0.972837	-4.2116	2.53572e-05	0.000864694
MARVELD3	26.021	-4.11592	1.44024	-2.8578	0.00426595	0.0375858
TBC1D2	52.9535	-4.1173	0.966119	-4.26169	2.02888e-05	0.000719105
LOC100911068	23.1156	-4.18669	1.52128	-2.75208	0.00592172	0.0471761
SMCR8	97.6551	-4.21986	0.803459	-5.25212	1.50359e-07	1.32048e-05
ORAI2	103.92	-4.22702	0.643354	-6.57029	5.02169e-11	1.79805e-08
LIMK1	21.4681	-4.26262	1.09206	-3.90328	9.48969e-05	0.00233885
DSCAM	8.29078	-4.33322	1.45869	-2.97063	0.00297193	0.0289775
ICAM2	48.9246	-4.37777	1.41466	-3.09458	0.00197093	0.0214753
PCSK6	288.808	-4.39235	0.915378	-4.7984	1.59937e-06	9.67885e-05
TMPRSS6	76.2246	-4.44152	1.14142	-3.89122	9.9743e-05	0.00243501
KB15	13.0827	-4.45354	1.30393	-3.41547	0.000636726	0.00941215
PCDHB3	67.2013	-4.55271	1.00962	-4.50934	6.50287e-06	0.000294112
PLA2G4A	50.705	-4.65241	0.957064	-4.86113	1.1672e-06	7.5604e-05
ARHGEF15	59.7554	-4.70714	1.20479	-3.90702	9.34405e-05	0.00232451
PLA2G2C	6.94977	-4.7417	1.68903	-2.80735	0.00499505	0.0418636
TEC	110.569	-4.77529	1.14722	-4.16249	3.14795e-05	0.00100438
KLF12	11.0347	-4.80079	1.72226	-2.7875	0.00531172	0.0438808
HPGD	53.6148	-4.82817	1.03717	-4.65516	3.23735e-06	0.000166253
NUP210	145.729	-4.85177	1.15371	-4.20538	2.60645e-05	0.000881814
GIMAP4	6.02127	-4.8566	1.77334	-2.73867	0.00616881	0.0486336
FGF18	21.3243	-4.91288	1.20469	-4.07813	4.53989e-05	0.00135775
MMRN2	137.014	-4.92369	1.69718	-2.90109	0.00371866	0.0339713
TBX21	13.4283	-4.98423	1.75704	-2.83672	0.00455795	0.0391941
PM20D2	20.829	-4.98522	1.30295	-3.82611	0.000130185	0.0029435
DOC2B	6.46768	-5.04976	1.63953	-3.08	0.00206997	0.0223842
ELOVL2	9.7905	-5.11119	1.86608	-2.739	0.00616262	0.0486146
PLXNA3	138.176	-5.12396	0.763296	-6.71293	1.90751e-11	8.83189e-09
ADRA1A	6.70478	-5.1447	1.85541	-2.77281	0.00555747	0.0451107
ADGRL4	100.61	-5.17015	1.08259	-4.77574	1.79052e-06	0.000106358
DNAJB13	6.32056	-5.18256	1.60364	-3.23175	0.00123033	0.0152489
DKK2	23.2912	-5.20345	1.84753	-2.81644	0.00485599	0.0410951
FAM131B	5.37763	-5.27453	1.77958	-2.96391	0.00303753	0.0293947
ABCD2	17.1837	-5.28068	1.51435	-3.48709	0.000488309	0.00777075
CA13	12.0882	-5.31316	1.38537	-3.83521	0.000125459	0.00286223
IL16	21.7971	-5.32335	1.66723	-3.19294	0.00140833	0.0169342
FMO3	14.5427	-5.35392	1.7101	-3.13077	0.00174351	0.0197397
TPRG1	5.55189	-5.4016	1.62281	-3.32854	0.000873022	0.0118455
ADCY4	103.798	-5.43025	1.09073	-4.97853	6.40676e-07	4.48821e-05
LOC691083	5.67655	-5.4328	1.54084	-3.52587	0.000422102	0.00709078
PLXNA4	19.533	-5.46409	1.41738	-3.85506	0.0001157	0.00272148
CDH2	41.2545	-5.47617	1.17456	-4.66229	3.12704e-06	0.00016123
KCNG1	11.6366	-5.51228	1.88603	-2.92269	0.0034702	0.0323434
EXOC6	50.4199	-5.51523	1.29071	-4.27303	1.92837e-05	0.000696267
FA2H	9.57002	-5.53579	1.74186	-3.17808	0.00148252	0.0175318
ENKUR	9.50621	-5.53814	1.71779	-3.22399	0.00126417	0.0155934
GBX2	14.3458	-5.55616	1.93239	-2.87527	0.00403681	0.0361351
BEST1	11.5584	-5.57808	1.55467	-3.58795	0.000333288	0.00586897
ITGA10	10.1684	-5.60659	1.67827	-3.34069	0.000835703	0.0115088
GRIK2	19.3674	-5.6185	1.84322	-3.04821	0.00230212	0.0241187
TMEM40	4.50933	-5.62804	1.99384	-2.82271	0.0047619	0.0404887
SATB2	9.86941	-5.64364	1.87561	-3.00897	0.00262135	0.0263978
HCN3	10.51	-5.64907	2.03867	-2.77095	0.00558924	0.045283
CDC25C	6.42787	-5.70239	1.83313	-3.11073	0.00186622	0.0205963
FOXRED2	7.6404	-5.71956	1.67163	-3.42155	0.000622655	0.00930014
CSRNP3	13.2977	-5.72236	1.79898	-3.1809	0.00146821	0.0174426
RLN1	7.31687	-5.74123	1.69036	-3.39645	0.000682653	0.0099204
ZBTB26	18.2854	-5.74487	1.28719	-4.46309	8.07849e-06	0.000344807
KCNG3	7.00235	-5.7952	1.92206	-3.01509	0.00256901	0.0261155
ADAMTSL3	43.8296	-5.82232	1.76748	-3.29413	0.000987279	0.0129725
NYX	8.71608	-5.8272	2.06958	-2.81564	0.00486802	0.0411198
NGB	7.86411	-5.84421	1.60206	-3.64793	0.000264365	0.00491726
NRROS	21.7273	-5.86158	1.63183	-3.59203	0.000328108	0.00580153
SPRN	5.34302	-5.86536	2.1191	-2.76785	0.0056427	0.0456015
LOC102550367	5.73689	-5.86949	2.01116	-2.91846	0.00351764	0.0327268
TNNT1	37.2597	-5.8816	1.59088	-3.69707	0.000218101	0.00433177
LRRK2	39.1691	-5.90421	1.6112	-3.66448	0.000247839	0.0047328
ZFP819	20.6352	-5.9297	1.60806	-3.68749	0.000226475	0.00442984
SRCIN1	8.29744	-5.94641	1.9575	-3.03776	0.00238343	0.0247172
DNAH1	7.84918	-5.94669	1.93286	-3.07663	0.00209352	0.0226198
PNPLA1	5.30302	-5.95799	2.00391	-2.97318	0.00294732	0.0288466
SLC1A2	5.28445	-5.99939	2.01229	-2.98138	0.00286955	0.0282355
THBS4	23.837	-6.02027	1.8481	-3.25754	0.00112383	0.0143204
MTUS2	9.53696	-6.06284	2.12821	-2.8488	0.00438843	0.0382899
FGFR4	20.5911	-6.07516	2.05075	-2.96242	0.00305236	0.0294057
RO60	144.225	-6.0828	0.719417	-8.45519	2.7864e-17	1.19722e-13
CXCR3	6.56165	-6.09354	2.0299	-3.00189	0.00268313	0.0268521
HENMT1	10.3249	-6.09735	1.53448	-3.97357	7.08029e-05	0.0018974
P2RX5	14.4016	-6.09929	1.39165	-4.38277	1.17179e-05	0.000467628
KIF5A	16.5551	-6.1186	1.73125	-3.5342	0.000409013	0.00696456
PCDHA8	9.54884	-6.12918	2.17915	-2.81265	0.00491348	0.0413556
S1PR4	9.34668	-6.12922	2.03944	-3.00535	0.00265277	0.0266103
TMPRSS7	8.854	-6.15707	1.62646	-3.78557	0.000153356	0.00332788
FAM217B	10.5366	-6.1686	2.04936	-3.01001	0.00261242	0.0263491
ODAM	6.68574	-6.17804	1.82068	-3.39325	0.000690685	0.0100145
TRPV1	24.0995	-6.17862	1.30685	-4.72788	2.2688e-06	0.000128267
CNKSR2	23.4441	-6.20109	1.54145	-4.02289	5.7489e-05	0.00163584
PLXNB3	27.5583	-6.20328	1.49331	-4.15406	3.26632e-05	0.00103958
RAB17	10.8393	-6.22554	1.85547	-3.35523	0.000792979	0.0111103
ZDHHC23	8.58713	-6.23439	1.65967	-3.7564	0.000172375	0.00361875
PADI2	48.6262	-6.27164	1.39755	-4.48759	7.2034e-06	0.000317986
GREM1	62.9404	-6.31052	1.27063	-4.96643	6.81959e-07	4.72605e-05
SPTB	11.1786	-6.32185	1.89879	-3.32942	0.000870281	0.0118333
NOS2	13.4509	-6.38038	1.45996	-4.37026	1.24101e-05	0.000485512
NPL	20.0989	-6.40049	1.70673	-3.75015	0.000176726	0.00369169
TACR1	23.5753	-6.42221	1.61216	-3.98361	6.78761e-05	0.00184055
SLC2A12	92.95	-6.43917	0.879681	-7.31989	2.48172e-13	1.99934e-10
ZFP112	9.14831	-6.44048	1.98181	-3.24979	0.0011549	0.0146522
TNFSF4	13.4694	-6.46699	1.47796	-4.37562	1.21087e-05	0.000480248
PCSK1	9.23741	-6.47151	2.26562	-2.8564	0.00428472	0.0376996
CKMT1	8.56081	-6.50091	2.18759	-2.97172	0.00296136	0.0289362
RSPO2	10.1668	-6.5264	1.93325	-3.37588	0.000735801	0.01055
BICDL1	50	-6.53664	1.1199	-5.83679	5.3216e-09	1.03933e-06
ARHGAP15	19.4588	-6.54311	1.42964	-4.57677	4.72216e-06	0.000226508
TSPAN33	15.3721	-6.54697	1.60338	-4.08322	4.44163e-05	0.00133647
TLR4	18.4007	-6.55363	1.57231	-4.16815	3.07078e-05	0.000989558
CLCA5	24.4693	-6.57898	1.59425	-4.1267	3.68007e-05	0.0011458
GPR132	19.8348	-6.61232	2.05819	-3.21268	0.00131501	0.0161127
SLC12A8	14.3564	-6.62288	1.52997	-4.32875	1.49955e-05	0.000575275
PCDHA13	25.7016	-6.62332	1.2562	-5.27252	1.34562e-07	1.23015e-05
PCDHGA9	13.4602	-6.62632	1.43344	-4.62267	3.78834e-06	0.000190006
TOX2	24.1225	-6.71519	1.76625	-3.80194	0.000143569	0.00314729
TONSL	16.3045	-6.72487	2.09626	-3.20804	0.00133643	0.0162593
CES1A	17.4519	-6.73085	1.7239	-3.90444	9.44451e-05	0.00233236
TMC7	14.5734	-6.75948	1.6383	-4.12591	3.69276e-05	0.00114698
SRL	22.3363	-6.76703	1.6864	-4.01272	6.00228e-05	0.00169298
CNNM1	13.5393	-6.79667	1.73609	-3.91493	9.04303e-05	0.00226339
CDHR1	8.01096	-6.80123	2.44627	-2.78024	0.00543179	0.0444614
CLCN5	10.1025	-6.83677	2.36628	-2.88925	0.00386166	0.0348821
CHST10	35.2871	-6.89168	1.25776	-5.47934	4.26903e-08	5.09517e-06
MRGPRE	9.21238	-6.90259	1.88618	-3.65955	0.000252658	0.00477531
HTR2A	9.97095	-6.90885	2.17623	-3.17469	0.00149997	0.0176894
TBC1D24	13.5345	-6.92937	1.93329	-3.58423	0.00033807	0.00592936
RASSF6	9.36382	-6.97185	2.3234	-3.00071	0.00269351	0.0269351
ASIC2	10.2953	-6.97559	1.99468	-3.4971	0.000470345	0.00761579
PCDHGA1	23.5156	-6.97693	1.87739	-3.71629	0.000202171	0.00407821
CAV3	35.5594	-6.99672	1.19255	-5.86703	4.4368e-09	9.07784e-07
LINC00176	25.6123	-7.0159	1.58213	-4.43447	9.22999e-06	0.000386281
ACSM3	13.2119	-7.02005	1.33588	-5.25499	1.48034e-07	1.31597e-05
ZDHHC15	17.887	-7.03943	1.45439	-4.84012	1.29762e-06	8.28038e-05
PCDHB4	22.4109	-7.04854	1.29443	-5.44529	5.17205e-08	5.84805e-06
AGMO	18.7803	-7.07899	1.73906	-4.07059	4.68951e-05	0.0013896
SH3GL3	21.6792	-7.10215	1.3452	-5.27964	1.29441e-07	1.20634e-05
CD8A	7.39482	-7.10924	2.34533	-3.03123	0.00243558	0.0251228
ASTN1	27.6033	-7.12976	1.70196	-4.18913	2.8002e-05	0.000935092
KIAA0895L	14.6572	-7.13093	1.48252	-4.81001	1.50924e-06	9.26384e-05
PCDH17	22.8368	-7.13816	1.67309	-4.26644	1.98616e-05	0.000711157
CCL11	30.2549	-7.14992	1.54844	-4.6175	3.88384e-06	0.000193292
MYBPC1	49.5763	-7.15547	1.48026	-4.83394	1.33857e-06	8.45794e-05
BCL11B	16.2914	-7.16182	1.87764	-3.81426	0.000136591	0.00304107
LGR5	16.0235	-7.19102	1.51829	-4.73625	2.17711e-06	0.000124172
SLC5A9	10.2981	-7.30575	2.27044	-3.21777	0.00129193	0.0158751
MSLN	25.6973	-7.36473	2.1317	-3.45487	0.000550566	0.00846873
CYFIP2	22.481	-7.36667	1.86894	-3.94164	8.09257e-05	0.00209886
SEZ6L	30.9584	-7.37557	1.20623	-6.11459	9.6808e-10	2.35444e-07
TBXAS1	8.30646	-7.37788	2.57406	-2.86624	0.00415385	0.0369008
STC2	16.514	-7.38507	1.57273	-4.6957	2.657e-06	0.000141523
ABI3	14.2276	-7.39765	1.74903	-4.22957	2.34134e-05	0.000808931
PCDHB6	36.7663	-7.40404	1.33522	-5.54519	2.93643e-08	3.67481e-06
SLC6A2	32.2443	-7.40881	1.30946	-5.65791	1.53225e-08	2.21756e-06
PTGR1	13.0745	-7.43794	1.73136	-4.29602	1.73893e-05	0.000647828
TERT	38.142	-7.44927	1.34148	-5.55301	2.80797e-08	3.58364e-06
ADAMTS7	24.0182	-7.45964	1.7334	-4.30347	1.68143e-05	0.000635286
NTM	12.3745	-7.47935	1.94757	-3.84035	0.000122859	0.00283301
PTPRO	11.9765	-7.49339	2.55926	-2.92795	0.00341207	0.031917
CDH16	11.3288	-7.54	2.4334	-3.09854	0.00194477	0.0212441
PRKAA2	31.0024	-7.54617	1.30396	-5.78712	7.1602e-09	1.28913e-06
ST8SIA4	11.717	-7.54719	2.59741	-2.90566	0.00366474	0.0336697
BTC	14.0822	-7.56294	1.72989	-4.37193	1.23154e-05	0.000483981
SEMA3D	25.4526	-7.57433	1.40386	-5.39536	6.83869e-08	7.4704e-06
FAN1	31.7271	-7.58343	1.35858	-5.5819	2.3791e-08	3.10895e-06
ITGAM	10.188	-7.61937	2.76853	-2.75213	0.00592082	0.0471761
ZFP13	34.1646	-7.67616	1.44108	-5.32667	1.0003e-07	9.76812e-06
PTPRC	51.1185	-7.70512	1.97895	-3.89355	9.87883e-05	0.00241628
CACNA1H	43.1472	-7.77075	1.36051	-5.71165	1.11886e-08	1.79417e-06
PLG	19.2494	-7.78983	2.30378	-3.38132	0.000721385	0.010378
LCP2	26.1913	-7.81324	2.03426	-3.84082	0.000122623	0.00283264
TNFAIP8L2	14.5975	-7.861	1.89631	-4.14543	3.39179e-05	0.0010742
CD38	15.8693	-7.89401	1.95675	-4.03424	5.47791e-05	0.00157261
ARNT2	43.6509	-7.8962	1.42267	-5.55026	2.85245e-08	3.60472e-06
ESRRG	19.2352	-7.89692	1.87977	-4.20101	2.65724e-05	0.000891975
DPEP2	23.8634	-7.90684	1.56414	-5.05507	4.3023e-07	3.24308e-05
AKR1C3	18.9669	-7.92543	2.00923	-3.94451	7.99624e-05	0.0020907
GCNT3	16.1749	-7.95459	2.32259	-3.42488	0.000615073	0.00921894
CTSE	12.916	-7.99622	2.58724	-3.09064	0.00199728	0.0217257
GBP5	21.3595	-8.04746	1.43545	-5.60622	2.0679e-08	2.86615e-06
LAX1	26.3749	-8.09367	2.19247	-3.69158	0.00022287	0.00440586
LZTS1	53.611	-8.16443	1.44333	-5.65668	1.54328e-08	2.21756e-06
BNC2	26.4234	-8.17647	1.95364	-4.18526	2.84839e-05	0.000943851
SSTR1	51.1094	-8.19569	1.77729	-4.61134	4.0008e-06	0.000197587
PPP1R1B	26.2516	-8.22569	1.45035	-5.67151	1.41545e-08	2.14649e-06
TBX1	28.6529	-8.22738	1.42229	-5.78462	7.26773e-09	1.28913e-06
RT1-DOB	15.6073	-8.23819	2.4989	-3.29672	0.000978202	0.0129323
USP13	49.4795	-8.28676	1.54331	-5.36947	7.89698e-08	8.23822e-06
BMP3	24.8041	-8.34351	1.66912	-4.99876	5.76998e-07	4.06421e-05
TMEM132E	32.0898	-8.34424	1.90124	-4.38883	1.1396e-05	0.000457613
BLNK	23.2906	-8.46334	2.21903	-3.81398	0.000136747	0.00304107
FRZB	30.3128	-8.52268	1.28964	-6.60856	3.88086e-11	1.4713e-08
STEAP1	36.3698	-8.55205	1.21856	-7.01816	2.24817e-12	1.44894e-09
ALOX12E	54.7267	-8.62525	1.45484	-5.92867	3.05398e-09	6.7872e-07
ARSI	38.4493	-8.68385	1.30231	-6.66803	2.59265e-11	1.07804e-08
MMP9	105.255	-8.70797	2.28092	-3.81774	0.000134682	0.00302448
CHML	49.2609	-8.71987	1.26705	-6.88203	5.90046e-12	3.45713e-09
MLPH	41.8816	-8.72916	1.5065	-5.79435	6.85855e-09	1.26295e-06
TACSTD2	71.7666	-8.7312	1.35046	-6.46535	1.01066e-10	3.34036e-08
PLCL2	38.2059	-8.79617	1.80654	-4.86908	1.12119e-06	7.37351e-05
UNC13B	36.8857	-8.96385	1.59044	-5.63607	1.73979e-08	2.46439e-06
SCIN	35.866	-9.12777	1.89897	-4.8067	1.5344e-06	9.32946e-05
MYO5A	84.7942	-9.14723	1.13668	-8.04734	8.46113e-16	1.55806e-12
LRAT	36.0676	-9.17386	1.46499	-6.26208	3.79868e-10	9.99286e-08
ADCYAP1R1	60.5199	-9.19144	1.48387	-6.19422	5.85738e-10	1.45195e-07
SLC26A9	38.9012	-9.19404	1.6099	-5.71094	1.12351e-08	1.79417e-06
SSC5D	86.7854	-9.53921	1.30696	-7.29878	2.90394e-13	2.20187e-10
P2RY14	6.74259	-21.4395	3.85572	-5.56044	2.69097e-08	3.46867e-06

[truncated: 12 more sheets: ACI_Luminal.parousDr.vs.parousC, AC_Luminal.virginDru.vs.virginC, SD+NMU_Basal_TBvsVeh, SD+NMU_Basal_TFvsVeh, SD+NMU_Basal_TFvsTB, SD+NMU_Luminal_TBvsVeh, SD+NMU_Luminal_TFvsVeh, SD+NMU_Luminal_TFvsTB, ACI+E2_TGFBRivsVeh_E2-neg, ACI+E2_TBvsVeh_E2-pos, ACI+E2_TFvsVeh_E2-pos, ACI+E2_TBvsTF_E2-pos]
