# Supplementary material for: Breast cancer prevention by short-term inhibition of TGFβ signaling
Source: Nat Commun. 2022 Dec 7;13:7558. doi: 10.1038/s41467-022-35043-5 (PMC9729304; doi:10.1038/s41467-022-35043-5)
Supplement: Supplementary file 7 — Supplementary Dataset 4 [file 41467_2022_35043_MOESM7_ESM.xlsx]

## Sheet: ACI_young
ACI_Basal D0_Up
Enrichment by Process Networks					Basal_D0_DvsC_Up_padj
#	Networks	Total	pValue	Min FDR	p-value	FDR	In Data	Network Objects from Active Data
1	Inflammation_Innate inflammatory response	181	7.11942e-05	0.00912165	7.11942e-05	0.00912165	25	IRAK2, COX-2 (PTGS2), C5aR, TIRAP (Mal), IRAK1/2, IRAK4, PLC-beta, Tissue factor, p38gamma (MAPK12), PLA2, PIB4, LBP, C6, IKK-alpha, cPLA2, p38 MAPK, TLR4, SP-D, RIPK3, IP3R3, IRAKM, IL1RAP, HSPA1A, IP3 receptor, TAB1
2	Inflammation_Kallikrein-kinin system	187	0.000121809	0.00912165	0.000121809	0.00912165	25	COX-2 (PTGS2), Aminopeptidase P2, Plasminogen, PA24A, Plasmin, Coagulation factor XIII, DPP4, CPB2, PLC-beta, Tissue factor, p38gamma (MAPK12), PLA2, PIB4, C1 inhibitor, IKK-alpha, G-protein gamma, cPLA2, nNOS, Coagulation factor XIII A, ACE2, p38 MAPK, Fibrinogen beta, Angiostatin, CD13, IP3 receptor
3	Development_Neurogenesis_Synaptogenesis	180	0.000173196	0.00912165	0.000173196	0.00912165	24	Synaptotagmin, X11, FGF7, ERC2/CAST, Endophilin A1, KCNQ2, N-type Ca(II) channel alpha1B, Synaptotagmin XI, Neurexin beta, TrkB, Synaptotagmin II, Liprin-alpha4, P/Q-type calcium channel alpha-1A subunit, nNOS, Synapsin III, Neurexin 1-beta, SHANK, DLGAP1 (GKAP), TSLC1, Synaptotagmin VII, MUNC13, Frizzled, GRIP, Thrombospondin 2
4	Signal Transduction_Cholecystokinin signaling	106	0.00153871	0.0559007	0.00153871	0.0559007	15	Galpha(i)-specific peptide GPCRs, MSK1/2 (RPS6KA5/4), PCSK5, MSK1, Galpha(q)-specific peptide GPCRs, PLC-beta, PIB4, PC2, RASA2, IKK-alpha, c-Myc, p38 MAPK, Adenylate cyclase, PLC-delta 1, IP3 receptor
5	Cell adhesion_Cell-matrix interactions	211	0.00176901	0.0559007	0.00176901	0.0559007	24	Delta-sarcoglycan, Sarcospan, BETA-IG-H3, Gamma-sarcoglycan, ECM1, COMP, Epsilon-sarcoglycan, CD44 (ICD), Decorin, Fibulin-3, LYVE-1, ITGA10, CD44, TSG-6, Layilin, NOV, SP-D, CD44 soluble, MMP-20, ADAM-TS14, LAMR1, CD44 (EXT), ITGB7, Aggrecanase-2
6	Cell adhesion_Synaptic contact	177	0.00448315	0.118056	0.00448315	0.118056	20	Synaptotagmin, GABA-A receptor alpha-1 subunit, Neurotrimin, Neurexin 1-alpha, SHANK2, Ephrin-A, K(+) channel, subfamily J, Synaptotagmin XI, Neurexin beta, Neurexin alpha, Synaptotagmin II, nNOS, Presenilin 2, Neurexin 1-beta, SHANK, DLGAP1 (GKAP), Synaptotagmin VII, GRIP, IP3 receptor, Presenilin
7	Transport_Potassium transport	194	0.00598856	0.13517	0.00598856	0.13517	21	FXYD7, Kv4.3 channel, CNG-beta, Kir1.1, CNGB1, ATP4A, PARN, KCNQ2, Kv6.3, K(+) channel, subfamily J, KCNAB1, ATP1A3, BNaC1 (ASIC2), KCNK2, Kir3.1, SK4/IK1, P2X2, Connexin 32, Kv8.2, KCNK16, SLC1A7/EAAT5
ACI_Basal D0_Down
Enrichment by Process Networks					Basal_D0_DvsC_Down_padj
#	Networks	Total	pValue	Min FDR	p-value	FDR	In Data	Network Objects from Active Data
1	Cell cycle_Core	118	0.00102788	0.0519414	0.00102788	0.0519414	10	CDK4, CDH1, DP1, Cyclin D3, Survivin, FEN1, Kinase MYT1, Cyclin A, Cyclin D, E2F1
2	Protein folding_Folding in normal condition	119	0.00109707	0.0519414	0.00109707	0.0519414	10	HSP90, HSP47, FKBP10, SGTA, FKBP4, FKBP8, BAG-2, TRAP-1, CDC37, TCP1-zeta-1
3	Cell cycle_G1-S	162	0.00109735	0.0519414	0.00109735	0.0519414	12	CDK4, CDK5RAP3, b-Myb, Cyclin A2, CDH1, DP1, Cyclin D3, TYSY, CDC37, Cyclin A, Cyclin D, E2F1
4	Cell cycle_S phase	148	0.00545761	0.166646	0.00545761	0.166646	10	HSP90, CHTF18, Parathymosin, Cyclin A2, CDH1, DP1, CDK2AP1, FEN1, Cyclin A, E2F1
5	Transport_Manganese transport	104	0.00586782	0.166646	0.00586782	0.166646	8	B3GA3, UCP2, PP2C gamma, PRNP, CDIPT, FEN1, ACON, MIPEP
ACI_Basal D7_Up
Enrichment by Process Networks					Basal_D7_DvsC_Up_padj
#	Networks	Total	pValue	Min FDR	p-value	FDR	In Data	Network Objects from Active Data
1	Transport_Iron transport	108	0.00248899	0.142962	0.00248899	0.142962	4	Holotransferrin, P4HA2, Apotransferrin, Transferrin
2	Development_Neurogenesis in general	193	0.00337703	0.142962	0.00337703	0.142962	5	Hedgehog, Myelin P0 protein, GFRalpha3, Myelin basic protein, ALK
3	Immune response_Phagocytosis	223	0.00623612	0.142962	0.00623612	0.142962	5	MBL2, PIP5KI, IP3 receptor, Actin, PIP5K1A
4	Development_EMT_Regulation of epithelial-to-mesenchymal transition	224	0.00635387	0.142962	0.00635387	0.142962	5	NF-AT2(NFATC1), CYP19, MKL1, Actin, Lysyl oxidase
5	Immune response_Phagosome in antigen presentation	241	0.00860414	0.154875	0.00860414	0.154875	5	MBL2, PIP5KI, IP3 receptor, Actin, PIP5K1A
ACI_Basal D7_Down
Enrichment by Process Networks					Basal_D7_DvsC_Down_padj
#	Networks	Total	pValue	Min FDR	p-value	FDR	In Data	Network Objects from Active Data
1	Protein folding_Folding in normal condition	119	0.00397993	0.0445224	0.00397993	0.0445224	2	HSP90, TRAP-1
2	Signal transduction_Androgen receptor nuclear signaling	126	0.00445224	0.0445224	0.00445224	0.0445224	2	Maspin, HSP90
ACI_Basal D14_Down
Enrichment by Process Networks					Basal_D14_DvsC_Down_padj
#	Networks	Total	pValue	Min FDR	p-value	FDR	In Data	Network Objects from Active Data
1	Transport_Iron transport	108	0.000377408	0.0211349	0.000377408	0.0211349	3	Transferrin, Apotransferrin, Holotransferrin
2	Inflammation_Innate inflammatory response	181	0.00170173	0.0476485	0.00170173	0.0476485	3	Tissue factor, IP3 receptor, IP3R3
3	Transport_Manganese transport	104	0.00881688	0.132763	0.00881688	0.132763	2	Mn(III)-Apotransferrin, Apotransferrin
4	Inflammation_Protein C signaling	108	0.00948305	0.132763	0.00948305	0.132763	2	Tissue factor, IP3 receptor
ACI_Luminal D0_Up
Enrichment by Process Networks					Luminal_D0_DvsC_Up_padj
#	Networks	Total	pValue	Min FDR	p-value	FDR	In Data	Network Objects from Active Data
1	Muscle contraction	174	4.65203e-08	6.885e-06	4.65203e-08	6.885e-06	27	MYBPC1, Ca-ATPase1, Troponin T, cardiac, Beta TnTF, Galpha(i)-specific peptide GPCRs, MYOM1, Troponin T, skeletal, MAP-1A, MyHC, CFTR, MuRF1, cPKC (conventional), Alpha-actinin, Galpha(q)-specific amine GPCRs, Ryanodine receptor 2, NCX1, Protein kinase G1, G-protein alpha-i family, Galpha(q)-specific peptide GPCRs, Triadin, MLCK, MYH4, Alpha-actinin 3, PKC, Guanylate Cyclase 1, soluble, Protein k…
2	Transport_Calcium transport	192	4.26861e-06	0.000315877	4.26861e-06	0.000315877	25	CACNA1I, SMOC2, N-type Ca(II) channel alpha1B, Ca-ATPase1, RIMS1, CACNA1E, P2X4, TRPC5, P2X2, mGluR1, PMCA2b, cPKC (conventional), SLC24A4, Ryanodine receptor 2, NCX1, PKC-gamma, Homer 1, PKD2L2, Otoferlin, Calsyntenin-1, REM1, CatSper3, PMCA4, CACNB4, MIPEP
3	Cell adhesion_Synaptic contact	177	0.000101647	0.00479239	0.000101647	0.00479239	21	Ephrin-B3, RIMS1, Neuroligin 1, GluR3, SLC17A7, BAI1, mGluR1, GABA-A receptor alpha-4 subunit, Ephrin-B, Na(v) beta 1, Alpha-actinin, SHANK, Delta-catenin, NR2B, NCAM1, Calsyntenin-1, Neuroligin, Alpha-actinin 3, SHANK1, OBCAM, DLGAP3 (SAPAP3)
4	Development_Neurogenesis_Synaptogenesis	180	0.000129524	0.00479239	0.000129524	0.00479239	21	Ephrin-B3, N-type Ca(II) channel alpha1B, RIMS1, Neuroligin 1, TRPC5, Galpha(q)-specific metabotropic glutamate GPCRs, TrkC, Neurogranin, Ephrin-B, SHANK, NR2B, Homer 1, DAB1, Neuroligin, ERC2/CAST, Endophilin A1, NT-3, Bassoon, DLGAP3 (SAPAP3), GluR2, Liprin-alpha2
5	Development_Neurogenesis_Axonal guidance	229	0.000233551	0.0069131	0.000233551	0.0069131	24	Ephrin-B3, Dcc, FEZ1, SLIT3, Doublecortin, BAI1, Semaphorin 3A, Integrin, Semaphorin 5A, MyHC, TrkC, cPKC (conventional), Ephrin-B, PCSK5, PI3K cat class IA, Ryanodine receptor 2, PCDHA6, Adenylate cyclase type I, DAB1, SLIT2, NCAM1, Semaphorin 3D, NT-3, Tubulin (in microtubules)
6	Development_Blood vessel morphogenesis	227	0.000511736	0.0110319	0.000511736	0.0110319	23	Galpha(s)-specific nucleotide-like GPCRs, APJ, Alpha-1B adrenergic receptor, PDE, HGF receptor (Met), Galpha(i)-specific peptide GPCRs, Angiopoietin 4, Galpha(q)-specific nucleotide-like GPCRs, CRH receptor 2, PI3K cat class IA, Galpha(q)-specific amine GPCRs, ANGPTL3, Protein kinase G1, G-protein alpha-i family, G-protein alpha-i2, PAR1, Galpha(q)-specific peptide GPCRs, SOS, Galpha(s)-specific …
7	Cell adhesion_Platelet aggregation	158	0.00052178	0.0110319	0.00052178	0.0110319	18	PLA2, P2X2, MYOM1, MyHC, PI3K cat class IA, Alpha-actinin, P2Y12, G-protein alpha-i family, G-protein alpha-i2, Adenylate cyclase, PAR1, Adenylate cyclase type I, PLA2G7, VAV-3, MLCK, PI3K cat class IA (p110-delta), Alpha-actinin 3, AKT(PKB)
8	Neurophysiological process_Transmission of nerve impulse	213	0.00126509	0.0225411	0.00126509	0.0225411	21	GABT, DBH, GluR3, KCNQ5, Galpha(i)-specific peptide GPCRs, mGluR1, Galpha(q)-specific metabotropic glutamate GPCRs, PDE7B, SCN9A, cPKC (conventional), LZTS1, G-protein alpha-i family, SCN2A, G-protein alpha-i2, PKC-gamma, NR2B, Adenylate cyclase type I, GBR2, Kv4.2 channel, SCN4B, GluR2
9	Transport_Sodium transport	229	0.00137074	0.0225411	0.00137074	0.0225411	22	P2X4, P2X7, TRPC5, P2X2, SLC34A1, SLC12A3, SLC12A1, SLICK, ATP1A2, SLC9A10, SCN9A, Na(v) beta 1, SLC24A4, NCX1, SCN3B, NET, SCN2A, SCN3A, HCN1, SLC38A4, SLC6A19, SCN4B
10	Neurophysiological process_Long-term potentiation	82	0.00171255	0.0253457	0.00171255	0.0253457	11	mGluR1, Alpha-synuclein, NR2, Ryanodine receptor 2, NR2B, Adenylate cyclase type I, SOS, Guanylate Cyclase 1, soluble, Protein kinase G, AKT(PKB), GluR2
11	Transport_Potassium transport	194	0.00230015	0.0309475	0.00230015	0.0309475	19	FXYD7, KV1.6, Kv4.3 channel, P2X4, KCNQ5, Kir3.4, P2X2, SLC12A1, SLICK, ATP1A2, KPYR, Kv8.2, NHE9, SLC24A4, Kir3.2, KCNC2, KCNH4, HCN1, Kv4.2 channel
12	Cell adhesion_Cadherins	183	0.0028381	0.0350033	0.0028381	0.0350033	18	Cadherin 8, Protocadherin 15, PTP-2, Protocadherin 7, HGF receptor (Met), Desmoglein 3, Tcf(Lef), PI3K cat class IA, Alpha-actinin, PCDHA6, Delta-catenin, DAB1, Cadherin 10, Alpha-actinin 3, PKC, Cadherin 11, AKT(PKB), Tubulin (in microtubules)
13	Reproduction_GnRH signaling pathway	166	0.00580855	0.0657604	0.00580855	0.0657604	16	Leptin receptor, mGluR1, Galpha(q)-specific metabotropic glutamate GPCRs, GABA-A receptor alpha-4 subunit, PI3K cat class IA, Galpha(s)-specific class A orphan/other GPCRs, Protein kinase G1, G-protein alpha-i family, PKC-gamma, Adenylate cyclase type I, SOS, MEK6(MAP2K6), Guanylate Cyclase 1, soluble, Protein kinase G, AKT(PKB), SOS1
14	Cardiac development_FGF_ErbB signaling	124	0.00622058	0.0657604	0.00622058	0.0657604	13	Troponin T, cardiac, SOX2, Islet-1, MyHC, G-protein alpha-i2, ADAM19, FOG2, SOS, Kv4.2 channel, AKT(PKB), Versican, alpha-MHC, SOS1
15	Reproduction_Gonadotropin regulation	199	0.00686555	0.0677401	0.00686555	0.0677401	18	Leptin receptor, mGluR1, Galpha(q)-specific metabotropic glutamate GPCRs, GABA-A receptor alpha-4 subunit, Secretogranin 1, PI3K cat class IA, Galpha(s)-specific class A orphan/other GPCRs, Protein kinase G1, G-protein alpha-i family, Adenylate cyclase, PKC-gamma, Adenylate cyclase type I, SOS, MEK6(MAP2K6), Guanylate Cyclase 1, soluble, Protein kinase G, AKT(PKB), SOS1
16	Development_Skeletal muscle development	143	0.00838282	0.077541	0.00838282	0.077541	14	MYBPC1, Beta TnTF, HGF receptor (Met), MYOM1, KY protein, Troponin T, skeletal, MyHC, MuRF1, PAX3, Caveolin-3, G-protein alpha-i2, MYH4, ITGA11, alpha-MHC
17	Development_Melanocyte development and pigmentation	50	0.00920299	0.0801201	0.00920299	0.0801201	7	PAX3, PI3K cat class IA, Protein kinase G1, Adenylate cyclase type I, SOS, AKT(PKB), Galpha(s)-specific peptide GPCRs
ACI_Luminal D0_Down
Enrichment by Process Networks					Luminal_D0_DvsC_Down_padj
#	Networks	Total	pValue	Min FDR	p-value	FDR	In Data	Network Objects from Active Data
1	Cell cycle_Core	118	5.64439e-14	4.91062e-12	5.64439e-14	4.91062e-12	14	Nek2A, Cyclin A, MCM6, CDC20, MCM3, Aurora-B, BUB1, CDK1 (p34), Kid, Survivin, MCM5, E2F1, FEN1, CENP-A
2	Cell cycle_S phase	148	6.29782e-09	2.73955e-07	6.29782e-09	2.73955e-07	11	Nek2A, Cyclin A2, Cyclin A, MCM6, MCM3, BUB1, CDK1 (p34), PRIM1, MCM5, E2F1, FEN1
3	Cell cycle_Mitosis	179	4.99168e-07	1.44759e-05	4.99168e-07	1.44759e-05	10	Nek2A, Cyclin A, CDC20, Aurora-B, BUB1, CDK1 (p34), PBK, Kid, Survivin, CENP-A
4	Cytoskeleton_Spindle microtubules	109	1.00556e-06	2.1871e-05	1.00556e-06	2.1871e-05	8	Nek2A, MKLP2, CDC20, Aurora-B, BUB1, CDK1 (p34), Kid, CENP-A
5	Cell cycle_G2-M	206	1.49575e-05	0.00026026	1.49575e-05	0.00026026	9	Nek2A, Cyclin A2, Cyclin A, CDC20, Aurora-B, BUB1, CDK1 (p34), TCP1-zeta-1, Kid
6	Reproduction_Progesterone signaling	215	0.000876422	0.0127081	0.000876422	0.0127081	7	Cyclin A2, Cyclin A, CDC20, BUB1, CDK1 (p34), WNT, GNPI
7	Cell cycle_G1-S	162	0.00108558	0.0134922	0.00108558	0.0134922	6	Nek2A, Cyclin A2, Cyclin A, CDK1 (p34), E2F1, b-Myb
8	Development_Neurogenesis in general	193	0.00265319	0.0288535	0.00265319	0.0288535	6	ACM3, Galpha(q)-specific amine GPCRs, Galpha(i)-specific amine GPCRs, Myelin P0 protein, WNT, CHRM
9	Cell cycle_Meiosis	108	0.00776349	0.075047	0.00776349	0.075047	4	Nek2A, Cyclin A, CDC20, CDK1 (p34)
10	Signal transduction_WNT signaling	177	0.00908654	0.0790529	0.00908654	0.0790529	5	Cyclin A2, WNT5B, Survivin, WNT, E2F1
ACI_Luminal D7_Up
Enrichment by Process Networks					Luminal_D7_DvsC_Up_padj
#	Networks	Total	pValue	Min FDR	p-value	FDR	In Data	Network Objects from Active Data
1	Development_Ossification and bone remodeling	157	0.00450872	0.324628	0.00450872	0.324628	4	PTHrP, TLL1, SFRP4, GHR
ACI_Luminal D7_Down
Enrichment by Process Networks					Luminal_D7_DvsC_Down_padj
#	Networks	Total	pValue	Min FDR	p-value	FDR	In Data	Network Objects from Active Data
1	Cell cycle_S phase	148	0.00011398	0.00911839	0.00011398	0.00911839	7	Cyclin A2, HSP90, Cyclin A, POLA2, ChAF1 subunit B, DP1, FEN1
ACI_Luminal D14_Up
Enrichment by Process Networks					Luminal_D14_DvsC_Up_padj
#	Networks	Total	pValue	Min FDR	p-value	FDR	In Data	Network Objects from Active Data
1	Transcription_mRNA processing	160	3.47044e-08	3.78278e-06	3.47044e-08	3.78278e-06	14	PRPF4B, p54, FUSIP1, TCERG1 (CA150), CDC2L2, Tho2, Srp40, P84, SFRS7 (9G8), SFRS10, hnRNP H1, SFRS12, SFRS2 (SC-35), YT521
2	Cell adhesion_Attractive and repulsive receptors	174	0.0028048	0.101908	0.0028048	0.101908	8	Ephrin-A, ROCK2, SRGAP1, ROCK1, AF-6, ROCK, Ephrin-A2, Semaphorin 3E
3	Muscle contraction	174	0.0028048	0.101908	0.0028048	0.101908	8	ROCK2, NCX1, Tropomyosin, ROCK, Phospholemman, MLCP (reg), MELC, Connexin 45
4	Cytoskeleton_Intermediate filaments	81	0.00523412	0.14263	0.00523412	0.14263	5	ROCK2, ROCK1, ROCK, KIF5B, Kinesin heavy chain
5	Cell adhesion_Cell junctions	163	0.00741534	0.161654	0.00741534	0.161654	7	ROCK2, ROCK1, GJC1, AF-6, ATP1B1, ROCK, Connexin 45
ACI_Luminal D14_Down
Enrichment by Process Networks					Luminal_D14_DvsC_Down_padj
#	Networks	Total	pValue	Min FDR	p-value	FDR	In Data	Network Objects from Active Data
1	Cell cycle_G1-S	162	0.00622561	0.225478	0.00622561	0.225478	3	I-kB, NFKBIE, TRIP15

## Sheet: ACI_adult
ACI_adult_Basal Virgin_Down
Enrichment by Process Networks					Basal.virginD.vs.virginC.txt-down_padj
#	Networks	Total	pValue	Min FDR	p-value	FDR	In Data	Network Objects from Active Data
1	Development_Neurogenesis_Axonal guidance	229	2.3963e-10	3.78615e-08	2.3963e-10	3.78615e-08	47	c-Abl, Semaphorin 3C, GAS7, Plexin A3, N-cadherin, Plexin B3, DSCAM, Semaphorin 5A, PACAP receptor 1, CDC42, Actin cytoskeletal, PKA-reg (cAMP-dependent), IQGAP1, PARD3, PDZ-RhoGEF, Adenylate cyclase type I, SPOCK2, Ephrin-B receptor 1, Semaphorin 6D, Calcyclin, DARPP-32, PCDHA4, Plexin B2, SIAT8D, LIMK1, ERM proteins, ROBO1, Integrin, MyHC, PLC-gamma 1, Actin, S100B, ADAM17, Ephrin-B receptors, …
2	Cell adhesion_Cell junctions	163	1.14765e-09	9.06643e-08	1.14765e-09	9.06643e-08	37	Alpha-fodrin, MAGI-1(BAIAP1), VE-cadherin, BPAG2, N-cadherin, E-cadherin, Beta-catenin, Keratin 8, Nectin-2, Actin cytoskeletal, JAM3, PARD3, Tubulin alpha, Desmocollin 3, Actin cytoplasmic 2, Plakophilin 1, DLG5(P-dlg), Claudin-5, ERK2 (MAPK1), F-Actin, Connexin 26, Desmoglein 3, Fodrin (spectrin), p120-catenin, Claudin-3, Tcf(Lef), DSC2, Actin, ERK1 (MAPK3), Beta-fodrin, ZO-1, Itch, PLC-gamma, …
3	Cell adhesion_Cell-matrix interactions	211	1.82783e-09	9.12005e-08	1.82783e-09	9.12005e-08	43	MMP-12, ITGB4, Collagen XIV, Fibrillin 1, BETA-IG-H3, Galectin-7, ADAM-TS1, Nidogen-2, Fibrillin, LAMG1, ITGA6, ADAM-TS3, COL4A1, alpha-6/beta-4 integrin, ITGA8, ADAM9, MFAP4, LAMC3, COL5A1, LAMB3, Collagen IV, LYVE-1, ITGA10, ITGAM, Collagen V, Thrombospondin 1, Fibronectin, CD38, Integrin, Elastin, COL16A1, Agrin, ADAM17, EGFR, LAMA4, MMP-9, Fibrillin 2, BCAM, LAMA3 (Epiligrin), LAMR1, TIMP1, M…
5	Cell adhesion_Integrin-mediated cell-matrix adhesion	214	2.88609e-09	9.12005e-08	2.88609e-09	9.12005e-08	43	Tensin, ITGB4, Talin, PI4Kalpha, Collagen XIV, Fibrillin 1, Beta-catenin, CDC42, Actin cytoskeletal, Alpha-parvin, CRK, ITGA6, alpha-6/beta-4 integrin, Tubulin alpha, Filamin A, Actin cytoplasmic 2, ITGA8, ERK2 (MAPK1), Collagen IV, ITGA10, LIMK1, MSN (moesin), Fibronectin, ERM proteins, Osteonectin, Integrin, MyHC, Tcf(Lef), Filamin B (TABP), PLC-gamma 1, Actin, LAMA4, ERK1 (MAPK3), CDEP, PI4-ki…
6	Cell adhesion_Attractive and repulsive receptors	174	8.78224e-08	2.31266e-06	8.78224e-08	2.31266e-06	35	c-Abl, Semaphorin 3C, Plexin A3, Collagen XIV, Plexin B3, Semaphorin 5A, CDC42, Actin cytoskeletal, ITGA6, PDZ-RhoGEF, Actin cytoplasmic 2, Ephrin-B receptor 1, Semaphorin 6D, F-Actin, Collagen IV, Plexin B2, ITGAM, LIMK1, HGF receptor (Met), Fibronectin, ROBO1, Integrin, ICAM2, Actin, Ephrin-B receptors, PKA-cat (cAMP-dependent), Neuropilin-1, LARG, ACTB, VAV-2, ERK1/2, p190RhoGAP, FAK1, ICAM4, …
7	Development_Regulation of angiogenesis	221	2.15281e-07	4.8592e-06	2.15281e-07	4.8592e-06	40	IL-1RI, Plasminogen, N-cadherin, Beta-catenin, Galpha(i)-specific peptide GPCRs, STAT5, Semaphorin 5A, VEGFR-1, IRAK1/2, CRK, RelA (p65 NF-kB subunit), Galpha(q)-specific peptide GPCRs, EDNRB, Plasmin, NF-kB, Actin cytoplasmic 2, Ephrin-B receptor 1, ERK2 (MAPK1), Thrombospondin 1, Osteonectin, TGF-beta receptor type II, HMDH, EGFR, Ephrin-B receptors, ERK1 (MAPK3), S1P, MMP-9, ZO-1, IRAK1, Angio…
8	Development_EMT_Regulation of epithelial-to-mesenchymal transition	224	2.31539e-06	4.5729e-05	2.31539e-06	4.5729e-05	38	c-Abl, NOTCH1 (NICD), IL-1RI, VE-cadherin, N-cadherin, E-cadherin, Beta-catenin, Keratin 8, Tuberin, CDC42, CRK, RelA (p65 NF-kB subunit), BMP7, FRS2, NOTCH1 receptor, Lysyl oxidase, PDGF-R-alpha, PDGF receptor, NOTCH1 (NEXT), HGF receptor (Met), GSC, Fibronectin, WNT, Actin, TGF-beta receptor type II, ADAM17, EGFR, MMP-9, ZO-1, DOCK1, EDNRA, ACTB, LOXL2, mTOR, ERK1/2, TGF-beta receptor type I, P…
9	Cytoskeleton_Actin filaments	176	3.27756e-06	5.75393e-05	3.27756e-06	5.75393e-05	32	c-Abl, Alpha-fodrin, Tensin, Talin, BPAG2, SPTBN(spectrin1-4), CDC42, Actin cytoskeletal, LATS1, CRK, LASP1, Filamin A, ERK2 (MAPK1), Myosin I, LIMK1, MSN (moesin), ERM proteins, Fodrin (spectrin), Troponin T, skeletal, MyHC, Filamin B (TABP), Actin, ERK1 (MAPK3), Beta-fodrin, Myosin Va, Myosin IXb, ACTB, Fascin, ERK1/2, Spectrin beta, erythrocytic, FAK1, VIL2 (ezrin)
10	Cell adhesion_Amyloid proteins	195	4.27658e-06	6.757e-05	4.27658e-06	6.757e-05	34	c-Abl, NOTCH1 (NICD), VE-cadherin, WNT2B, E-cadherin, Beta-catenin, CDC42, Actin cytoskeletal, WNT5A, Notch, Filamin A, Actin cytoplasmic 2, E-cadherin (CTF1), NOTCH1 receptor, ADAM9, ERK2 (MAPK1), Collagen IV, E-cadherin (CTF2), SR-BI, LIMK1, BACE1, NOTCH2, Fibronectin, p120-catenin, Tcf(Lef), Agrin, Filamin B (TABP), WNT, Actin, ADAM17, ERK1 (MAPK3), ACTB, ERK1/2, FAK1
11	Development_Blood vessel morphogenesis	227	8.23781e-06	0.000118325	8.23781e-06	0.000118325	37	NOTCH1 (NICD), Plasminogen, Beta-catenin, Galpha(i)-specific peptide GPCRs, STAT5, S1P1 receptor, VEGFR-1, TBX1, CRK, RelA (p65 NF-kB subunit), Notch, PAR1, Galpha(q)-specific peptide GPCRs, EDNRB, Plasmin, NF-kB, NOTCH1 receptor, ERK2 (MAPK1), NOTCH1 (NEXT), Furin, PDE, HGF receptor (Met), Fibronectin, ADAM17, EGFR, Galpha(q)-specific amine GPCRs, ERK1 (MAPK3), Alpha-1A adrenergic receptor, Neur…
12	Transcription_Nuclear receptors transcriptional regulation	195	1.1427e-05	0.000150455	1.1427e-05	0.000150455	33	IRAK2, RXRA, IL-1RI, MED1, CAR, Tuberin, MED12, PKA-reg (cAMP-dependent), IRAK1/2, VDR/RXR-alpha, NCOA1 (SRC1), Adenylate cyclase type I, CAR/RXR-alpha, NOR1, PDGF-R-alpha, ERK2 (MAPK1), TFIIB, RXR, Esrrg, ROR-alpha, NCOA3 (pCIP/SRC3), RIP140, VDR, TRAP100, EGFR, ERK1 (MAPK3), PKA-cat (cAMP-dependent), XIAP, Calreticulin, IRAK1, ERK1/2, TGF-beta receptor type I, PR (nuclear)
13	Cardiac development_Wnt_beta-catenin, Notch, VEGF, IP3 and integrin signaling	151	2.6299e-05	0.000319634	2.6299e-05	0.000319634	27	Semaphorin 3C, NOTCH1 (NICD), VE-cadherin, Fibrillin 1, Beta-catenin, VEGFR-1, PECAM1, TAZ, TBX1, NF-AT4(NFATC3), NOTCH1 receptor, NOTCH1 (NEXT), Thrombospondin 1, MyHC, Tcf(Lef), WNT, ADAM17, VANGL2, PKA-cat (cAMP-dependent), XIAP, TBX3, Alpha-1A adrenergic receptor, PLC-gamma, IP3 receptor, GLI-2, FAK1, LRP6
14	Cytoskeleton_Regulation of cytoskeleton rearrangement	183	5.31987e-05	0.000600385	5.31987e-05	0.000600385	30	Alpha-fodrin, Talin, SPTBN(spectrin1-4), CDC42, Actin cytoskeletal, ARF3, CRK, PARD3, PDZ-RhoGEF, Tubulin alpha, Filamin A, ERK2 (MAPK1), LIMK1, MSN (moesin), ERM proteins, Fodrin (spectrin), MyHC, Filamin B (TABP), Actin, ERK1 (MAPK3), Beta-fodrin, Myosin IXb, DOCK1, ACTB, VAV-2, ERK1/2, Spectrin beta, erythrocytic, PREX1, FAK1, VIL2 (ezrin)
15	Cell adhesion_Platelet aggregation	158	6.01408e-05	0.000633484	6.01408e-05	0.000633484	27	Talin, Pyk2(FAK2), PECAM1, PKA-reg (cAMP-dependent), Adenylate cyclase type IV, PAR1, Adenylate cyclase type I, Filamin A, Slp76, Collagen IV, PLA2, Thrombospondin 1, MyHC, ENP1, THAS, cPLA2, PLC-gamma 1, ENTPD2-alpha, Adenylate cyclase, PKA-cat (cAMP-dependent), PLC-gamma, CD36, VAV-2, IP3 receptor, SLC21A2, Adenylate cyclase type VII, FAK1
16	Inflammation_Protein C signaling	108	0.000176817	0.00174607	0.000176817	0.00174607	20	IRAK2, Plasminogen, S1P1 receptor, Actin cytoskeletal, IRAK1/2, PAR1, Plasmin, NF-kB, ERK2 (MAPK1), LIMK1, Actin, ERK1 (MAPK3), TLR4, IRAK1, ACTB, IP3 receptor, ERK1/2, Galpha(i)-specific EDG GPCRs, NF-kB p65/p65, FAK1
17	Inflammation_Amphoterin signaling	118	0.000219368	0.00192556	0.000219368	0.00192556	21	IRAK2, CDC42, Actin cytoskeletal, IRAK1/2, RelA (p65 NF-kB subunit), NF-kB, ERK2 (MAPK1), ITGAM, LIMK1, MyHC, Actin, S100B, ERK1 (MAPK3), MMP-9, TLR4, IRAK1, ACTB, ERK1/2, E-selectin, MMP-14, NF-kB p65/p65
18	Proteolysis_Connective tissue degradation	118	0.000219368	0.00192556	0.000219368	0.00192556	21	MMP-12, Plasminogen, ADAM-TS1, ADAM-TS3, Matriptase, Plasmin, ADAM9, EDEM, Collagen IV, PC7, Furin, PACE4, Fibronectin, Elastin, COL16A1, ADAM17, MMP-9, SERPINA3 (ACT), TIMP1, MMP-14, Aggrecanase-2
19	Immune response_Phagocytosis	223	0.000394117	0.00327739	0.000394117	0.00327739	32	MBL2, Talin, Pyk2(FAK2), CDC42, Actin cytoskeletal, CRK, RelA (p65 NF-kB subunit), NF-kB, Actin cytoplasmic 2, Slp76, SR-BI, Myosin I, LIMK1, MSN (moesin), Fibronectin, ERM proteins, ENDO180, MyHC, CORO1A(CLABP, TACO), PLC-gamma 1, Actin, TLR4, Myosin Va, Calreticulin, Myosin IXb, PLC-gamma, DOCK1, ACTB, IP3 receptor, BLNK, NF-kB p65/p65, VIL2 (ezrin)
20	Reproduction_Progesterone signaling	215	0.000445048	0.00351588	0.000445048	0.00351588	31	Beta-catenin, ADAM-TS1, HPGD, MAD1 (mitotic checkpoint), PKA-reg (cAMP-dependent), Relaxin 2, RelA (p65 NF-kB subunit), NCOA1 (SRC1), AKR1C3, Galpha(q)-specific peptide GPCRs, Adenylate cyclase type I, ERK2 (MAPK1), TFIIB, MST3, CDC25C, PLA2, NCOA3 (pCIP/SRC3), HGF receptor (Met), HSD11B1, Fibronectin, Tcf(Lef), WNT, EGFR, ERK1 (MAPK3), RNTRE, Adenylate cyclase, PKA-cat (cAMP-dependent), IP3 rece…
21	Cell adhesion_Platelet-endothelium-leucocyte interactions	174	0.000735555	0.00553417	0.000735555	0.00553417	26	Plasminogen, DDR1, MAGI-1(BAIAP1), PECAM1, JAM3, Plasmin, NF-kB, Ephrin-B receptor 1, PDGF-R-alpha, Thrombospondin 4, Collagen IV, PDGF receptor, ITGAM, Collagen V, Thrombospondin 1, HGF receptor (Met), Fibronectin, TGF-beta receptor type II, EGFR, MMP-9, ZO-1, Angiostatin, CD36, E-selectin, PDGF-R-beta, FAK1
22	Development_Hedgehog signaling	253	0.000881876	0.00633348	0.000881876	0.00633348	34	NOTCH1 (NICD), p63, PRKAR2A, Beta-catenin, PKA-reg type II (cAMP-dependent), BOC, PKA-reg (cAMP-dependent), TBX1, WNT5A, BMP7, PDZ-RhoGEF, Adenylate cyclase type I, Filamin A, FRS2, NOTCH1 receptor, ROR-alpha, NOTCH1 (NEXT), Basonuclin, Furin, CDK11, FASN, Gremlin, ADAM17, ERK1 (MAPK3), MMP-9, Adenylate cyclase, PKA-cat (cAMP-dependent), Itch, TCF7L2 (TCF4), Smoothened, GLI-2, Adenylate cyclase t…
23	Cell adhesion_Glycoconjugates	162	0.00131275	0.00901804	0.00131275	0.00901804	24	Pyk2(FAK2), Galectin-7, CDC42, Actin cytoskeletal, CCL21, Actin cytoplasmic 2, CD45, ERK2 (MAPK1), LIMK1, Fibronectin, Integrin, Elastin, Agrin, TEC, Actin, EGFR, ERK1 (MAPK3), BDNF, LI-cadherin, ACTB, ERK1/2, E-selectin, BLNK, FAK1
24	Inflammation_Neutrophil activation	215	0.00195514	0.0125487	0.00195514	0.0125487	29	GRO-2, Galpha(i)-specific peptide GPCRs, Actin cytoskeletal, PA24A, Adenylate cyclase type IV, Adenylate cyclase type I, NF-kB, iNOS, PLD1, ERK2 (MAPK1), ITGAM, PLA2, LIMK1, Apaf-1, ICAM2, cPLA2, Actin, GRO-3, ERK1 (MAPK3), Adenylate cyclase, ACTB, IP3 receptor, ERK1/2, E-selectin, Adenylate cyclase type VII, PREX1, NF-kB p65/p65, ICAM4, NSGPeroxidase
25	Signal transduction_NOTCH signaling	235	0.00198556	0.0125487	0.00198556	0.0125487	31	NOTCH1 (NICD), NOTCH2 (2ICD), p63, eIF4B, Beta-catenin, Tuberin, WNT5A, SFRP3 (FRZB1), RelA (p65 NF-kB subunit), NF-kB, NOTCH1 receptor, PDGF-R-alpha, ERK2 (MAPK1), PDGF receptor, NOTCH1 (NEXT), Furin, NOTCH2, CIR, BRM, WNT, TGF-beta receptor type II, ADAM17, EGFR, ERK1 (MAPK3), mTOR, ERK1/2, TGF-beta receptor type I, PDGF-R-beta, NOTCH1 precursor, NF-kB p65/p65, ErbB3
26	Reproduction_Feeding and Neurohormone signaling	210	0.00275536	0.016207	0.00275536	0.016207	28	PAM, Tuberin, STAT5A, Galpha(i)-specific peptide GPCRs, STAT5, PP2A regulatory, LAMG1, PKA-reg (cAMP-dependent), Galpha(q)-specific peptide GPCRs, Adenylate cyclase type I, NF-kB, ADAM9, Proepithelin, IDE, c-Kit, Integrin, PLC-gamma 1, STAT5B, TGF-beta receptor type II, ERK1 (MAPK3), PKA-cat (cAMP-dependent), Substance P receptor, PC1, PLC-gamma, mTOR, TGF-beta receptor type I, FAK1, RPL14
27	Signal Transduction_Cholecystokinin signaling	106	0.00276956	0.016207	0.00276956	0.016207	17	Pyk2(FAK2), Galpha(i)-specific peptide GPCRs, M-Ras, PKA-reg (cAMP-dependent), Galpha(q)-specific peptide GPCRs, FRS2, ERK2 (MAPK1), PLC-gamma 1, Adenylate cyclase, PKA-cat (cAMP-dependent), PC1, PLC-gamma, LARG, IP3 receptor, ERK1/2, Adenylate cyclase type VII, FAK1
28	Signal transduction_ESR1-membrane pathway	91	0.00367995	0.0207654	0.00367995	0.0207654	15	Actin cytoskeletal, PKA-reg (cAMP-dependent), NCOA1 (SRC1), Adenylate cyclase type IV, Adenylate cyclase type I, NCOA3 (pCIP/SRC3), MSN (moesin), EGFR, Adenylate cyclase, PKA-cat (cAMP-dependent), ERK1/2, Adenylate cyclase type VII, PR (membrane), PR (nuclear), ErbB3
29	Immune response_BCR pathway	137	0.00383203	0.020878	0.00383203	0.020878	20	IFI17, CDC42, Actin cytoskeletal, NF-AT4(NFATC3), IQGAP1, NF-kB, CD45, BCAP, ERK2 (MAPK1), PLC-gamma 1, Actin, ERK1 (MAPK3), NF-AT, PLC-gamma, VAV-2, IP3 receptor, mTOR, ERK1/2, BLNK, NF-kB p65/p65
30	Apoptosis_Anti-apoptosis mediated by external signals via NF-kB	111	0.00452016	0.0238062	0.00452016	0.0238062	17	OX40L(TNFSF4), PP2A regulatory, PKA-reg (cAMP-dependent), IRAK1/2, RelA (p65 NF-kB subunit), NF-kB, PDGF-R-alpha, PDGF receptor, Fibronectin, CSF2RB, TLR4, Adenylate cyclase, PKA-cat (cAMP-dependent), XIAP, RIPK1, PDGF-R-beta, FAK1
31	Cytoskeleton_Macropinocytosis and its regulation	85	0.0049732	0.0253473	0.0049732	0.0253473	14	AMPK alpha subunit, CDC42, Actin cytoskeletal, Tubulin alpha, ANKFY1, PDGF-R-alpha, PDGF receptor, LIMK1, HGF receptor (Met), EGFR, AMPK beta subunit, VAV-2, PDGF-R-beta, FAK1
32	Inflammation_MIF signaling	141	0.00533465	0.0263399	0.00533465	0.0263399	20	IRAK2, PKA-reg (cAMP-dependent), IRAK1/2, Adenylate cyclase type IV, Adenylate cyclase type I, NF-kB, CD74, iNOS, ERK2 (MAPK1), PLA2, cPLA2, ERK1 (MAPK3), TLR4, Adenylate cyclase, PKA-cat (cAMP-dependent), IRAK1, IP3 receptor, ERK1/2, Adenylate cyclase type VII, NF-kB p65/p65
33	Immune response_Phagosome in antigen presentation	241	0.00554673	0.0265571	0.00554673	0.0265571	30	MBL2, Talin, Pyk2(FAK2), Beta-2-microglobulin, Sec15B, CDC42, Actin cytoskeletal, CRK, NF-kB, Actin cytoplasmic 2, CD74, SEC61 alpha, Slp76, LIMK1, MSN (moesin), Fibronectin, ERM proteins, ENDO180, SEC15L, PLC-gamma 1, Actin, TLR4, Calreticulin, PLC-gamma, DOCK1, ACTB, IP3 receptor, BLNK, NF-kB p65/p65, VIL2 (ezrin)
34	Immune response_TCR signaling	174	0.00705217	0.0327719	0.00705217	0.0327719	23	CD8 alpha, AP1G1, CDC42, Actin cytoskeletal, NF-AT4(NFATC3), RelA (p65 NF-kB subunit), NF-kB, CD45, Slp76, ERK2 (MAPK1), PAG, CD8, LIMK1, ICAM2, PLC-gamma 1, Actin, ERK1 (MAPK3), VHR, NF-AT, IP3 receptor, ERK1/2, NF-kB p65/p65, Beta-adaptin 2
35	Signal transduction_Androgen receptor signaling cross-talk	72	0.00817748	0.0369155	0.00817748	0.0369155	12	Beta-catenin, Tuberin, PKA-reg (cAMP-dependent), NF-kB, ERK2 (MAPK1), WNT, TGF-beta receptor type II, EGFR, PKA-cat (cAMP-dependent), mTOR, ERK1/2, TGF-beta receptor type I
36	Development_Neuromuscular junction	147	0.00847057	0.0371764	0.00847057	0.0371764	20	c-Abl, Talin, MAGI-1(BAIAP1), CDC42, Actin cytoskeletal, LAMG1, Talin-1, Actin cytoplasmic 2, ERK2 (MAPK1), Collagen IV, Agrin, PLC-gamma 1, LAMA4, ERK1 (MAPK3), PLC-gamma, ACTB, ERK1/2, Dystroglycan, FAK1, ErbB3
ACI_adult_Basal Virgin_Up
Enrichment by Process Networks					Basal.virginD.vs.virginC.txt-up_padj
#	Networks	Total	pValue	Min FDR	p-value	FDR	In Data	Network Objects from Active Data
1	Transcription_mRNA processing	160	2.24833e-06	0.000343995	2.24833e-06	0.000343995	22	SIP1, FUSIP1, UPF3A, PSF, CDC2L2, P84, CPSF6, hnRNP A2, U2AF35, PABPC1, SFRS7 (9G8), SF3A2, SAFB, hnRNP L, TCERG1 (CA150), SFRS10, RALY, SF3B4, U2 snRNP B2, SRRM1, U1-70K, RBM8 (Y14)
2	Transcription_Chromatin modification	126	4.17941e-05	0.00319725	4.17941e-05	0.00319725	17	SMYD3, Tip60, Histone H2AX, RBBP7 (RbAp46), PRMT1, N-CoR, Histone H3.3, Sirtuin7, Histone H2, HP1 gamma, Histone H2A, HDAC3, H2AFZ, SET7, Histone H3, HDAC2, Mi-2 alpha
3	Muscle contraction	174	9.26712e-05	0.00472623	9.26712e-05	0.00472623	20	MLCP (cat), Ca-ATPase1, CACNB1, Calponin-3, MLCP (reg), PKC-alpha, MyHC, HCN4, cPKC (conventional), ACTA1, DMPK, Actin, Alpha-actinin, Galpha(q)-specific prostanoid GPCRs, ALDOA, PP2A catalytic, MRLC, Calmodulin, Actin muscle, PKC
4	Cell cycle_G1-S Growth factor regulation	195	0.000158871	0.00607683	0.000158871	0.00607683	21	p21, GSK3 alpha/beta, JunB, PKC-alpha, MKK7 (MAP2K7), TGF-beta 1, TGF-beta, c-Myc, Cyclin E, cPKC (conventional), ERF, RBM5, MEK4/7, CSDA, Tob1, PP2A catalytic, E2F4, PKC, MDM2, CDK2, CKS1
5	Development_Regulation of telomere length	53	0.000504736	0.0154449	0.000504736	0.0154449	9	p21, NOLA1 (GAR1), PKC-alpha, PTOP, c-Myc, Max, PP2A catalytic, p23 co-chaperone, CDK2
6	Cytoskeleton_Actin filaments	176	0.000863937	0.0195806	0.000863937	0.0195806	18	Piccolo, ARPC5, CIP4, Non-muscle myosin IIA, VASP, TRIPs, MyHC, Migfilin, ACTA1, Actin, Alpha-actinin, Zyxin, CAPZA, WASF2, MRLC, ARPC2, Actin muscle, Alpha-actinin 1
7	Cell cycle_G1-S	162	0.000895842	0.0195806	0.000895842	0.0195806	17	p21, Ubiquitin, BTG3, CNOT7, Importin (karyopherin)-alpha, Cyclin H, Karyopherin alpha 2, UBE1C, p57, CKS2, c-Myc, Cyclin E, HDAC3, E2F4, MDM2, CDK2, CKS1
8	Cell cycle_G0-G1	71	0.0011492	0.0201797	0.0011492	0.0201797	10	p21, PP2C alpha, RAP-1A, G0/G1switch 2, CtBP, PP2C beta, RHEB2, E2F4, CDK2, HDAC2
9	Reproduction_Male sex differentiation	242	0.00118704	0.0201797	0.00118704	0.0201797	22	p21, UNR, DAZAP1, HSP70, HSF1, WDR33, Bcl-6, DAZAP, Histone H2AX, PAFAH alpha (LIS1), TGF-beta 1, Par-4, Clathrin light chain, UBE2B, c-Myc, Histone H2, Histone H2A, p90RSK1, Calmodulin, TAB2, PKC, BI-1
10	Transcription_Transcription by RNA polymerase II	159	0.00195917	0.0299753	0.00195917	0.0299753	16	Cyclin H, DRAP1, Cyclin K, TFIIE, beta subunit, Parafibromin, CDK9, N-CoR, SNAP45, SRB7, TFIIH p44 subunit, TCERG1 (CA150), SNAP50, VDRIP, POLR2G, PAF1, Elongin C
11	Proteolysis_Ubiquitin-proteasomal proteolysis	166	0.0030416	0.0423059	0.0030416	0.0423059	16	UEV1A, Ubiquitin, SUMO-1, PSMA5, HSP70, p47, RAD18, UBE2B, UBC7, E2N(UBC13), UBE2D2, Elongin C, UCHL3, MMS2, MDM2, UBC6
12	DNA damage_DBS repair	116	0.00558368	0.0679426	0.00558368	0.0679426	12	NEK1, Ubiquitin, SUMO-1, PSF, Tip60, Histone H2AX, Sirtuin7, PNKP, E2N(UBC13), PP2A catalytic, Histone H3, MMS2
13	Neurophysiological process_Corticoliberin signaling	49	0.0057729	0.0679426	0.0057729	0.0679426	7	RAP-1A, PKC-alpha, cPKC (conventional), TBX19, G-protein alpha-s, Calmodulin, NUR77
14	Cell cycle_Mitosis	179	0.00635447	0.0694453	0.00635447	0.0694453	16	Ubiquitin, Importin (karyopherin)-alpha, BUB3, Karyopherin alpha 2, PAFAH alpha (LIS1), Dynein 1, cytoplasmic, intermediate chains, MAPRE3(EB3), PARP-2, Actin, HP1 gamma, DYI2, Cyclophilin G, HP1, CAPZA, MPP8, Histone H3
15	Cytoskeleton_Regulation of cytoskeleton rearrangement	183	0.00782174	0.0797818	0.00782174	0.0797818	16	RAP-1A, ARPC5, ARF6, MyHC, ACTA1, Actin, Alpha-actinin, Zyxin, CAPZA, WASF2, MRLC, ARPC2, G-protein alpha-s, Actin muscle, PKC, Alpha-actinin 1
ACI_adult_Luminal parous_UP
Enrichment by Process Networks					Luminal.parousD.vs.parousC.txt-up_padj
#	Networks	Total	pValue	Min FDR	p-value	FDR	In Data	Network Objects from Active Data
1	Cell adhesion_Integrin-mediated cell-matrix adhesion	214	7.3474e-05	0.00822909	7.3474e-05	0.00822909	10	Syndecan-4, LAMA4, ERM proteins, ITGA10, ITGB4, p190RhoGAP, Filamin B (TABP), Vinculin, LAMA3 (Epiligrin), VIL2 (ezrin)
2	Development_Regulation of angiogenesis	221	0.00838314	0.346128	0.00838314	0.346128	7	Angiotensin II, Angiogenin, MMP-14, Angiotensin III, PDK (PDPK1), FXR, Clusterin
ACI_adult_Luminal parous_Down
Enrichment by Process Networks					Luminal.parousD.vs.parousC.txt-down_padj
#	Networks	Total	pValue	Min FDR	p-value	FDR	In Data	Network Objects from Active Data
1	Transcription_Chromatin modification	126	0.00740782	0.26464	0.00740782	0.26464	3	TLK2, PRMT1, Tip60
ACI_adult_Luminal virgin_Down
Enrichment by Process Networks					Luminal.virginD.vs.virginC.txt-down_padj
#	Networks	Total	pValue	Min FDR	p-value	FDR	In Data	Network Objects from Active Data
1	Development_Cartilage development	66	0.00927357	0.0185471	0.00927357	0.0185471	1	COL9A2

## Sheet: SD_NMU study
SD+NMU_Basal_TBvsVeh_Down
Enrichment by Process Networks					Basal_TBvsVeh_Down_padj
#	Networks	Total	pValue	Min FDR	p-value	FDR	In Data	Network Objects from Active Data
1	Inflammation_IgE signaling	140	0.000101712	0.00949567	0.000101712	0.00949567	7	PLC-gamma, MEK1/2, Slp76, PLA2, MEK1(MAP2K1), cPLA2, PLC-gamma 2
2	Signal Transduction_Cholecystokinin signaling	106	0.000168065	0.00949567	0.000168065	0.00949567	6	PLC-gamma, MEK1/2, MSK1, MEK1(MAP2K1), MSK1/2 (RPS6KA5/4), PLC-gamma 2
3	Translation_Regulation of initiation	127	0.00044866	0.0136306	0.00044866	0.0136306	6	MEK1/2, MSK1, MEK1(MAP2K1), MSK1/2 (RPS6KA5/4), XIAP, TGF-beta receptor type II
4	Reproduction_Male sex differentiation	242	0.000550402	0.0136306	0.000550402	0.0136306	8	MSK1, SHBG, MEK1(MAP2K1), cAMP-GEFI, PMEPA1, TR4, XIAP, TGF-beta receptor type II
5	Inflammation_Kallikrein-kinin system	187	0.000603122	0.0136306	0.000603122	0.0136306	7	Cytosolic phospholipase A2 beta, PLC-gamma, MEK1/2, PLA2, MEK1(MAP2K1), cPLA2, PLC-gamma 2
6	Inflammation_NK cell cytotoxicity	163	0.00165796	0.0312248	0.00165796	0.0312248	6	PLC-gamma, MEK1/2, Slp76, MEK1(MAP2K1), PLC-gamma 2, Perforin
7	Reproduction_Spermatogenesis, motility and copulation	232	0.00212358	0.0342807	0.00212358	0.0342807	7	MSK1, SHBG, MEK1(MAP2K1), cAMP-GEFI, TR4, XIAP, TGF-beta receptor type II
8	Neurophysiological process_Circadian rhythm	76	0.00289806	0.0409351	0.00289806	0.0409351	4	MEK1(MAP2K1), cAMP-GEFI, VIP receptor 1, CRY1
9	Development_Hemopoiesis, Erythropoietin pathway	136	0.00414002	0.0461836	0.00414002	0.0461836	5	PLC-gamma, MEK1/2, MSK1, MEK1(MAP2K1), XIAP
10	Immune response_BCR pathway	137	0.0042714	0.0461836	0.0042714	0.0461836	5	PLC-gamma, MEK1/2, CD22, MEK1(MAP2K1), PLC-gamma 2
11	Reproduction_Gonadotropin regulation	199	0.00449575	0.0461836	0.00449575	0.0461836	6	MEK1/2, HDAC4, MEK1(MAP2K1), HDAC5, VIP receptor 1, cPLA2
12	Inflammation_Histamine signaling	215	0.00653134	0.0615035	0.00653134	0.0615035	6	Cytosolic phospholipase A2 beta, PLC-gamma, PLA2, MEK1(MAP2K1), cPLA2, PLC-gamma 2
13	Cell adhesion_Platelet aggregation	158	0.0077707	0.0665319	0.0077707	0.0665319	5	PLC-gamma, Slp76, PLA2, cPLA2, PLC-gamma 2
14	Reproduction_FSH-beta signaling pathway	161	0.00839668	0.0665319	0.00839668	0.0665319	5	Giot1, MEK1/2, SHBG, MEK1(MAP2K1), TGF-beta receptor type II
15	Inflammation_IL-2 signaling	104	0.00883166	0.0665319	0.00883166	0.0665319	4	PLC-gamma, MEK1/2, MEK1(MAP2K1), PLC-gamma 2
16	Signal transduction_NOTCH signaling	235	0.00993598	0.0701728	0.00993598	0.0701728	6	MEK1/2, HEY2, MEK1(MAP2K1), WNT5B, WNT, TGF-beta receptor type II
SD+NMU_Basal_TBvsVeh_Up
Enrichment by Process Networks					Basal_TBvsVeh_Up_padj
#	Networks	Total	pValue	Min FDR	p-value	FDR	In Data	Network Objects from Active Data
1	Response to hypoxia and oxidative stress	160	3.09493e-06	0.000253785	3.09493e-06	0.000253785	10	PRDX4, GSTK1, Peroxiredoxin, Androgen receptor, GSTM2, GSTM3, GSTA1, MGST3, MGST, GSTA5
2	DNA damage_BER-NER repair	104	0.00345096	0.119444	0.00345096	0.119444	5	RFC4, NTH1, DDB2, PARP-1, POLD reg (p50)
3	Reproduction_Feeding and Neurohormone signaling	210	0.00436992	0.119444	0.00436992	0.119444	7	Androgen receptor, LALBA, B4GT1, Lactose synthase, Melatonin receptor 1A, Beta-casein, CYP19
4	Translation_Translation in mitochondria	180	0.00827204	0.169577	0.00827204	0.169577	6	MRPS21, MRPL24, MRPL11, MRPS23, MRPL21, MRPL55
SD+NMU_Basal_TFvsTB_Down
Enrichment by Process Networks					Basal_TFvsTB_Down_padj
#	Networks	Total	pValue	Min FDR	p-value	FDR	In Data	Network Objects from Active Data
1	Translation_Translation in mitochondria	180	3.95525e-06	0.000510227	3.95525e-06	0.000510227	16	MRPL13, Mt 28S L42, MRPL23, MRPS9, MRPL48, MRPL21, MRPL55, MRPS21, MRPL24, MRPL11, MRPS16, MRPS25, MRPL35, MRPS33, MRPS23, MRPS15
2	Translation_Elongation-Termination	232	2.58856e-05	0.00166962	2.58856e-05	0.00166962	17	RPL41, RPL7, RPL19, RPS3A, RPL29, RPL9, eEF1B, RPS21, RPL23, RPL21, SRP14, RPL11, RPL17, RPS29, GFM1, RPS4, RPS15a
3	Translation_Translation initiation	171	4.1276e-05	0.00177487	4.1276e-05	0.00177487	14	RPL41, RPL7, RPL19, RPS3A, RPL29, RPL9, RPS21, RPL23, RPL21, RPL11, RPL17, RPS29, RPS4, RPS15a
4	Cell cycle_S phase	148	0.000162902	0.00525358	0.000162902	0.00525358	12	Histone H1.5, HSP90, RFC4, RPA3, Geminin, MCM3, PRIM1, CHTF18, PRIM2A, Separase, POLD reg (p50), Histone H1
5	Response to hypoxia and oxidative stress	160	0.000337688	0.00768859	0.000337688	0.00768859	12	PRDX4, GSTM1, Peroxiredoxin, GSTM3, GSTA1, MGST3, MGST2, PRDX1, GSTK1, MGST, SOD1, GSTA5
6	Apoptosis_Apoptotic nucleus	161	0.000357609	0.00768859	0.000357609	0.00768859	12	Histone H1.5, Cytochrome c, NDPK A, Ku80, NRIF3, Galectin-7, GAS2, Tubulin alpha, Separase, XRCC4, Histone H1, DJ-1
7	DNA damage_BER-NER repair	104	0.00285189	0.0525562	0.00285189	0.0525562	8	RFC4, NTH1, RPA3, POLG cat, PARP-2, DDB2, TFB5, POLD reg (p50)
8	Cytoskeleton_Cytoplasmic microtubules	115	0.00527962	0.0686982	0.00527962	0.0686982	8	Tubulin alpha 1A, Dynein, axonemal, light chains, Tubulin alpha-1B, DNAL4, Dynein 2, cytoplasmic, heavy chain, Tubulin alpha, Stathmin, ARL2
9	Proteolysis_Ubiquitin-proteasomal proteolysis	166	0.00530303	0.0686982	0.00530303	0.0686982	10	UBCH8, HSP90, PSMB3, PSMA1, PSMB10, PSMD10 (Gankyrin), PSMA6, PSMA2, PSMB6, SELS
10	Immune response_Antigen presentation	193	0.00532544	0.0686982	0.00532544	0.0686982	11	HSP90, AP3S2, PSMB3, TRAP-1, PSMA1, PSMD10 (Gankyrin), PSMA6, PSMA2, SEC61 gamma, PSMB6, SEC61 beta
SD+NMU_Basal_TFvsTB_Up
Enrichment by Process Networks					Basal_TFvsTB_Up_padj
#	Networks	Total	pValue	Min FDR	p-value	FDR	In Data	Network Objects from Active Data
1	Cell adhesion_Leucocyte chemotaxis	180	3.63547e-06	0.000519872	3.63547e-06	0.000519872	15	Alpha-actinin, CCL5, CCL3L1, ITK, CD3, VAV-1, MIP-1-beta, PLC-gamma, Paxillin, Slp76, VASP, FYB1, CCL22, Eotaxin-2, PLC-gamma 2
2	Immune response_Phagocytosis	223	4.773e-05	0.00273727	4.773e-05	0.00273727	15	Alpha-actinin, Casein kinase II, alpha chains, Hck, VAV-1, Casein kinase II, alpha' chain (CSNK2A2), Fc gamma RII beta, PLC-gamma, Paxillin, Slp76, VASP, FYB1, Alpha-actinin 1, CORO1A(CLABP, TACO), PLC-gamma 2, Fc gamma RII alpha
3	Signal Transduction_Cholecystokinin signaling	106	5.74253e-05	0.00273727	5.74253e-05	0.00273727	10	MSK1, MEK1(MAP2K1), Adenylate cyclase, p90RSK1, PLC-gamma, MEK1/2, MSK1/2 (RPS6KA5/4), p90RSK2(RPS6KA3), G-protein alpha-q/11, PLC-gamma 2
4	Cell adhesion_Platelet aggregation	158	8.9158e-05	0.0031874	8.9158e-05	0.0031874	12	Alpha-actinin, Adenylate cyclase, Adenylate cyclase type V, VAV-1, PLC-gamma, Slp76, VASP, SLC21A2, Alpha-actinin 1, THAS, G-protein alpha-q/11, PLC-gamma 2
5	Translation_Regulation of initiation	127	0.000261254	0.00623225	0.000261254	0.00623225	10	Casein kinase II, alpha chains, MSK1, MEK1(MAP2K1), XIAP, Casein kinase II, alpha' chain (CSNK2A2), MEK1/2, TGF-beta 1, MSK1/2 (RPS6KA5/4), G-protein alpha-q/11, TGF-beta receptor type II
6	Signal transduction_WNT signaling	177	0.000261493	0.00623225	0.000261493	0.00623225	12	Casein kinase II, alpha chains, MEK1(MAP2K1), Adenylate cyclase, WNT10B, Adenylate cyclase type V, Casein kinase II, alpha' chain (CSNK2A2), TGF-beta 1, TGF-beta, WNT5B, G-protein alpha-q/11, WNT, TGF-beta receptor type II
7	Immune response_BCR pathway	137	0.000481147	0.00881367	0.000481147	0.00881367	10	MEK1(MAP2K1), CARD10, VAV-1, Fc gamma RII beta, PLC-gamma, MEK1/2, CD45, CD79B, CD22, PLC-gamma 2
8	Inflammation_NK cell cytotoxicity	163	0.000493072	0.00881367	0.000493072	0.00881367	11	CD3 zeta, Caspase-7, Lamin B, MEK1(MAP2K1), CD3, CD3 epsilon, Perforin, PLC-gamma, MEK1/2, Slp76, PLC-gamma 2
9	Inflammation_TREM1 signaling	145	0.000752381	0.010572	0.000752381	0.010572	10	ITGAM, MEK1(MAP2K1), 14-3-3 gamma, p90RSK1, PLC-gamma, MEK1/2, NIK(MAP3K14), TREM2, PLC-gamma 2, 14-3-3
10	Development_Neurogenesis_Axonal guidance	229	0.000806223	0.010572	0.000806223	0.010572	13	Ephrin-B1, Plexin D1, MEK1(MAP2K1), SIAT8D, BAIAP2, Semaphorin 4D, PLC-gamma, VASP, Integrin, cAMP-GEFI, p90RSK2(RPS6KA3), G-protein alpha-q/11, Ephrin-B
11	Immune response_TCR signaling	174	0.000853068	0.010572	0.000853068	0.010572	11	CD3 zeta, ITK, MEK1(MAP2K1), CD3, VAV-1, CD3 epsilon, MEK1/2, CD45, Slp76, FYB1, NIK(MAP3K14)
12	Neurophysiological process_Circadian rhythm	76	0.000887157	0.010572	0.000887157	0.010572	7	CLOCK, MEK1(MAP2K1), p90Rsk, VIP receptor 1, CRY1, cAMP-GEFI, G-protein alpha-q/11
13	Proliferation_Lymphocyte proliferation	209	0.00116291	0.0115824	0.00116291	0.0115824	12	CCL5, Ephrin-B1, CD27(TNFRSF7), MEK1(MAP2K1), CD3, VAV-1, CD3 epsilon, MIP-1-beta, TR2(TNFRSF14), CD45, Slp76, DOK2
14	Reproduction_Feeding and Neurohormone signaling	210	0.00121195	0.0115824	0.00121195	0.0115824	12	Casein kinase II, alpha chains, MEK1(MAP2K1), 14-3-3 gamma, PLC-gamma, Paxillin, Integrin, TGF-beta, Antileukoproteinase 1, G-protein alpha-q/11, LAMG1, PLC-gamma 2, TGF-beta receptor type II
15	Immune response_Phagosome in antigen presentation	241	0.00129085	0.0115824	0.00129085	0.0115824	13	Alpha-actinin, Casein kinase II, alpha chains, Hck, VAV-1, Casein kinase II, alpha' chain (CSNK2A2), PLC-gamma, Paxillin, Slp76, VASP, FYB1, Alpha-actinin 1, PLC-gamma 2, Fc gamma RII alpha
16	Cytoskeleton_Intermediate filaments	81	0.00129594	0.0115824	0.00129594	0.0115824	7	Alpha-actinin, Lamin B, 14-3-3 gamma, PPL(periplakin), Plakophilin 1, Alpha-actinin 1, 14-3-3
17	Cell adhesion_Integrin priming	110	0.00181781	0.015291	0.00181781	0.015291	8	MEK1(MAP2K1), PLC-gamma, MEK1/2, Paxillin, Integrin, PI3K reg class IB (p101), G-protein alpha-q/11, PLC-gamma 2
18	Chemotaxis	139	0.00214305	0.0170253	0.00214305	0.0170253	9	CCL5, CCL3L1, MEK1(MAP2K1), MIP-1-beta, MEK1/2, CD45, Integrin, CCL22, Eotaxin-2
19	Inflammation_IL-4 signaling	115	0.0024086	0.0181279	0.0024086	0.0181279	8	MEK1(MAP2K1), MEK1/2, CD45, CD22, DOK2, TGF-beta 1, Eotaxin-2, Fc gamma RII alpha
20	Cell adhesion_Platelet-endothelium-leucocyte interactions	174	0.00296855	0.0212251	0.00296855	0.0212251	10	CCL5, Ephrin-B1, ITGAM, OLR1, CD68, Semaphorin 4D, TGF-beta 1, TGF-beta, L-selectin, TGF-beta receptor type II
21	Development_Neuromuscular junction	147	0.00313405	0.0213414	0.00313405	0.0213414	9	MEK1(MAP2K1), 14-3-3 gamma, PLC-gamma, MEK1/2, LAMB2, Paxillin, G-protein alpha-q/11, LAMG1, PLC-gamma 2
22	Apoptosis_Anti-Apoptosis mediated by external signals via MAPK and JAK/STAT	179	0.00364024	0.0226632	0.00364024	0.0226632	10	MSK1, Caspase-7, MEK1(MAP2K1), XIAP, p90Rsk, p130CAS, VAV-1, PI3K reg class IB (p101), p90RSK2(RPS6KA3), G-protein alpha-q/11
23	Apoptosis_Death Domain receptors & caspases in apoptosis	123	0.00365652	0.0226632	0.00365652	0.0226632	8	Caspase-7, CD27(TNFRSF7), TOSO, XIAP, CARD10, DR3(TNFRSF12), TR2(TNFRSF14), NALP3
24	Signal transduction_CREM pathway	98	0.00386354	0.0226632	0.00386354	0.0226632	7	CD3 zeta, MEK1(MAP2K1), Adenylate cyclase, p90Rsk, CD68, MIP-1-beta, MEK1/2
25	Reproduction_Male sex differentiation	242	0.0039621	0.0226632	0.0039621	0.0226632	12	MSK1, CD27(TNFRSF7), MEK1(MAP2K1), XIAP, Casein kinase II, alpha' chain (CSNK2A2), p90RSK1, TGF-beta 1, cAMP-GEFI, RARalpha, TR4, G-protein alpha-q/11, TGF-beta receptor type II
26	Cell adhesion_Cadherins	183	0.00426025	0.0232696	0.00426025	0.0232696	10	Alpha-actinin, Casein kinase II, alpha chains, PTP-2, WNT10B, Casein kinase II, alpha' chain (CSNK2A2), Plakophilin 1, VASP, SWAP-70, Alpha-actinin 1, WNT
27	Cell adhesion_Integrin-mediated cell-matrix adhesion	214	0.00439356	0.0232696	0.00439356	0.0232696	11	Alpha-actinin, MEK1(MAP2K1), p130CAS, VAV-1, PLC-gamma, MEK1/2, Paxillin, VASP, Integrin, Alpha-actinin 1, PLC-gamma 2
28	Reproduction_FSH-beta signaling pathway	161	0.00570723	0.0291476	0.00570723	0.0291476	9	Giot1, MEK1(MAP2K1), Adenylate cyclase, p90Rsk, p90RSK1, MEK1/2, TGF-beta 1, p90RSK2(RPS6KA3), TGF-beta receptor type II
29	Cell adhesion_Cell junctions	163	0.00617953	0.0304715	0.00617953	0.0304715	9	Alpha-actinin, Casein kinase II, alpha chains, Casein kinase II, alpha' chain (CSNK2A2), PLC-gamma, Plakophilin 1, GIT1, Paxillin, Alpha-actinin 1, 14-3-3
30	Apoptosis_Anti-apoptosis mediated by external signals via NF-kB	111	0.00761333	0.0362902	0.00761333	0.0362902	7	Caspase-7, Adenylate cyclase, XIAP, p90Rsk, DR3(TNFRSF12), PI3K reg class IB (p101), NIK(MAP3K14)
31	Reproduction_Spermatogenesis, motility and copulation	232	0.0079698	0.0367639	0.0079698	0.0367639	11	Casein kinase II, alpha chains, MSK1, MEK1(MAP2K1), XIAP, TESK1, Casein kinase II, alpha' chain (CSNK2A2), p90RSK1, cAMP-GEFI, RARalpha, TR4, TGF-beta receptor type II
SD+NMU_Basal_TFvsVeh_Up
Enrichment by Process Networks					Basal_TFvsVeh_Up_padj
#	Networks	Total	pValue	Min FDR	p-value	FDR	In Data	Network Objects from Active Data
1	Inflammation_NK cell cytotoxicity	163	0.00736084	0.0952699	0.00736084	0.0952699	2	Perforin, IL-2R beta chain
SD+NMU_Luminal_TBvsVeh_Down
Enrichment by Process Networks					Luminal_TBvsVeh_Down_padj
#	Networks	Total	pValue	Min FDR	p-value	FDR	In Data	Network Objects from Active Data
1	Translation_Translation initiation	171	5.87946e-52	8.93678e-50	5.87946e-52	8.93678e-50	80	RPS28, RPL23a, RPL28, RPS10, RENT2, RPS19, RPL39, NHP2-like protein 1, RPS30, RPL12, RPL19, RPS12, 4E-BP1, RP40, RPS5, MetAP-2, RPL32, RPS14, RPL18, eIF2B3, RPS26, RPL13A, RPL13, RPL9, RPS15, RPS21, RPL21, RPS11, PAIP2, RPL8, eIF3S5, RPS18, RPS20, RPL34, eIF5B (IF-2), RPL36, NOLA3 (NOP10), RPS4, RPS27A, RPS15a, RPS7, RPL24, RPS25, RPS16, RPL35a, RPL5, RPL18a, RPL41, eIF3S1, RPL7, UPF3A, RPS13, RP…
2	Translation_Elongation-Termination	232	1.76742e-31	1.34324e-29	1.76742e-31	1.34324e-29	71	RPS28, RPL23a, RPL28, RPS10, RPS19, RPL39, EMAPII, RPS30, RPL12, RPL19, RPS12, RP40, RPS5, RPL32, RPS14, RPL18, RPS26, RPL13A, RPL13, RPL9, RPS15, RPS21, RPL21, PI3K cat class IA, RPS11, RPL8, RPS18, RPS20, RPL34, eIF5B (IF-2), RPL36, RPS4, RPS27A, RPS15a, RPS7, RPL24, RPS25, RPS16, RPL35a, RPL5, RPL18a, RPL41, RPL7, RPS13, RPL22, RPS24, RPL26, RPL31, RPS3A, RPL29, RPL38, RPS23, RPS17, eEF1D, RPS…
3	Transcription_mRNA processing	160	3.80208e-11	1.92639e-09	3.80208e-11	1.92639e-09	35	SNRPD2 (SMD2), SMN, NHP2-like protein 1, RNPS1, ZNF162, U2AF35, LSM5, FBP21, hnRNP R, SFRS10, U2 snRNP B2, FIP1L1, SRRM1, Poly(A) polymerase, RBM8 (Y14), SRm300, snRNP-E, p54, FUSIP1, LSM6, NXT1, UPF3A, CDC2L2, SF3B5, Mago nashi, hnRNP C, SNRPD1 (SMD1), PRPF4B, snRNP-F, LSm7, LSM3, PHF5A, FLJ10292, LSm8, LSM1
4	Signal transduction_Neuropeptide signaling pathways	155	3.15336e-05	0.00119828	3.15336e-05	0.00119828	24	proACTH, POMC, N-POMC, Galpha(i)-specific peptide GPCRs, beta-MSH, beta-Endorphin extracellular region, Galanin, Galpha(q)-specific peptide GPCRs, N-POC, Calmodulin, gamma-LPH, ACTH 1-17, gamma3-MSH, ACTH, alpha-MSH, PKC-alpha, DA-alphaMSH, Neuropeptide W, Secretogranin V, CLIP, gamma-MSH, beta-LPH, PLC-beta1, gamma2-MSH
5	Translation_Translation in mitochondria	180	0.00192771	0.0548341	0.00192771	0.0548341	22	MRPL52, MRPL34, MRPS12, MRPL22, MRPS36, MRPS18B, MRPL51, MRPS25, MRPS34, MRPL12, MRPL13, MRPL23, MRPL20, MRPS14, MRPL47, MRPL27, MRPL40, MRPL17, MRPL35, MRPL41, MRPL54, MRPS18
6	Transcription_Transcription by RNA polymerase II	159	0.0021645	0.0548341	0.0021645	0.0548341	20	RPB6, TFIIF, beta subunit, TRRAP, TOP1, POLR2G, SPT4, CRSP8 (CRSP34), TAFs, CTR9, Elongin B, POLR2J, EG1, TAF5, DRAP1, MED8, PC4, SRB7, TFB5, TRG20, TFIIA gamma chain
7	Proteolysis_Ubiquitin-proteasomal proteolysis	166	0.0035993	0.0781562	0.0035993	0.0781562	20	UBE2A, PSMB1, Ubiquitin, OTUD7B, PSMB3, RING-box protein 1, SPOP, Elongin B, HSP90, UEV1A, PSMA5, PSMD7, MED8, PSMD9, E2I, PSMB2, Glutaredoxin, TOPORS, UBCH7, CDC34
8	Muscle contraction	174	0.00613288	0.116525	0.00613288	0.116525	20	Alpha crystallin B, Caldesmon, Galpha(i)-specific peptide GPCRs, MAP-1A, cPKC (conventional), ACTA1, Alpha-actinin, Phospholemman, Galanin, Galpha(q)-specific peptide GPCRs, Calmodulin, Alpha-actinin 3, PKC, nAChR gamma/epsilon, Ca-ATPase1, MELC, PKC-alpha, Actin, MRLC, Actin muscle
SD+NMU_Luminal_TBvsVeh_Up
Enrichment by Process Networks					Luminal_TBvsVeh_Up_padj
#	Networks	Total	pValue	Min FDR	p-value	FDR	In Data	Network Objects from Active Data
1	Cell cycle_G1-S Growth factor regulation	195	6.04495e-09	7.584e-07	6.04495e-09	7.584e-07	31	RGL2, GSK3 alpha/beta, JunB, CDK4, IRS-2, PKC-alpha, TGF-beta 3, PTPA, LTBP3, Shc, STAT5, c-Src, PP2A regulatory, VEGF-A, TGF-beta, AKT2, PI3K reg class IA (p85), cPKC (conventional), PLC-gamma 1, G-protein alpha-i family, AKT1, FGFR1, ErbB2, Cyclin D3, TGF-beta receptor type I, PKC, PI3K reg class IA (p85-beta), Cyclin D, AKT(PKB), PI3K reg class IA, G-protein alpha-q/11
2	Development_Regulation of angiogenesis	221	9.66115e-09	7.584e-07	9.66115e-09	7.584e-07	33	Ephrin-A, SREBP1 precursor, p38alpha (MAPK14), PKC-alpha, Thrombospondin 1, Ephrin-A5, SREBP1 (Golgi membrane), RhoB, Shc, STAT5, c-Src, VEGF-A, PLC-beta3, Ephrin-B2, Ephrin-B, IRAK1/2, Ephrin-B receptors, Ephrin-A receptors, S1P, G-protein alpha-i family, Galpha(q)-specific peptide GPCRs, SREBP1 (nuclear), IRAK1, Smoothened, Ephrin-B receptor 1, TGF-beta receptor type I, PKC, AKT(PKB), MMP-2, PI…
3	Signal Transduction_Cholecystokinin signaling	106	3.87674e-08	2.02883e-06	3.87674e-08	2.02883e-06	21	p38alpha (MAPK14), PKC-alpha, PAK4, Shc, c-Src, PLC-beta3, MLK3(MAP3K11), MSK1/2 (RPS6KA5/4), G-protein alpha-12, PI3K reg class IA (p85), PLC-gamma 1, G-protein alpha-12 family, p38 MAPK, G-protein alpha-i family, PKA-cat (cAMP-dependent), Galpha(q)-specific peptide GPCRs, PLC-gamma, AKT(PKB), G-protein alpha-q/11, ARHGEF1 (p115RhoGEF), PLC-beta
4	Reproduction_Feeding and Neurohormone signaling	210	4.43508e-07	1.74077e-05	4.43508e-07	1.74077e-05	29	Proepithelin, HSP70, IL11RA, PKC-alpha, Tuberin, STAT5A, Shc, STAT5, c-Src, PP2A regulatory, Xanthine oxidase, TGF-beta, PI3K reg class IA (p85), PLC-gamma 1, LAMG1, STAT5B, G-protein alpha-i family, PKA-cat (cAMP-dependent), Substance P receptor, Galpha(q)-specific peptide GPCRs, Cathepsin D, PLC-gamma, Cyclin D3, PEA3, TGF-beta receptor type I, AKT(PKB), PI3K reg class IA, G-protein alpha-q/11,…
5	Translation_Regulation of initiation	127	9.55188e-07	2.99929e-05	9.55188e-07	2.99929e-05	21	MNK1, GSK3 alpha/beta, IRS-2, p38alpha (MAPK14), GSK3 alpha, MNK2(GPRK7), Tuberin, Shc, c-Src, MLK3(MAP3K11), MSK1/2 (RPS6KA5/4), AKT2, PI3K reg class IA (p85), 4E-BP2, p38 MAPK, AKT1, TGF-beta receptor type I, PI3K reg class IA (p85-beta), AKT(PKB), PI3K reg class IA, G-protein alpha-q/11
6	Development_Hemopoiesis, Erythropoietin pathway	136	3.00837e-06	7.87189e-05	3.00837e-06	7.87189e-05	21	IRS-2, p38alpha (MAPK14), Bcl-XL, PKC-alpha, STAT5A, Shc, STAT5, c-Src, PI3K reg class IA (p85), PLC-gamma 1, STAT5B, p38 MAPK, AKT1, G-protein alpha-i2, SOCS3, PLC-gamma, Cyclin D3, PI3K reg class IA (p85-beta), Cyclin D, AKT(PKB), PI3K reg class IA
7	Signal transduction_Leptin signaling	107	4.48767e-06	9.03908e-05	4.48767e-06	9.03908e-05	18	GSK3 alpha/beta, IRS-2, SREBP1 precursor, SREBP1 (Golgi membrane), ACACB, STAT5A, STAT5, VEGF-A, AKT2, STAT5B, S1P, PKA-cat (cAMP-dependent), SREBP1 (nuclear), SOCS3, STAT6, AKT(PKB), MMP-2, PI3K reg class IA
8	Cell adhesion_Attractive and repulsive receptors	174	4.6059e-06	9.03908e-05	4.6059e-06	9.03908e-05	24	Ephrin-A, c-Abl, Plexin B2, Ephrin-B1, UNC5B, Collagen XIV, ITGA5, Ephrin-A5, Shc, c-Src, PI3K reg class IA (p85), Ephrin-B2, Ephrin-B, Ephrin-B2 (CTF2), Ephrin-B receptors, Ephrin-A receptors, Ephrin-A receptor 2, PKA-cat (cAMP-dependent), LIMK2, Ephrin-B receptor 1, ErbB2, VAV-2, PI3K reg class IA (p85-beta), PI3K reg class IA
9	Reproduction_Progesterone signaling	215	7.13499e-06	0.000124466	7.13499e-06	0.000124466	27	DCTN1(p150Glued), PLA2, p38alpha (MAPK14), HSP40, PKA-cat alpha, Shc, ADAM-TS1, c-Src, VEGF-A, PLC-beta3, PI3K reg class IA (p85), WNT, G-protein alpha-i family, Zc3h3, AKT1, OTR, PKA-cat (cAMP-dependent), CDC20, Galpha(q)-specific peptide GPCRs, FGFR1, GNPI, Kinase MYT1, PI3K reg class IA (p85-beta), MMP-2, PI3K reg class IA, G-protein alpha-q/11, PLC-beta
10	Inflammation_IL-2 signaling	104	1.23182e-05	0.000193396	1.23182e-05	0.000193396	17	CDK4, Bcl-XL, PKC-alpha, STAT5A, Shc, STAT5, PI3K reg class IA (p85), PLC-gamma 1, STAT5B, NF-AT4(NFATC3), JAK3, p38 MAPK, NF-AT, PLC-gamma, Caspase-9, PI3K reg class IA (p85-beta), AKT(PKB)
11	Cell cycle_G1-S Interleukin regulation	128	1.60363e-05	0.000228882	1.60363e-05	0.000228882	19	RGL2, GSK3 alpha/beta, JunB, CDK4, IRS-2, p38alpha (MAPK14), Shc, STAT5, AKT2, PI3K reg class IA (p85), IRAK1/2, JAK3, AKT1, STAT6, Cyclin D3, PI3K reg class IA (p85-beta), Cyclin D, AKT(PKB), PI3K reg class IA
12	Apoptosis_Anti-Apoptosis mediated by external signals via MAPK and JAK/STAT	179	7.11281e-05	0.000930592	7.11281e-05	0.000930592	22	JunB, Bcl-XL, PKC-alpha, STAT5A, Shc, STAT5, STAT2, c-Src, PI3K reg class IA (p85), cPKC (conventional), PLC-gamma 1, IRAK1/2, JAK3, p38 MAPK, G-protein alpha-i family, PKA-cat (cAMP-dependent), SOCS3, STAT6, VAV-2, PI3K reg class IA, G-protein alpha-q/11, PLC-beta
13	Cell adhesion_Integrin priming	110	9.62599e-05	0.00116252	9.62599e-05	0.00116252	16	ITGA5, Shc, c-Src, PLC-beta3, PI3K reg class IA (p85), PLC-gamma 1, G-protein alpha-12 family, PIPKI gamma, G-protein alpha-i family, Collagen II, PLC-gamma, PI3K reg class IA (p85-beta), PI3K reg class IA, G-protein alpha-q/11, Collagen III, PLC-beta
14	Development_Neuromuscular junction	147	0.000112786	0.00126481	0.000112786	0.00126481	19	c-Abl, GGTase-I, MAGI-1(BAIAP1), PKC-alpha, c-Src, Gamma-sarcoglycan, PLC-beta3, Agrin, cPKC (conventional), PLC-gamma 1, FTase-alpha, LAMG1, MUSK, PLC-gamma, LAMB2, ErbB2, G-protein alpha-q/11, PLC-beta, ErbB3
15	Development_Neurogenesis_Axonal guidance	229	0.000163172	0.00168961	0.000163172	0.00168961	25	Ephrin-A, c-Abl, DCTN1(p150Glued), Plexin B2, Ephrin-B1, UNC5B, Ephrin-A5, Drebrin, c-Src, cPKC (conventional), Ephrin-B2, PLC-gamma 1, Ephrin-B, Ephrin-B receptors, Ephrin-A receptors, Ephrin-A receptor 2, PKA-cat (cAMP-dependent), Semaphorin 4B, PLC-gamma, LIMK2, Ephrin-B receptor 1, DARPP-32, PI3K reg class IA, G-protein alpha-q/11, PLC-beta
16	Signal transduction_WNT signaling	177	0.00017219	0.00168961	0.00017219	0.00168961	21	WNT7B, LRP5, p38alpha (MAPK14), PKC-alpha, TGF-beta 3, PTPA, c-Src, PP2A regulatory, VEGF-A, PLC-beta3, TGF-beta, TCF7L1 (TCF3), WNT, p38 MAPK, G-protein alpha-i family, PKA-cat (cAMP-dependent), NF-AT, TGF-beta receptor type I, MMP-2, G-protein alpha-q/11, PLC-beta
17	Signal transduction_NOTCH signaling	235	0.000245175	0.00226426	0.000245175	0.00226426	25	E2A, WNT7B, p38alpha (MAPK14), EPAS1, Furin, TGF-beta 3, Tuberin, Shc, NOTCH3 (3ICD), c-Src, VEGF-A, TGF-beta, AKT2, PI3K reg class IA (p85), WNT, p38 MAPK, ErbB2, TGF-beta receptor type I, NOTCH3, MIB2, AKT(PKB), PI3K reg class IA, GCN5, HES6, ErbB3
18	Cell adhesion_Cell-matrix interactions	211	0.00030426	0.00265382	0.00030426	0.00265382	23	90K, ITGB4, Collagen XIV, Thrombospondin 1, COL9A2, TIMP4, ITGA5, ITGB5, MMP-15, ADAM-TS1, Gamma-sarcoglycan, Elastin, COL16A1, Agrin, LAMG1, Collagen II, BCAM, LAMB2, ADAM15, MMP-2, LAMB3, Aggrecanase-2, Collagen III
19	Inflammation_IL-10 anti-inflammatory response	87	0.000329467	0.00272244	0.000329467	0.00272244	13	p38alpha (MAPK14), Bcl-XL, STAT5A, STAT5, STAT5B, IRAK1/2, p38 MAPK, SOCS3, Cyclin D3, Cyclin D, AKT(PKB), MMP-2, PI3K reg class IA
20	Cell adhesion_Integrin-mediated cell-matrix adhesion	214	0.0003736	0.00293276	0.0003736	0.00293276	23	Tubulin beta, ITGB4, Collagen XIV, PKC-alpha, ALPHA-PIX, ITGA5, RhoB, ITGB5, PIP5KI, c-Src, Migfilin, Alpha-parvin, PLC-gamma 1, PIPKI gamma, Flotillin-2, Collagen II, PI4-kinase, PLC-gamma, Tubulin beta 4, LIMK2, AKT(PKB), PI3K reg class IA, Collagen III
21	Signal transduction_Androgen receptor signaling cross-talk	72	0.000775001	0.00578592	0.000775001	0.00578592	11	IRS-2, p38alpha (MAPK14), Tuberin, Shc, c-Src, WNT, p38 MAPK, PKA-cat (cAMP-dependent), ErbB2, TGF-beta receptor type I, AKT(PKB)
22	Cell adhesion_Platelet aggregation	158	0.000810766	0.00578592	0.000810766	0.00578592	18	PLA2, Thrombospondin 1, Shc, c-Src, PLC-beta3, PI3K reg class IA (p85), PLC-gamma 1, G-protein alpha-i family, G-protein alpha-i2, Collagen II, PKA-cat (cAMP-dependent), PLC-gamma, VAV-2, AKT(PKB), PI3K reg class IA, G-protein alpha-q/11, Collagen III, PLC-beta
23	Signal transduction_ESR1-nuclear pathway	216	0.00103509	0.00706561	0.00103509	0.00706561	22	RXRA, JunB, SREBP1 precursor, p38alpha (MAPK14), STAT5A, Shc, c-Src, VEGF-A, LDLR, AKT2, COBRA1, STAT5B, MRF-1, PKA-cat (cAMP-dependent), SREBP1 (nuclear), SOCS3, Cathepsin D, ErbB2, AKT(PKB), PI3K reg class IA, ErbB3, MTA1
24	Signal transduction_Insulin signaling	171	0.0020172	0.0129177	0.0020172	0.0129177	18	GSK3 alpha/beta, eEF2K, IRS-2, SREBP1 precursor, Furin, FASN, SREBP1 (Golgi membrane), Tuberin, Shc, ACLY, S1P, PKA-cat (cAMP-dependent), PFKL, SREBP1 (nuclear), PPCKM, LIPS, AKT(PKB), PI3K reg class IA
25	Proteolysis_Connective tissue degradation	118	0.00205695	0.0129177	0.00205695	0.0129177	14	Prolylcarboxypeptidase, Furin, TIMP4, ITGB5, MMP-15, ADAM-TS1, Elastin, COL16A1, Collagen II, EDEM2, ADAM15, MMP-2, Aggrecanase-2, Collagen III
26	Protein folding_Folding in normal condition	119	0.00222876	0.0134583	0.00222876	0.0134583	14	HSP90, HSP47, CIA/ASF1, CABIN1, HSP70, HSP40, SGTA, FKBP4, TRAP-1, FKBP10, HSPA1A, FKBP8, p23 co-chaperone, HSPA1B
27	Inflammation_IFN-gamma signaling	109	0.00280505	0.0163108	0.00280505	0.0163108	13	Bcl-XL, PKC-alpha, K12, c-Src, AKT2, PLC-gamma 1, p38 MAPK, AKT1, PLC-gamma, Factor B, AKT(PKB), PI3K reg class IA, MCM5
28	Proliferation_Positive regulation cell proliferation	221	0.00314704	0.0172424	0.00314704	0.0172424	21	RGL2, G-protein alpha-11, GGTase-I, ZFP36L2, IRS-2, Shc, c-Src, VEGF-A, MLK3(MAP3K11), Glypican-1, G-protein alpha-i family, G-protein alpha-i2, Rap1GAP1, PKA-cat (cAMP-dependent), FGFR1, LIMK2, LIF, AKT(PKB), LIFR, PI3K reg class IA, G-protein alpha-q/11
29	Muscle contraction_Nitric oxide signaling in the cardiovascular system	124	0.00327548	0.0172424	0.00327548	0.0172424	14	HSP90, EPAS1, c-Src, VEGF-A, PLC-beta3, PLC-gamma 1, G-protein alpha-i family, OTR, PKA-cat (cAMP-dependent), PEA3, AKT(PKB), PI3K reg class IA, G-protein alpha-q/11, PLC-beta
30	Apoptosis_Anti-apoptosis mediated by external signals via NF-kB	111	0.00329473	0.0172424	0.00329473	0.0172424	13	Bcl-XL, Shc, PP2A regulatory, VEGF-A, PI3K reg class IA (p85), IRAK1/2, G-protein alpha-i family, PKA-cat (cAMP-dependent), Caspase-9, RANK(TNFRSF11A), APRIL(TNFSF13), AKT(PKB), PI3K reg class IA
31	Development_EMT_Regulation of epithelial-to-mesenchymal transition	224	0.00369295	0.0179044	0.00369295	0.0179044	21	c-Abl, E2A, p38alpha (MAPK14), TGF-beta 3, Tuberin, Shc, c-Src, MLK3(MAP3K11), TGF-beta, PI3K reg class IA (p85), WNT, p38 MAPK, G-protein alpha-i family, FGFR1, LIMK2, TGF-beta receptor type I, AKT(PKB), MMP-2, PI3K reg class IA, G-protein alpha-q/11, Collagen III
32	Cell adhesion_Amyloid proteins	195	0.00369894	0.0179044	0.00369894	0.0179044	19	c-Abl, WNT7B, X11-like 2, Bcl-XL, Nicastrin, PKC-alpha, Shc, NOTCH3 (3ICD), c-Src, Agrin, cPKC (conventional), WNT, Collagen II, Notch, Cathepsin D, LIMK2, Caspase-9, PKC, NOTCH3
33	Signal transduction_ERBB-family signaling	75	0.00376334	0.0179044	0.00376334	0.0179044	10	IRS-2, Shc, c-Src, PLC-gamma 1, MLK2(MAP3K10), ErbB2, VAV-2, AKT(PKB), PI3K reg class IA, ErbB3
34	Signal transduction_ESR1-membrane pathway	91	0.00522674	0.0235391	0.00522674	0.0235391	11	GSK3 alpha/beta, GSK3 alpha, Shc, c-Src, PI3K reg class IA (p85), G-protein alpha-i family, PKA-cat (cAMP-dependent), ErbB2, AKT(PKB), ARHGEF1 (p115RhoGEF), ErbB3
35	Inflammation_TREM1 signaling	145	0.00547197	0.0235391	0.00547197	0.0235391	15	p38alpha (MAPK14), Bcl-XL, ITGA5, AKT2, PI3K reg class IA (p85), PLC-gamma 1, IRAK1/2, p38 MAPK, AKT1, NF-AT, PLC-gamma, IRAK1, PI3K reg class IA (p85-beta), AKT(PKB), PI3K reg class IA
36	Protein folding_ER and cytoplasm	44	0.00553249	0.0235391	0.00553249	0.0235391	7	HSP90, HSP47, HSP70, P4HB, FKBP4, SEC61 alpha, HSPA1A
37	Reproduction_Spermatogenesis, motility and copulation	232	0.00554744	0.0235391	0.00554744	0.0235391	21	MFGE8, DAZAP1, p38alpha (MAPK14), HSP70, DAZAP, GGT1, TGF-beta 3, FKBP4, SPATA2, STAT5A, Shc, STAT5, c-Src, GSHR, STAT5B, Arylsulfatase A, PKA-cat (cAMP-dependent), HSPA1A, TGF-beta receptor type I, PKC, AKT(PKB)
38	Apoptosis_Anti-Apoptosis mediated by external signals via PI3K/AKT	233	0.00582562	0.024069	0.00582562	0.024069	21	JunB, IRS-2, Bcl-XL, Shc, FGFR3, c-Src, PP2A regulatory, VEGF-A, PI3K reg class IA (p85), G-protein alpha-12 family, JAK3, G-protein alpha-i family, Collagen II, PKA-cat (cAMP-dependent), FGFR1, ErbB2, Caspase-9, AKT(PKB), PI3K reg class IA, G-protein alpha-q/11, ErbB3
39	Reproduction_FSH-beta signaling pathway	161	0.00617282	0.0248496	0.00617282	0.0248496	16	IRS-2, p38alpha (MAPK14), SPATA2, Tuberin, c-Src, PP2A regulatory, VEGF-A, p38 MAPK, G-protein alpha-i family, PKA-cat (cAMP-dependent), PEA3, TGF-beta receptor type I, Beta-arrestin2, Cyclin D, AKT(PKB), PI3K reg class IA
40	Muscle contraction_Relaxin signaling	82	0.00714455	0.0277726	0.00714455	0.0277726	10	Shc, c-Src, VEGF-A, PLC-beta3, G-protein alpha-i family, OTR, PKA-cat (cAMP-dependent), AKT(PKB), MMP-2, PLC-beta
41	Development_Hedgehog signaling	253	0.00731895	0.0277726	0.00731895	0.0277726	22	HSP90, E2A, SREBP1 precursor, Furin, PKA-cat alpha, FASN, SOX10, Shc, NAB2, EGR2 (Krox20), c-Src, VEGF-A, TCF7L1 (TCF3), G-protein alpha-12 family, MLK2(MAP3K10), G-protein alpha-i family, AKT1, G-protein alpha-i2, PKA-cat (cAMP-dependent), Smoothened, FGFR1, Beta-arrestin2
42	Protein folding_Protein folding nucleus	58	0.00750605	0.0277726	0.00750605	0.0277726	8	HSP90, CIA/ASF1, HSP70, FKBP4, Tubulin gamma 1, BAT1 (UAP56), FKBP8, HSPA1B
43	Proliferation_Lymphocyte proliferation	209	0.00778912	0.0277726	0.00778912	0.0277726	19	Ephrin-B1, p38alpha (MAPK14), PKC-alpha, STAT5A, Shc, STAT5, STIM1, AKT2, PI3K reg class IA (p85), STAT5B, JAK3, AKT1, Ephrin-B receptor 1, STAT6, Cyclin D3, RANK(TNFRSF11A), APRIL(TNFSF13), AKT(PKB), PI3K reg class IA
44	Cell adhesion_Leucocyte chemotaxis	180	0.00800246	0.0277726	0.00800246	0.0277726	17	Tubulin beta, Tubulin gamma, Tubulin gamma 1, PIP5KI, c-Src, PLC-beta3, PLC-gamma 1, G-protein alpha-12 family, PIPKI gamma, G-protein alpha-i family, G-protein alpha-i2, Rap1GAP1, Galpha(q)-specific peptide GPCRs, PLC-gamma, CX3CL1, ARHGEF1 (p115RhoGEF), PLC-beta
45	Regulation of metabolism_Bile acid regulation of lipid metabolism and negative FXR-dependent regulation of bile acids concentration	71	0.00818033	0.0277726	0.00818033	0.0277726	9	GSK3 alpha/beta, SREBP1 precursor, FASN, SREBP1 (Golgi membrane), ACACB, S1P, SREBP1 (nuclear), AKT(PKB), PI3K reg class IA
46	Protein folding_Response to unfolded proteins	71	0.00818033	0.0277726	0.00818033	0.0277726	9	HSP90, HSP47, HSP70, P4HB, HSP40, ATF-6 beta, EKN1, HSPA1A, HSPA1B
47	Cardiac development_FGF_ErbB signaling	124	0.00842864	0.0277726	0.00842864	0.0277726	13	RXRA, PKC-alpha, MEF2D, Tuberin, c-Src, NF-AT4(NFATC3), G-protein alpha-i2, Smoothened, FGFR1, ErbB2, AKT(PKB), G-protein alpha-q/11, ErbB3
48	Immune response_Phagosome in antigen presentation	241	0.008491	0.0277726	0.008491	0.0277726	21	HSP90, p38alpha (MAPK14), HSP70, PKC-alpha, ITGA5, ENDO180, PIP5KI, PSMD2, PLC-beta3, PI3K reg class IA (p85), PSMA1, PLC-gamma 1, PIPKI gamma, p38 MAPK, PLC-gamma, SEC61 alpha, RalGDS, PI3K reg class IA (p85-beta), AKT(PKB), PI3K reg class IA, PLC-beta
49	Development_Blood vessel morphogenesis	227	0.00898101	0.0287759	0.00898101	0.0287759	20	G-protein alpha-11, p38alpha (MAPK14), EPAS1, Furin, Nicastrin, PKC-alpha, Shc, STAT5, c-Src, VEGF-A, JAK3, G-protein alpha-i family, G-protein alpha-i2, Notch, Galpha(q)-specific peptide GPCRs, FGFR1, ErbB2, AKT(PKB), PI3K reg class IA, G-protein alpha-q/11
50	Signal Transduction_TGF-beta, GDF and Activin signaling	154	0.009434	0.0296228	0.009434	0.0296228	15	GGTase-I, CDK4, TGF-beta 3, LTBP3, c-Src, PP2A regulatory, PLC-beta3, PI3K reg class IA (p85), CtBP1, FTase-alpha, p38 MAPK, TGF-beta receptor type I, PKC, AKT(PKB), PLC-beta
SD+NMU_Luminal_TFvsVeh_Down
Enrichment by Process Networks					Luminal_TFvsVeh_Down_padj
#	Networks	Total	pValue	Min FDR	p-value	FDR	In Data	Network Objects from Active Data
1	Translation_Translation initiation	171	1.41116e-52	2.15908e-50	1.41116e-52	2.15908e-50	85	RPS28, RPL23a, Casein kinase II, alpha chains, RPL28, RPS10, RENT2, RPS19, RPL39, NHP2-like protein 1, RPS30, RPS3, RPL12, RPL19, RPS12, RP40, eIF4B, RPS5, RPL32, RPS14, RPL18, RPS26, RPL13A, RPL13, RPL9, RPS15, eIF3S6, RPS21, RPL21, RPS11, PAIP2, RPL8, RPL6, RPS18, RPS20, RPL34, eIF5B (IF-2), RPL36, NOLA3 (NOP10), RPS4, RPS27A, RPS15a, RPS7, RPL24, RPS25, RPS16, RPL35a, RPL5, RPL18a, M9, RPL41, …
2	Translation_Elongation-Termination	232	1.6115e-31	1.2328e-29	1.6115e-31	1.2328e-29	76	RPS28, RPL23a, RPL28, RPS10, RPS19, RPL39, EMAPII, RPS30, RPS3, RPL12, RPL19, RPS12, RP40, RPS5, RPL32, RPS14, RPL18, RPS26, RPL13A, RPL13, RPL9, RPS15, RPS21, RPL21, RPS11, RPL8, SRP14, RPL6, RPS18, SRP9, RPS20, RPL34, eIF5B (IF-2), RPL36, RPS4, RPS27A, RPS15a, RPS7, RPL24, RPS25, RPS16, RPL35a, RPL5, RPL18a, RPL41, RPL7, RPS13, RPL22, RPS24, RPL26, RPL31, RPS3A, RPL29, RPL38, RPS23, RPS17, eEF1…
3	Translation_Translation in mitochondria	180	1.54223e-08	7.86537e-07	1.54223e-08	7.86537e-07	36	MRPL52, Mt 28S L42, MRPL32, MRPL34, MRPS35, MRPS12, MRPL22, MRPS36, MRPS24, MRPL51, MRPS25, MRPS33, MRPS34, MRPL14, MRPS15, MRPL13, MRPL23, MRPL20, MRPL48, MRPL21, MRPL55, MRPS14, MRPS28, MRPL47, MRPS21, MRPL24, MRPL27, MRPL11, MRPL40, MRPL50, MRPS16, MRPL35, MRPL41, MRPS23, MRPL54, MRPS18
4	Transcription_mRNA processing	160	2.84767e-08	1.08923e-06	2.84767e-08	1.08923e-06	33	SNRPD2 (SMD2), NHP2-like protein 1, LSm4, SFRS12, ZNF162, LSM5, FBP21, SKIP (Ski-interacting protein), SFRS10, U2 snRNP B2, MCE1, hnRNP H1, RBM8 (Y14), SRm300, YT521, snRNP-E, FUSIP1, LSM6, UPF3A, CDC2L2, SF3B5, Mago nashi, hnRNP C, SNRPD1 (SMD1), PRPF4B, snRNP-F, LSm7, LSM3, PHF5A, FLJ10292, RENT3B, LSm8, SPF30
5	Signal transduction_Neuropeptide signaling pathways	155	4.39312e-05	0.0013443	4.39312e-05	0.0013443	26	proACTH, POMC, N-POMC, G-protein alpha-q, beta-MSH, beta-Endorphin extracellular region, N-POC, Calmodulin, gamma-LPH, ACTH 1-17, gamma3-MSH, G-protein alpha-q/11, Neuromedin B, ACTH, alpha-MSH, DA-alphaMSH, Neuropeptide W, Secretogranin V, BAI2, CLIP, PC1, CGRP-RCP, gamma-MSH, beta-LPH, PLC-beta1, gamma2-MSH
6	Transcription_Transcription by RNA polymerase II	159	6.86271e-05	0.00174999	6.86271e-05	0.00174999	26	RPB6, MED12, N-CoR, TFIIS, SNAP50, TRRAP, TAF15, TOP1, POLR2G, SPT4, TAFs, CTR9, TAFII55, Elongin B, Cyclin T1, POLR2J, EG1, TAF5, ADA2, PC4, HSPC296, Elongin C, MAT1, TRAP18, TFB5, TFIIA gamma chain
7	Proteolysis_Ubiquitin-proteasomal proteolysis	166	0.0041783	0.0913257	0.0041783	0.0913257	22	UBE2A, PSMB1, Ubiquitin, PSMB3, UBE2D1, PSMD14, Birc6, RING-box protein 1, SPOP, PSMA7, PSMB6, Elongin B, PSMA4, UEV1A, SUMO-1, PSMA5, PSMA6, PSMA2, PSMB2, Glutaredoxin, Elongin C, TOPORS
8	Transcription_Chromatin modification	126	0.00931964	0.172087	0.00931964	0.172087	17	BAZ1B, N-CoR, Histone H3.3, TRRAP, Brca2, Histone H3, MOZ, HP1 alpha, SAP18, ING3, SNF2L1, Histone H2, Histone H2A, Histone H2B, Histone H4, CBX4, Histone H1
SD+NMU_Luminal_TFvsVeh_Up
Enrichment by Process Networks					Luminal_TFvsVeh_Up_padj
#	Networks	Total	pValue	Min FDR	p-value	FDR	In Data	Network Objects from Active Data
1	Immune response_Phagocytosis	223	1.12194e-08	1.11827e-06	1.12194e-08	1.11827e-06	36	NF-kB p50/p50, NF-kB p50/p65, MFGE8, SR-BI, Myosin I, LBP, C/EBP, NF-kB2 (p52), ITGA5, I-kB, ERM proteins, Alpha-actinin 4, PIP5KI, VASP, PLC-beta3, PI3K reg class IA (p85), PLC-gamma 1, PIPKI gamma, Alpha-actinin, NF-kB2 (p100), Gelsolin, RelA (p65 NF-kB subunit), ELMO2, NFKBIE, NF-kB, PLC-gamma, MLP, LIMK2, Paxillin, NF-kB1 (p105), PI3K reg class IA (p85-beta), NF-kB p65/p65, PI3K reg class IA,…
2	Cell cycle_G1-S Growth factor regulation	195	1.43368e-08	1.11827e-06	1.43368e-08	1.11827e-06	33	RGL2, STAT3, GSK3 alpha/beta, NF-kB p50/p50, NF-kB p50/p65, IRS-2, NF-kB2 (p52), PTPA, LTBP3, I-kB, Shc, c-Src, PP2A regulatory, VEGF-A, AKT2, PI3K reg class IA (p85), PLC-gamma 1, TGF-beta receptor type II, NF-kB2 (p100), G-protein alpha-i family, AKT1, RelA (p65 NF-kB subunit), NFKBIE, NF-kB, FGFR1, ErbB2, Cyclin D3, PI3K reg class IA (p85-beta), Cyclin D, AKT(PKB), NF-kB p65/p65, PI3K reg clas…
3	Cell cycle_G1-S Interleukin regulation	128	4.80618e-08	2.49921e-06	4.80618e-08	2.49921e-06	25	RGL2, STAT3, GSK3 alpha/beta, NF-kB p50/p50, NF-kB p50/p65, IRS-2, NF-kB2 (p52), I-kB, Shc, AKT2, PI3K reg class IA (p85), JAK3, NF-kB2 (p100), AKT1, RelA (p65 NF-kB subunit), NFKBIE, NF-kB, STAT6, Cyclin D3, PI3K reg class IA (p85-beta), Cyclin D, AKT(PKB), NF-kB p65/p65, PI3K reg class IA, NF-kB1 (p50)
4	Immune response_Phagosome in antigen presentation	241	8.86529e-08	3.45746e-06	8.86529e-08	3.45746e-06	36	NF-kB p50/p50, NF-kB p50/p65, LBP, TAP1 (PSF1), NF-kB2 (p52), PSME3, ITGA5, I-kB, ERM proteins, Alpha-actinin 4, PIP5KI, VASP, PSMD2, PLC-beta3, PI3K reg class IA (p85), PSMA1, PLC-gamma 1, PIPKI gamma, Alpha-actinin, NF-kB2 (p100), Gelsolin, ELMO2, NFKBIE, NF-kB, PLC-gamma, SEC61 alpha, RalGDS, Paxillin, NF-kB1 (p105), PI3K reg class IA (p85-beta), AKT(PKB), NF-kB p65/p65, PI3K reg class IA, VIL…
5	Inflammation_IL-6 signaling	119	2.0443e-07	6.37821e-06	2.0443e-07	6.37821e-06	23	STAT3, NF-kB p50/p50, NF-kB p50/p65, LBP, C/EBP, NF-kB2 (p52), I-kB, Tuberin, Shc, AKT2, PI3K reg class IA (p85), JAK3, NF-kB2 (p100), AKT1, NFKBIE, SOCS3, NF-kB, C/EBPalpha, PI3K reg class IA (p85-beta), AKT(PKB), NF-kB p65/p65, PI3K reg class IA, NF-kB1 (p50)
6	Development_Regulation of angiogenesis	221	9.71609e-07	2.52618e-05	9.71609e-07	2.52618e-05	32	Ephrin-A, STAT3, SCAP, SREBP1 precursor, ANGPTL4, Endoglin, Thrombospondin 1, Reticulon 4, I-kB, Ephrin-A5, SREBP1 (Golgi membrane), Shc, c-Src, VEGF-A, PLC-beta3, Ephrin-B, TGF-beta receptor type II, Ephrin-B receptors, G-protein alpha-i family, TIE, RelA (p65 NF-kB subunit), MAPKAPK2, SREBP1 (nuclear), NF-kB, Cathepsin B, Smoothened, MMP-14, AKT(PKB), MMP-2, PI3K reg class IA, Syndecan-3, PLC-b…
7	Signal transduction_NOTCH signaling	235	1.32642e-06	2.95601e-05	1.32642e-06	2.95601e-05	33	STAT3, E2A, WNT7B, EPAS1, Furin, I-kB, Tuberin, Shc, NOTCH3 (3ICD), HEYL, c-Src, VEGF-A, GLUT1, AKT2, PI3K reg class IA (p85), Dsh, WNT, TGF-beta receptor type II, Presenilin 2, RelA (p65 NF-kB subunit), DVL-1, NF-kB, NUMBL, ErbB2, NOTCH3, NF-kB1 (p105), MIB2, AKT(PKB), NF-kB p65/p65, Presenilin, PI3K reg class IA, NF-kB1 (p50), ErbB3
8	Inflammation_IL-10 anti-inflammatory response	87	1.56587e-06	3.05344e-05	1.56587e-06	3.05344e-05	18	STAT3, NF-kB p50/p50, NF-kB p50/p65, Bcl-XL, NF-kB2 (p52), I-kB, NF-kB2 (p100), MAPKAPK2, NFKBIE, SOCS3, NF-kB, Cyclin D3, Cyclin D, AKT(PKB), NF-kB p65/p65, MMP-2, PI3K reg class IA, NF-kB1 (p50)
9	Development_Hemopoiesis, Erythropoietin pathway	136	2.397e-06	4.05516e-05	2.397e-06	4.05516e-05	23	STAT3, NF-kB p50/p50, NF-kB p50/p65, GAB2, IRS-2, Bcl-XL, I-kB, Shc, c-Src, PI3K reg class IA (p85), PLC-gamma 1, AKT1, G-protein alpha-i2, RelA (p65 NF-kB subunit), SOCS3, NF-kB, PLC-gamma, Cyclin D3, PI3K reg class IA (p85-beta), Cyclin D, AKT(PKB), NF-kB p65/p65, PI3K reg class IA
10	Inflammation_Protein C signaling	108	2.59946e-06	4.05516e-05	2.59946e-06	4.05516e-05	20	NF-kB p50/p50, NF-kB p50/p65, NF-kB2 (p52), I-kB, Alpha-actinin 4, c-Src, PLC-beta3, Protein C, G-protein alpha-12 family, Alpha-actinin, NF-kB2 (p100), G-protein alpha-i family, NFKBIE, NF-kB, LIMK2, Galpha(i)-specific EDG GPCRs, AKT(PKB), NF-kB p65/p65, NF-kB1 (p50), PLC-beta
11	Inflammation_IL-2 signaling	104	5.70738e-06	8.09411e-05	5.70738e-06	8.09411e-05	19	STAT3, NF-kB p50/p50, NF-kB p50/p65, Bcl-XL, NF-kB2 (p52), I-kB, Shc, PI3K reg class IA (p85), PLC-gamma 1, JAK3, NF-kB2 (p100), RelA (p65 NF-kB subunit), NFKBIE, NF-kB, PLC-gamma, PI3K reg class IA (p85-beta), AKT(PKB), NF-kB p65/p65, NF-kB1 (p50)
12	Signal transduction_Leptin signaling	107	8.7949e-06	0.000114334	8.7949e-06	0.000114334	19	STAT3, GSK3 alpha/beta, NF-kB p50/p65, IRS-2, SREBP1 precursor, I-kB, SREBP1 (Golgi membrane), VEGF-A, AKT2, AMPK beta subunit, ATP1A1, SREBP1 (nuclear), SOCS3, NF-kB, STAT6, C/EBPalpha, AKT(PKB), MMP-2, PI3K reg class IA
13	Inflammation_Amphoterin signaling	118	1.05962e-05	0.000127154	1.05962e-05	0.000127154	20	NF-kB p50/p50, NF-kB p50/p65, ICAM1, NF-kB2 (p52), I-kB, AKT2, PI3K reg class IA (p85), NF-kB2 (p100), AKT1, RelA (p65 NF-kB subunit), NFKBIE, NF-kB, LIMK2, NF-kB1 (p105), PI3K reg class IA (p85-beta), MMP-14, AKT(PKB), NF-kB p65/p65, PI3K reg class IA, NF-kB1 (p50)
14	Development_EMT_Regulation of epithelial-to-mesenchymal transition	224	2.89957e-05	0.000320008	2.89957e-05	0.000320008	29	c-Abl, STAT3, GAB2, E2A, p130CAS, E-cadherin, GSC, SMURF, I-kB, Tuberin, Shc, SMURF1, c-Src, ITGB3, MLK3(MAP3K11), PI3K reg class IA (p85), Dsh, WNT, TGF-beta receptor type II, G-protein alpha-i family, RelA (p65 NF-kB subunit), p90Rsk, ILK, FGFR1, LIMK2, AKT(PKB), MMP-2, PI3K reg class IA, Collagen III
15	Cell adhesion_Platelet aggregation	158	3.09737e-05	0.000320008	3.09737e-05	0.000320008	23	GAB2, PLA2, Thrombospondin 1, Shc, Alpha-actinin 4, VASP, c-Src, PLC-beta3, PI3K reg class IA (p85), PLC-gamma 1, ENTPD2-alpha, Alpha-actinin, Gab, G-protein alpha-i family, G-protein alpha-i2, ILK, PLC-gamma, G-protein alpha-s, VAV-2, AKT(PKB), PI3K reg class IA, Collagen III, PLC-beta
16	Cell adhesion_Integrin-mediated cell-matrix adhesion	214	3.28214e-05	0.000320008	3.28214e-05	0.000320008	28	TGM2, ITGB4, p130CAS, ITGA5, ERM proteins, Alpha-actinin 4, ITGB5, PIP5KI, VASP, c-Src, Migfilin, ITGB3, PLC-gamma 1, PIPKI gamma, Flotillin-2, Alpha-actinin, CD82, Zyxin, PI4-kinase, ILK, PLC-gamma, LIMK2, Paxillin, RhoGDI alpha, AKT(PKB), PI3K reg class IA, VIL2 (ezrin), Collagen III
17	Reproduction_Progesterone signaling	215	3.57639e-05	0.000328186	3.57639e-05	0.000328186	28	MST3, DCTN1(p150Glued), JDP2, STAT3, PLA2, SCAP, DDX54, Shc, c-Src, VEGF-A, PLC-beta3, PI3K reg class IA (p85), Dsh, WNT, G-protein alpha-i family, Zc3h3, AKT1, RelA (p65 NF-kB subunit), p90Rsk, p90RSK1, FGFR1, G-protein alpha-s, UNC45A, CLIC4, PI3K reg class IA (p85-beta), MMP-2, PI3K reg class IA, PLC-beta
18	Inflammation_Neutrophil activation	215	9.32092e-05	0.000807813	9.32092e-05	0.000807813	27	Syntaxin 6, STAT3, NF-kB p50/p50, NF-kB p50/p65, PLA2, LTBR2, ICAM1, NF-kB2 (p52), I-kB, PLC-beta3, PI3K reg class IA (p85), NF-kB2 (p100), G-protein alpha-i family, G-protein alpha-i2, NFKBIE, PA2G6, NF-kB, PLA2G2D, CX3CL1, RalGDS, LIMK2, PI3K reg class IA (p85-beta), AKT(PKB), NF-kB p65/p65, PI3K reg class IA, NF-kB1 (p50), PLC-beta
19	Signal Transduction_Cholecystokinin signaling	106	9.98627e-05	0.000819925	9.98627e-05	0.000819925	17	PAK4, Shc, c-Src, PLC-beta3, MLK3(MAP3K11), MSK1/2 (RPS6KA5/4), G-protein alpha-12, PI3K reg class IA (p85), PLC-gamma 1, G-protein alpha-12 family, G-protein alpha-i family, MAPKAPK2, p90RSK1, PLC-gamma, AKT(PKB), ARHGEF1 (p115RhoGEF), PLC-beta
20	Apoptosis_Anti-Apoptosis mediated by external signals via PI3K/AKT	233	0.000149956	0.00116966	0.000149956	0.00116966	28	NF-kB p50/p50, NF-kB p50/p65, GAB2, IRS-2, Bcl-XL, p130CAS, Shc, FGFR3, UFO, c-Src, PP2A regulatory, VEGF-A, PI3K reg class IA (p85), PUMA, G-protein alpha-12 family, JAK3, G-protein alpha-i family, RelA (p65 NF-kB subunit), ILK, NF-kB, FGFR1, G-protein alpha-s, ErbB2, Paxillin, AKT(PKB), PI3K reg class IA, NF-kB1 (p50), ErbB3
21	Development_Blood vessel morphogenesis	227	0.000233135	0.00173186	0.000233135	0.00173186	27	STAT3, NF-kB p50/p65, ICAM1, ANGPTL4, EPAS1, Furin, Nicastrin, Shc, c-Src, VEGF-A, JAK3, MMP-19, G-protein alpha-i family, HIF-prolyl hydroxylase, TIE, G-protein alpha-i2, RelA (p65 NF-kB subunit), MAPKAPK2, Notch, COL18A1, NF-kB, FGFR1, G-protein alpha-s, ErbB2, Galpha(i)-specific EDG GPCRs, AKT(PKB), PI3K reg class IA
22	Signal transduction_ESR1-nuclear pathway	216	0.000250968	0.00177959	0.000250968	0.00177959	26	RXRA, SREBP1 precursor, DDX54, Shc, c-Src, VEGF-A, LDLR, AKT2, MTA2, MRF-1, RelA (p65 NF-kB subunit), CYP1B1, p90Rsk, SREBP1 (nuclear), SOCS3, Cathepsin D, p90RSK1, G-protein alpha-s, ErbB2, NF-kB1 (p105), RARalpha, AKT(PKB), PI3K reg class IA, NF-kB1 (p50), ErbB3, MTA1
23	Translation_Regulation of initiation	127	0.000315045	0.00213683	0.000315045	0.00213683	18	GSK3 alpha/beta, IRS-2, GSK3 alpha, MNK2(GPRK7), Tuberin, Shc, c-Src, MLK3(MAP3K11), MSK1/2 (RPS6KA5/4), AKT2, PI3K reg class IA (p85), TGF-beta receptor type II, 4E-BP2, AKT1, eIF3S9, PI3K reg class IA (p85-beta), AKT(PKB), PI3K reg class IA
24	Cell adhesion_Platelet-endothelium-leucocyte interactions	174	0.000375275	0.00234172	0.000375275	0.00234172	22	Ephrin-B1, NF-kB p50/p50, NF-kB p50/p65, ICAM1, DDR1, Endoglin, MAGI-1(BAIAP1), Thrombospondin 1, I-kB, c-Src, VEGF-A, Protein C, LDLR, TGF-beta receptor type II, SREC-II, NFKBIE, ILK, NF-kB, MMP-2, GPR56, NF-kB1 (p50), Collagen III
25	Cell adhesion_Attractive and repulsive receptors	174	0.000375275	0.00234172	0.000375275	0.00234172	22	Ephrin-A, c-Abl, Plexin B2, Ephrin-B1, 5T4, UNC5B, ICAM1, ITGA5, Ephrin-A5, Shc, c-Src, PI3K reg class IA (p85), Ephrin-B, Ephrin-B receptors, Ephrin-B receptor 3, LIMK2, ErbB2, Paxillin, VAV-2, PI3K reg class IA (p85-beta), RHO6, PI3K reg class IA
26	Cell adhesion_Cell-matrix interactions	211	0.000419602	0.00251761	0.000419602	0.00251761	25	90K, ITGB4, Thrombospondin 1, COL9A2, ITGA5, ITGB5, MMP-15, ITGB3, Elastin, COL16A1, LAMG1, ADAM-TS2, MMP-19, Fibulin-1, BCAM, COL18A1, LAMB2, LAMR1, LAMC3, MMP-14, Aggrecanase-1, ADAM15, MMP-2, LAMB3, Collagen III
27	Cell adhesion_Integrin priming	110	0.000500807	0.00289355	0.000500807	0.00289355	16	ITGA5, Shc, c-Src, ITGB3, PLC-beta3, PI3K reg class IA (p85), PLC-gamma 1, G-protein alpha-12 family, PIPKI gamma, G-protein alpha-i family, PLC-gamma, Paxillin, PI3K reg class IA (p85-beta), PI3K reg class IA, Collagen III, PLC-beta
28	Signal transduction_Androgen receptor signaling cross-talk	72	0.000729854	0.00393046	0.000729854	0.00393046	12	STAT3, IRS-2, Tuberin, Shc, c-Src, Dsh, WNT, TGF-beta receptor type II, NF-kB, G-protein alpha-s, ErbB2, AKT(PKB)
29	Cell adhesion_Amyloid proteins	195	0.000754618	0.00393046	0.000754618	0.00393046	23	c-Abl, E-cadherin (CTF2), WNT7B, SR-BI, X11-like 2, Bcl-XL, Nicastrin, E-cadherin, Reticulon 4, Shc, NOTCH3 (3ICD), c-Src, Dsh, WNT, Presenilin 2, Notch, Cathepsin D, E-cadherin (CTF1), LIMK2, NOTCH3, RhoGDI alpha, Plakoglobin, Presenilin
30	Cytoskeleton_Regulation of cytoskeleton rearrangement	183	0.000755857	0.00393046	0.000755857	0.00393046	22	p130CAS, ERM proteins, Alpha-actinin 4, Drebrin, c-Src, PARD6, ARF3, Alpha-actinin, ACK1, G-protein alpha-i family, Gelsolin, Zyxin, TARA, ARHGEF2, G-protein alpha-s, Paxillin, VAV-2, Alpha adducin, PARD6B, RHO6, VIL2 (ezrin), ARP3
31	Immune response_BCR pathway	137	0.000798629	0.00401891	0.000798629	0.00401891	18	GSK3 alpha/beta, NF-kB p50/p50, NF-kB p50/p65, Bcl-XL, NF-kB2 (p52), I-kB, Shc, PLC-gamma 1, NF-kB2 (p100), NFKBIE, CARD10, NF-kB, PLC-gamma, VAV-2, AKT(PKB), NF-kB p65/p65, PI3K reg class IA, NF-kB1 (p50)
32	Signal transduction_ERBB-family signaling	75	0.00106169	0.00517572	0.00106169	0.00517572	12	STAT3, IRS-2, I-kB, Shc, c-Src, PLC-gamma 1, NF-kB, ErbB2, VAV-2, AKT(PKB), PI3K reg class IA, ErbB3
33	Inflammation_IFN-gamma signaling	109	0.00133375	0.00630498	0.00133375	0.00630498	15	ICAM1, Bcl-XL, I-kB, c-Src, AKT2, PLC-gamma 1, IRF9, CXCL16, AKT1, NFKBIE, NF-kB, PLC-gamma, Factor B, AKT(PKB), PI3K reg class IA
34	Inflammation_Innate inflammatory response	181	0.00156202	0.00716691	0.00156202	0.00716691	21	STAT3, NF-kB p50/p50, NF-kB p50/p65, PLA2, LBP, NF-kB2 (p52), I-kB, PLC-beta3, PLC-gamma 1, SP-A, NF-kB2 (p100), G-protein alpha-i family, C4, G-protein alpha-i2, NFKBIE, NF-kB, PLC-gamma, TOLLIP, NF-kB p65/p65, NF-kB1 (p50), PLC-beta
35	Muscle contraction_Relaxin signaling	82	0.0023409	0.0104337	0.0023409	0.0104337	12	I-kB, Shc, c-Src, VEGF-A, PLC-beta3, G-protein alpha-i family, p90Rsk, NF-kB, G-protein alpha-s, AKT(PKB), MMP-2, PLC-beta
36	Inflammation_MIF signaling	141	0.00284251	0.0122777	0.00284251	0.0122777	17	NF-kB p50/p50, NF-kB p50/p65, PLA2, ICAM1, NF-kB2 (p52), HMGI/Y, I-kB, PLC-beta3, NF-kB2 (p100), NFKBIE, NF-kB, G-protein alpha-s, Cyclin D3, Cyclin D, NF-kB p65/p65, NF-kB1 (p50), PLC-beta
37	Proteolysis_Connective tissue degradation	118	0.00296228	0.0122777	0.00296228	0.0122777	15	Prolylcarboxypeptidase, PC7, Furin, ITGB5, MMP-15, Elastin, COL16A1, ADAM-TS2, MMP-19, Matriptase, MMP-14, Aggrecanase-1, ADAM15, MMP-2, Collagen III
38	Development_Neurogenesis_Axonal guidance	229	0.00299073	0.0122777	0.00299073	0.0122777	24	Ephrin-A, c-Abl, DCTN1(p150Glued), Plexin B2, Ephrin-B1, UNC5B, Reticulon 4, Ephrin-A5, ERM proteins, Drebrin, VASP, c-Src, PLC-gamma 1, Ephrin-B, Ephrin-B receptors, Ephrin-B receptor 3, Semaphorin 4B, PLC-gamma, LIMK2, G-protein alpha-s, RhoGDI alpha, RHO6, PI3K reg class IA, PLC-beta
39	Apoptosis_Anti-Apoptosis mediated by external signals via MAPK and JAK/STAT	179	0.00313277	0.0125311	0.00313277	0.0125311	20	STAT3, GAB2, Bcl-XL, p130CAS, Shc, STAT2, c-Src, Fra-2, PI3K reg class IA (p85), PARD6, PLC-gamma 1, JAK3, G-protein alpha-i family, p90Rsk, SOCS3, G-protein alpha-s, STAT6, VAV-2, PI3K reg class IA, PLC-beta
40	Cell adhesion_Cadherins	183	0.00404254	0.0157659	0.00404254	0.0157659	20	c-Abl, LRP5, E-cadherin, Nectin-2, Shc, Plakophilin 3, Alpha-actinin 4, VASP, c-Src, G-protein alpha-12, PI3K reg class IA (p85), Dsh, WNT, Alpha-actinin, MARK2, ILK, VAV-2, Plakoglobin, AKT(PKB), PCDHGC3
41	Signal transduction_ESR2 pathway	77	0.00425057	0.0159316	0.00425057	0.0159316	11	RXRA, SR-BI, SREBP1 precursor, MNK2(GPRK7), DDX54, Shc, c-Src, VEGF-A, AKT1, G-protein alpha-s, RARalpha
42	Apoptosis_Anti-apoptosis mediated by external signals via NF-kB	111	0.00433179	0.0159316	0.00433179	0.0159316	14	NF-kB p50/p65, Sequestosome 1(p62), Bcl-XL, I-kB, Shc, PP2A regulatory, VEGF-A, PI3K reg class IA (p85), G-protein alpha-i family, RelA (p65 NF-kB subunit), p90Rsk, NF-kB, AKT(PKB), PI3K reg class IA
43	Development_Neuromuscular junction	147	0.00439141	0.0159316	0.00439141	0.0159316	17	c-Abl, MAGI-1(BAIAP1), c-Src, PLC-beta3, PLC-gamma 1, FTase-alpha, Dsh, LAMG1, Syntrophin A, DVL-1, PLC-gamma, LAMB2, ErbB2, Paxillin, Dystroglycan, PLC-beta, ErbB3
44	Cardiac development_FGF_ErbB signaling	124	0.00477066	0.0169142	0.00477066	0.0169142	15	RXRA, RAR-alpha/RXR-alpha, MEF2D, Tuberin, c-Src, RXRB, ZFPM1 (FOG), G-protein alpha-i2, Smoothened, FGFR1, ErbB2, RAR-alpha/RXR-beta, RARalpha, AKT(PKB), ErbB3
45	Reproduction_FSH-beta signaling pathway	161	0.00491466	0.0170375	0.00491466	0.0170375	18	SF1, TGM2, IRS-2, SPATA2, Tuberin, c-Src, PP2A regulatory, VEGF-A, TGF-beta receptor type II, G-protein alpha-i family, p90Rsk, IBP, p90RSK1, NF-kB, G-protein alpha-s, Cyclin D, AKT(PKB), PI3K reg class IA
46	Immune response_TCR signaling	174	0.00506401	0.0171736	0.00506401	0.0171736	19	NF-kB p50/p50, NF-kB p50/p65, ICAM1, Bcl-XL, NF-kB2 (p52), AP-1 beta subunit, I-kB, Shc, PI3K reg class IA (p85), PLC-gamma 1, NF-kB2 (p100), AKT1, RelA (p65 NF-kB subunit), NF-kB, NF-kB1 (p105), AKT(PKB), NF-kB p65/p65, PI3K reg class IA, NF-kB1 (p50)
47	Signal transduction_ESR1-membrane pathway	91	0.00559562	0.0185727	0.00559562	0.0185727	12	GSK3 alpha/beta, p130CAS, GSK3 alpha, Shc, c-Src, PI3K reg class IA (p85), G-protein alpha-i family, G-protein alpha-s, ErbB2, AKT(PKB), ARHGEF1 (p115RhoGEF), ErbB3
48	Inflammation_IgE signaling	140	0.00631624	0.0205278	0.00631624	0.0205278	16	NF-kB p50/p50, NF-kB p50/p65, GAB2, PLA2, NF-kB2 (p52), I-kB, PLC-beta3, PLC-gamma 1, NFKBIE, NF-kB, PLC-gamma, AKT(PKB), NF-kB p65/p65, PI3K reg class IA, NF-kB1 (p50), PLC-beta
49	Development_Neurogenesis_Synaptogenesis	180	0.00727609	0.0228097	0.00727609	0.0228097	19	Syntaxin 6, Ephrin-B1, MAGI-1(BAIAP1), Thrombospondin 1, Shc, Drebrin, Ionotropic glutamate receptor, Dsh, Ephrin-B, WNT, Syntrophin A, Ephrin-B receptors, Ephrin-B receptor 3, Synaptopodin, Endophilin A2, FGFR1, ErbB2, Dystroglycan, ErbB3
50	Immune response_Antigen presentation	193	0.00731081	0.0228097	0.00731081	0.0228097	20	STAT3, NF-kB p50/p50, NF-kB p50/p65, ICAM1, TAP1 (PSF1), NF-kB2 (p52), PSME3, I-kB, PSMD2, STAT2, PSMA1, IFNGR2, NF-kB2 (p100), TRUSS, NFKBIE, NF-kB, SEC61 alpha, NF-kB1 (p105), NF-kB p65/p65, NF-kB1 (p50)
51	Proliferation_Positive regulation cell proliferation	221	0.00802868	0.0245583	0.00802868	0.0245583	22	RGL2, STAT3, NOL1, GAB2, IRS-2, p130CAS, Shc, c-Src, VEGF-A, MLK3(MAP3K11), Glypican-1, S1P2 receptor, G-protein alpha-i family, G-protein alpha-i2, COL18A1, ILK, FGFR1, LIMK2, LIF, AKT(PKB), LIFR, PI3K reg class IA
52	Reproduction_Feeding and Neurohormone signaling	210	0.00902406	0.0270722	0.00902406	0.0270722	21	STAT3, PPAR-beta(delta)/RXR-alpha, Tuberin, Shc, c-Src, PP2A regulatory, PI3K reg class IA (p85), PLC-gamma 1, LAMG1, TGF-beta receptor type II, G-protein alpha-i family, Cathepsin D, NF-kB, PLC-gamma, G-protein alpha-s, Paxillin, Cyclin D3, PPAR-beta(delta), AKT(PKB), PI3K reg class IA, PLC-beta
SD+NMU_Luminal_TFvsTB_Up
Enrichment by Process Networks					Luminal_TFvsTB_Up_padj
#	Networks	Total	pValue	Min FDR	p-value	FDR	In Data	Network Objects from Active Data
1	Signal transduction_WNT signaling	177	0.00552022	0.087645	0.00552022	0.087645	3	WNT11, WNT5B, WNT
2	Cell adhesion_Amyloid proteins	195	0.00722583	0.087645	0.00722583	0.087645	3	WNT11, WNT5B, WNT

## Sheet: ACI E2 study
ACI+E2_TFDvsTBVeh_E2-down
Enrichment by Process Networks					Luminal.pE2DTF.vs.pE2CTB.txt-down_padj
#	Networks	Total	pValue	Min FDR	p-value	FDR	In Data	Network Objects from Active Data
1	Inflammation_Complement system	75	2.37899e-05	0.0030689	2.37899e-05	0.0030689	7	C2b, C2a, C2, Factor B, Factor I, Factor Bb, Factor D
2	Immune response_Phagosome in antigen presentation	241	9.98996e-05	0.00568357	9.98996e-05	0.00568357	11	HSP90, Endoplasmin, p38 MAPK, ERp72, IP3 receptor, p38delta (MAPK13), LBP, GRP78, HSP70, Calreticulin, PSMA1
3	Protein folding_Response to unfolded proteins	71	0.000163978	0.00568357	0.000163978	0.00568357	6	HSP90, Endoplasmin, HERP, GRP78, HSP70, Calreticulin
4	Immune response_TCR signaling	174	0.000176235	0.00568357	0.000176235	0.00568357	9	CD3 zeta, p38 MAPK, IP3 receptor, CD4, p38delta (MAPK13), CTLA-4, ZAP70, CD3, PKC-theta
5	Immune response_Antigen presentation	193	0.000382302	0.00986338	0.000382302	0.00986338	9	HSP90, CD3 zeta, Endoplasmin, CD4, GRP78, HSP70, Calreticulin, PSMA1, CD3
6	Inflammation_Innate inflammatory response	181	0.00116168	0.0249761	0.00116168	0.0249761	8	IP3R3, p38 MAPK, Tissue factor, IP3 receptor, p38delta (MAPK13), LBP, Factor I, PKC-theta
7	Protein folding_ER and cytoplasm	44	0.00163743	0.0301755	0.00163743	0.0301755	4	HSP90, GRP78, HSP70, Calreticulin
8	Cell adhesion_Leucocyte chemotaxis	180	0.00485037	0.0782123	0.00485037	0.0782123	7	Galpha(i)-specific peptide GPCRs, Rac2, IP3 receptor, CD4, CCR7, ZAP70, CD3
9	Immune response_T helper cell differentiation	140	0.00567964	0.0814082	0.00567964	0.0814082	6	IP3 receptor, CD4, LBP, ZAP70, CD3, PKC-theta
10	Transport_Manganese transport	104	0.00713289	0.0840085	0.00713289	0.0840085	5	ATP2C2, Mn(III)-Apotransferrin, LALBA, ITGB3, Apotransferrin
11	Development_Cartilage development	66	0.00716352	0.0840085	0.00716352	0.0840085	4	CTGF, Prolargin, MGP, BMP4
12	Signal Transduction_TGF-beta, GDF and Activin signaling	154	0.00893656	0.0960681	0.00893656	0.0960681	6	p38 MAPK, DOK1, IP3 receptor, PKC, IGF-1, LTBP3
ACI-E2_TFDvsTFveh_E2-down
Enrichment by Process Networks					Luminal.mE2DTF.vs.mE2CTF.txt-up_padj
#	Networks	Total	pValue	Min FDR	p-value	FDR	In Data	Network Objects from Active Data
1	Development_Neurogenesis in general	193	7.53807e-06	0.000113071	7.53807e-06	0.000113071	4	ACM3, Galpha(q)-specific amine GPCRs, Galpha(i)-specific amine GPCRs, CHRM
2	Development_Blood vessel morphogenesis	227	0.000596416	0.00447312	0.000596416	0.00447312	3	VCAM1, Galpha(q)-specific amine GPCRs, Galpha(i)-specific amine GPCRs
ACI+E2_TBDvsTBFveh_E2-up
Enrichment by Process Networks					Luminal.pE2DTB.vs.pE2CTB.txt-down_padj
#	Networks	Total	pValue	Min FDR	p-value	FDR	In Data	Network Objects from Active Data
1	Development_Neurogenesis_Synaptogenesis	180	0.00136443	0.130985	0.00136443	0.130985	6	Ionotropic glutamate receptor, Shc, Syntrophin B, Syntaxin 12, Kainate receptor, X11-like
2	Development_Blood vessel morphogenesis	227	0.0043759	0.210043	0.0043759	0.210043	6	Galpha(s)-specific nucleotide-like GPCRs, Shc, Angiopoietin 2, VEGF-C, Galpha(q)-specific nucleotide-like GPCRs, Adenosine A2a receptor
3	Proliferation_Negative regulation of cell proliferation	183	0.00812195	0.259902	0.00812195	0.259902	5	PI3K reg class IB (p101), IBP2, Shc, IBP, IFN-kappa
ACI+E2_TBDvsTBFveh_E2-up
Enrichment by Process Networks					Luminal.pE2DTB.vs.pE2CTB.txt-up_padj
#	Networks	Total	pValue	Min FDR	p-value	FDR	In Data	Network Objects from Active Data
1	Development_Neurogenesis in general	193	0.00363942	0.18561	0.00363942	0.18561	4	MTSS1, WNT, Myelin P0 protein, WNT4
ACI+E2_TFDvsTBD_E2-down
Enrichment by Process Networks					Luminal.pE2DTF.vs.pE2DTB.txt-down_padj
#	Networks	Total	pValue	Min FDR	p-value	FDR	In Data	Network Objects from Active Data
1	Development_Blood vessel morphogenesis	227	0.00553645	0.213114	0.00553645	0.213114	4	Angiopoietin 3, CTGF, IGFBP7/8, BMP4
2	Inflammation_IgE signaling	140	0.00989094	0.213114	0.00989094	0.213114	3	LTC4S, PLA2, PKC-theta
ACI+E2_TFDvsTBD_E2-up
Enrichment by Process Networks					Luminal.pE2DTF.vs.pE2DTB.txt-up_padj
#	Networks	Total	pValue	Min FDR	p-value	FDR	In Data	Network Objects from Active Data
1	Development_Blood vessel morphogenesis	227	0.00665716	0.459098	0.00665716	0.459098	7	Galpha(s)-specific nucleotide-like GPCRs, Shc, VEGF-C, Galpha(q)-specific nucleotide-like GPCRs, Adenosine A2a receptor, Galpha(q)-specific peptide GPCRs, Angiopoietin 2
2	Development_Neurogenesis_Synaptogenesis	180	0.00827204	0.459098	0.00827204	0.459098	6	Syntaxin 6, Shc, Syntrophin B, Ionotropic glutamate receptor, Kainate receptor, X11-like
ACI+E2_TFDvsTBVeh_E2-up
Enrichment by Process Networks					Luminal.pE2DTF.vs.pE2CTB.txt-up_padj
#	Networks	Total	pValue	Min FDR	p-value	FDR	In Data	Network Objects from Active Data
1	Proliferation_Positive regulation cell proliferation	221	0.00424979	0.207635	0.00424979	0.207635	6	IP10, Alpha-1D adrenergic receptor, FGFR2, Endothelin-1, N-Myc, TACSTD2 (TROP2)
2	Apoptosis_Anti-Apoptosis mediated by external signals via PI3K/AKT	233	0.00549569	0.207635	0.00549569	0.207635	6	Alpha-1D adrenergic receptor, MICB, FGFR2, FAK1, G-protein alpha-12 family, Alpha-1A adrenergic receptor
3	Signal Transduction_Cholecystokinin signaling	106	0.00632935	0.207635	0.00632935	0.207635	4	FGFR2, G-protein alpha-12, FAK1, G-protein alpha-12 family
4	Development_Hedgehog signaling	253	0.00814254	0.207635	0.00814254	0.207635	6	Oct-6, FGFR2, G-protein alpha-12 family, N-Myc, Inhibin alpha subunit, MSX1
