# Supplementary material for: Breast cancer prevention by short-term inhibition of TGFβ signaling
Source: Nat Commun. 2022 Dec 7;13:7558. doi: 10.1038/s41467-022-35043-5 (PMC9729304; doi:10.1038/s41467-022-35043-5)
Supplement: Supplementary file 8 — Supplementary Dataset 5 [file 41467_2022_35043_MOESM8_ESM.xlsx]

## Sheet: statistics
p-values were calculate in Seurat FindMark function using non-parametric Wilcoxon rank sum test

## Sheet: SD Control cluster0
gene	p_val	avg_log2FC	pct.1	pct.2	p_val_adj
ENPP3	0	1.05703	0.83	0.323	0
MFGE8	0	1.42774	0.991	0.789	0
FTH1	0	1.26704	1	0.983	0
ANXA1	0	1.5224	1	0.733	0
LOC103690028	0	1.04152	0.918	0.553	0
FABP5	0	1.64111	0.919	0.538	0
PDK4	0	1.5861	0.976	0.423	0
MGST1	0	1.04137	0.885	0.568	0
LCN2	0	1.62298	0.996	0.676	0
EHF	0	1.34706	0.968	0.454	0
LBP	0	1.21533	0.94	0.411	0
RPL7	0	0.661648	0.998	0.984	0
PLIN2	0	1.60221	0.972	0.524	0
EPCAM	0	0.817646	0.995	0.902	0
FOS	0	-3.02645	0.512	0.817	0
NDRG1	0	1.2347	0.895	0.387	0
LALBA	0	1.83163	0.952	0.373	0
ANXA2	0	1.15118	0.937	0.6	0
PLSCR1	0	1.00303	0.774	0.368	0
TF	0	1.86161	0.974	0.491	0
SNORC	0	1.20643	0.973	0.593	0
PRR27	0	1.29787	0.829	0.327	0
CSN1S1	0	1.42674	0.913	0.384	0
KIT	0	0.959837	0.772	0.289	0
BTG2	0	-2.0088	0.861	0.953	0
QSOX1	0	1.26285	0.876	0.413	0
MYH11	0	-4.48451	0.002	0.448	0
ITM2B	0	0.908525	0.998	0.971	0
DSP	0	-2.54874	0.023	0.6	0
OLAH	0	1.31612	0.866	0.34	0
ANXA8	0	1.14784	0.795	0.288	0
COL4A1	0	-3.9008	0.005	0.444	0
CD14	0	1.31213	0.876	0.455	0
CLDN4	0	1.1313	0.979	0.545	0
EGR1	1.63184e-306	-1.89482	0.577	0.841	2.68226e-302
CLIC1	3.76692e-306	0.890106	0.951	0.77	6.19169e-302
TPM2	6.60766e-304	-4.27984	0.022	0.453	1.0861e-299
SECTM1B	3.24522e-303	0.955683	0.747	0.3	5.33417e-299
FGFR2	1.2671e-301	-1.22799	0.018	0.453	2.08273e-297
ACTA2	6.68385e-301	-3.28942	0.007	0.435	1.09862e-296
SPARC	1.67941e-295	-2.75593	0.005	0.427	2.76045e-291
TAGLN	1.601e-293	-3.75379	0.025	0.445	2.63156e-289
COL17A1	9.86027e-291	-2.25552	0.001	0.419	1.62073e-286
MYL9	8.92962e-285	-2.8175	0.008	0.42	1.46776e-280
CNN1	9.51096e-285	-2.72028	0.005	0.416	1.56332e-280
RPL5	1.06992e-281	0.539061	0.994	0.969	1.75863e-277
TALDO1	4.80297e-281	0.844881	0.926	0.719	7.89464e-277
IGFBP2	8.60648e-281	-3.14332	0.001	0.408	1.41465e-276
LGALS7	2.93823e-280	-2.78692	0.01	0.417	4.82956e-276
KITLG	3.63341e-279	-1.8546	0.341	0.706	5.97224e-275
NUDT4	2.05063e-278	-1.28659	0.116	0.535	3.37062e-274
RPL10	3.53356e-278	0.529021	0.999	0.977	5.80812e-274
IER5	1.18298e-276	0.924597	0.923	0.691	1.94446e-272
RPS12	1.78401e-274	0.547427	0.994	0.958	2.93238e-270
LUZP1	1.4466e-273	-1.48176	0.298	0.676	2.37778e-269
RPL14	2.36827e-272	0.484298	0.999	0.983	3.89273e-268
MYLK	8.80692e-272	-2.91981	0.081	0.473	1.44759e-267
AABR07031193.1	4.29945e-271	-1.36128	0.003	0.4	7.067e-267
CSN1S2B	2.68558e-269	0.93499	0.603	0.219	4.4143e-265
COL4A2	2.59334e-265	-1.9829	0.002	0.392	4.26268e-261
PDE4B	3.47167e-264	1.0826	0.804	0.465	5.70638e-260
ARPC1B	2.13597e-263	0.827699	0.908	0.608	3.5109e-259
RPL24	9.48008e-263	0.526067	0.997	0.963	1.55824e-258
PODXL	1.02555e-261	0.805146	0.692	0.299	1.68569e-257
BTN1A1	7.28914e-260	0.812331	0.626	0.239	1.19812e-255
NR4A1	1.37082e-259	-1.68741	0.055	0.451	2.25322e-255
CD200	1.6391e-259	-1.80567	0.079	0.474	2.69419e-255
MTSS1	1.84035e-259	-1.23759	0.269	0.646	3.02498e-255
KRT5	6.35785e-258	-2.36344	0.015	0.398	1.04504e-253
COX5A	2.29106e-257	0.750364	0.95	0.781	3.76581e-253
KRT8	2.83438e-254	0.837795	0.993	0.904	4.65886e-250
GSN	7.13678e-253	-1.16103	0.05	0.44	1.17307e-248
ACTG2	1.12655e-249	-2.53862	0.007	0.38	1.85172e-245
MDK	1.28218e-242	-2.46269	0.065	0.431	2.10752e-238
CLDN3	1.4624e-242	0.845384	0.874	0.489	2.40374e-238
CTSB	6.39363e-240	0.775001	0.926	0.737	1.05092e-235
LAMC1	1.36352e-238	-1.16951	0.045	0.419	2.24122e-234
GJA1	3.17339e-238	-1.34035	0.019	0.386	5.2161e-234
KRT17	1.45731e-236	-3.86323	0.145	0.492	2.39537e-232
PCP4	3.67699e-236	-2.01889	0.002	0.358	6.04387e-232
SCD2	5.47426e-236	-1.15705	0.091	0.468	8.99804e-232
AC125248.1	3.68746e-233	0.948584	0.613	0.251	6.06108e-229
PDGFA	1.1102e-231	-1.38259	0.118	0.489	1.82484e-227
DSTN	1.03868e-230	-0.902368	0.982	0.986	1.70728e-226
RPL17	6.91554e-230	0.505596	0.994	0.959	1.13671e-225
DNAJB1	1.43487e-228	-1.68395	0.47	0.746	2.35849e-224
CTSC	2.65263e-228	0.915496	0.699	0.371	4.36012e-224
SLC38A2	1.03001e-226	-1.12028	0.724	0.89	1.69302e-222
CTSL	4.46919e-226	0.746951	0.979	0.876	7.346e-222
NPC2	7.94096e-224	0.808402	0.815	0.543	1.30526e-219
RPS4X.1	1.08447e-223	0.48493	0.997	0.958	1.78254e-219
JAM3	4.80056e-223	-1.27655	0.002	0.343	7.89067e-219
PDZK1IP1	3.58498e-161	0.907966	0.387	0.139	5.89263e-157
PDPN	9.73148e-218	-1.67694	0.004	0.34	1.59956e-213
GJB2	1.31352e-188	0.850614	0.501	0.196	2.15903e-184
FLNA	3.14432e-214	-1.8138	0.124	0.461	5.16832e-210
SEMA5A	9.41208e-214	-1.38817	0.011	0.344	1.54706e-209
RPLP1	1.01299e-212	0.479987	1	0.985	1.66504e-208
RPL23	1.78372e-212	0.433939	1	0.983	2.9319e-208
RPL11	3.79938e-212	0.429198	0.998	0.978	6.24504e-208
VTCN1	9.05509e-212	0.786673	0.605	0.271	1.48839e-207
RPS18	2.99245e-211	0.476424	0.999	0.966	4.9187e-207
RPS9L1	5.05139e-211	0.454714	0.996	0.965	8.30296e-207
DAB2	5.8909e-211	0.791709	0.624	0.277	9.68287e-207
S100A11	8.86403e-211	0.730683	0.949	0.844	1.45698e-206
LAMC2	1.28164e-210	-1.23708	0.063	0.413	2.10663e-206
ELF5	7.69286e-210	0.755478	0.529	0.201	1.26448e-205
RT1-S3	3.30222e-209	0.840222	0.775	0.48	5.42786e-205
ARRDC4	4.99386e-207	0.856694	0.567	0.241	8.20841e-203
VCL	8.19281e-207	-1.20891	0.274	0.607	1.34665e-202
MUC15	3.55478e-206	0.709053	0.612	0.256	5.843e-202
ATP1B3	3.5895e-204	-1.0509	0.247	0.588	5.90006e-200
SVIL	4.80936e-204	-1.26123	0.077	0.412	7.90514e-200
RPS8	1.03206e-202	0.404508	1	0.984	1.69639e-198
KRT15	1.42435e-202	-3.4208	0.082	0.406	2.3412e-198
RPS3A	1.34214e-200	0.4236	0.997	0.976	2.20607e-196
BHLHE40	4.83337e-199	-1.03345	0.1	0.446	7.94461e-195
OGFRL1	1.0981e-197	0.745212	0.705	0.376	1.80495e-193
IL17B	2.29765e-197	-2.26814	0.005	0.316	3.77664e-193
RPLP0	4.40265e-197	0.440021	0.999	0.987	7.23664e-193
CRISPLD2	1.8807e-196	-1.45481	0.029	0.348	3.0913e-192
HSPB1	1.20817e-195	-1.86142	0.067	0.399	1.98587e-191
RHOV	2.02642e-195	0.778076	0.709	0.368	3.33083e-191
WNT5B	2.60075e-216	0.801522	0.449	0.15	4.27485e-212
ALDOC	1.22913e-194	0.722298	0.622	0.296	2.02033e-190
CD81	1.2992e-194	0.67295	0.896	0.752	2.1355e-190
NRG1	1.83041e-194	-2.24072	0.134	0.449	3.00865e-190
NT5E	4.0411e-192	-1.18591	0.025	0.337	6.64235e-188
CNN3	5.78886e-192	-0.978396	0.154	0.499	9.51515e-188
TPT1	5.82966e-191	0.346941	1	0.995	9.58222e-187
NEXN	5.95883e-191	-1.2047	0.001	0.302	9.79453e-187
CXCL1	6.59066e-190	1.60762	0.764	0.495	1.08331e-185
CKB	2.76001e-189	-1.54322	0.066	0.381	4.53663e-185
THRSP	8.14346e-139	0.792091	0.44	0.185	1.33854e-134
AZIN1	5.61009e-188	-1.34186	0.389	0.67	9.2213e-184
RPL19	4.94983e-187	0.377007	0.998	0.984	8.13604e-183
CPNE8	6.60859e-187	0.742243	0.765	0.462	1.08625e-182
XDH	2.76448e-186	0.734825	0.616	0.289	4.54398e-182
ID4	3.41947e-186	-1.40465	0.024	0.33	5.62058e-182
PTN	1.1456e-185	-1.62164	0.015	0.315	1.88302e-181
OCLN	4.4883e-185	0.707272	0.601	0.288	7.37742e-181
CLDN7	5.39659e-185	0.727223	0.73	0.401	8.87037e-181
MT2A	9.92112e-185	-1.85057	0.402	0.686	1.63074e-180
PHLDA3	2.07155e-184	-1.16039	0.01	0.307	3.405e-180
VIM	2.06403e-182	-2.57568	0.151	0.45	3.39265e-178
HBEGF	3.35052e-182	0.831489	0.78	0.467	5.50725e-178
ITPR2	5.43166e-182	0.685236	0.671	0.359	8.92802e-178
PREX2	6.39933e-182	0.696358	0.563	0.248	1.05186e-177
RPS5	4.64602e-181	0.431227	0.997	0.965	7.63666e-177
RFLNB	5.94161e-181	-1.26313	0.216	0.529	9.76622e-177
KRT14	1.41706e-180	-1.22563	0.022	0.321	2.32922e-176
LRRFIP1	3.29301e-180	-0.922491	0.206	0.534	5.41271e-176
KCNH1	4.59038e-180	-1.12342	0.052	0.362	7.5452e-176
JAG2	5.8185e-180	-1.00716	0	0.287	9.56387e-176
COL5A2	3.54355e-178	-1.00512	0.004	0.291	5.82454e-174
LGALS3	3.73196e-178	0.727584	0.807	0.539	6.13422e-174
SYNM	6.59814e-178	-0.986139	0.034	0.334	1.08454e-173
MSRB3	5.38268e-177	-0.980889	0.007	0.294	8.84752e-173
PTGDS	1.16344e-219	0.776373	0.479	0.165	1.91235e-215
SLFN2	3.16985e-109	0.722554	0.395	0.176	5.21028e-105
ZFAND5	2.23568e-175	0.606167	0.981	0.912	3.67479e-171
CLTA	5.73987e-175	0.732727	0.918	0.781	9.43463e-171
DKK3	4.02383e-174	-0.873253	0.002	0.281	6.61398e-170
RPL9	2.80449e-173	0.406989	0.996	0.968	4.60973e-169
RPS7	1.3111e-172	0.357993	0.999	0.991	2.15506e-168
TMCC3	8.83172e-172	0.776321	0.622	0.313	1.45167e-167
ETS2	4.68014e-170	-1.05871	0.487	0.735	7.69275e-166
ITGB1	4.98604e-170	-0.863763	0.802	0.894	8.19555e-166
PKIB	5.60375e-153	0.702597	0.443	0.19	9.21088e-149
SPRY1	1.1868e-169	-1.02303	0.027	0.316	1.95075e-165
CHI3L1	1.23732e-169	0.773555	0.805	0.504	2.03378e-165
MT1	2.16e-169	-1.4101	0.479	0.74	3.55039e-165
CAV1	7.31707e-169	-1.1068	0.013	0.292	1.20271e-164
RPS16	4.99371e-167	0.388226	0.998	0.98	8.20816e-163
CD82	8.21348e-166	0.679456	0.627	0.35	1.35005e-161
CXCL2	8.81493e-166	1.64933	0.48	0.202	1.44891e-161
PLET1	1.52308e-165	0.842936	0.736	0.419	2.50349e-161
SDC2	1.11315e-163	0.680937	0.798	0.593	1.82969e-159
SERPINB9	2.56452e-163	-1.26198	0.036	0.318	4.2153e-159
ITGB6	2.85212e-163	-0.994923	0.025	0.302	4.68802e-159
RPL35	3.75157e-163	0.374399	0.999	0.979	6.16646e-159
KLF6	1.02433e-162	0.565914	0.968	0.804	1.68369e-158
PPFIBP1	1.92328e-162	-0.941292	0.135	0.44	3.16129e-158
SLC20A1	2.6384e-161	0.718463	0.712	0.438	4.33674e-157
NTN1	2.07737e-195	0.640886	0.456	0.163	3.41457e-191
LRRC8C	6.97532e-161	-0.938179	0.007	0.272	1.14653e-156
EEF1A1	3.3732e-160	0.419543	0.994	0.96	5.54452e-156
GSTP1	3.92373e-158	-1.60826	0.472	0.695	6.44944e-154
RPS20	1.18842e-156	0.424063	0.993	0.94	1.95341e-152
CSTB	1.67804e-156	0.68943	0.879	0.738	2.75819e-152
STIM1	2.59882e-156	-0.757598	0.137	0.439	4.27168e-152
FRK	5.12765e-156	0.754524	0.609	0.341	8.42831e-152
SERPINB1A	3.3416e-155	-1.25553	0.005	0.261	5.49259e-151
CXCL14	3.40474e-155	-1.93545	0.002	0.257	5.59637e-151
GLUL	2.60445e-154	0.683598	0.897	0.731	4.28094e-150
PRDX4	2.71654e-153	0.64796	0.719	0.494	4.46518e-149
EHD4	4.29459e-153	0.654638	0.763	0.5	7.05902e-149
LOC685680	5.12035e-170	0.632162	0.434	0.162	8.41631e-166
TGFB3	7.52361e-153	0.608815	0.503	0.224	1.23666e-148
CAVIN3	7.62914e-152	-0.883429	0.052	0.326	1.254e-147
SERPINH1	8.37085e-152	-0.862206	0.327	0.612	1.37592e-147
ND2	2.02519e-151	-0.488205	0.981	0.987	3.32881e-147
HK2	2.12867e-151	-1.29764	0.529	0.751	3.4989e-147
TBC1D9	7.56924e-150	-0.685133	0.013	0.269	1.24416e-145
MYOF	1.01296e-149	0.619895	0.673	0.393	1.665e-145
RPS27A.1	2.63109e-149	0.379875	0.995	0.96	4.32472e-145
SLC25A4	2.79722e-149	-0.866787	0.655	0.803	4.59778e-145
COL18A1	1.13219e-148	-0.864796	0.005	0.253	1.86098e-144
HSPA1B	1.86454e-148	-1.40189	0.609	0.821	3.06475e-144
CP	1.6418e-146	0.660662	0.847	0.601	2.69863e-142
MAPKAPK3	6.18211e-146	0.590558	0.508	0.244	1.01615e-141
RELN	2.91243e-145	-0.998143	0.005	0.248	4.78716e-141
RBP1	4.35168e-145	-1.17471	0.09	0.355	7.15285e-141
LRP1	1.45402e-144	-0.67246	0.012	0.26	2.38997e-140
LMOD1	1.25647e-143	-0.898822	0.015	0.262	2.06525e-139
SLC30A4	3.71316e-143	0.63753	0.667	0.407	6.10332e-139
CTTNBP2NL	6.56732e-143	0.694821	0.617	0.36	1.07947e-138
DAPK1	6.604e-143	0.601215	0.59	0.308	1.0855e-138
LIFR	6.72916e-143	-1.03847	0.094	0.368	1.10607e-138
AC134224.3	2.92989e-142	-0.473853	0.996	0.997	4.81585e-138
FSTL1	7.2968e-141	-1.11696	0.23	0.499	1.19938e-136
RPSA	1.5678e-140	0.331519	0.998	0.986	2.57699e-136
PARD6B	1.9226e-140	0.637645	0.479	0.225	3.16018e-136
CEP85L	2.76579e-140	-0.955782	0.145	0.422	4.54613e-136
UBA52	9.05004e-140	0.369463	0.993	0.961	1.48756e-135
STOM	1.57473e-139	-0.703118	0.061	0.33	2.58838e-135
TGFBR3	3.85725e-139	-1.37308	0.25	0.495	6.34016e-135
KLHL29	6.4809e-139	-0.792252	0.005	0.239	1.06526e-134
ATP6V1B1	1.9519e-176	0.630658	0.443	0.162	3.20834e-172
TNFRSF12A	1.82622e-138	0.534792	0.964	0.868	3.00175e-134
AEBP1	9.37521e-138	-0.829455	0.005	0.238	1.541e-133
PMP22	9.74662e-138	0.775027	0.605	0.342	1.60205e-133
RPL23A	9.9263e-138	0.407178	0.983	0.931	1.63159e-133
ATP2A2	1.12047e-136	-0.793135	0.571	0.779	1.84171e-132
FGFRL1	4.16175e-135	-0.719959	0.004	0.233	6.84067e-131
AXL	7.46659e-135	-0.702384	0.001	0.226	1.22728e-130
LAMB3	1.10137e-134	-0.732905	0.018	0.254	1.81031e-130
MET	2.0267e-134	0.598197	0.593	0.33	3.33129e-130
FHOD3	5.83341e-134	-0.783557	0.002	0.227	9.58838e-130
PPP1R12A	7.82837e-134	-1.05196	0.573	0.756	1.28675e-129
FAU	8.00266e-134	0.358855	0.997	0.963	1.3154e-129
LDLR	2.92793e-133	-0.783028	0.122	0.401	4.81263e-129
DLL1	1.44694e-132	-0.895236	0	0.222	2.37834e-128
SOCS3	1.89654e-132	-0.755686	0.039	0.284	3.11735e-128
EIF1	2.83113e-132	0.35941	0.994	0.982	4.65353e-128
ZFP36L2	3.18178e-132	-1.31305	0.631	0.783	5.22989e-128
LOC100911847	4.29467e-132	0.341184	0.998	0.975	7.05914e-128
KRT18	4.40483e-132	0.518312	0.95	0.575	7.24022e-128
RPL12	1.90193e-131	0.410802	0.982	0.919	3.1262e-127
ATRN	1.95296e-131	0.559243	0.742	0.518	3.21007e-127
CACNA2D1	6.51173e-131	-0.737269	0.004	0.225	1.07033e-126
VAV3	6.69235e-131	-0.63758	0.007	0.233	1.10002e-126
TSPAN2	1.17115e-130	-0.685441	0.002	0.222	1.92503e-126
TLN1	2.95443e-130	-0.948235	0.55	0.744	4.85619e-126
AFAP1	8.08763e-130	-0.64789	0.052	0.301	1.32936e-125
FGF1	9.01666e-130	-0.609888	0.003	0.223	1.48207e-125
RPL18A	1.4787e-129	0.340214	0.996	0.976	2.43053e-125
SHROOM3	2.29952e-129	-1.54689	0.253	0.492	3.77971e-125
COL4A5	3.62757e-129	-0.791158	0.123	0.392	5.96263e-125
APP	5.09613e-129	0.401477	0.986	0.951	8.3765e-125
DSC3	9.54223e-129	-0.805284	0	0.216	1.56846e-124
GRPEL2	3.42312e-128	0.601416	0.518	0.277	5.62658e-124
RPL6	9.56074e-128	0.418511	0.984	0.915	1.5715e-123
RPS3	1.14234e-127	0.345444	0.995	0.968	1.87767e-123
CHL1	3.09415e-127	0.608398	0.454	0.211	5.08585e-123
LOC100361854	1.73867e-126	0.374993	0.994	0.954	2.85785e-122
CXCL12	3.33853e-126	-0.726435	0.006	0.223	5.48755e-122
DUSP6	1.42776e-125	-1.25646	0.559	0.729	2.3468e-121
RACK1	3.51779e-125	0.35562	0.992	0.962	5.78219e-121
CTSH	5.73331e-125	0.619636	0.72	0.507	9.42384e-121
AREG	7.3096e-125	-2.10534	0.042	0.273	1.20148e-120
EIF4G3	8.70205e-125	-0.722768	0.221	0.5	1.43036e-120
S100A10	1.30391e-124	0.628022	0.948	0.874	2.14324e-120
LHFPL6	2.4514e-124	-0.688332	0.001	0.212	4.02936e-120
PLEC	3.75152e-124	-0.810817	0.502	0.718	6.16637e-120
CREB5	6.40817e-124	0.590189	0.46	0.214	1.05331e-119
CTNNAL1	3.59322e-123	-0.904103	0.258	0.519	5.90617e-119
ITGA8	2.65525e-122	0.559428	0.483	0.234	4.36443e-118
ITGA1	2.69055e-122	-0.767805	0.003	0.211	4.42245e-118
CASC4	7.56652e-122	-0.653265	0.071	0.319	1.24371e-117
B3GNT2	4.42052e-121	-0.678118	0.09	0.343	7.266e-117
DUSP1	8.18983e-121	-0.910492	0.434	0.695	1.34616e-116
FMOD	1.74119e-120	-0.659709	0.002	0.207	2.862e-116
LAMB1	1.9464e-120	-0.838729	0.07	0.306	3.1993e-116
SORBS1	3.34736e-120	-0.686191	0.006	0.214	5.50206e-116
TNS3	3.51232e-120	-0.612728	0.011	0.222	5.7732e-116
COL9A2	8.41881e-120	-0.665778	0.014	0.228	1.3838e-115
MAP1B	1.08416e-119	-1.29726	0.204	0.457	1.78203e-115
ITGA6	1.28562e-119	-1.05645	0.572	0.742	2.11318e-115
LMO7	1.6347e-119	-0.626291	0.008	0.217	2.68696e-115
CCDC107	1.72623e-119	-1.04953	0.298	0.529	2.83741e-115
WAP	3.30524e-66	0.618876	0.214	0.084	5.43283e-62
MBNL2	1.75589e-118	-0.772876	0.533	0.741	2.88616e-114
FOSB	1.89236e-118	-0.978793	0.895	0.953	3.11047e-114
JAG1	1.96732e-118	-0.602514	0.027	0.248	3.23369e-114
PPIC	1.04333e-117	-0.471769	0.005	0.21	1.71492e-113
REEP5	1.43508e-117	0.572058	0.748	0.577	2.35884e-113
RPL13	2.28728e-117	0.332673	0.998	0.974	3.7596e-113
PERP	2.68701e-117	-1.08671	0.605	0.754	4.41664e-113
DNAJA1	4.17016e-117	-0.899511	0.866	0.919	6.8545e-113
RB1	8.67885e-117	0.604617	0.597	0.368	1.42654e-112
GADD45A	2.71036e-116	-1.29481	0.449	0.656	4.45502e-112
CAMK4	1.13559e-115	-0.643198	0.003	0.202	1.86657e-111
ME1	1.88669e-115	0.560421	0.573	0.339	3.10114e-111
AABR07034428.1	2.5994e-176	0.610349	0.486	0.187	4.27263e-172
TIMP1	2.36033e-115	1.31301	0.608	0.395	3.87968e-111
CGNL1	3.3564e-115	0.532168	0.479	0.239	5.51691e-111
MMP2	4.69267e-115	-0.713528	0.005	0.206	7.71334e-111
EEF2	2.96828e-114	0.31664	0.994	0.98	4.87896e-110
AC134224.1	6.83168e-114	-0.893145	0.985	0.991	1.12292e-109
HTRA1	6.97827e-114	-0.609716	0.007	0.206	1.14702e-109
HDGFL3	3.13377e-113	-0.692481	0.02	0.228	5.15097e-109
AKAP2	5.70462e-113	-0.837268	0.054	0.274	9.37669e-109
CHIC2	1.2311e-112	0.605584	0.757	0.583	2.02356e-108
FST	1.4692e-112	-0.99973	0.009	0.208	2.41492e-108
CXCL3	1.69617e-14	0.594631	0.104	0.058	2.788e-10
DUSP7	3.12679e-112	-0.580921	0.021	0.227	5.1395e-108
EPB41L2	4.94087e-112	-0.671741	0.156	0.408	8.1213e-108
FLT1	2.13166e-111	0.572649	0.394	0.18	3.50381e-107
GAS1	2.80188e-111	-0.766034	0.011	0.21	4.60545e-107
RND1	2.35433e-79	0.53056	0.323	0.153	3.86982e-75
SESTD1	4.15569e-111	0.569717	0.649	0.43	6.8307e-107
STEAP4	5.05114e-111	0.720922	0.728	0.511	8.30256e-107
C4B	4.7968e-119	0.518997	0.381	0.157	7.8845e-115
ADGRA3	1.64381e-110	-0.617299	0.018	0.22	2.70193e-106
PAWR	1.69324e-110	-0.859888	0.34	0.578	2.78318e-106
COMT	2.14677e-110	-0.941393	0.216	0.449	3.52865e-106
SCARB1	7.26827e-106	0.51356	0.384	0.174	1.19469e-101
UGT1A1	2.6414e-110	-0.75859	0.057	0.278	4.34167e-106
PROS1	3.15861e-110	-0.577014	0.083	0.32	5.1918e-106
DUOX1	8.67661e-98	0.502907	0.383	0.184	1.42617e-93
MGP	1.56219e-109	0.853686	0.531	0.295	2.56777e-105
CD59	2.01974e-109	0.641031	0.676	0.48	3.31984e-105
BLOC1S6	3.78337e-79	0.500978	0.358	0.182	6.21872e-75
BAG3	7.90613e-109	-0.733756	0.177	0.431	1.29953e-104
MARCKS	3.93164e-108	-0.756208	0.452	0.685	6.46244e-104
RPL34	6.34522e-108	0.343353	0.993	0.954	1.04296e-103
PPP1R14A	1.55855e-107	-0.652913	0.018	0.216	2.56179e-103
DOCK8	5.27159e-104	0.487289	0.388	0.18	8.66491e-100
NDFIP2	3.11485e-107	0.550465	0.754	0.59	5.11988e-103
TSC22D1	3.63798e-107	-0.940239	0.589	0.778	5.97975e-103
FRMD8	3.83313e-107	0.54887	0.413	0.202	6.30051e-103
PDLIM7	1.03934e-106	-0.655616	0.092	0.321	1.70836e-102
CD9	2.16363e-106	0.364677	0.988	0.957	3.55637e-102
ANXA11	4.83309e-106	0.534585	0.738	0.574	7.94415e-102
FAM20C	2.87389e-97	0.48459	0.382	0.179	4.72382e-93
CD24	6.6396e-106	0.492479	0.886	0.703	1.09135e-101
TMPRSS2	1.33882e-110	0.480728	0.401	0.183	2.20062e-106
TGM2	1.06701e-105	-0.833712	0.042	0.249	1.75384e-101
DYNLRB2	2.50095e-98	0.473849	0.388	0.182	4.11081e-94
ICAM1	1.65545e-105	-0.787293	0.216	0.466	2.72107e-101
HEXIM1	2.0501e-105	-0.624326	0.24	0.499	3.36974e-101
PPP2R3A	2.17055e-105	-0.771856	0.269	0.514	3.56774e-101
PLP2	5.98655e-105	0.549074	0.716	0.524	9.8401e-101
RAB7B	5.64612e-93	0.459766	0.283	0.111	9.28053e-89
AKR1B1	5.55489e-104	-0.510826	0.059	0.274	9.13057e-100
LOC100909474	5.5545e-60	0.459304	0.319	0.171	9.12992e-56
TUBB2A	7.94611e-104	0.578129	0.544	0.321	1.3061e-99
C1R	8.72885e-104	-0.595425	0.057	0.274	1.43476e-99
COBL	3.32029e-101	0.458954	0.338	0.144	5.45756e-97
CALU	1.83515e-103	-0.671312	0.416	0.628	3.01644e-99
DUOXA1	1.11591e-77	0.458253	0.356	0.185	1.83423e-73
SCG5	5.70869e-103	-0.578665	0.022	0.217	9.38337e-99
CALD1	9.00134e-103	-1.06608	0.728	0.83	1.47955e-98
CXADR	1.02188e-102	0.596086	0.504	0.292	1.67966e-98
LMO1	5.435e-102	-0.701278	0.056	0.261	8.93351e-98
IMPDH2	6.39419e-102	0.473513	0.885	0.773	1.05101e-97
RASGRP3	1.27359e-101	0.456862	0.286	0.105	2.0934e-97
GNE	2.03469e-77	0.447652	0.32	0.153	3.34442e-73
ID2	1.08295e-59	0.444306	0.297	0.152	1.78005e-55
SLC5A8	1.78432e-107	0.438408	0.257	0.084	2.93289e-103
IRF1	1.19242e-100	-0.783796	0.09	0.31	1.95998e-96
BAZ1A	1.51759e-100	0.537628	0.792	0.621	2.49446e-96
MAGI3	2.07622e-100	0.534579	0.659	0.459	3.41268e-96
TRIB1	2.86853e-100	0.526669	0.8	0.631	4.71499e-96
RBPMS	7.53337e-100	-0.815567	0.14	0.357	1.23826e-95
MYL12A	1.0915e-99	0.501981	0.965	0.9	1.79409e-95
SEMA3C	1.42177e-99	-0.59574	0.071	0.285	2.33696e-95
CEACAM1	3.10749e-58	0.431166	0.333	0.185	5.10777e-54
TSPAN3	3.88852e-99	-0.544846	0.178	0.418	6.39156e-95
CITED1	5.3557e-99	-1.66075	0.044	0.237	8.80317e-95
SOD2	1.92793e-98	0.812478	0.827	0.745	3.16894e-94
CST6	2.17295e-98	-0.406824	0.019	0.206	3.57168e-94
ST3GAL4	1.13537e-72	0.421617	0.36	0.191	1.8662e-68
ELF3	3.042e-98	0.618244	0.595	0.362	5.00014e-94
GADD45G	3.62881e-98	-1.14229	0.268	0.505	5.96467e-94
MTMR10	5.04952e-81	0.420964	0.376	0.19	8.2999e-77
GFRA3	2.3736e-94	0.418949	0.29	0.113	3.90149e-90
BCAM	5.94843e-97	-0.636703	0.114	0.337	9.77744e-93
RABAC1	6.21225e-97	0.463376	0.843	0.735	1.02111e-92
ND1	7.08448e-97	-0.382093	0.982	0.987	1.16448e-92
ATRX.1	2.2876e-96	-0.627886	0.556	0.757	3.76013e-92
LIPE	2.67301e-91	0.41601	0.259	0.098	4.39362e-87
RPL28	1.04039e-95	0.327956	0.987	0.945	1.71009e-91
SGCG	1.88103e-55	0.410042	0.281	0.143	3.09186e-51
JUNB	4.33455e-95	-1.0335	0.72	0.844	7.1247e-91
KRAS	7.465e-95	0.539437	0.724	0.566	1.22702e-90
LOC100912195	1.02095e-94	0.558269	0.523	0.31	1.67813e-90
HERPUD1	1.09448e-94	-0.580018	0.141	0.374	1.799e-90
PTMS	1.43205e-94	-0.568978	0.766	0.857	2.35385e-90
TMEM123	1.51698e-94	-0.646891	0.251	0.484	2.49346e-90
AQP1	4.33267e-37	0.405767	0.138	0.058	7.12161e-33
PLCE1	4.5413e-81	0.40428	0.35	0.168	7.46453e-77
PVR	4.35081e-94	0.554482	0.703	0.52	7.15142e-90
LOC684871	1.22182e-93	-1.24145	0.286	0.48	2.0083e-89
HSPA4L	4.52635e-74	0.403377	0.25	0.103	7.43996e-70
JMJD1C	6.96235e-93	-0.764205	0.839	0.925	1.1444e-88
GK	1.73508e-92	0.529448	0.465	0.257	2.85195e-88
LYN	1.48843e-81	0.396235	0.335	0.157	2.44653e-77
RELL1	2.47039e-92	0.587447	0.569	0.366	4.06058e-88
ATF3	4.34434e-92	-0.975173	0.774	0.87	7.14079e-88
CSAD	6.404e-92	-0.508577	0.123	0.345	1.05262e-87
HOOK1	8.94889e-92	0.47061	0.396	0.201	1.47093e-87
ACACB	1.11524e-95	0.389787	0.37	0.166	1.83312e-91
LY6E	3.86309e-91	-0.416911	0.043	0.234	6.34977e-87
TMPRSS4	8.16517e-78	0.383006	0.272	0.113	1.34211e-73
BCHE	1.32432e-90	-1.11202	0.025	0.201	2.17678e-86
VPS13C	1.5813e-90	-0.718151	0.144	0.361	2.59919e-86
IRF6	2.02301e-90	0.521032	0.802	0.647	3.32521e-86
NPDC1	8.42656e-90	0.484698	0.542	0.347	1.38507e-85
LOC103689965	2.435e-76	0.382568	0.24	0.094	4.00241e-72
SESN2	9.944e-90	-0.794479	0.142	0.354	1.6345e-85
PARD6G	1.52084e-89	-0.599402	0.067	0.26	2.49981e-85
CCN2	2.58323e-89	-1.12476	0.034	0.216	4.24606e-85
LTC4S	4.2832e-75	0.373839	0.204	0.073	7.0403e-71
LOC688459	1.82337e-50	0.369714	0.325	0.186	2.99707e-46
MBP	8.89185e-50	0.363471	0.272	0.147	1.46155e-45
CD44	2.31768e-88	-0.465367	0.028	0.204	3.80956e-84
SGK1	2.78196e-88	-0.7347	0.108	0.315	4.5727e-84
RCAN1	5.03979e-88	0.548705	0.414	0.215	8.2839e-84
PTGFRN	1.06678e-87	-0.444462	0.06	0.253	1.75347e-83
SMARCA2	2.20816e-87	-0.611318	0.145	0.359	3.62955e-83
HSPH1	2.47292e-87	-0.674445	0.122	0.332	4.06474e-83
NACA	4.56494e-87	0.306537	0.991	0.958	7.5034e-83
PAQR6	6.38552e-74	0.35933	0.31	0.147	1.04959e-69
FOXP1	1.45901e-86	-0.528015	0.14	0.356	2.39817e-82
RASSF3	1.84065e-86	-0.486553	0.097	0.304	3.02547e-82
GOLIM4	2.50777e-86	-0.696978	0.29	0.507	4.12202e-82
ECE1	2.83733e-86	-0.583214	0.257	0.483	4.66372e-82
DST	4.05312e-86	-1.26054	0.866	0.897	6.66211e-82
GLG1	7.33403e-86	-0.546469	0.285	0.514	1.2055e-81
PLAUR	3.93933e-62	0.351587	0.249	0.112	6.47507e-58
RHPN2	1.2036e-85	0.492293	0.44	0.24	1.97835e-81
ITPR1	1.5179e-85	-0.628768	0.136	0.346	2.49498e-81
ZFP36	1.68253e-85	-0.968832	0.421	0.617	2.76558e-81
LTBP1	3.95698e-51	0.346706	0.265	0.134	6.50409e-47
ACTN1	1.41902e-84	-0.850044	0.415	0.605	2.33245e-80
EPAS1	1.56046e-61	0.344954	0.361	0.199	2.56493e-57
KCNK5	3.54502e-51	0.343746	0.272	0.144	5.82694e-47
RPH3AL	2.19746e-54	0.336759	0.27	0.138	3.61196e-50
PPIF	1.99278e-26	0.331778	0.266	0.174	3.27552e-22
ETV4	8.69992e-84	-0.367822	0.036	0.211	1.43001e-79
GDA	1.03971e-72	0.330995	0.275	0.12	1.70898e-68
SLC1A1	1.41545e-83	0.491787	0.401	0.215	2.32657e-79
MAN1A1	2.22089e-83	-0.537137	0.116	0.325	3.65048e-79
DOCK3	2.54298e-84	0.330629	0.24	0.088	4.1799e-80
NGEF	7.777e-66	0.322383	0.23	0.096	1.27831e-61
CLCA1	3.41221e-83	-2.38174	0.047	0.218	5.60864e-79
SLC4A4	1.57168e-50	0.320486	0.227	0.107	2.58337e-46
CYTIP	5.10833e-65	0.3188	0.137	0.039	8.39656e-61
FGFR1	8.9709e-83	-0.511844	0.096	0.294	1.47455e-78
FADS1	7.0248e-48	0.317755	0.329	0.188	1.15467e-43
PLOD1	5.40913e-82	-0.487887	0.06	0.243	8.89099e-78
TSPAN7	2.30617e-44	0.317208	0.312	0.185	3.79065e-40
ZFP36L1	1.71399e-81	-0.735906	0.77	0.879	2.81728e-77
TEC	4.97683e-50	0.315003	0.227	0.109	8.18042e-46
OVOL1	1.15398e-45	0.313102	0.282	0.156	1.89679e-41
FAM84A	1.1715e-24	0.312359	0.251	0.163	1.92559e-20
CLMN	1.71274e-58	0.312338	0.341	0.183	2.81522e-54
MAP3K8	7.96335e-81	0.526093	0.48	0.295	1.30894e-76
TPM1	8.80788e-81	-1.46015	0.886	0.901	1.44775e-76
LAMA5	8.90599e-81	-0.427431	0.038	0.209	1.46388e-76
GPC4	9.83143e-81	-0.527027	0.06	0.238	1.61599e-76
AFDN	1.38725e-80	0.463359	0.55	0.368	2.28022e-76
EPSTI1	3.31255e-58	0.306372	0.234	0.104	5.44484e-54
ACSL1	3.22774e-46	0.300645	0.246	0.125	5.30543e-42
OASL	3.34625e-21	0.300577	0.109	0.053	5.50023e-17
NFIA	3.70043e-80	-0.56237	0.25	0.472	6.08239e-76
FAT1	4.50217e-80	-0.890322	0.401	0.572	7.40022e-76
FRYL	5.08026e-80	-0.489519	0.057	0.236	8.35043e-76
SQOR	3.30756e-45	0.299287	0.233	0.121	5.43663e-41
TMEM254	1.10632e-79	0.473795	0.494	0.313	1.81845e-75
PLK2	2.02191e-79	-0.758999	0.304	0.52	3.32342e-75
SECTM1A	1.01162e-67	0.295325	0.194	0.07	1.6628e-63
CRABP2	7.21927e-27	0.294084	0.249	0.159	1.18663e-22
MYL6	6.38976e-79	-0.744222	0.948	0.95	1.05028e-74
ND4	1.15361e-78	-0.345256	0.983	0.986	1.89619e-74
F2RL1	1.17094e-39	0.290021	0.26	0.148	1.92467e-35
IFI27	2.73731e-78	0.371182	0.946	0.878	4.49931e-74
HS6ST1	4.6747e-78	-0.607723	0.186	0.392	7.6838e-74
TFAP2B	6.7462e-78	-0.705283	0.32	0.519	1.10887e-73
SMS	7.69435e-78	-0.414902	0.044	0.215	1.26472e-73
ALPL	7.92756e-78	-0.745765	0.125	0.312	1.30305e-73
LONRF1	2.4658e-42	0.288042	0.246	0.132	4.05304e-38
PDZRN3	5.23029e-54	0.286347	0.294	0.152	8.59703e-50
SRSF3	1.83115e-77	-0.560523	0.668	0.8	3.00986e-73
PLAC8	5.17831e-30	0.282857	0.279	0.172	8.51158e-26
CFL1	2.30705e-77	-0.525645	0.77	0.837	3.7921e-73
PDCD4	2.48697e-77	0.473635	0.815	0.682	4.08783e-73
NECTIN4	2.66062e-40	0.282695	0.25	0.138	4.37327e-36
RUNX1	2.96706e-77	-0.662701	0.43	0.626	4.87695e-73
GSTA4	5.91412e-77	-0.74458	0.069	0.242	9.72104e-73
NDUFA4	9.38537e-77	-0.490517	0.795	0.832	1.54267e-72
WNT4	1.10743e-76	-0.509702	0.065	0.241	1.82029e-72
GPM6B	1.97357e-76	-0.53307	0.055	0.224	3.24395e-72
CGN	1.40011e-38	0.282119	0.287	0.171	2.30137e-34
STXBP6	7.5624e-42	0.28082	0.276	0.157	1.24303e-37
HMGCS1	4.70724e-76	-0.611928	0.144	0.342	7.7373e-72
TGFB2	9.781e-43	0.276494	0.228	0.116	1.6077e-38
CRIM1	1.08293e-75	-0.480261	0.09	0.278	1.78001e-71
LYPD3	9.85533e-07	0.265715	0.215	0.178	0.0161992
DNMBP	2.54579e-40	0.265431	0.237	0.126	4.18452e-36
SLC9A3R1	7.38467e-36	0.264295	0.221	0.121	1.21382e-31
AR	2.16318e-23	0.263591	0.266	0.179	3.55561e-19
HSD11B1	1.60365e-33	0.263123	0.202	0.107	2.63591e-29
SCNN1B	5.03568e-75	0.460226	0.48	0.289	8.27714e-71
PRRG4	2.52305e-26	0.262935	0.218	0.132	4.14713e-22
CRYAB	0.0971525	0.262731	0.165	0.156	1
RPS11	6.26361e-74	0.258112	0.994	0.969	1.02955e-69
ARHGAP28	3.32019e-31	0.257255	0.233	0.136	5.45739e-27
F3	7.18142e-74	0.664724	0.739	0.563	1.18041e-69
RHOB	1.55401e-73	-0.611386	0.692	0.834	2.55432e-69
FXYD3	1.79893e-73	0.442957	0.895	0.82	2.9569e-69
SPINT2	2.53588e-73	0.301774	0.982	0.944	4.16823e-69
SPHK1	2.6128e-73	-0.690356	0.214	0.408	4.29467e-69
CXCL16	3.65098e-73	0.567564	0.674	0.528	6.00111e-69
TIMP4	6.29991e-32	0.255919	0.16	0.078	1.03552e-27
MID2	3.59205e-31	0.254317	0.283	0.177	5.90425e-27
RHOQ	1.84802e-72	0.450792	0.681	0.533	3.0376e-68
EPB41L5	1.53716e-43	0.253853	0.218	0.108	2.52663e-39
SPRED1	3.14206e-72	-0.549316	0.173	0.372	5.16461e-68
CRB3	1.41937e-29	0.253326	0.297	0.196	2.33301e-25
B3GALNT1	9.94433e-31	0.252896	0.278	0.173	1.63455e-26
CD47	4.7916e-72	0.440803	0.717	0.576	7.87595e-68
DDX3X	5.86952e-72	-0.624836	0.718	0.837	9.64772e-68
SLC34A2	5.58841e-49	0.251467	0.155	0.059	9.18567e-45
FBLIM1	1.28381e-71	-0.452517	0.055	0.22	2.1102e-67
HOMER1	4.28562e-39	-0.250711	0.022	0.112	7.04427e-35
LOC102550026	1.88113e-29	-0.251222	0.067	0.16	3.09202e-25
SAT1	5.38143e-71	0.542157	0.965	0.885	8.84546e-67
RPL18	5.58999e-71	0.267639	0.994	0.955	9.18827e-67
N4BP1	7.36821e-71	0.458725	0.684	0.553	1.21111e-66
TNFSF10	9.10249e-22	-0.251732	0.085	0.166	1.49618e-17
PDLIM4	9.92862e-71	-0.60484	0.222	0.418	1.63197e-66
COL14A1	1.22202e-70	-1.01174	0.221	0.393	2.00864e-66
SLC25A25	1.44897e-28	-0.251836	0.09	0.189	2.38167e-24
RPL15	1.5305e-70	0.258983	0.993	0.971	2.51568e-66
DAG1	2.19988e-70	-0.595077	0.455	0.631	3.61594e-66
KLF5	2.89433e-70	0.439501	0.656	0.471	4.7574e-66
PAK6	3.50156e-47	-0.252416	0.04	0.157	5.75552e-43
CD320	4.05211e-70	0.43765	0.38	0.213	6.66046e-66
AABR07041096.1	2.16294e-33	-0.252693	0.066	0.168	3.55522e-29
ADAMTS1	5.85244e-70	-1.00798	0.121	0.303	9.61966e-66
TWF1	1.00661e-69	0.463827	0.685	0.556	1.65457e-65
GSS	1.11649e-69	-0.394565	0.051	0.211	1.83517e-65
DPY19L1	1.44493e-35	-0.253228	0.054	0.155	2.37502e-31
TOB1	1.12474e-69	-0.560835	0.331	0.535	1.84874e-65
PLTP	3.81224e-42	-0.256725	0.022	0.116	6.26618e-38
ARHGAP35	1.53181e-69	-0.444125	0.145	0.338	2.51783e-65
LOC102549726	1.65141e-69	0.476686	0.731	0.58	2.71442e-65
TCEAL9	2.29578e-69	0.420288	0.863	0.766	3.77357e-65
CDO1	3.95661e-36	-0.257386	0.034	0.126	6.50348e-32
RAB17	6.78573e-47	-0.258369	0.017	0.118	1.11537e-42
RPS6KA1	4.70713e-69	-0.465232	0.099	0.275	7.73711e-65
TFAP2C	7.30296e-69	-0.706	0.362	0.532	1.20039e-64
RPL10A	1.26503e-68	0.284657	0.989	0.945	2.07934e-64
CIB2	9.46584e-51	-0.25852	0.018	0.126	1.5559e-46
COX8A	1.32777e-68	-0.525097	0.824	0.842	2.18245e-64
NEDD9	4.74441e-68	-0.759226	0.223	0.398	7.79839e-64
TIFA	9.70784e-59	-0.260529	0.005	0.116	1.59568e-54
SRF	1.11276e-67	-0.465549	0.13	0.318	1.82904e-63
EPS15	1.8644e-67	-0.778644	0.34	0.506	3.06451e-63
EEF1D	2.54895e-67	0.386383	0.878	0.784	4.18971e-63
MPP5	2.80328e-67	0.441498	0.508	0.337	4.60776e-63
ELMSAN1	3.12517e-67	-0.669896	0.238	0.431	5.13684e-63
RPS21	3.22892e-67	0.322017	0.968	0.903	5.30738e-63
RASD1	1.39715e-24	-0.261615	0.034	0.103	2.2965e-20
RPL36	6.74191e-67	0.340476	0.948	0.863	1.10817e-62
STAT3	8.35454e-67	0.350037	0.946	0.911	1.37324e-62
STMN1	1.27567e-66	-0.613967	0.219	0.412	2.09682e-62
LOC100911991	2.60401e-66	0.400672	0.809	0.707	4.28021e-62
P3H3	1.90716e-44	-0.264685	0.059	0.179	3.1348e-40
DEPTOR	1.53519e-30	-0.264884	0.078	0.175	2.52338e-26
ST5	1.39734e-35	-0.265164	0.057	0.158	2.2968e-31
SLC14A1	4.78912e-66	0.381708	0.397	0.223	7.87187e-62
MYO6	4.91026e-66	0.415437	0.473	0.305	8.071e-62
RABEP1	2.87635e-53	-0.266332	0.032	0.155	4.72785e-49
ARL13B	5.6183e-66	-0.481227	0.209	0.405	9.23479e-62
RPS27	6.5176e-66	0.267986	0.999	0.985	1.0713e-61
TGFB1I1	6.64501e-52	-0.266474	0.01	0.113	1.09224e-47
REM2	7.68063e-40	-0.267861	0.043	0.147	1.26247e-35
CAPZB	1.15759e-65	-0.484617	0.493	0.668	1.90273e-61
TBX3	4.83311e-61	-0.269107	0.013	0.135	7.94418e-57
CDH1	1.4858e-65	0.319889	0.831	0.715	2.4422e-61
PRNP	3.39877e-65	-0.989961	0.459	0.564	5.58656e-61
SMAD7	4.29635e-65	-0.600076	0.22	0.418	7.06191e-61
MRC2	1.13881e-43	-0.269543	0.034	0.14	1.87186e-39
POPDC2	1.11636e-55	-0.27012	0.001	0.103	1.83497e-51
HMOX1	1.28011e-64	-1.01342	0.227	0.412	2.10412e-60
BASP1	1.92991e-64	0.493323	0.654	0.491	3.17219e-60
PDLIM3	2.10438e-64	-0.545764	0.071	0.227	3.45896e-60
PHLDB1	9.42019e-50	-0.27054	0.007	0.103	1.5484e-45
PHLDB2	5.79608e-46	-0.271185	0.027	0.133	9.52702e-42
WDR43	2.78056e-64	0.4561	0.763	0.634	4.57041e-60
BMP7	5.33812e-66	-0.27148	0.005	0.128	8.77427e-62
HOMER2	8.87054e-65	-0.271585	0.007	0.129	1.45805e-60
SMIM22	6.0765e-64	0.387539	0.493	0.31	9.98794e-60
ITPRID1	3.0198e-18	-0.27216	0.043	0.101	4.96364e-14
PLEKHA3	1.33393e-63	-0.333205	0.065	0.222	2.19258e-59
RASSF4	1.44846e-63	0.469017	0.516	0.342	2.38084e-59
TRMT6	2.067e-18	-0.273106	0.121	0.2	3.39753e-14
DDIT4	2.60124e-63	-0.710972	0.208	0.39	4.27565e-59
EFNB1	8.50718e-46	-0.273361	0.012	0.107	1.39833e-41
DYNLL1	3.13193e-63	-0.449407	0.577	0.724	5.14795e-59
GATA3	3.50653e-63	-0.589968	0.305	0.494	5.76368e-59
CENPL	1.79639e-35	-0.274061	0.056	0.158	2.95273e-31
AJUBA	3.32394e-50	-0.274297	0.009	0.109	5.46356e-46
IRX4	2.71695e-57	-0.274818	0.008	0.12	4.46585e-53
TRIOBP	7.41651e-63	-0.351721	0.06	0.214	1.21905e-58
MTCL1	4.11305e-57	-0.275167	0.018	0.139	6.76061e-53
CHST1	8.40781e-63	0.402139	0.372	0.21	1.38199e-58
UTRN	9.36783e-63	-0.537782	0.502	0.676	1.53979e-58
FERMT2	1.01532e-62	-0.606395	0.45	0.607	1.66887e-58
RPL22L1	1.13785e-62	0.361423	0.911	0.803	1.87029e-58
DZIP1	1.51889e-56	-0.275183	0.003	0.107	2.49659e-52
BIRC2	2.43379e-62	-0.589965	0.191	0.372	4.00043e-58
ITM2C	2.92118e-62	-0.451359	0.451	0.631	4.80154e-58
UNC5B	2.28644e-32	-0.275638	0.032	0.114	3.75823e-28
GPCPD1	6.62191e-44	-0.275667	0.021	0.118	1.08844e-39
LOC100360573	7.99837e-62	0.400706	0.69	0.566	1.31469e-57
SCARA3	4.95081e-42	-0.275795	0.049	0.161	8.13765e-38
TAS1R2	7.58416e-40	-0.276356	0.07	0.186	1.24661e-35
TIAM1	3.02807e-30	-0.276937	0.086	0.187	4.97724e-26
KMT2A	2.03103e-61	-0.56596	0.405	0.589	3.3384e-57
ATP6	2.87853e-61	-0.291004	0.99	0.994	4.73145e-57
MT1M	4.58614e-61	-0.434366	0.066	0.219	7.53824e-57
DIP2C	3.39344e-50	-0.280826	0.031	0.147	5.57779e-46
HIVEP3	4.95729e-61	0.373888	0.487	0.307	8.14831e-57
MDM2	5.63665e-61	-1.13877	0.429	0.578	9.26496e-57
KLF4	6.43058e-61	-0.790284	0.597	0.73	1.05699e-56
CTSE	1.02571e-60	-0.280922	0.007	0.123	1.68595e-56
IFITM3	1.15993e-60	0.369462	0.978	0.955	1.90658e-56
AABR07026112.1	1.19591e-60	-0.582994	0.236	0.414	1.96571e-56
ACTB	1.25234e-60	-0.37617	0.973	0.971	2.05848e-56
IER5L	1.16976e-30	-0.281838	0.06	0.153	1.92273e-26
MALT1	8.47931e-30	-0.282387	0.053	0.141	1.39374e-25
IFRD1	1.80752e-60	0.484963	0.919	0.83	2.97103e-56
PTPRG	1.74992e-48	-0.283925	0.029	0.139	2.87634e-44
SRC	8.02242e-44	-0.284093	0.048	0.162	1.31865e-39
SH3GLB1	2.74355e-60	0.353579	0.857	0.761	4.50957e-56
AMD1	2.98567e-60	-0.63327	0.591	0.736	4.90754e-56
TKT	5.40755e-60	-0.514327	0.472	0.618	8.88838e-56
ATP11A	5.6598e-35	-0.284779	0.072	0.178	9.30302e-31
EZR	6.07042e-60	0.315272	0.946	0.868	9.97795e-56
AABR07025295.1	1.01982e-59	-0.745428	0.355	0.495	1.67628e-55
SLC7A1	6.99059e-37	-0.285446	0.067	0.175	1.14904e-32
BAMBI	1.0897e-39	-0.28578	0.028	0.123	1.79115e-35
SAMD4A	2.96739e-59	-0.434921	0.059	0.203	4.8775e-55
CABCOCO1	3.34837e-59	-0.46703	0.075	0.225	5.50372e-55
CTIF	4.3077e-35	-0.286287	0.075	0.181	7.08057e-31
TGIF1	5.4033e-59	0.439278	0.697	0.565	8.8814e-55
MAN1A2	8.02268e-59	0.409864	0.61	0.472	1.31869e-54
CAMK2G	3.51571e-50	-0.286411	0.057	0.19	5.77878e-46
ASPH	1.11117e-58	-0.399234	0.164	0.345	1.82642e-54
RNH1	1.35933e-58	0.404677	0.663	0.539	2.23432e-54
TMEM200A	2.3461e-59	-0.287012	0	0.108	3.85628e-55
RAB11FIP1	2.89544e-58	0.451156	0.53	0.371	4.75923e-54
PKD2	1.27672e-49	-0.287462	0.043	0.164	2.09855e-45
CDC14A	2.50955e-52	-0.28773	0.046	0.175	4.12494e-48
AC111804.2	1.97128e-35	-0.290486	0.05	0.148	3.24019e-31
GALNT7	8.09249e-58	-0.524276	0.156	0.327	1.33016e-53
IGFBP4	2.62434e-39	-0.291139	0.018	0.106	4.31363e-35
PPP1CB	1.24521e-57	0.32021	0.881	0.789	2.04676e-53
PLAGL1	5.32732e-29	-0.291767	0.032	0.109	8.75651e-25
ST14	2.26707e-57	0.363784	0.484	0.32	3.72639e-53
DIPK2A	1.26065e-46	-0.292146	0.019	0.121	2.07212e-42
CDKN1B	2.77388e-57	-0.454996	0.279	0.465	4.55942e-53
PLPP1	3.91254e-47	-0.292163	0.024	0.129	6.43104e-43
ZFP365	4.15858e-57	-0.292847	0.007	0.117	6.83546e-53
ZRSR1	2.84839e-40	-0.292952	0.04	0.144	4.6819e-36
WLS	5.26591e-57	-0.411624	0.209	0.392	8.65557e-53
GFPT1	7.85622e-57	-0.415671	0.284	0.48	1.29133e-52
UGDH	1.03239e-56	-0.513739	0.167	0.338	1.69694e-52
PFKP	5.52314e-49	-0.293653	0.037	0.155	9.07839e-45
PELI1	1.81273e-56	-0.412466	0.171	0.347	2.97958e-52
FKBP1A	2.34048e-56	0.451229	0.647	0.535	3.84705e-52
PTPRD	2.35084e-42	-0.294324	0.023	0.12	3.86408e-38
RARRES1	1.99858e-62	-0.29756	0.004	0.121	3.28507e-58
NCOA1	4.42651e-56	0.387525	0.534	0.382	7.27585e-52
LPAR1	3.0407e-31	-0.298949	0.064	0.157	4.99799e-27
CMIP	8.95806e-56	-0.416845	0.297	0.482	1.47244e-51
WNT11	4.10551e-56	-0.301242	0.004	0.11	6.74823e-52
CLEC2G	1.13629e-55	0.361829	0.753	0.602	1.86772e-51
APLP2	1.38638e-55	-0.441807	0.644	0.776	2.2788e-51
WIPF1	4.48347e-35	-0.302023	0.086	0.197	7.36947e-31
CIRBP	1.92439e-55	-0.453652	0.33	0.518	3.16313e-51
ETV5	2.22682e-55	-0.425054	0.071	0.213	3.66022e-51
PAM	2.48188e-55	-0.300384	0.111	0.274	4.07946e-51
TWSG1	2.68442e-55	-0.366498	0.138	0.305	4.41237e-51
MCTP2	2.57799e-43	-0.302106	0.012	0.102	4.23745e-39
TEAD1	4.40662e-51	-0.305704	0.052	0.181	7.24316e-47
CST3	5.46861e-55	0.461365	0.8	0.728	8.98875e-51
CD164	6.43802e-55	0.348002	0.844	0.753	1.05822e-50
MAPK14	7.17971e-55	-0.400916	0.182	0.356	1.18013e-50
CAVIN1	9.59802e-55	-0.5476	0.239	0.404	1.57763e-50
TRPM3	1.27751e-70	-0.306793	0.005	0.135	2.09985e-66
CDC42	2.12549e-54	0.287941	0.947	0.9	3.49367e-50
ARG2	8.50425e-47	-0.306964	0.049	0.17	1.39784e-42
TES	2.78277e-54	-0.594991	0.414	0.562	4.57405e-50
HSPA14	3.06456e-54	-0.376377	0.103	0.259	5.03722e-50
CARHSP1	3.72289e-54	0.416996	0.656	0.525	6.11932e-50
PLEK2	6.22667e-72	-0.307015	0.012	0.152	1.02348e-67
MAP4	5.96233e-54	0.359291	0.688	0.565	9.80028e-50
CHD3	9.4389e-54	-0.344456	0.086	0.233	1.55147e-49
BZW2	2.36127e-53	0.398901	0.642	0.511	3.88122e-49
REEP3	2.52985e-53	-0.437117	0.408	0.587	4.15832e-49
TP53INP2	2.1521e-63	-0.30735	0.021	0.153	3.53741e-59
ACVR1	3.86788e-45	-0.308047	0.05	0.166	6.35763e-41
YAF2	3.01701e-53	-0.36223	0.16	0.331	4.95906e-49
PCDHGC3	2.83303e-53	-0.308207	0.03	0.15	4.65665e-49
RPS15A	7.72206e-53	0.253746	0.993	0.944	1.26928e-48
FAM177A1	8.20258e-53	0.441247	0.468	0.331	1.34826e-48
RSRC2	8.27717e-53	-0.395755	0.689	0.797	1.36052e-48
SQLE	1.1222e-42	-0.309707	0.065	0.183	1.84457e-38
RBP7	5.64343e-43	-0.310388	0.019	0.113	9.2761e-39
LOC108348112	1.60204e-52	-0.528769	0.619	0.75	2.63327e-48
ECHDC1	2.033e-52	-0.322882	0.075	0.215	3.34164e-48
NPTN	2.40697e-52	-0.432033	0.369	0.537	3.95633e-48
NRP1	4.74839e-28	-0.312326	0.076	0.168	7.80493e-24
TRA2B	3.11168e-52	-0.450943	0.672	0.786	5.11467e-48
FJX1	2.91771e-32	-0.316678	0.072	0.17	4.79584e-28
NFAT5	1.09135e-51	-0.556431	0.634	0.771	1.79386e-47
LTBP2	2.13436e-12	-0.317566	0.056	0.103	3.50824e-08
BAZ1B	1.38614e-51	-0.404312	0.18	0.349	2.27839e-47
ALKBH5	1.65643e-51	-0.431123	0.209	0.381	2.72268e-47
AC134224.2	2.2207e-51	-0.839695	0.577	0.719	3.65017e-47
DACH1	1.32989e-61	-0.318129	0.004	0.119	2.18594e-57
ARHGAP20	3.60585e-55	-0.3183	0.004	0.108	5.92693e-51
MGLL	6.63286e-67	-0.319482	0.004	0.126	1.09024e-62
KCNQ5	6.75533e-56	-0.321821	0	0.101	1.11037e-51
RERE	4.89107e-51	-0.452908	0.319	0.498	8.03945e-47
SFR1	5.31169e-51	-0.523781	0.601	0.727	8.73082e-47
CAMSAP2	8.63349e-51	-0.382431	0.153	0.316	1.41909e-46
LOC102551453	1.11765e-69	-0.32352	0.001	0.126	1.83709e-65
PTPRZ1	9.76249e-51	-0.434692	0.073	0.207	1.60466e-46
RGL3	3.35876e-62	-0.325786	0.025	0.158	5.5208e-58
LTBP4	2.61043e-60	-0.326751	0.007	0.122	4.29076e-56
NDFIP1	2.18797e-50	0.350936	0.783	0.692	3.59637e-46
MTFR2	2.77309e-50	-0.399218	0.581	0.728	4.55813e-46
PRKAR2B	5.14181e-81	-0.330523	0.007	0.157	8.45159e-77
PTPN13	2.49001e-60	-0.331065	0.042	0.182	4.09283e-56
MYB	5.79272e-63	-0.331686	0.007	0.126	9.52149e-59
SPATS2L	1.3928e-61	-0.332984	0.011	0.131	2.28934e-57
IDI1	5.84278e-50	-0.488633	0.19	0.357	9.60378e-46
TC2N	7.25651e-50	0.338922	0.344	0.203	1.19275e-45
AMPD3	2.55166e-69	-0.336671	0.005	0.134	4.19416e-65
PBX3	3.7958e-63	-0.336849	0.014	0.141	6.23915e-59
SMIM3	3.40719e-45	-0.338645	0.059	0.179	5.60039e-41
GTF2F2	1.21581e-49	-0.415507	0.151	0.307	1.99842e-45
SOBP	1.18332e-65	-0.33939	0.001	0.119	1.94502e-61
SKP1	1.84822e-49	-0.411254	0.666	0.76	3.03792e-45
IRS2	2.12455e-49	-0.584754	0.289	0.45	3.49212e-45
GALNT3	2.20153e-49	0.393176	0.517	0.375	3.61866e-45
ZFP292	3.4431e-49	-0.407621	0.187	0.354	5.65942e-45
SKI	4.46495e-49	-0.340736	0.084	0.222	7.33904e-45
GTF3C1	4.52805e-49	-0.309589	0.121	0.274	7.44276e-45
FBLN2	5.50206e-49	0.343025	0.825	0.666	9.04373e-45
NBL1	3.30818e-64	-0.339835	0.02	0.152	5.43766e-60
RPS17	5.57683e-49	0.26409	0.967	0.898	9.16663e-45
AHDC1	2.01666e-43	-0.340391	0.067	0.187	3.31478e-39
HSDL2	5.86142e-49	0.404396	0.509	0.374	9.63442e-45
NEDD4	6.40374e-49	-0.32524	0.989	0.983	1.05258e-44
PLPP3	6.60871e-49	-0.644607	0.17	0.318	1.08627e-44
RPP21	7.9466e-49	0.355138	0.488	0.349	1.30618e-44
LPAR6	9.11919e-71	-0.342544	0.008	0.142	1.49892e-66
TTC28	3.05047e-56	-0.345659	0.016	0.132	5.01405e-52
DNAJC10	1.49877e-48	-0.380192	0.203	0.369	2.46353e-44
FBXO32	1.54025e-48	0.31887	0.749	0.616	2.53171e-44
GALNT18	1.77339e-60	-0.345986	0.007	0.123	2.91492e-56
SMCHD1	2.02435e-48	-0.414874	0.284	0.459	3.32743e-44
NFIB	2.23652e-48	0.305041	0.732	0.589	3.67616e-44
IL18	2.7098e-26	-0.346039	0.076	0.163	4.4541e-22
COPB1	4.79918e-48	-0.468881	0.473	0.632	7.8884e-44
CD2AP	5.14592e-48	0.370356	0.702	0.605	8.45835e-44
PFN1	6.27715e-48	-0.412163	0.615	0.721	1.03178e-43
DPYSL3	3.99247e-66	-0.347221	0	0.118	6.56243e-62
SMAGP	7.66845e-48	0.326727	0.601	0.443	1.26046e-43
SMAP1	7.74241e-48	-0.404628	0.383	0.551	1.27262e-43
LOC684988	9.06597e-48	0.263467	0.974	0.896	1.49017e-43
AQP5	1.08578e-47	-1.10209	0.146	0.274	1.7847e-43
EDRF1	1.1724e-47	-0.44523	0.251	0.421	1.92707e-43
TENM2	2.945e-63	-0.347358	0	0.113	4.84069e-59
GABARAPL2	1.47355e-47	0.354444	0.737	0.634	2.42207e-43
RTN1	2.55821e-47	0.369562	0.437	0.291	4.20493e-43
MAP3K20	2.57423e-47	-0.321427	0.086	0.223	4.23126e-43
REV3L	2.88767e-47	-0.409199	0.225	0.389	4.74646e-43
TNRC18	2.47117e-48	-0.347484	0.063	0.19	4.06186e-44
RCL1	3.71524e-47	0.410748	0.484	0.357	6.10673e-43
ATP2B4	2.59352e-51	-0.34848	0.031	0.149	4.26298e-47
IQGAP1	5.56173e-47	0.299904	0.82	0.723	9.14182e-43
MPDZ	5.864e-47	-0.330071	0.119	0.268	9.63865e-43
MAGI2	4.18211e-72	-0.350145	0.001	0.13	6.87414e-68
ND3	7.82003e-47	-0.346654	0.91	0.937	1.28538e-42
GPSM3	9.66172e-58	-0.352307	0.025	0.149	1.5881e-53
PKP1	1.33482e-48	-0.352884	0.027	0.137	2.19404e-44
RPS28	2.01796e-46	0.298299	0.989	0.951	3.31692e-42
BRMS1	2.06325e-46	0.357329	0.427	0.292	3.39137e-42
MEDAG	1.43045e-48	-0.353518	0.008	0.105	2.35124e-44
LRRC8D	3.49986e-46	-0.421941	0.086	0.215	5.75272e-42
NINJ1	4.36712e-46	0.393242	0.567	0.446	7.17824e-42
ADGRL2	4.84416e-46	-0.482303	0.258	0.416	7.96235e-42
HYOU1	4.98001e-46	-0.279935	0.13	0.284	8.18563e-42
CDC42EP3	5.07536e-46	0.399827	0.458	0.312	8.34236e-42
POGLUT1	2.76151e-64	-0.353701	0.043	0.189	4.53909e-60
KRT19	6.3812e-46	0.404157	0.405	0.269	1.04888e-41
FBXO22	7.75463e-46	-0.271452	0.082	0.215	1.27463e-41
CDH13	2.60841e-69	-0.355337	0.001	0.125	4.28744e-65
TSHZ2	1.10686e-45	-0.35962	0.075	0.203	1.81935e-41
CD48	4.85937e-84	-0.361674	0.009	0.164	7.98735e-80
CAMSAP1	1.34165e-45	-0.32795	0.091	0.226	2.20527e-41
WNK1	1.90002e-45	-0.416789	0.413	0.581	3.12307e-41
CTBP2	2.47259e-45	-0.425681	0.405	0.567	4.0642e-41
IDH2	2.74122e-45	-0.312394	0.179	0.337	4.50575e-41
PLA2G16	2.80696e-45	-0.31939	0.097	0.234	4.6138e-41
SUCO	2.81872e-45	0.323188	0.869	0.794	4.63313e-41
PLAT	4.53867e-28	-0.367353	0.065	0.153	7.46022e-24
AGPAT4	4.6173e-84	-0.373661	0.001	0.149	7.58945e-80
IFNGR1	3.59557e-45	0.378702	0.423	0.287	5.91004e-41
ND4L	3.72586e-45	-0.387042	0.713	0.811	6.12419e-41
NTRK3	3.57491e-71	-0.375348	0	0.127	5.87608e-67
ALDH2	4.3597e-45	-0.618817	0.421	0.541	7.16605e-41
HNRNPA2B1	6.38438e-45	-0.330549	0.825	0.884	1.0494e-40
TAX1BP3	6.90025e-45	0.378286	0.483	0.359	1.13419e-40
NDRG2	7.42607e-45	0.340269	0.436	0.296	1.22062e-40
RHOC	8.95329e-45	0.407195	0.611	0.502	1.47165e-40
TACC1	1.23321e-44	-0.455331	0.319	0.476	2.02703e-40
MYC	1.31258e-44	0.29425	0.854	0.726	2.15748e-40
METTL9	1.36489e-44	-0.341364	0.275	0.443	2.24346e-40
ZBTB20	1.40742e-44	-0.442888	0.365	0.53	2.31338e-40
EHBP1	4.52063e-53	-0.38128	0.06	0.195	7.43056e-49
ATP1A2	1.65342e-60	-0.381938	0.003	0.114	2.71773e-56
FOXO1	2.63117e-44	-0.421248	0.181	0.331	4.32486e-40
MGST2	2.90982e-44	-0.259539	0.235	0.415	4.78287e-40
GABBR1	3.07855e-44	-0.319015	0.157	0.309	5.06021e-40
TRIP12	3.19536e-44	-0.40465	0.436	0.599	5.25221e-40
DGKA	3.29036e-44	-0.340427	0.126	0.269	5.40837e-40
ZFP503	4.32183e-44	-0.407306	0.114	0.249	7.10379e-40
GAS6	6.09816e-44	0.292145	0.933	0.757	1.00236e-39
DGKI	8.69232e-75	-0.38321	0	0.133	1.42876e-70
ATXN1	6.71172e-44	-0.313789	0.083	0.212	1.10321e-39
CAMK2N1	1.78374e-78	-0.386286	0.033	0.198	2.93194e-74
KIRREL1	4.57104e-64	-0.387823	0.022	0.154	7.51341e-60
AKAP13	1.28566e-43	-0.426428	0.304	0.468	2.11323e-39
SLC6A14	2.2549e-24	-0.393033	0.064	0.143	3.70638e-20
SLC7A5	1.18411e-63	-0.393305	0.024	0.158	1.94632e-59
ENG	8.77389e-53	-0.394099	0.028	0.146	1.44216e-48
ADGRG1	2.59133e-43	-0.421731	0.252	0.405	4.25937e-39
ARL4A	4.73851e-43	0.480633	0.489	0.364	7.78869e-39
PYCARD	2.61878e-77	-0.394962	0.015	0.165	4.30449e-73
RPS4X	6.54818e-43	0.321416	0.832	0.738	1.07632e-38
BOK	5.19034e-87	-0.395698	0.013	0.177	8.53136e-83
CCN1	9.74212e-43	-0.499265	0.381	0.548	1.60131e-38
PRSS23	7.57873e-66	-0.396791	0.001	0.12	1.24572e-61
ODC1	1.07704e-42	-0.423537	0.21	0.367	1.77034e-38
TRIL	4.45991e-75	-0.3975	0.001	0.135	7.33076e-71
ZFP609	1.6679e-42	-0.366451	0.257	0.419	2.74153e-38
HSPA2	1.52306e-71	-0.398137	0.015	0.156	2.50345e-67
TMEM200C	2.93941e-70	-0.398971	0	0.125	4.83151e-66
ROCK1	3.14708e-42	-0.395908	0.725	0.811	5.17286e-38
NNAT	7.10069e-32	-0.4062	0.049	0.138	1.16714e-27
DLK2	7.28959e-76	-0.407224	0	0.134	1.19819e-71
IST1	4.99128e-42	0.341486	0.566	0.446	8.20416e-38
KIF5B	5.25101e-42	-0.386396	0.632	0.745	8.63109e-38
TP53	5.91796e-42	-0.3501	0.259	0.417	9.72735e-38
XPO1	6.83415e-42	-0.32054	0.131	0.271	1.12333e-37
TINAGL1	3.40617e-66	-0.415277	0.013	0.143	5.59872e-62
MGST3	8.41912e-42	0.337327	0.581	0.456	1.38385e-37
SUSD6	8.44617e-42	-0.487025	0.417	0.571	1.3883e-37
PMEPA1	9.9668e-42	-0.855995	0.821	0.818	1.63824e-37
DDT	1.21273e-41	0.336575	0.599	0.47	1.99336e-37
RGD1563365	1.42499e-41	-0.401062	0.191	0.341	2.34225e-37
CLINT1	1.49384e-41	0.338105	0.711	0.638	2.45543e-37
NFIL3	1.56886e-41	-0.314844	0.098	0.229	2.57874e-37
ING2	1.71628e-41	-0.374121	0.213	0.368	2.82104e-37
HDAC2	2.13711e-41	-0.346164	0.269	0.427	3.51276e-37
PEBP1	3.02405e-41	-0.446274	0.734	0.781	4.97063e-37
EPS8L2	5.27641e-41	0.317991	0.369	0.244	8.67283e-37
GMNN	5.322e-41	0.338096	0.337	0.208	8.74777e-37
ACSL3	5.35687e-41	-0.326214	0.17	0.319	8.80509e-37
JMY	9.49048e-41	-0.365227	0.115	0.242	1.55995e-36
HMGN2	1.04906e-40	-0.451429	0.419	0.558	1.72434e-36
IFI30	1.06233e-40	-0.317917	0.229	0.381	1.74616e-36
CHD4	1.23314e-40	-0.38266	0.771	0.857	2.02692e-36
ZC3H11A	1.30993e-40	-0.414485	0.453	0.612	2.15313e-36
ARPC1A	1.33254e-40	0.323867	0.638	0.522	2.19029e-36
KCNK1	1.64433e-40	0.408205	0.555	0.442	2.70279e-36
EIF3F	2.36623e-40	0.266015	0.927	0.861	3.88937e-36
LTBP3	2.45901e-40	-0.342375	0.19	0.335	4.04187e-36
PCLO	1.37267e-69	-0.415325	0.001	0.127	2.25626e-65
PRR7	1.70987e-80	-0.420042	0.015	0.17	2.81051e-76
PBXIP1	2.67073e-40	-0.355428	0.145	0.28	4.38988e-36
ANTXR1	2.02709e-92	-0.422136	0.002	0.166	3.33192e-88
ZC3H12A	2.89768e-40	0.421042	0.567	0.457	4.76291e-36
KIF13A	2.93806e-40	-0.335642	0.136	0.271	4.8293e-36
RAI14	3.49962e-40	-0.343293	0.126	0.261	5.75232e-36
ICA1	4.17274e-40	0.3359	0.322	0.204	6.85874e-36
ITGA3	7.57617e-40	-0.27057	0.094	0.22	1.24529e-35
PLEKHA4	2.68577e-75	-0.422598	0.017	0.165	4.4146e-71
SEMA6D	1.91575e-81	-0.436598	0	0.144	3.14892e-77
SLIT3	2.39952e-80	-0.436788	0.004	0.148	3.9441e-76
TMEM150C	2.6711e-82	-0.440849	0.01	0.164	4.39049e-78
TRA2A	1.25454e-39	-0.407779	0.453	0.609	2.06209e-35
AC094217.1	1.47699e-39	0.313872	0.765	0.673	2.42773e-35
RAB24	2.23694e-39	0.333825	0.47	0.355	3.67686e-35
TNRC6A	2.48844e-39	-0.446203	0.318	0.476	4.09026e-35
AADAT	1.28915e-47	-0.443034	0.011	0.107	2.11898e-43
RPS10L1	2.85413e-39	0.256091	0.945	0.881	4.69134e-35
CALML3	5.63471e-70	-0.443045	0.011	0.146	9.26178e-66
DDIT3	4.91209e-39	-0.365572	0.16	0.297	8.07401e-35
HIBADH	5.88415e-39	-0.360947	0.257	0.407	9.67178e-35
MAFB	5.91263e-39	0.287113	0.505	0.354	9.7186e-35
USP9X	7.3805e-39	-0.449677	0.608	0.725	1.21313e-34
ABHD17B	8.58647e-39	0.351475	0.417	0.292	1.41136e-34
DYRK2	1.26479e-38	-0.319665	0.136	0.268	2.07893e-34
FERMT1	7.93829e-83	-0.443223	0	0.147	1.30482e-78
CNBP	1.43563e-38	0.257554	0.938	0.884	2.35975e-34
USP54	1.70385e-38	0.476591	0.434	0.315	2.80061e-34
KIF13B	2.30747e-38	0.338021	0.372	0.254	3.79278e-34
RAB20	2.32977e-38	-0.356638	0.242	0.392	3.82944e-34
GOT2	3.09957e-38	-0.311229	0.279	0.429	5.09477e-34
DNAJC21	3.4395e-38	0.335052	0.527	0.417	5.6535e-34
S100A16	4.15842e-38	0.354774	0.769	0.696	6.83519e-34
HERC2	4.36982e-38	-0.307012	0.233	0.387	7.18267e-34
NRDC	6.61448e-38	-0.373984	0.364	0.518	1.08722e-33
ITPKC	7.88215e-38	0.382596	0.567	0.443	1.29559e-33
RIPK4	8.14536e-38	-0.318586	0.137	0.269	1.33885e-33
SFN	8.7213e-38	-0.370927	0.208	0.351	1.43352e-33
CEBPD	1.18278e-37	0.398136	0.759	0.652	1.94414e-33
ETNK1	1.25539e-37	-0.29744	0.126	0.26	2.06349e-33
CDCP1	1.36549e-37	0.306291	0.664	0.558	2.24446e-33
LOC108348144	1.90393e-37	-0.353627	0.385	0.528	3.1295e-33
RECQL	2.40125e-37	-0.29928	0.135	0.264	3.94693e-33
ANK3	2.53127e-37	-0.349041	0.124	0.251	4.16065e-33
TNFRSF21	2.94591e-37	-0.40634	0.336	0.479	4.84219e-33
PIK3CB	3.08975e-37	0.297889	0.36	0.238	5.07862e-33
ARHGDIA	3.6362e-37	0.333163	0.657	0.577	5.97683e-33
RAD50	3.7669e-37	-0.307272	0.166	0.305	6.19166e-33
MAP1LC3A	3.98996e-37	-0.402293	0.659	0.74	6.55829e-33
SMARCA1	8.183e-86	-0.450113	0.004	0.157	1.34504e-81
ING1	5.55624e-37	-0.28349	0.116	0.242	9.13279e-33
UBC	5.61633e-37	-0.305158	0.974	0.98	9.23157e-33
LEFTY1	4.11193e-57	-0.456839	0.012	0.126	6.75879e-53
PIK3CA	7.38675e-37	-0.386943	0.237	0.378	1.21416e-32
CXXC5	1.20713e-36	-0.292458	0.115	0.238	1.98416e-32
HIF1A	1.35913e-36	-0.638376	0.528	0.634	2.234e-32
EIF3H	1.55298e-36	0.259901	0.755	0.664	2.55264e-32
RBBP6	1.6143e-36	-0.471354	0.452	0.592	2.65342e-32
RCN2	1.88091e-36	-0.34405	0.412	0.559	3.09166e-32
BACE2	2.93939e-36	-0.257134	0.089	0.206	4.83147e-32
NRIP1	2.97359e-36	0.32472	0.756	0.685	4.8877e-32
CD99	3.16306e-36	0.302081	0.79	0.709	5.19913e-32
IFITM1	1.98703e-26	-0.459717	0.104	0.2	3.26608e-22
NCOR2	4.93227e-36	-0.326973	0.319	0.476	8.10717e-32
TCF7L2	6.15987e-36	0.257095	0.659	0.539	1.0125e-31
5330417C22RIK	2.58027e-80	-0.467849	0.021	0.18	4.24119e-76
CHD9	7.79975e-36	-0.346627	0.19	0.327	1.28205e-31
CDKN1A	1.19653e-35	0.309987	0.677	0.563	1.96674e-31
ACSM3	1.19726e-51	-0.469047	0.012	0.116	1.96794e-47
LOC102553785	3.43649e-75	-0.469785	0	0.133	5.64856e-71
IL6R	1.38527e-54	-0.47716	0.063	0.2	2.27697e-50
DOCK1	1.8979e-35	-0.328555	0.22	0.361	3.11958e-31
LOC108348061	5.03883e-63	-0.479736	0.01	0.131	8.28232e-59
PXDC1	2.73449e-35	-0.394582	0.167	0.297	4.49468e-31
PRLR	3.47625e-35	-1.05137	0.196	0.294	5.71391e-31
BECN1	4.13527e-35	-0.267312	0.221	0.366	6.79714e-31
CCDC88A	1.10257e-79	-0.487975	0.011	0.163	1.8123e-75
MATN2	5.19151e-96	-0.49227	0.001	0.168	8.53329e-92
JUN	5.39739e-35	-0.581602	0.969	0.983	8.87169e-31
BCO2	2.14059e-64	-0.497732	0.017	0.147	3.51848e-60
CAST	6.04462e-35	0.286509	0.789	0.709	9.93554e-31
S100A6	6.11812e-35	-2.89843	0.352	0.419	1.00564e-30
EID1	6.13239e-35	-0.352514	0.497	0.624	1.00798e-30
TXNIP	6.42367e-35	-0.992704	0.227	0.351	1.05586e-30
PARD3B	7.1686e-35	0.267162	0.323	0.206	1.1783e-30
ELOC	9.88962e-35	-0.293861	0.229	0.373	1.62556e-30
ATP5ME	1.37738e-34	-0.322141	0.338	0.486	2.264e-30
RTN3	1.56582e-34	0.316664	0.654	0.569	2.57374e-30
PRDX1	1.60722e-34	0.348142	0.837	0.764	2.64178e-30
ND5	1.65135e-34	-0.31615	0.752	0.827	2.71433e-30
SCP2	2.50014e-34	0.288548	0.788	0.722	4.10948e-30
TMF1	2.6154e-34	-0.324	0.58	0.704	4.29893e-30
P4HA1	4.41216e-34	-0.28942	0.143	0.27	7.25227e-30
NECTIN1	4.63276e-34	-0.348404	0.153	0.277	7.61486e-30
MYCBP2	5.92775e-34	-0.459837	0.374	0.509	9.74344e-30
CCNG1	6.03559e-34	0.361248	0.603	0.517	9.9207e-30
GABARAPL1	6.40512e-34	0.327268	0.457	0.345	1.05281e-29
PPP2R1B	7.41477e-34	0.290424	0.349	0.238	1.21877e-29
BRD3	8.08499e-34	-0.27702	0.166	0.296	1.32893e-29
RHOT1	1.2738e-33	-0.252337	0.147	0.275	2.09374e-29
TMOD3	1.3661e-33	0.295399	0.491	0.374	2.24546e-29
ADSS	1.43729e-33	-0.341321	0.405	0.542	2.36247e-29
BGN	2.67319e-83	-0.497875	0	0.147	4.39392e-79
DMD	8.40524e-43	-0.498571	0.054	0.164	1.38157e-38
LOC100360781	2.17006e-33	0.258115	0.796	0.706	3.56692e-29
EML4	2.34324e-33	-0.287615	0.204	0.344	3.85158e-29
HNRNPR	2.43413e-33	-0.340236	0.398	0.544	4.00098e-29
SERTAD1	3.07512e-33	0.28929	0.748	0.665	5.05458e-29
LPP	4.02875e-33	-0.28817	0.133	0.254	6.62205e-29
GABARAP	4.24511e-33	0.276239	0.744	0.643	6.97769e-29
EFNB2	6.28111e-33	0.366553	0.455	0.335	1.03243e-28
PLS3	6.49079e-33	-0.392955	0.307	0.446	1.06689e-28
MCEE	7.48967e-33	0.321163	0.322	0.218	1.23108e-28
IQGAP2	7.94702e-33	-0.32371	0.149	0.272	1.30625e-28
SETD5	8.53008e-33	-0.335868	0.257	0.396	1.40209e-28
GNG10	9.51617e-33	-0.308204	0.427	0.559	1.56417e-28
UBN1	9.82884e-33	-0.301884	0.278	0.427	1.61557e-28
AGFG1	1.00704e-32	0.309607	0.503	0.397	1.65527e-28
BOD1L1	1.76571e-32	-0.368838	0.478	0.605	2.90229e-28
FKBP9	1.84112e-32	-0.285646	0.146	0.266	3.02626e-28
EXT1	2.0587e-32	-0.318737	0.169	0.297	3.38389e-28
ISYNA1	2.21163e-32	-0.273963	0.133	0.255	3.63525e-28
MUSTN1	3.14963e-75	-0.502936	0.011	0.153	5.17705e-71
COL2A1	5.91183e-83	-0.509627	0.001	0.148	9.71727e-79
ANKIB1	3.43912e-32	-0.300012	0.143	0.264	5.65288e-28
ANKRD11	3.68168e-32	-0.392887	0.699	0.792	6.05158e-28
RAP2C	4.09093e-32	0.421328	0.4	0.294	6.72426e-28
GON7	4.69918e-32	0.322045	0.415	0.312	7.72403e-28
TPBG	5.31266e-32	-0.296705	0.132	0.251	8.73243e-28
FGG	1.44878e-23	-0.518607	0.035	0.101	2.38136e-19
TMBIM1	6.38032e-32	0.276702	0.334	0.224	1.04873e-27
GPX1	6.41151e-32	-0.451718	0.394	0.505	1.05386e-27
ID3	3.54218e-55	-0.519813	0.016	0.13	5.82228e-51
ASH1L	8.62483e-32	-0.371937	0.752	0.846	1.41766e-27
LOC100362453	9.45908e-32	0.290832	0.659	0.584	1.55479e-27
BIRC6	9.58141e-32	-0.342437	0.421	0.563	1.5749e-27
OSBPL1A	1.76463e-31	-0.26195	0.148	0.27	2.90053e-27
VPS4B	1.88621e-31	0.312465	0.613	0.531	3.10037e-27
FKBP4	2.76494e-31	-0.340017	0.378	0.502	4.54474e-27
EGR2	9.04996e-84	-0.526237	0.007	0.161	1.48754e-79
MYD88	3.27029e-31	-0.300245	0.203	0.335	5.37538e-27
TP63	1.20977e-90	-0.534526	0	0.159	1.9885e-86
DPEP1	2.27717e-88	-0.535425	0.006	0.166	3.74298e-84
SLC2A1	3.75309e-31	-0.392291	0.308	0.434	6.16896e-27
LTBR	4.25839e-31	-0.283515	0.282	0.421	6.99952e-27
TM4SF1	4.31485e-31	-0.435005	0.259	0.386	7.09233e-27
DUSP22	5.47735e-31	0.283729	0.316	0.216	9.00313e-27
SUZ12	5.53163e-31	-0.287577	0.305	0.445	9.09235e-27
FHDC1	5.95038e-31	-0.273591	0.098	0.203	9.78064e-27
RIN2	6.64888e-31	0.333074	0.515	0.414	1.09288e-26
SH3D19	6.96988e-31	-0.329008	0.175	0.297	1.14564e-26
URI1	7.32465e-31	-0.264333	0.201	0.334	1.20395e-26
KLF13	9.05957e-31	0.253851	0.798	0.723	1.48912e-26
SMTN	8.92488e-90	-0.538558	0.02	0.191	1.46698e-85
NR4A2	3.84219e-72	-0.543571	0.036	0.192	6.31541e-68
SERPINB6B	5.23708e-89	-0.5524	0.012	0.178	8.60818e-85
PLPP2	1.56758e-30	0.278931	0.389	0.282	2.57663e-26
ACER3	1.74112e-30	-0.293622	0.176	0.3	2.86188e-26
VASP	2.3444e-30	-0.273478	0.342	0.487	3.8535e-26
ADAM17	2.41798e-30	0.306004	0.387	0.283	3.97443e-26
ARID1B	2.64039e-30	-0.326427	0.274	0.41	4.34e-26
MRVI1	1.81216e-103	-0.557268	0	0.178	2.97864e-99
RPS18L1	3.19698e-30	0.300141	0.569	0.483	5.25488e-26
YWHAH	3.50791e-30	0.301818	0.661	0.58	5.76595e-26
GDF15	7.46473e-63	-0.564758	0.015	0.142	1.22698e-58
EFNA1	7.306e-30	0.267575	0.724	0.64	1.20089e-25
NABP1	7.60758e-30	0.281143	0.364	0.252	1.25046e-25
UPK1B	3.87416e-110	-0.584504	0.001	0.19	6.36795e-106
RBFOX2	1.02269e-29	-0.293862	0.17	0.287	1.681e-25
CASP8AP2	1.14975e-29	-0.316194	0.167	0.287	1.88984e-25
RGD1310352	1.38338e-29	-0.25944	0.238	0.372	2.27386e-25
CEP164	1.39926e-29	-0.250297	0.107	0.212	2.29997e-25
COL7A1	1.64904e-105	-0.585847	0	0.182	2.71053e-101
AABR07029581.1	1.58141e-29	0.307698	0.507	0.407	2.59936e-25
GNG13	1.70719e-112	-0.590534	0.001	0.193	2.80611e-108
NIPA2	2.28752e-29	-0.282368	0.29	0.429	3.76e-25
NOP53	2.35364e-29	0.259532	0.783	0.711	3.86867e-25
CDK12	2.43563e-29	-0.328788	0.515	0.647	4.00345e-25
CEBPB	2.50789e-29	-0.400574	0.842	0.88	4.12222e-25
TUBB4B	2.81629e-29	0.298534	0.627	0.538	4.62914e-25
FAM129A	3.18309e-29	-0.46453	0.247	0.355	5.23205e-25
TMSB10	3.31697e-29	-0.471874	0.95	0.944	5.4521e-25
ADNP	3.93372e-29	-0.310615	0.454	0.591	6.46585e-25
RT1-CE10	4.07887e-29	0.27514	0.744	0.679	6.70444e-25
FAM3C	4.27548e-29	0.293315	0.593	0.509	7.02761e-25
MDFIC	5.20605e-29	-0.414906	0.478	0.59	8.55719e-25
AABR07064386.1	3.05137e-99	-0.595918	0.008	0.187	5.01554e-95
SPEN	6.94409e-29	-0.348479	0.355	0.493	1.1414e-24
MAPKAPK2	8.12536e-29	-0.308965	0.429	0.565	1.33557e-24
PPP1R10	8.52225e-29	-0.309057	0.295	0.428	1.4008e-24
FURIN	1.02184e-28	-0.459927	0.3	0.416	1.6796e-24
PER2	1.13922e-28	-0.284928	0.103	0.204	1.87254e-24
PROCR	3.5215e-59	-0.611098	0.001	0.109	5.78828e-55
USP34	3.29597e-28	-0.33966	0.237	0.361	5.41759e-24
MAGED1	4.38278e-28	-0.265304	0.258	0.386	7.20398e-24
SLC7A11	9.94096e-50	-0.619844	0.038	0.155	1.634e-45
HOPX	4.51358e-76	-0.625697	0.032	0.187	7.41897e-72
PPP1R14B	4.80723e-28	0.283894	0.688	0.602	7.90165e-24
AABR07033887.1	4.87354e-28	0.267813	0.332	0.228	8.01065e-24
ACTR2	6.39896e-28	0.314038	0.647	0.579	1.0518e-23
MAP4K3	9.96897e-28	-0.27898	0.208	0.327	1.6386e-23
ZBTB11	9.98028e-28	-0.27626	0.161	0.276	1.64046e-23
LOC103689961	1.03897e-27	-0.271331	0.208	0.329	1.70776e-23
PPP4R2	1.27681e-27	-0.286497	0.372	0.507	2.0987e-23
NDUFA11	1.44441e-27	-0.297143	0.41	0.532	2.37417e-23
MSRB1	1.47347e-27	-0.281433	0.202	0.319	2.42195e-23
VASN	1.50947e-27	0.294697	0.354	0.251	2.48111e-23
BOLA2	1.95928e-27	0.258624	0.715	0.645	3.22047e-23
IGBP1	2.02395e-27	0.294408	0.503	0.406	3.32677e-23
PRDX5	2.1908e-27	-0.32366	0.5	0.601	3.60102e-23
SS18	2.25345e-27	-0.253572	0.301	0.44	3.704e-23
VDAC1	2.37989e-27	-0.331297	0.528	0.617	3.91182e-23
LAMA1	2.88706e-83	-0.627462	0.001	0.148	4.74545e-79
NFYB	3.24449e-27	-0.274416	0.197	0.318	5.33298e-23
CHMP4BL1	3.34112e-27	0.261722	0.297	0.203	5.49179e-23
TMTC4	3.72947e-27	0.314019	0.307	0.213	6.13014e-23
RAB2A	3.79199e-27	0.26757	0.717	0.648	6.23289e-23
IDH1	4.24527e-27	-0.256548	0.12	0.225	6.97795e-23
WFDC2	4.61895e-27	-1.59002	0.298	0.364	7.59217e-23
PPIA	5.34978e-27	-0.335218	0.509	0.598	8.79344e-23
ADAMTS9	1.65676e-94	-0.629203	0.017	0.194	2.72321e-90
STX16	7.42782e-27	-0.250547	0.176	0.29	1.22091e-22
USP6NL	7.64753e-27	0.283695	0.364	0.266	1.25702e-22
MANF	8.786e-27	0.278256	0.579	0.484	1.44416e-22
PARD3	9.48357e-27	-0.296098	0.282	0.41	1.55881e-22
COX17	9.85597e-27	-0.312272	0.333	0.45	1.62003e-22
RT1-CE4	1.42055e-26	0.264646	0.859	0.806	2.33495e-22
TMED10	1.56135e-26	0.257597	0.821	0.749	2.56638e-22
SPECC1	1.83983e-26	-0.28457	0.18	0.293	3.02413e-22
SULT1D1	2.05795e-115	-0.634777	0.001	0.198	3.38265e-111
ROBO2	5.38622e-106	-0.6456	0	0.182	8.85334e-102
NUCB2	2.41431e-26	0.270544	0.334	0.237	3.9684e-22
IGFBP7	1.40746e-52	-0.658755	0.019	0.131	2.31344e-48
ERMP1	2.6777e-26	0.290264	0.389	0.291	4.40134e-22
FBXL22	2.54606e-101	-0.670048	0.003	0.18	4.18495e-97
RAB7A	3.13996e-26	0.255807	0.724	0.657	5.16116e-22
RAB25	3.36746e-26	0.250796	0.564	0.467	5.53509e-22
CCDC50	3.54415e-26	-0.360279	0.441	0.552	5.82552e-22
STK39	3.89053e-26	0.269376	0.393	0.3	6.39486e-22
SOD1	4.03381e-26	0.25792	0.668	0.597	6.63037e-22
RRAS	4.12014e-26	-0.302281	0.217	0.332	6.77227e-22
ACSL4	4.44433e-26	-0.302931	0.27	0.399	7.30515e-22
GLO1	4.6969e-26	-0.278015	0.381	0.502	7.7203e-22
RSBN1	5.47726e-26	-0.334483	0.342	0.468	9.00297e-22
SMOX	7.70093e-26	0.267338	0.347	0.252	1.2658e-21
RBBP7	1.16474e-25	-0.275625	0.54	0.649	1.91449e-21
SULT5A1	1.25265e-25	-0.251933	0.143	0.251	2.05898e-21
RANBP2	1.33382e-25	-0.361348	0.629	0.739	2.1924e-21
AK3	1.37788e-25	-0.288093	0.41	0.532	2.26482e-21
OAZ1	1.58097e-25	-0.276427	0.51	0.618	2.59865e-21
RSF1	1.72378e-25	-0.303318	0.442	0.566	2.83337e-21
AABR07031089.1	1.82001e-25	0.254039	0.639	0.565	2.99154e-21
EIF1A	2.49482e-25	0.299844	0.683	0.609	4.10074e-21
SMARCA4	2.55232e-25	-0.268606	0.279	0.403	4.19524e-21
LOC100363469	2.62784e-25	0.283566	0.551	0.467	4.31937e-21
DDAH2	2.66947e-25	0.28941	0.491	0.398	4.38781e-21
TIMP2	2.86761e-25	-0.324397	0.47	0.594	4.71348e-21
PCF11	3.50641e-25	-0.371716	0.548	0.659	5.76348e-21
ZC3H7B	3.87703e-25	-0.252294	0.17	0.278	6.37267e-21
ATP5F1E	4.03133e-25	-0.319598	0.714	0.756	6.62631e-21
SIK1	4.6867e-25	-0.393172	0.425	0.546	7.70352e-21
ABCA1	4.90907e-25	-0.383886	0.246	0.357	8.06905e-21
ND6	5.35035e-25	-0.27402	0.525	0.644	8.79438e-21
SEC11C	1.16985e-24	0.304906	0.538	0.455	1.92289e-20
LOC102552398	5.03708e-58	-0.683788	0.011	0.126	8.27946e-54
CLCA5	2.42246e-27	-0.692226	0.082	0.17	3.9818e-23
SFRP1	1.62645e-24	-0.657114	0.472	0.524	2.67339e-20
NAMPT	1.69225e-24	0.372142	0.545	0.469	2.78154e-20
GEM	2.3679e-84	-0.694465	0	0.149	3.89212e-80
SNRNP70	2.46843e-24	-0.286619	0.669	0.744	4.05735e-20
TPP2	2.66594e-24	-0.287028	0.404	0.533	4.382e-20
PARVA	2.689e-24	-0.275776	0.231	0.347	4.4199e-20
VEZF1	3.78782e-24	-0.26426	0.306	0.435	6.22603e-20
KMT2E	4.27617e-24	-0.363939	0.668	0.759	7.02875e-20
PCM1	4.929e-24	-0.29138	0.629	0.736	8.1018e-20
FBXO11	7.69162e-24	-0.343226	0.341	0.457	1.26427e-19
LOC108349606	8.66879e-24	0.258971	0.63	0.553	1.42489e-19
AKIRIN1	9.37641e-24	-0.279307	0.367	0.492	1.5412e-19
PDZD8	9.83766e-24	-0.253826	0.193	0.303	1.61702e-19
PGF	4.35192e-85	-0.696114	0.018	0.182	7.15325e-81
DCLK1	1.52026e-23	-0.581592	0.305	0.39	2.49886e-19
UBTF	1.62865e-23	-0.255272	0.374	0.497	2.67701e-19
CGGBP1	1.67363e-23	-0.270619	0.388	0.508	2.75095e-19
ATXN2L	1.97949e-23	-0.259448	0.279	0.399	3.25369e-19
ARIH1	2.03927e-23	-0.302525	0.511	0.634	3.35195e-19
RGD1305645	5.88441e-89	-0.706485	0.001	0.157	9.6722e-85
GTF2I	2.36481e-23	-0.27655	0.34	0.464	3.88704e-19
RHEB	2.6974e-23	-0.250171	0.555	0.659	4.43371e-19
TACC2	3.07647e-23	-0.270169	0.254	0.369	5.05679e-19
USP47	3.99706e-23	-0.254395	0.376	0.501	6.56997e-19
PDS5B	4.10593e-23	-0.259224	0.179	0.283	6.74892e-19
ATE1	4.35417e-23	-0.251478	0.242	0.358	7.15696e-19
PURB	5.70138e-23	-0.268849	0.679	0.76	9.37137e-19
COL12A1	6.93531e-23	-0.377549	0.132	0.225	1.13996e-18
WEE1	8.06458e-23	-0.270951	0.228	0.339	1.32558e-18
PRKAR1A	8.08405e-23	-0.262961	0.554	0.665	1.32878e-18
PPIL4	1.01688e-22	-0.263322	0.336	0.456	1.67145e-18
HMGB2	1.34821e-22	-0.347475	0.383	0.504	2.21606e-18
SOX9	1.44905e-22	0.374596	0.608	0.542	2.3818e-18
UBE2S	1.47216e-22	-0.25289	0.452	0.56	2.41979e-18
CHMP4C	1.47828e-22	0.287677	0.547	0.468	2.42985e-18
WASF2	2.07572e-22	0.268399	0.582	0.518	3.41185e-18
ZBTB38	2.75013e-22	-0.271294	0.143	0.238	4.52039e-18
RALA	4.49827e-22	0.271838	0.563	0.501	7.3938e-18
CACYBP	6.88498e-22	-0.281427	0.423	0.529	1.13168e-17
FDPS	7.5702e-22	-0.443191	0.232	0.328	1.24431e-17
NFE2L2	7.75168e-22	-0.34842	0.513	0.61	1.27414e-17
SRP14	7.9388e-22	-0.260797	0.526	0.621	1.3049e-17
POSTN	1.30313e-57	-0.711074	0	0.105	2.14195e-53
KLF7	9.60686e-22	-0.253703	0.177	0.278	1.57908e-17
MAGI1	1.05241e-21	-0.307109	0.194	0.29	1.72985e-17
ANO6	1.40985e-21	0.264974	0.413	0.331	2.31737e-17
NAV2	2.06925e-21	-0.32177	0.206	0.302	3.40123e-17
SMARCC1	2.75215e-21	-0.259759	0.358	0.475	4.52372e-17
APC	3.03641e-21	-0.272804	0.329	0.447	4.99094e-17
PPP2R2D	3.20939e-21	0.26201	0.339	0.252	5.27528e-17
VCAN	6.88193e-104	-0.73859	0.001	0.181	1.13118e-99
SLC41A1	3.34794e-21	-0.265535	0.289	0.399	5.50302e-17
NF1	3.60626e-21	-0.274169	0.281	0.393	5.92762e-17
HSP90AA1	3.61242e-21	-0.347244	0.709	0.779	5.93774e-17
ACIN1	4.15582e-21	-0.254859	0.613	0.718	6.83093e-17
UQCR10	6.30562e-21	-0.270174	0.462	0.557	1.03645e-16
EPHA2	6.31082e-21	-0.287698	0.287	0.398	1.03731e-16
PHB	8.98693e-21	-0.931804	0.57	0.596	1.47718e-16
RPS19	9.05736e-21	0.253139	0.448	0.372	1.48876e-16
PRPF4B	1.33117e-20	-0.287544	0.861	0.883	2.18805e-16
KDM6B	1.40207e-20	-0.278506	0.179	0.276	2.30459e-16
SFPQ	1.65986e-20	-0.254563	0.802	0.853	2.7283e-16
KLF10	1.83171e-20	-0.30134	0.211	0.31	3.01078e-16
AKR7A2	2.34017e-20	-0.272785	0.242	0.34	3.84653e-16
TOPORS	2.51439e-20	-0.253305	0.278	0.388	4.13291e-16
ALDH7A1	2.58297e-20	-0.265594	0.331	0.432	4.24562e-16
ANKRD13C	2.91915e-20	-0.272865	0.41	0.52	4.7982e-16
CSRP1	3.2318e-20	-0.468737	0.691	0.713	5.3121e-16
ANKRD17	9.08744e-20	-0.285298	0.507	0.618	1.4937e-15
KLHL21	1.14193e-19	-0.278547	0.223	0.324	1.87699e-15
DDX42	1.43902e-19	-0.257543	0.351	0.466	2.36532e-15
CHD6	3.04069e-19	-0.266085	0.428	0.542	4.99798e-15
RAP1B	3.45798e-19	0.250301	0.363	0.284	5.68389e-15
APOE	3.59211e-19	-0.910496	0.914	0.777	5.90435e-15
ZFP91	3.61103e-19	-0.264626	0.59	0.692	5.93544e-15
CD63	5.27464e-19	-0.253165	0.919	0.9	8.66992e-15
TNFRSF1A	5.81347e-19	-0.276158	0.364	0.468	9.55561e-15
COTL1	8.02431e-19	-0.303124	0.412	0.51	1.31896e-14
PPM1L	8.36649e-19	-0.262237	0.194	0.287	1.3752e-14
SRSF11	1.06306e-18	-0.258733	0.552	0.66	1.74735e-14
ARID1A	1.62792e-18	-0.262527	0.382	0.492	2.67582e-14
IFNGR2	1.81458e-18	0.262627	0.346	0.274	2.98263e-14
MME	2.85328e-72	-0.802041	0.013	0.152	4.68993e-68
NXF1	2.24788e-18	-0.25171	0.259	0.365	3.69483e-14
ENC1	3.96537e-103	-0.84048	0.004	0.185	6.51787e-99
MSN	3.13829e-18	-0.301924	0.454	0.572	5.15841e-14
PRDM2	3.75562e-18	-0.25083	0.264	0.367	6.17312e-14
GOLGB1	5.11181e-18	-0.300049	0.599	0.685	8.40229e-14
CYP51	1.09481e-17	-0.279099	0.322	0.422	1.79955e-13
CREM	1.1332e-17	-0.291559	0.173	0.261	1.86263e-13
GLS	1.42409e-17	-0.310581	0.434	0.529	2.34077e-13
PLXDC2	1.42441e-17	-0.342983	0.365	0.448	2.3413e-13
CNP	2.09211e-17	0.269461	0.313	0.243	3.43881e-13
PRDX2	2.29898e-17	-0.280738	0.724	0.739	3.77883e-13
UCP2	2.56929e-17	-0.356119	0.464	0.556	4.22314e-13
HUWE1	3.51659e-17	-0.268778	0.407	0.511	5.78022e-13
SETD2	3.54684e-17	-0.27486	0.586	0.687	5.82994e-13
ANKRD12	4.51512e-17	-0.254654	0.322	0.427	7.42151e-13
FRMD6	9.26832e-17	-0.326961	0.339	0.425	1.52343e-12
ZBTB10	1.16506e-16	-0.271886	0.373	0.472	1.91501e-12
NFE2L1	1.30385e-16	0.268202	0.491	0.428	2.14315e-12
KDM5B	2.14876e-16	-0.256694	0.398	0.496	3.53192e-12
NASP	2.36113e-16	-0.274853	0.515	0.605	3.88099e-12
CITED2	5.0405e-16	0.266893	0.341	0.263	8.28508e-12
BRD1	1.94783e-15	-0.261579	0.645	0.716	3.20164e-11
MPC2	2.12302e-15	0.253386	0.366	0.307	3.4896e-11
PEG3	2.63324e-15	0.259263	0.33	0.26	4.32825e-11
STRN3	5.51234e-15	-0.255733	0.681	0.745	9.06064e-11
SASH1	6.18655e-15	-0.256276	0.217	0.299	1.01688e-10
SCNN1G	9.10281e-15	0.277235	0.348	0.28	1.49623e-10
MIA	1.59482e-14	-0.34912	0.181	0.252	2.62141e-10
RGD1564664	1.27684e-68	-0.852146	0.001	0.125	2.09875e-64
MAT2A	2.43675e-14	-0.398784	0.521	0.598	4.00529e-10
VEGFA	1.42251e-13	-0.254934	0.455	0.553	2.33819e-09
LIMA1	3.75254e-13	-0.317554	0.663	0.728	6.16806e-09
H3F3B	4.16115e-13	-0.275878	0.995	0.993	6.83969e-09
LOC684797	7.11443e-13	-0.443407	0.356	0.413	1.1694e-08
SDC1	1.72428e-12	0.300233	0.718	0.705	2.8342e-08
RASL11A	2.57239e-110	-0.859949	0.003	0.194	4.22824e-106
ARHGAP21	2.99633e-12	-0.277162	0.285	0.362	4.92507e-08
HNRNPH1	3.307e-12	-0.261343	0.602	0.683	5.43571e-08
PQLC1	1.38369e-11	-0.317952	0.433	0.504	2.27438e-07
ERRFI1	2.06583e-11	-0.299239	0.803	0.834	3.39561e-07
EMP1	2.30045e-11	0.33034	0.501	0.436	3.78125e-07
SOCS5	7.14118e-11	-0.366198	0.491	0.53	1.1738e-06
COL16A1	9.74059e-11	-0.28129	0.375	0.439	1.60106e-06
RALGDS	1.00204e-10	0.262472	0.421	0.375	1.64705e-06
TUBA1A	2.34816e-10	-0.312251	0.569	0.624	3.85967e-06
CSN3	2.49869e-10	-2.45887	0.301	0.308	4.1071e-06
SLC3A2	2.65331e-09	-0.264242	0.875	0.871	4.36125e-05
CMTM8	4.9963e-09	-0.256801	0.219	0.268	8.21242e-05
OSMR	1.00054e-08	-0.3145	0.528	0.57	0.000164459
AABR07000398.1	1.27888e-08	-0.400082	0.975	0.979	0.00021021
CHD7	1.15864e-07	-0.26977	0.559	0.614	0.00190446
HAS2	3.2659e-111	-1.01708	0.001	0.192	5.36815e-107
TIPARP	5.18974e-06	-0.367684	0.676	0.673	0.0853038
SERPINE1	7.25743e-101	-1.02437	0.004	0.181	1.1929e-96
TMSB4X	0.374312	-0.34744	0.978	0.893	1
JUND	0.514096	-0.333708	0.902	0.861	1

## Sheet: SD Control cluster1
gene	p_val	avg_log2FC	pct.1	pct.2	p_val_adj
PERP	0	1.4251	0.961	0.66	0
ENPP3	0	-1.91875	0.01	0.547	0
SERPINB1A	0	1.78209	0.669	0.088	0
APOE	0	1.7282	0.999	0.766	0
LGALS7	0	2.14614	0.94	0.173	0
LMO1	0	1.03542	0.577	0.125	0
FST	0	1.49568	0.557	0.066	0
GSTP1	0	1.64112	0.92	0.576	0
ANXA1	0	-4.22692	0.319	0.91	0
ACTA2	0	2.1931	0.977	0.18	0
MYOF	0	-1.48353	0.014	0.565	0
COL17A1	0	1.55792	0.947	0.17	0
RGD1305645	0	1.32584	0.448	0.042	0
RELN	0	1.2094	0.604	0.092	0
SEMA5A	0	1.0059	0.722	0.156	0
SERPINE1	1.28704e-272	1.2075	0.394	0.078	2.1155e-268
NEXN	0	1.26503	0.664	0.127	0
DSC3	0	1.19405	0.524	0.079	0
PDK4	0	-3.71053	0.13	0.657	0
CAV1	0	1.03779	0.583	0.14	0
CALD1	0	1.10133	0.982	0.764	0
PTN	0	1.1322	0.668	0.143	0
GADD45A	0	1.95998	0.912	0.535	0
TMSB10	0	1.08642	0.986	0.936	0
HK2	0	1.32324	0.939	0.641	0
ACTG2	0	1.69753	0.869	0.153	0
ITGB6	0	1.08559	0.625	0.143	0
ITGA6	0	1.0226	0.94	0.645	0
MDK	0	1.9932	0.939	0.203	0
EHF	0	-3.01734	0.006	0.712	0
PGF	0	1.16428	0.428	0.076	0
RHOV	0	-1.7138	0.013	0.552	0
PRNP	0	1.17202	0.902	0.453	0
DSTN	0	0.922199	0.998	0.982	0
MYL9	0	2.09677	0.954	0.172	0
PMEPA1	0	1.58741	0.984	0.78	0
CCDC107	0	1.27358	0.824	0.391	0
TPM2	0	2.24977	0.996	0.197	0
TLN1	0	1.15376	0.916	0.646	0
AKAP2	0	1.01973	0.57	0.139	0
DLL1	0	1.09767	0.498	0.092	0
SESN2	0	1.16709	0.691	0.212	0
LUZP1	0	1.33256	0.916	0.507	0
PDPN	0	1.79445	0.766	0.139	0
TMSB4X	0	1.1881	0.996	0.894	0
FLNA	0	1.31123	0.885	0.261	0
FGFRL1	0	1.09353	0.541	0.093	0
ZFP36L2	0	1.09528	0.975	0.693	0
EPCAM	0	-1.30944	0.852	0.941	0
LAMB1	0	0.95061	0.593	0.168	0
GAS1	0	1.04577	0.459	0.093	0
CKB	0	1.77534	0.818	0.184	0
JAG2	0	0.960271	0.612	0.125	0
MYL6	0	1.08549	0.991	0.939	0
DUSP6	0	1.54514	0.949	0.626	0
KITLG	0	1.5254	0.963	0.537	0
PPP1R12A	0	1.08199	0.929	0.661	0
MSRB3	0	1.01777	0.618	0.132	0
AZIN1	0	1.34463	0.926	0.527	0
COL14A1	0	1.3935	0.72	0.264	0
NDRG1	0	-2.28129	0.091	0.607	0
ITGA1	0	1.04093	0.496	0.082	0
LALBA	0	-4.95814	0.014	0.629	0
KRT5	0	1.82137	0.908	0.164	0
KRT8	0	-2.09036	0.797	0.955	0
KRT18	0	-3.75685	0.062	0.807	0
CNN1	0	1.74689	0.942	0.171	0
JAM3	0	1.43821	0.769	0.141	0
TAGLN	0	1.94439	0.989	0.193	0
PLET1	0	-2.3266	0.001	0.611	0
SLC7A11	1.39664e-286	1.03712	0.378	0.067	2.29566e-282
TPM1	0	1.58191	1	0.873	0
ANXA2	0	-2.29187	0.201	0.794	0
NT5E	0	1.23305	0.716	0.155	0
PLSCR1	0	-1.62015	0.046	0.565	0
RBP1	0	1.5516	0.753	0.182	0
TF	0	-4.76195	0.199	0.703	0
CAMK4	0	1.02809	0.505	0.072	0
DST	0	0.823003	0.99	0.866	0
MMP2	0	1.01435	0.494	0.078	0
COL5A2	0	1.142	0.633	0.125	0
IGFBP2	0	2.35415	0.952	0.159	0
UGT1A1	0	1.03427	0.551	0.148	0
COL9A2	0	1.00242	0.52	0.096	0
IL6	1.11761e-118	0.991007	0.175	0.033	1.83701e-114
TGFBR3	0	1.25172	0.869	0.334	0
LRRC8C	0	1.07982	0.6	0.116	0
SHROOM3	0	1.55215	0.826	0.342	0
PRR27	0	-4.03295	0.006	0.552	0
CSN1S1	0	-4.89928	0.02	0.626	0
SCG5	0	0.983746	0.51	0.091	0
AEBP1	0	0.934517	0.525	0.101	0
LOC108348061	0	0.972487	0.343	0.045	0
PHLDA3	0	1.45466	0.689	0.128	0
LAMC2	0	1.03374	0.688	0.244	0
QSOX1	0	-2.10808	0.08	0.628	0
KCNH1	0	1.21594	0.677	0.196	0
MYH11	0	1.85611	0.997	0.186	0
SPARC	0	1.63413	0.961	0.176	0
CLDN7	0	-1.60534	0.002	0.593	0
RFLNB	0	1.46296	0.853	0.36	0
KRT15	0	2.27343	0.851	0.204	0
KRT14	0	1.71818	0.758	0.129	0
KRT17	0	2.49764	0.999	0.27	0
CLU	0	-2.19724	0.532	0.869	0
ITM2B	0	-1.67108	0.976	0.978	0
FBXL22	0	0.963553	0.409	0.074	0
ID4	0	1.47256	0.718	0.148	0
DSP	0	1.29037	0.913	0.356	0
HTRA1	0	0.941509	0.474	0.084	0
SVIL	0	1.23901	0.777	0.226	0
MT1	0	1.49157	0.95	0.613	0
OLAH	0	-3.41598	0.008	0.574	0
VIM	0	1.84088	0.91	0.253	0
JUND	0	-1.59238	0.721	0.906	0
SLC25A4	0	1.07434	0.925	0.73	0
RBPMS	0	1.2483	0.721	0.207	0
NRG1	0	2.13201	0.938	0.241	0
LOC684871	0	1.40294	0.833	0.339	0
COL4A2	0	1.99209	0.895	0.157	0
COL4A1	0	2.35482	0.99	0.185	0
PCP4	0	1.6018	0.811	0.146	0
COL2A1	0	0.924516	0.399	0.045	0
FSTL1	0	1.31028	0.864	0.333	0
MYLK	0	1.83606	0.982	0.237	0
COMT	0	1.35565	0.78	0.302	0
AABR07031193.1	0	1.04617	0.679	0.217	0
LHFPL6	0	0.915427	0.467	0.089	0
SULT1D1	0	0.908696	0.463	0.077	0
IL17B	0	2.73507	0.818	0.105	0
MT2A	0	2.37623	0.984	0.531	0
RASL11A	5.2957e-171	0.903799	0.355	0.1	8.70455e-167
DNAJB1	0	1.40041	0.951	0.615	0
CRISPLD2	0	1.499	0.774	0.153	0
ITGB1	0	0.948113	0.965	0.85	0
CLIC1	0	-1.30706	0.576	0.869	0
ARPC1B	0	-1.76404	0.271	0.776	0
PDGFA	0	1.19684	0.783	0.31	0
CLDN3	0	-2.53925	0.006	0.717	0
CLDN4	0	-4.81677	0.023	0.797	0
KLF6	2.96416e-306	-1.42459	0.644	0.89	4.87218e-302
KIT	4.23363e-306	-1.79372	0	0.501	6.95882e-302
CAVIN3	4.44155e-305	0.889674	0.603	0.18	7.30058e-301
HIF1A	1.15683e-304	1.24097	0.858	0.55	1.90149e-300
PAWR	1.25993e-304	1.1434	0.824	0.449	2.07094e-300
NEDD9	1.63019e-303	1.02754	0.707	0.273	2.67954e-299
KLHL29	4.57575e-302	0.749715	0.493	0.11	7.52115e-298
LAMA1	0	0.894611	0.374	0.051	0
GJA1	1.9714e-300	1.30938	0.631	0.219	3.24039e-296
NNAT	3.00174e-204	0.88722	0.32	0.069	4.93396e-200
LIFR	4.9772e-297	1.14427	0.628	0.225	8.18103e-293
CD24	2.43915e-296	-1.38164	0.453	0.816	4.00922e-292
SPRY1	1.15303e-294	1.11996	0.567	0.171	1.89523e-290
TALDO1	5.42493e-293	-1.30414	0.513	0.828	8.91695e-289
ELF3	1.16858e-291	-1.51713	0.023	0.511	1.92079e-287
PODXL	5.67695e-290	-1.48991	0.003	0.485	9.3312e-286
ATP1B3	1.32157e-287	1.05192	0.792	0.438	2.17226e-283
FMOD	0	0.881265	0.464	0.086	0
AABR07025295.1	1.89427e-286	1.03962	0.796	0.383	3.11361e-282
FHOD3	8.24042e-286	0.836489	0.465	0.104	1.35448e-281
LBP	1.70503e-285	-2.09615	0.191	0.62	2.80256e-281
CXCL14	1.12944e-284	0.443497	0.52	0.119	1.85646e-280
PARD6G	2.13767e-282	0.858671	0.518	0.142	3.51369e-278
ANXA8	5.03301e-281	-1.62007	0.028	0.499	8.27275e-277
SLC3A2	7.4767e-280	0.916749	0.96	0.851	1.22895e-275
SECTM1B	2.21338e-278	-1.77704	0.025	0.497	3.63813e-274
PTX3	5.33375e-38	0.867891	0.124	0.046	8.76709e-34
GEM	4.64786e-161	0.862992	0.292	0.071	7.63969e-157
LPL	4.52456e-276	-1.33404	0.004	0.471	7.43702e-272
FAT1	5.04469e-276	0.945406	0.825	0.462	8.29196e-272
COL18A1	1.08399e-274	0.780257	0.498	0.122	1.78175e-270
DPEP1	1.09019e-301	0.843094	0.388	0.066	1.79194e-297
HDGFL3	1.91224e-270	0.821339	0.462	0.111	3.14315e-266
PPFIBP1	9.53165e-269	0.953284	0.687	0.291	1.56672e-264
LMOD1	4.24972e-268	0.757268	0.51	0.13	6.98527e-264
UPK1B	0	0.838666	0.426	0.078	0
CABCOCO1	5.5086e-266	0.861401	0.467	0.123	9.05449e-262
TGM2	2.18954e-265	0.971014	0.489	0.131	3.59895e-261
ALPL	3.45483e-265	1.03237	0.572	0.195	5.6787e-261
TM4SF1	1.78979e-262	1.29661	0.683	0.278	2.94188e-258
CEBPB	2.07627e-259	0.917331	0.976	0.846	3.41277e-255
DKK3	3.96644e-259	0.800926	0.515	0.143	6.51964e-255
OCLN	1.19438e-258	-1.16206	0.003	0.448	1.96321e-254
LAMC1	4.64703e-256	0.829506	0.651	0.254	7.63832e-252
VPS13C	4.97851e-255	0.943626	0.613	0.237	8.18318e-251
CTNNAL1	6.11468e-255	0.946101	0.768	0.382	1.00507e-250
SLC38A2	2.07502e-254	0.756751	0.962	0.824	3.41071e-250
TFAP2C	9.61643e-252	0.950625	0.78	0.423	1.58065e-247
BGN	0	0.806085	0.369	0.052	0
MDM2	3.918e-250	1.36732	0.782	0.486	6.44002e-246
AMD1	1.40706e-248	1.0922	0.861	0.664	2.31278e-244
TSPAN2	1.96255e-248	0.758937	0.437	0.106	3.22584e-244
COX8A	6.59286e-248	0.860613	0.92	0.818	1.08367e-243
VCL	2.63921e-245	0.893905	0.814	0.459	4.33806e-241
COX5A	2.40001e-243	-1.05864	0.668	0.858	3.94489e-239
SMIM3	1.20115e-233	0.765923	0.389	0.094	1.97434e-229
RGD1564664	3.66535e-300	0.765286	0.325	0.041	6.02473e-296
DDIT4	2.45259e-242	1.20325	0.636	0.278	4.03132e-238
VTCN1	4.94832e-242	-1.15686	0.006	0.433	8.13356e-238
GPM6B	1.00753e-241	0.75238	0.452	0.12	1.65607e-237
SMIM22	2.21974e-239	-1.00057	0.011	0.435	3.64858e-235
SORBS1	1.19099e-277	0.763552	0.445	0.097	1.95763e-273
SFRP1	4.65077e-238	1.04567	0.788	0.446	7.64446e-234
VCAN	3.00024e-192	0.761791	0.354	0.087	4.9315e-188
CCN2	6.15034e-236	1.25107	0.436	0.11	1.01093e-231
GOLIM4	9.5911e-235	0.877639	0.754	0.384	1.57649e-230
PTPRZ1	6.18522e-234	0.820376	0.43	0.114	1.01667e-229
CCL2	2.00176e-61	0.758818	0.118	0.029	3.29029e-57
TIPARP	7.48648e-233	1.06382	0.887	0.623	1.23055e-228
CD14	1.46822e-232	-1.96792	0.255	0.627	2.41332e-228
ST14	3.48517e-232	-1.01072	0.023	0.439	5.72857e-228
NEDD4	6.01603e-232	0.522911	0.993	0.982	9.88855e-228
HMOX1	7.17785e-232	1.63798	0.636	0.305	1.17982e-227
CASC4	1.07523e-229	0.824632	0.542	0.193	1.76735e-225
NR4A1	3.09275e-229	0.910186	0.672	0.281	5.08355e-225
LOC100912195	5.1794e-229	-1.06475	0.028	0.439	8.51338e-225
MUC15	2.01897e-228	-1.32195	0.012	0.419	3.31858e-224
CXCL12	2.66261e-228	0.85252	0.421	0.112	4.37654e-224
LCN2	3.91048e-227	-2.46146	0.653	0.776	6.42765e-223
BTN1A1	5.39622e-226	-1.18164	0.006	0.409	8.86977e-222
ROBO2	4.26208e-277	0.736918	0.401	0.077	7.00558e-273
AXL	5.55075e-225	0.619333	0.436	0.11	9.12377e-221
ALDOC	7.83842e-225	-1.16995	0.042	0.453	1.2884e-220
LMO7	1.57482e-221	0.7408	0.413	0.109	2.58853e-217
CD82	2.34471e-220	-1.00456	0.079	0.496	3.854e-216
S100A6	3.92017e-220	-3.78288	0.079	0.479	6.44358e-216
CSRP1	4.8977e-220	0.782668	0.906	0.661	8.05034e-216
OSMR	3.61244e-219	1.04392	0.799	0.504	5.93777e-215
THBS1	1.53116e-218	0.837323	0.992	0.866	2.51677e-214
EHD4	1.59688e-218	-1.11684	0.244	0.639	2.6248e-214
PLIN2	1.63713e-218	-2.1484	0.404	0.685	2.69096e-214
FERMT2	3.44551e-218	0.863644	0.804	0.514	5.66339e-214
BASP1	5.24282e-217	-1.11468	0.198	0.609	8.61762e-213
CACNA2D1	2.10672e-214	0.575667	0.433	0.111	3.46282e-210
VAV3	2.35641e-214	0.7792	0.424	0.121	3.87322e-210
LOC102553785	7.49566e-243	0.732716	0.313	0.051	1.23206e-238
LAMB3	3.10359e-213	0.673342	0.465	0.134	5.10136e-209
MFGE8	8.97604e-213	-2.17592	0.793	0.848	1.47539e-208
DLK2	2.06715e-266	0.717806	0.324	0.05	3.39778e-262
RPLP1	3.24709e-211	-0.63246	0.996	0.986	5.33724e-207
MGST1	1.15171e-210	-1.23072	0.37	0.709	1.89307e-206
PDLIM7	7.64221e-210	0.746408	0.542	0.201	1.25615e-205
CSN1S2B	8.30108e-210	-1.32759	0.002	0.384	1.36445e-205
SGK1	8.46617e-209	1.02023	0.529	0.203	1.39158e-204
ADAMTS9	1.12947e-236	0.709231	0.403	0.092	1.85651e-232
MAP1LC3A	1.91804e-206	0.852084	0.869	0.685	3.15269e-202
MT1M	1.70324e-205	0.763318	0.423	0.125	2.79962e-201
PQLC1	2.90072e-205	1.04247	0.719	0.433	4.76791e-201
ADGRA3	3.52543e-205	0.698712	0.413	0.115	5.79475e-201
ENG	1.88994e-186	0.708995	0.312	0.072	3.1065e-182
PROCR	1.23502e-120	0.689111	0.219	0.051	2.03e-116
CCDC88A	8.37591e-208	0.680139	0.341	0.076	1.37675e-203
IER5	3.1519e-202	-1.21819	0.519	0.8	5.18078e-198
PDLIM4	1.37045e-201	0.835336	0.645	0.306	2.2526e-197
CSN3	2.16115e-200	-4.25832	0.007	0.377	3.55229e-196
SMAGP	2.92031e-199	-0.956752	0.17	0.554	4.80011e-195
MYO5C	5.19993e-199	-0.917659	0.001	0.367	8.54712e-195
AABR07026112.1	8.26195e-199	0.857593	0.648	0.306	1.35802e-194
DUSP7	1.20338e-198	0.66975	0.415	0.121	1.978e-194
SPRED1	3.67433e-198	0.844632	0.586	0.262	6.0395e-194
ATP1A2	6.04626e-212	0.672196	0.272	0.044	9.93825e-208
SLC7A5	2.74453e-214	0.649992	0.343	0.075	4.51119e-210
PREX2	1.3635e-194	-1.11072	0.024	0.394	2.24118e-190
SERPINH1	8.38461e-194	0.813227	0.763	0.492	1.37818e-189
IFNK	1.32189e-71	0.649455	0.118	0.025	2.17278e-67
FTH1	8.86503e-192	-1.59309	0.996	0.985	1.45715e-187
TIMP2	1.19076e-191	0.852144	0.788	0.511	1.95726e-187
SCNN1B	1.83222e-190	-0.967119	0.039	0.405	3.01163e-186
LOC103690028	1.86721e-190	-1.41065	0.413	0.694	3.06914e-186
TNS3	2.16321e-190	0.607903	0.404	0.117	3.55568e-186
HERPUD1	2.22007e-190	0.88507	0.565	0.26	3.64912e-186
DCLK1	5.76939e-190	0.903563	0.646	0.305	9.48314e-186
CTSB	1.28956e-189	-1.00198	0.583	0.829	2.11965e-185
CGNL1	2.36418e-189	-0.985715	0.009	0.364	3.88601e-185
RNASET2	5.43759e-189	-1.11877	0.332	0.657	8.93777e-185
ENC1	4.57973e-138	0.644077	0.329	0.098	7.5277e-134
TIMP1	2.23762e-188	-1.99348	0.136	0.519	3.67797e-184
FRK	2.28385e-188	-1.19971	0.105	0.476	3.75396e-184
TRPS1	3.73686e-187	-0.952096	0.428	0.741	6.14227e-183
SOCS5	6.32317e-187	0.807849	0.779	0.459	1.03934e-182
GNG13	2.0041e-225	0.64298	0.391	0.09	3.29415e-221
MUSTN1	2.07228e-242	0.638678	0.345	0.066	3.40621e-238
AC125248.1	2.2991e-186	-1.3948	0.048	0.406	3.77904e-182
CD164	2.7082e-186	-0.848108	0.587	0.819	4.45146e-182
DGKI	1.7945e-250	0.625598	0.317	0.051	2.94962e-246
PTMS	5.04318e-184	0.664537	0.918	0.816	8.28947e-180
ACTB	1.25011e-183	0.548938	0.991	0.966	2.0548e-179
MATN2	2.63514e-238	0.625489	0.363	0.073	4.33138e-234
PEBP1	1.98301e-182	0.821655	0.873	0.745	3.25948e-178
SPHK1	8.54779e-182	0.827192	0.626	0.299	1.405e-177
TUBB6	1.2162e-181	0.827708	0.83	0.578	1.99907e-177
CFL1	3.40018e-181	0.700795	0.905	0.801	5.58888e-177
ELF5	5.57995e-181	-1.03981	0.003	0.345	9.17176e-177
ARC	2.93612e-183	0.613374	0.233	0.036	4.8261e-179
PLK2	4.63795e-179	1.06079	0.704	0.412	7.6234e-175
B3GNT2	8.43746e-178	0.824843	0.526	0.225	1.38687e-173
B2M	9.03105e-178	0.443682	0.997	0.979	1.48443e-173
NPDC1	1.74035e-177	-0.824451	0.099	0.463	2.86062e-173
SMTN	1.02015e-173	0.608977	0.361	0.1	1.67682e-169
PRLR	2.25782e-175	-1.54617	0.002	0.334	3.71119e-171
PHLDA1	4.90704e-175	0.991162	0.905	0.752	8.06571e-171
FERMT1	9.75561e-203	0.608953	0.313	0.064	1.60353e-198
XDH	4.11493e-174	-1.14241	0.084	0.434	6.76371e-170
ACTA1	1.72088e-85	0.593704	0.17	0.042	2.82861e-81
GPC4	9.22018e-174	0.620861	0.429	0.14	1.51552e-169
PRR7	6.48301e-180	0.585043	0.336	0.085	1.06561e-175
PLOD1	1.08668e-172	0.659099	0.425	0.146	1.78617e-168
GJB2	1.128e-172	-1.20797	0.003	0.332	1.85409e-168
CLEC2G	5.6232e-172	-0.905411	0.37	0.701	9.24285e-168
SUSD6	1.4472e-171	0.872806	0.75	0.483	2.37877e-167
TINAGL1	6.01121e-174	0.578194	0.295	0.068	9.88062e-170
ICAM1	7.00344e-170	0.824545	0.668	0.345	1.15116e-165
RPL23	1.35918e-169	-0.467864	0.996	0.985	2.23409e-165
PDLIM3	1.36559e-169	0.710911	0.418	0.136	2.24463e-165
FGF1	2.21745e-169	0.618149	0.386	0.119	3.64482e-165
ACTN1	1.00452e-168	0.684548	0.794	0.504	1.65113e-164
SH3GLB1	1.0281e-168	-0.799442	0.618	0.823	1.68989e-164
CTSH	1.33557e-168	-0.930869	0.264	0.627	2.19528e-164
STOM	2.0424e-168	0.805967	0.5	0.21	3.3571e-164
CTSC	2.29138e-168	-1.15841	0.171	0.515	3.76634e-164
IL6R	2.52325e-168	0.604504	0.384	0.116	4.14746e-164
TMEM200C	3.83981e-184	0.562404	0.275	0.053	6.31149e-180
C1R	5.46262e-168	0.677778	0.458	0.167	8.97891e-164
NTRK3	7.66828e-189	0.548843	0.279	0.053	1.26044e-184
AABR07034428.1	2.23929e-167	-0.969336	0	0.32	3.68072e-163
PXDC1	1.72646e-165	0.799615	0.511	0.208	2.83778e-161
RHPN2	1.47233e-164	-0.923268	0.023	0.35	2.42007e-160
CALU	2.79266e-163	0.742801	0.766	0.533	4.5903e-159
CREB5	2.83048e-163	-0.980649	0.013	0.334	4.65246e-159
SLC2A1	2.22975e-162	0.788419	0.64	0.348	3.66503e-158
PLTP	7.02259e-196	0.545585	0.275	0.051	1.1543e-191
ACLY	1.12905e-159	-0.873728	0.143	0.481	1.85582e-155
PDCD4	2.23663e-159	-0.920309	0.495	0.766	3.67635e-155
PLXDC2	2.86846e-159	0.734711	0.667	0.371	4.71489e-155
SOBP	3.42573e-204	0.543708	0.276	0.047	5.63087e-200
PLEKHA4	2.7427e-143	0.538009	0.309	0.087	4.50817e-139
PLPP3	2.03027e-157	0.786927	0.522	0.226	3.33716e-153
HBEGF	4.93693e-157	-1.40838	0.283	0.604	8.11484e-153
PKIB	2.16045e-156	-0.80374	0.004	0.309	3.55114e-152
JMJD1C	6.04105e-156	0.581709	0.971	0.888	9.92967e-152
CMTM8	1.69477e-155	-0.798497	0.008	0.314	2.78569e-151
PLPP1	8.07481e-159	0.533755	0.274	0.063	1.32726e-154
MAPKAPK3	1.10695e-153	-0.772272	0.048	0.368	1.8195e-149
TGFB3	1.23518e-153	-0.870316	0.037	0.351	2.03026e-149
BAG3	1.79937e-153	0.780815	0.602	0.316	2.95762e-149
AGPAT4	1.78157e-119	0.532804	0.264	0.078	2.92837e-115
AQP5	5.86151e-153	-1.48465	0.002	0.3	9.63457e-149
RUNX1	2.52057e-151	0.724176	0.775	0.533	4.14306e-147
CARHSP1	1.4328e-150	-0.814116	0.294	0.619	2.35509e-146
LGALS3	2.34624e-150	-0.948778	0.346	0.664	3.85652e-146
FGFR2	4.5349e-150	0.615461	0.609	0.287	7.45402e-146
ALCAM	7.16798e-150	-0.853402	0.126	0.45	1.1782e-145
CNN3	7.56571e-150	0.700669	0.663	0.358	1.24358e-145
CHST1	1.59306e-149	-0.763562	0.008	0.306	2.61852e-145
AFAP1	9.33391e-149	0.664537	0.463	0.189	1.53421e-144
CD302	2.35046e-146	0.770919	0.498	0.223	3.86346e-142
FGFR1	4.12842e-146	0.646839	0.466	0.194	6.78588e-142
NPC2	6.5265e-146	-0.930159	0.377	0.663	1.07276e-141
BIRC2	1.49343e-145	0.762783	0.555	0.275	2.45476e-141
RPL24	2.60277e-144	-0.484279	0.979	0.97	4.27818e-140
TMPRSS2	2.72033e-144	-0.729523	0.003	0.289	4.4714e-140
ARRDC4	3.22433e-144	-1.13903	0.071	0.378	5.29983e-140
THRSP	1.1538e-143	-1.20451	0.013	0.301	1.89651e-139
HSPA2	1.16107e-133	0.525925	0.29	0.082	1.90845e-129
SEMA6D	4.50095e-168	0.517121	0.293	0.067	7.39822e-164
ATP6V1B1	3.56499e-143	-0.792825	0.001	0.283	5.85977e-139
PARD6B	6.38206e-143	-0.797096	0.042	0.344	1.04902e-138
LOC102551453	6.43424e-198	0.51458	0.282	0.052	1.0576e-193
ANTXR1	7.02796e-138	0.514284	0.299	0.086	1.15519e-133
COL7A1	8.09088e-187	0.513998	0.356	0.087	1.3299e-182
CD63	6.08337e-142	0.552932	0.954	0.893	9.99924e-138
TES	1.49399e-141	0.634308	0.74	0.476	2.45566e-137
MGLL	1.09772e-174	0.508414	0.272	0.056	1.80432e-170
SAMD4A	2.59195e-141	0.546805	0.366	0.121	4.26038e-137
ATP5MG	3.24993e-141	0.62156	0.881	0.784	5.34191e-137
DOCK8	1.0716e-140	-0.677432	0.003	0.284	1.76139e-136
SLFN2	1.89998e-140	-1.15469	0.003	0.282	3.123e-136
AC111804.2	1.00548e-125	0.507751	0.289	0.085	1.6527e-121
ICA1	3.30752e-140	-0.629716	0.005	0.285	5.43658e-136
COL4A5	2.33567e-139	0.648441	0.558	0.273	3.83914e-135
CXCL2	1.05351e-138	-3.34385	0.036	0.324	1.73166e-134
EPB41L2	2.41002e-138	0.645696	0.571	0.295	3.96135e-134
SPINT2	2.67583e-138	-0.489286	0.954	0.953	4.39826e-134
BAMBI	2.93562e-92	0.50294	0.228	0.07	4.82529e-88
PFKP	9.71155e-143	0.499888	0.303	0.085	1.59629e-138
NEWGENE-2134	4.07182e-121	0.497292	0.161	0.027	6.69286e-117
MYO6	1.45514e-137	-0.735127	0.091	0.405	2.39181e-133
PPP1R14A	4.50968e-137	0.529861	0.364	0.122	7.41256e-133
ERRFI1	5.10005e-137	0.7831	0.925	0.804	8.38296e-133
TAX1BP1	5.15175e-137	0.495875	0.963	0.92	8.46792e-133
FLT1	7.12836e-137	-0.783493	0.008	0.284	1.17169e-132
CEACAM1	7.50161e-137	-0.722791	0.001	0.273	1.23304e-132
AKR1B1	2.56709e-136	0.643445	0.421	0.176	4.21952e-132
WFDC2	3.08324e-136	-2.05676	0.114	0.404	5.06792e-132
PBX3	9.51603e-138	0.494544	0.275	0.072	1.56415e-133
TP63	7.64482e-159	0.494313	0.31	0.077	1.25658e-154
MGST3	1.89133e-135	-0.792941	0.245	0.543	3.10878e-131
RAB11FIP1	3.44547e-135	-0.899893	0.158	0.468	5.66331e-131
CLTA	7.75489e-135	-1.09181	0.698	0.841	1.27467e-130
ID3	1.2862e-73	0.484289	0.218	0.075	2.11413e-69
WNT5B	1.44557e-134	-0.778662	0.003	0.273	2.37608e-130
SLC14A1	2.23551e-134	-0.814998	0.034	0.319	3.67451e-130
PYCARD	1.31925e-99	0.482857	0.275	0.095	2.16844e-95
CRB3	4.27213e-134	-0.574613	0.003	0.272	7.02211e-130
TAF10	5.50373e-134	-0.631513	0.06	0.353	9.04648e-130
LRP1	8.28071e-134	0.526085	0.406	0.152	1.3611e-129
TMOD3	8.72019e-134	-0.712477	0.147	0.462	1.43334e-129
MCTP2	1.17326e-133	0.479036	0.221	0.048	1.92848e-129
KCNQ5	2.01102e-153	0.477237	0.224	0.042	3.30551e-149
DUOX1	2.19837e-133	-0.720565	0.012	0.283	3.61346e-129
GADD45G	6.33125e-133	0.863171	0.678	0.394	1.04067e-128
SFR1	6.40116e-133	0.761082	0.817	0.668	1.05216e-128
SMARCA2	1.06037e-132	0.663418	0.523	0.257	1.74292e-128
RAB25	1.6812e-132	-0.732561	0.244	0.548	2.76339e-128
FAM13C	5.93578e-176	0.473488	0.202	0.027	9.75664e-172
RPL5	1.25778e-131	-0.452065	0.986	0.973	2.06742e-127
DAB2	1.49798e-131	-0.843883	0.11	0.42	2.46223e-127
ATP5F1E	1.01652e-130	0.673639	0.833	0.725	1.67085e-126
IRS2	2.37313e-130	0.592622	0.636	0.358	3.90072e-126
DAPK1	2.92486e-130	-0.863249	0.126	0.435	4.8076e-126
IL33	3.31888e-129	-1.08418	0.072	0.36	5.45524e-125
SOCS3	4.9852e-129	0.684057	0.431	0.177	8.19417e-125
EGFL6	2.08684e-167	0.471057	0.188	0.024	3.43014e-163
ACACB	7.85643e-129	-0.764527	0.003	0.264	1.29136e-124
SCARB1	1.00528e-128	-0.719186	0.01	0.275	1.65238e-124
ITPR1	1.01575e-128	0.617336	0.511	0.245	1.66959e-124
IGFBP4	2.27986e-126	0.460738	0.225	0.052	3.7474e-122
SLIT3	1.83699e-141	0.45923	0.285	0.073	3.01947e-137
NTN1	1.6886e-128	-0.6683	0.014	0.285	2.77555e-124
MARCKS	2.18983e-128	0.651393	0.801	0.588	3.59942e-124
NUDT4	2.29034e-128	0.625329	0.668	0.38	3.76463e-124
SYNM	3.70001e-128	0.625615	0.48	0.211	6.0817e-124
SLC30A4	3.81016e-128	-0.990456	0.235	0.525	6.26276e-124
FJX1	7.23244e-128	0.593742	0.321	0.106	1.1888e-123
ZRSR1	1.23022e-100	0.457401	0.263	0.085	2.02211e-96
CCN1	8.40442e-128	0.994198	0.72	0.458	1.38144e-123
PCDHGC3	4.7027e-142	0.456423	0.295	0.08	7.72983e-138
CCDC50	1.15801e-127	0.712496	0.699	0.484	1.90342e-123
HOOK1	2.05566e-127	-0.659754	0.028	0.3	3.37889e-123
CFI	3.01104e-127	-0.782185	0.041	0.322	4.94925e-123
MAP1B	9.43805e-127	0.554874	0.632	0.341	1.55133e-122
DACH1	8.4466e-136	0.454417	0.241	0.056	1.38837e-131
SNAI2	1.13646e-106	0.453748	0.198	0.047	1.868e-102
STON2	7.4742e-126	0.509305	0.323	0.106	1.22853e-121
TTC28	1.12133e-128	0.453477	0.261	0.068	1.84313e-124
C4B	7.81055e-125	-0.72864	0.004	0.259	1.28382e-120
MRVI1	3.43363e-134	0.452381	0.318	0.092	5.64385e-130
GPNMB	1.12957e-124	0.447067	0.15	0.021	1.85667e-120
MBNL2	8.63241e-124	0.623597	0.819	0.661	1.41891e-119
MAN2A1	1.15106e-123	-0.901943	0.2	0.493	1.892e-119
JMY	1.82078e-123	0.581169	0.406	0.166	2.99281e-119
TMEM254	6.04045e-123	-0.698681	0.121	0.412	9.92869e-119
LOC685680	9.75643e-123	-0.695015	0.017	0.277	1.60366e-118
MTSS1	1.96389e-122	0.587844	0.772	0.504	3.22805e-118
HS6ST1	6.25569e-122	0.64022	0.558	0.292	1.02825e-117
EHBP1	9.70825e-122	0.525155	0.34	0.121	1.59574e-117
ARHGAP20	7.61736e-121	0.445464	0.218	0.051	1.25206e-116
TRIB3	5.18165e-80	0.445048	0.261	0.099	8.51708e-76
LOC684797	5.80758e-121	-1.0051	0.167	0.454	9.54591e-117
PRSS23	2.76139e-109	0.438956	0.228	0.06	4.5389e-105
ARF3	1.08337e-120	-0.689551	0.246	0.535	1.78073e-116
EGR2	4.59789e-96	0.438087	0.269	0.09	7.55756e-92
FOXO1	2.00718e-120	0.644776	0.5	0.247	3.29921e-116
RASEF	3.78557e-120	-0.565248	0.019	0.275	6.22235e-116
ADD3	5.00631e-120	-0.670788	0.078	0.362	8.22887e-116
MTHFD2	1.08081e-116	0.437493	0.244	0.066	1.77653e-112
LIMA1	7.60469e-120	0.623067	0.831	0.685	1.24998e-115
PLPP2	1.16682e-119	-0.589978	0.08	0.361	1.9179e-115
ARG2	1.20922e-119	0.54521	0.305	0.102	1.98759e-115
ASAP1	1.25725e-119	0.526275	0.35	0.13	2.06654e-115
NCOA7	1.72768e-119	0.668715	0.722	0.478	2.83979e-115
CHAC1	1.28631e-114	0.437316	0.219	0.055	2.1143e-110
DEPTOR	2.28528e-119	0.486419	0.325	0.111	3.75631e-115
TC2N	2.9982e-119	-0.586888	0.027	0.287	4.92814e-115
MAGI3	3.17324e-119	-0.770394	0.26	0.565	5.21585e-115
PDZK1IP1	3.3836e-119	-0.911034	0.002	0.245	5.56162e-115
SMARCA1	1.24883e-100	0.43392	0.267	0.086	2.05269e-96
GRPEL2	1.17838e-118	-0.722996	0.105	0.389	1.93691e-114
ANKRD11	2.00337e-118	0.588706	0.867	0.747	3.29293e-114
EZR	3.67556e-118	-0.789006	0.813	0.904	6.04151e-114
LOC100361854	3.76215e-118	-0.458131	0.969	0.963	6.18385e-114
SLC20A1	1.42699e-117	-1.11407	0.287	0.555	2.34554e-113
PLAC8	1.56295e-117	-0.899808	0.003	0.244	2.56903e-113
CGN	2.29233e-117	-0.546059	0.003	0.245	3.7679e-113
MAGI2	1.16234e-128	0.433664	0.251	0.063	1.91053e-124
PGAM1	4.53317e-117	0.604458	0.816	0.689	7.45118e-113
EPAS1	6.91035e-117	-0.649028	0.029	0.287	1.13585e-112
HACD1	6.4259e-132	0.414167	0.217	0.046	1.05622e-127
CIB2	1.54704e-106	0.413647	0.236	0.068	2.54286e-102
MAN1A1	6.51422e-116	0.632363	0.474	0.227	1.07074e-111
RELL1	8.83288e-116	-0.771909	0.178	0.471	1.45186e-111
TMEM30B	1.1078e-115	-0.61905	0.052	0.316	1.82089e-111
PLP2	1.68549e-115	-0.684762	0.337	0.625	2.77043e-111
PROS1	6.17089e-115	0.602607	0.456	0.217	1.01431e-110
S100A11	1.1812e-114	-0.716781	0.793	0.887	1.94154e-110
LRP12	2.69523e-143	0.413251	0.22	0.043	4.43015e-139
TIMM13	5.55247e-114	-0.676885	0.186	0.462	9.12659e-110
ETV5	9.18062e-114	0.486525	0.361	0.136	1.50902e-109
LGMN	9.98877e-114	-0.716058	0.155	0.437	1.64185e-109
NFE2L2	1.0059e-113	0.670168	0.74	0.551	1.65339e-109
TENM2	5.36895e-129	0.408149	0.23	0.052	8.82494e-125
NASP	3.15791e-113	0.677701	0.736	0.547	5.19066e-109
FASN	3.6634e-113	-0.63518	0.05	0.307	6.02152e-109
CAPG	6.9367e-113	-0.779854	0.169	0.441	1.14018e-108
KIRREL1	4.11028e-121	0.404943	0.287	0.084	6.75607e-117
CHMP4C	2.43389e-112	-0.690288	0.256	0.541	4.00058e-108
ANO3	8.80625e-128	0.40388	0.184	0.033	1.44748e-123
ELMSAN1	4.27051e-112	0.629242	0.584	0.338	7.01943e-108
COX6C	4.70192e-112	0.535038	0.864	0.787	7.72854e-108
PCLO	1.04602e-72	0.403384	0.207	0.07	1.71935e-68
NECTIN1	1.43298e-111	0.553814	0.442	0.201	2.35539e-107
CIRBP	1.8044e-111	0.712959	0.644	0.433	2.9659e-107
TAS1R2	1.87698e-111	0.490455	0.323	0.119	3.08519e-107
AR	1.94666e-111	-0.537557	0.009	0.245	3.19972e-107
RB1	2.15693e-111	-0.775024	0.193	0.477	3.54535e-107
DZIP1	4.1995e-136	0.403363	0.226	0.048	6.90272e-132
CADPS2	6.53391e-111	-0.592083	0.107	0.385	1.07398e-106
ITGA8	9.79419e-111	-0.83371	0.082	0.344	1.60987e-106
ITPR2	2.08625e-110	-0.851421	0.216	0.486	3.42917e-106
SAT1	2.3738e-110	-0.897853	0.81	0.926	3.90182e-106
IRX4	9.51127e-127	0.401167	0.24	0.058	1.56337e-122
HK1	2.14885e-109	0.529771	0.404	0.179	3.53207e-105
UCHL3.1	2.7432e-109	0.677282	0.508	0.274	4.50899e-105
CAPN6	9.51019e-155	0.394984	0.19	0.028	1.56319e-150
PTGDS	3.47569e-109	-0.743361	0.04	0.287	5.71299e-105
CRTAPL1	1.45123e-79	0.394559	0.259	0.1	2.38538e-75
KRT19	6.86373e-109	-0.662634	0.087	0.352	1.12819e-104
ARL13B	1.14428e-108	0.62582	0.548	0.313	1.88084e-104
HAS2	1.36415e-108	0.687114	0.311	0.108	2.24226e-104
RPL18	2.23963e-108	-0.444965	0.965	0.964	3.68127e-104
ECI1	8.48686e-108	-0.589442	0.155	0.433	1.39498e-103
FRMD8	1.75896e-107	-0.625712	0.051	0.3	2.8912e-103
PTGES	4.24226e-107	-0.616231	0.045	0.295	6.973e-103
SPINT1	4.28436e-107	-0.605645	0.121	0.393	7.04221e-103
ZFP365	2.38796e-112	0.392729	0.228	0.058	3.92509e-108
ME1	6.15986e-107	-0.696089	0.176	0.447	1.0125e-102
FBLIM1	1.06538e-106	0.485415	0.355	0.139	1.75117e-102
EVA1C	3.29424e-84	0.391685	0.272	0.1	5.41473e-80
DUSP14	1.40158e-72	0.390992	0.211	0.073	2.30378e-68
ST6GALNAC2	1.76169e-106	-0.623627	0.396	0.664	2.89569e-102
INHBB	2.01228e-106	-0.586391	0.01	0.238	3.30758e-102
HMGN2	3.01127e-106	0.71128	0.673	0.489	4.94962e-102
SH2D4A	3.11795e-106	-0.583605	0.029	0.267	5.12497e-102
NRG2	8.27623e-135	0.388325	0.166	0.024	1.36036e-130
ATRN	2.06159e-105	-0.765731	0.371	0.62	3.38863e-101
CDKN1C	5.99462e-93	0.387093	0.17	0.04	9.85336e-89
TACC1	2.13504e-104	0.627407	0.621	0.395	3.50936e-100
POGLUT1	4.46313e-104	0.46398	0.313	0.117	7.33605e-100
VSIR	7.65382e-112	0.386289	0.199	0.045	1.25806e-107
EIF4G3	7.11223e-104	0.589275	0.615	0.39	1.16904e-99
TMCC3	1.78863e-103	-0.948803	0.163	0.44	2.93997e-99
TBC1D9	1.9106e-103	0.488358	0.387	0.165	3.14046e-99
FAM20C	4.52795e-103	-0.616583	0.036	0.273	7.44258e-99
PIK3CB	5.49266e-103	-0.573497	0.063	0.316	9.02829e-99
GGH	6.18669e-103	-0.577385	0.033	0.265	1.01691e-98
CLCA1	7.58765e-103	-2.53165	0.003	0.218	1.24718e-98
HSDL2	9.38711e-103	-0.638102	0.182	0.459	1.54296e-98
UNC5B	1.33083e-84	0.382974	0.213	0.066	2.18749e-80
RPL10	1.93114e-102	-0.396081	0.993	0.98	3.17422e-98
LPIN2	2.38859e-102	0.607679	0.64	0.408	3.92612e-98
FOXP1	3.28083e-102	0.574313	0.49	0.26	5.39269e-98
DIPK2A	2.5393e-81	0.382238	0.215	0.069	4.17385e-77
YAF2	3.95196e-102	0.594823	0.467	0.248	6.49584e-98
HSP90AB1	4.34476e-102	-0.355852	0.999	0.997	7.14149e-98
DDT	1.1308e-101	-0.625281	0.284	0.552	1.8587e-97
ATP2B4	2.35089e-81	0.37744	0.251	0.09	3.86415e-77
ANXA4	2.62392e-101	-0.666965	0.195	0.457	4.31293e-97
CITED1	6.74195e-101	-1.68276	0.014	0.232	1.10817e-96
LSR	8.19373e-101	-0.596107	0.226	0.497	1.3468e-96
GPSM2	6.75787e-104	0.37524	0.225	0.062	1.11079e-99
HOMER1	3.68546e-95	0.373864	0.215	0.061	6.05779e-91
CDR2	3.89433e-112	0.373802	0.23	0.06	6.4011e-108
HEXIM1	1.61547e-100	0.582749	0.62	0.394	2.65535e-96
TIAM1	1.8336e-100	0.483142	0.325	0.125	3.0139e-96
COBL	3.72849e-100	-0.54765	0.014	0.233	6.12853e-96
RASL10A	4.44873e-100	-0.558704	0.059	0.304	7.31237e-96
FAM19A5	1.98811e-58	0.372627	0.234	0.1	3.26785e-54
CD48	1.37907e-79	0.3724	0.255	0.097	2.26678e-75
KLC3	1.62853e-99	-0.505699	0.055	0.298	2.67681e-95
COPB1	6.73785e-99	0.694248	0.725	0.563	1.1075e-94
FAM129A	1.76981e-98	0.568148	0.531	0.282	2.90903e-94
LDHA	2.02126e-98	0.573201	0.928	0.864	3.32234e-94
RCN2	3.94034e-98	0.622587	0.667	0.49	6.47673e-94
BCAM	7.38279e-98	0.586923	0.463	0.241	1.21351e-93
LOC102549726	1.51833e-97	-0.766613	0.438	0.659	2.49569e-93
AABR07033829.1	3.90993e-94	0.37181	0.187	0.047	6.42675e-90
ARPC1A	4.41645e-97	-0.599325	0.343	0.599	7.25931e-93
RPL14	5.62689e-97	-0.342569	0.994	0.985	9.24892e-93
IGFBP5	8.51668e-97	0.464248	0.986	0.824	1.39989e-92
NECTIN4	1.24851e-96	-0.452213	0.001	0.204	2.05218e-92
PALM2	3.84653e-117	0.369786	0.181	0.036	6.32254e-113
BHLHE40	1.80374e-96	0.617983	0.559	0.317	2.96481e-92
CALML3	4.70599e-95	0.369544	0.256	0.08	7.73523e-91
NDFIP1	3.84565e-96	-0.558658	0.542	0.754	6.3211e-92
PTPRG	7.7767e-74	0.369361	0.231	0.085	1.27826e-69
SNORC	7.76157e-96	-1.07519	0.626	0.698	1.27577e-91
TSHZ2	9.55733e-96	0.437442	0.336	0.133	1.57094e-91
SNX18	1.12025e-95	0.658775	0.473	0.253	1.84136e-91
CRABP2	1.37463e-95	-0.487107	0.011	0.221	2.25948e-91
AFDN	1.50259e-95	-0.621215	0.199	0.462	2.4698e-91
SORT1	1.57742e-95	-0.459977	0.01	0.217	2.59281e-91
SOCS1	1.41804e-69	0.368474	0.233	0.088	2.33083e-65
ADGRG1	3.25873e-95	0.563917	0.548	0.326	5.35637e-91
VMP1	3.35506e-95	-0.786435	0.556	0.739	5.51471e-91
PLAGL1	4.40116e-75	0.364979	0.202	0.064	7.23419e-71
PPP1CA	4.09468e-95	-0.585038	0.382	0.633	6.73042e-91
SLC8A1	7.59114e-128	0.363424	0.17	0.027	1.24776e-123
GABARAP	6.46634e-95	-0.560472	0.491	0.709	1.06287e-90
NF1X	7.24661e-95	0.530832	0.762	0.603	1.19113e-90
LRBA	8.26562e-95	-0.540314	0.052	0.283	1.35862e-90
BCKDHB	8.73317e-95	-0.529753	0.096	0.34	1.43547e-90
ADAMTS1	9.99173e-95	0.61609	0.45	0.214	1.64234e-90
MBP	1.00347e-94	-0.478043	0.009	0.216	1.6494e-90
DPYSL3	2.08709e-85	0.361681	0.208	0.062	3.43054e-81
NR4A2	1.08451e-94	0.493697	0.31	0.118	1.7826e-90
GALNT3	2.65384e-94	-0.6457	0.199	0.459	4.36211e-90
GP2	3.4918e-94	-0.782956	0.002	0.201	5.73947e-90
IGSF10	1.45909e-109	0.361286	0.164	0.03	2.39831e-105
SULT5A1	5.98588e-94	0.527505	0.403	0.183	9.83898e-90
CAVIN1	6.21348e-94	0.457083	0.561	0.318	1.02131e-89
LAD1	8.03292e-94	-0.506515	0.052	0.279	1.32037e-89
RPS6KA1	8.2006e-94	0.538003	0.4	0.193	1.34793e-89
LRRC8D	1.20102e-93	0.500138	0.348	0.145	1.97412e-89
EIF4A2	1.43209e-93	-0.633997	0.646	0.818	2.35393e-89
SMAD7	1.52976e-93	0.675188	0.55	0.328	2.51447e-89
RNH1	1.56623e-93	-0.567014	0.358	0.618	2.57441e-89
ATP2A2	3.99668e-93	0.479025	0.831	0.705	6.56935e-89
SPATS2L	3.2571e-86	0.361139	0.228	0.073	5.3537e-82
RPL12	6.75457e-93	-0.440819	0.942	0.933	1.11025e-88
COL16A1	1.28392e-92	0.574146	0.612	0.379	2.11038e-88
CTNND2	8.4479e-125	0.360797	0.207	0.044	1.38858e-120
TRIL	4.1396e-109	0.359321	0.247	0.069	6.80426e-105
OVOL1	5.98013e-92	-0.55753	0.018	0.225	9.82954e-88
FAM177A1	1.39201e-91	-0.581779	0.157	0.413	2.28804e-87
TOMM20	1.78621e-91	0.485885	0.9	0.831	2.93599e-87
LYN	1.9768e-91	-0.519733	0.029	0.24	3.24927e-87
BRMS1	2.14678e-91	-0.506288	0.121	0.373	3.52867e-87
SLC1A1	2.36637e-91	-0.619875	0.072	0.304	3.88961e-87
EIF4G2	2.9427e-91	0.358766	0.981	0.961	4.83691e-87
PAQR6	5.41749e-91	-0.468992	0.019	0.225	8.90473e-87
COL12A1	9.95784e-91	0.586775	0.368	0.163	1.63677e-86
CHL1	1.12816e-90	-0.704922	0.084	0.313	1.85436e-86
NFYB	1.44253e-90	0.59662	0.457	0.249	2.37109e-86
BARX2	2.90878e-90	-0.44717	0.003	0.196	4.78117e-86
HUNK	3.70509e-102	0.358156	0.224	0.062	6.09006e-98
LTBP4	1.03528e-84	0.355868	0.215	0.066	1.70169e-80
TMEM200A	2.2244e-116	0.353598	0.215	0.05	3.65625e-112
BCHE	6.41602e-90	-1.16318	0.003	0.196	1.0546e-85
ARL6IP5	7.24568e-90	-0.487758	0.096	0.337	1.19097e-85
C1S	6.22255e-84	0.353454	0.159	0.038	1.0228e-79
TXNIP	1.08304e-89	-1.46214	0.132	0.366	1.78019e-85
GALNT18	2.30007e-72	0.350909	0.206	0.069	3.78062e-68
SERPINB5	2.50275e-89	-0.579234	0.059	0.283	4.11377e-85
FKBP9	2.55203e-89	0.508597	0.407	0.197	4.19477e-85
MGARP	3.30645e-140	0.350584	0.145	0.016	5.43482e-136
SPECC1	4.02951e-89	0.538522	0.435	0.226	6.6233e-85
BCL2L11	4.69718e-89	0.640901	0.567	0.344	7.72076e-85
EMB	4.81557e-105	0.350552	0.17	0.035	7.91535e-101
PHB	5.57445e-89	-1.25376	0.436	0.626	9.16273e-85
PPL	6.30747e-89	-0.516241	0.029	0.235	1.03676e-84
ABHD14B	8.90397e-89	-0.485329	0.118	0.366	1.46354e-84
MAGI1	2.30048e-88	0.530595	0.439	0.227	3.78131e-84
KRT7	2.75637e-88	-0.6428	0.017	0.215	4.53064e-84
GFRA3	5.67358e-88	-0.473381	0.003	0.192	9.32566e-84
PLA2R1	6.19865e-120	0.348431	0.158	0.025	1.01887e-115
GNE	9.56377e-88	-0.522591	0.028	0.232	1.572e-83
RGD1563365	1.23965e-87	0.707297	0.469	0.266	2.03762e-83
RAB27A	3.75613e-85	0.347681	0.184	0.051	6.17395e-81
NECTIN2	2.404e-87	-0.563641	0.182	0.43	3.95146e-83
CIAO2A	4.26502e-87	-0.411125	0.032	0.239	7.01041e-83
TMPRSS4	6.35461e-87	-0.502633	0.001	0.187	1.04451e-82
ND2	8.76004e-87	0.285125	0.996	0.983	1.43989e-82
PDE4B	9.90156e-87	-1.20731	0.412	0.578	1.62752e-82
LPAR1	1.04451e-86	0.431065	0.275	0.102	1.71687e-82
CD320	1.37474e-86	-0.522349	0.074	0.295	2.25965e-82
ACTG1	1.67756e-86	0.503662	0.886	0.799	2.7574e-82
GLUL	1.78867e-86	-0.658353	0.633	0.804	2.94003e-82
POPDC2	2.16805e-113	0.343546	0.208	0.048	3.56362e-109
GASK1B	4.55656e-111	0.341889	0.194	0.043	7.48961e-107
SQSTM1	4.71e-86	-0.58751	0.406	0.641	7.74182e-82
LOC100911685	6.26615e-86	0.508023	0.871	0.787	1.02997e-81
TRIOBP	8.10458e-86	0.438734	0.327	0.142	1.33215e-81
VPS37B	1.19579e-85	-0.464382	0.043	0.257	1.96553e-81
DAG1	1.56315e-85	0.526251	0.719	0.558	2.56934e-81
TGFB1I1	1.39996e-92	0.341477	0.21	0.059	2.30111e-88
SRPX	5.66761e-107	0.341003	0.187	0.042	9.31585e-103
SOSTDC1	3.93728e-77	0.337384	0.128	0.027	6.47171e-73
SDC2	3.19355e-85	-0.634099	0.474	0.682	5.24924e-81
FAM160B1	1.09123e-65	0.335961	0.22	0.083	1.79366e-61
RAB7B	3.9487e-85	-0.519723	0.004	0.188	6.49048e-81
TNFRSF11B	1.54421e-96	0.335947	0.15	0.029	2.53822e-92
MTMR10	7.6512e-85	-0.578544	0.06	0.276	1.25763e-80
HGF	4.01223e-90	0.335898	0.135	0.025	6.5949e-86
ACOT1	1.17603e-67	0.333279	0.12	0.027	1.93304e-63
RASGRP3	2.0572e-84	-0.546367	0.002	0.183	3.38142e-80
RTN4	2.75065e-84	0.422021	0.921	0.878	4.52124e-80
NUAK2	6.10956e-67	0.332338	0.171	0.053	1.00423e-62
FABP5	3.34954e-84	-1.40568	0.494	0.661	5.50564e-80
PLCE1	3.50683e-84	-0.540556	0.042	0.251	5.76417e-80
ST3GAL1	3.76868e-84	0.540214	0.369	0.174	6.19458e-80
ABCB4	2.42128e-96	0.33232	0.124	0.019	3.97986e-92
P4HA1	6.96311e-84	0.498032	0.402	0.201	1.14453e-79
REEP5	6.98619e-84	-0.606904	0.454	0.657	1.14832e-79
APLP2	7.74794e-84	0.516035	0.845	0.72	1.27353e-79
NFIL3	1.15129e-83	0.497896	0.352	0.161	1.89238e-79
WIPF1	1.23479e-83	0.402465	0.322	0.134	2.02963e-79
AABR07064386.1	1.27354e-83	-0.592761	0	0.178	2.09332e-79
TMED9	1.80624e-83	-0.538966	0.486	0.696	2.96891e-79
SCHIP1	1.0684e-100	0.328068	0.187	0.044	1.75613e-96
IQGAP1	2.08008e-83	-0.547969	0.586	0.783	3.41903e-79
NRP1	2.48265e-83	-0.53385	0.001	0.18	4.08073e-79
RSRP1	2.55936e-83	-0.608886	0.677	0.833	4.20682e-79
GSTA4	3.13828e-83	-0.796149	0.039	0.238	5.15839e-79
MALT1	5.95469e-44	0.326782	0.213	0.098	9.78773e-40
GKAP1	5.61559e-83	-0.471266	0.105	0.342	9.23034e-79
GLS	6.69842e-83	0.537356	0.658	0.471	1.10102e-78
FOSL1	7.01844e-83	0.563162	0.67	0.465	1.15362e-78
FRMD6	8.76876e-83	0.530425	0.582	0.362	1.44132e-78
MYO5B	1.64045e-82	-0.442361	0.036	0.24	2.69641e-78
ATF4	1.96611e-82	0.348326	0.982	0.964	3.2317e-78
TSPAN3	2.08142e-82	0.524918	0.525	0.322	3.42123e-78
EFNB1	3.15707e-64	0.325711	0.183	0.061	5.18928e-60
RPL11	4.91762e-82	-0.308553	0.992	0.98	8.0831e-78
LOC103689961	5.2075e-82	0.537651	0.457	0.263	8.55957e-78
ENAH	5.94011e-82	-0.447435	0.08	0.306	9.76377e-78
MEDAG	1.19376e-33	0.325183	0.15	0.065	1.96219e-29
MAP3K8	1.65906e-81	-0.612595	0.15	0.384	2.727e-77
AKAP12	1.67251e-43	0.322415	0.115	0.036	2.74911e-39
ITGA2	6.10112e-88	0.319723	0.147	0.031	1.00284e-83
LOC100909474	2.56734e-81	-0.608338	0.044	0.245	4.21993e-77
MYG1	2.91788e-81	-0.427759	0.074	0.291	4.79612e-77
RPL7	4.29606e-81	-0.351468	0.998	0.985	7.06144e-77
MRC2	2.72757e-70	0.319307	0.232	0.087	4.48331e-66
TNFSF10	7.93825e-81	-0.46409	0.004	0.18	1.30481e-76
HOPX	1.16559e-80	-0.64312	0.006	0.184	1.91588e-76
LOC108348144	1.72675e-80	0.55245	0.621	0.463	2.83825e-76
METTL9	1.74334e-80	0.532801	0.556	0.366	2.86553e-76
BSPRY	1.8087e-80	-0.350922	0.002	0.177	2.97295e-76
RPL22L1	1.93688e-80	-0.524693	0.744	0.849	3.18365e-76
SESTD1	2.81898e-80	-0.6712	0.3	0.526	4.63357e-76
AABR07024856.1	2.76345e-95	0.317212	0.144	0.027	4.54228e-91
GPX7	1.43873e-101	0.316227	0.177	0.039	2.36485e-97
MXRA8	1.64497e-65	0.314756	0.153	0.044	2.70384e-61
ETS2	7.9523e-80	0.550064	0.829	0.639	1.30712e-75
CMIP	1.08325e-79	0.539812	0.592	0.401	1.78053e-75
POF1B	1.36985e-79	-0.425782	0.002	0.174	2.25163e-75
FZD1	2.23544e-67	0.314418	0.166	0.05	3.67439e-63
ART4	4.47418e-80	0.31212	0.143	0.032	7.3542e-76
MAL2	1.6159e-79	-0.370245	0.005	0.18	2.65605e-75
5330417C22RIK	1.73786e-79	-0.4987	0.002	0.175	2.85652e-75
TMEM123	2.01121e-79	0.492337	0.592	0.389	3.30583e-75
DYNLRB2	2.34634e-79	-0.524109	0.063	0.271	3.85668e-75
GSS	5.64308e-79	0.456307	0.315	0.139	9.27553e-75
MANF	7.74832e-79	-0.584958	0.322	0.55	1.27359e-74
PHACTR2	6.60737e-73	0.312102	0.163	0.045	1.08605e-68
SFRP2	9.49307e-100	0.311823	0.121	0.017	1.56038e-95
CTIF	1.42663e-78	0.429297	0.293	0.123	2.34495e-74
DUOXA1	2.96928e-78	-0.506684	0.063	0.265	4.88061e-74
SREBF1	5.53714e-78	-0.493855	0.057	0.259	9.1014e-74
IL18	6.10408e-78	-0.538447	0.004	0.174	1.00333e-73
PTK2B	7.22113e-78	-0.377242	0.002	0.17	1.18694e-73
ACP6	8.85395e-78	0.406337	0.283	0.117	1.45532e-73
AGPAT5	9.96576e-78	0.465427	0.29	0.124	1.63807e-73
CDH1	1.32319e-77	-0.620779	0.621	0.772	2.17493e-73
PEG3	1.38885e-77	-0.789515	0.103	0.318	2.28286e-73
PLS3	1.58892e-77	0.582437	0.565	0.377	2.61171e-73
SERINC5	2.24331e-77	-0.484537	0.087	0.306	3.68733e-73
RPL18A	2.70873e-77	-0.304681	0.989	0.979	4.45234e-73
TMEM179B	3.0081e-77	-0.435872	0.121	0.348	4.94441e-73
RALBP1	3.28325e-77	-0.527429	0.415	0.645	5.39668e-73
SHANK2	3.36359e-77	-0.393728	0.002	0.169	5.52873e-73
BLOC1S6	3.64333e-77	-0.640304	0.062	0.262	5.98854e-73
TMEM229A	1.07658e-78	0.31111	0.161	0.041	1.76958e-74
ANXA11	4.59262e-77	-0.564336	0.442	0.654	7.54889e-73
COX1	4.6302e-77	-0.302954	0.997	0.991	7.61065e-73
KIF13B	4.7796e-77	-0.503988	0.104	0.324	7.85622e-73
DUSP1	4.81304e-77	0.539338	0.806	0.592	7.91119e-73
CYB561	6.21743e-77	-0.408304	0.063	0.268	1.02196e-72
GPX8	7.23581e-77	0.350074	0.269	0.104	1.18935e-72
RPL17	9.98274e-77	-0.340848	0.983	0.964	1.64086e-72
MPP5	1.00647e-76	-0.557492	0.19	0.423	1.65434e-72
SLC41A1	1.32984e-76	0.550606	0.531	0.336	2.18585e-72
MAP3K20	2.1416e-76	0.447885	0.334	0.157	3.52014e-72
SLC9A3R1	2.14252e-76	-0.372503	0.007	0.178	3.52166e-72
TAOK3	6.62578e-76	0.421191	0.295	0.126	1.08908e-71
SQOR	6.9002e-76	-0.366297	0.009	0.181	1.13419e-71
PDLIM2	9.54199e-76	-0.344752	0.001	0.164	1.56842e-71
STARD10	1.59268e-75	-0.422703	0.106	0.325	2.61789e-71
LMO4	2.03843e-75	0.554159	0.731	0.589	3.35056e-71
TNS1	3.72803e-65	0.310539	0.197	0.068	6.12776e-61
PMP22	4.56394e-75	-0.805272	0.226	0.447	7.50175e-71
FRYL	9.09459e-75	0.400527	0.34	0.158	1.49488e-70
ACVR1	1.08387e-74	0.387652	0.268	0.107	1.78155e-70
DSG3	1.81055e-85	0.309581	0.149	0.033	2.976e-81
DDIT3	2.70861e-74	0.500049	0.417	0.228	4.45214e-70
CLCA5	2.91141e-74	-0.895766	0.012	0.182	4.78549e-70
PRKAR1A	2.97587e-74	0.495054	0.74	0.614	4.89144e-70
WLS	4.59588e-74	0.504146	0.5	0.313	7.55425e-70
GGTA1	7.10361e-85	0.308799	0.147	0.033	1.16762e-80
MAPKAPK2	9.7346e-74	0.498573	0.668	0.501	1.60008e-69
PPP1R36	1.05338e-72	0.307899	0.195	0.063	1.73144e-68
RND1	1.3613e-73	-0.633041	0.044	0.23	2.23756e-69
CBLC	1.93244e-73	-0.313438	0.002	0.163	3.17636e-69
NDUFA4	2.55883e-73	0.461468	0.878	0.81	4.20594e-69
SRC	2.73551e-73	0.350929	0.263	0.105	4.49636e-69
EGFR	3.04915e-73	0.411958	0.35	0.166	5.01188e-69
OGFRL1	4.86284e-73	-0.703549	0.287	0.494	7.99306e-69
DUSP5	5.23859e-73	0.589104	0.46	0.268	8.61067e-69
RB1CC1	5.24294e-73	-0.595772	0.485	0.69	8.61782e-69
KCNIP4	1.8669e-142	0.307698	0.132	0.011	3.06862e-138
HIBADH	7.99209e-73	0.576276	0.513	0.338	1.31366e-68
PANX1	1.06715e-61	0.307273	0.174	0.058	1.75407e-57
LIX1L	3.95633e-97	0.305849	0.188	0.046	6.50302e-93
BOC	5.91336e-55	0.304784	0.224	0.094	9.71979e-51
JAM2	4.48863e-82	0.304028	0.139	0.03	7.37796e-78
JDP2	2.43844e-72	0.512761	0.417	0.228	4.00807e-68
PSMB9	3.42795e-72	-0.607314	0.183	0.393	5.63452e-68
ARRDC1	3.50021e-72	-0.417354	0.058	0.251	5.75329e-68
YBX1	4.17785e-72	0.485479	0.765	0.675	6.86714e-68
TMEM50B	5.65014e-72	-0.36235	0.03	0.209	9.28714e-68
CXCL16	5.8188e-72	-0.674149	0.393	0.603	9.56435e-68
MPZL2	6.54159e-72	-0.532133	0.332	0.561	1.07524e-67
TMEM47	7.67091e-72	0.460539	0.675	0.478	1.26087e-67
PLA2G12A	9.95994e-72	-0.46372	0.144	0.36	1.63711e-67
RPS27L	1.04371e-71	-0.511102	0.553	0.723	1.71554e-67
SLC5A8	1.22522e-71	-0.419537	0	0.155	2.0139e-67
GFPT2	1.13762e-78	0.303279	0.138	0.03	1.86991e-74
C1GALT1	2.88515e-71	-0.516882	0.226	0.456	4.74232e-67
FKBP1A	2.95124e-71	-0.51153	0.385	0.603	4.85096e-67
TAX1BP3	5.52841e-71	-0.483166	0.207	0.432	9.08704e-67
SERPING1	5.91992e-71	-0.409207	0.002	0.158	9.73058e-67
AKT3	3.08809e-45	0.301346	0.191	0.082	5.07589e-41
TMED10	1.19902e-70	-0.481978	0.658	0.792	1.97083e-66
AABR07021544.1	1.23279e-70	0.52938	0.66	0.474	2.02633e-66
XBP1	1.59117e-70	-0.426954	0.054	0.24	2.61541e-66
TEC	2.26882e-70	-0.399385	0.008	0.168	3.72926e-66
CYP7B1	3.99916e-86	0.299947	0.129	0.024	6.57342e-82
LGALS9	3.35068e-70	-0.33899	0.003	0.158	5.50752e-66
STAP2	6.34691e-70	-0.408109	0.115	0.328	1.04324e-65
ARHGAP8	6.88323e-70	-0.337516	0.002	0.156	1.1314e-65
AABR07019086.1	9.24285e-70	0.501267	0.494	0.317	1.51925e-65
PDE7A	1.94481e-51	0.298949	0.206	0.086	3.19669e-47
PRELP	1.70015e-69	0.518301	0.506	0.305	2.79453e-65
NPTN	1.96039e-69	0.483365	0.631	0.465	3.22229e-65
SGCB	2.0953e-69	0.387297	0.261	0.109	3.44404e-65
LMNA	2.21063e-69	0.328047	0.967	0.935	3.63361e-65
UBE2S	3.16448e-69	0.505016	0.645	0.508	5.20146e-65
UGDH	3.26189e-69	0.51862	0.445	0.262	5.36157e-65
SLC6A14	3.28638e-69	-0.640417	0.001	0.153	5.40182e-65
RTN3	4.51988e-69	-0.491685	0.412	0.631	7.42933e-65
DOCK3	5.10273e-69	-0.377844	0.002	0.153	8.38735e-65
BACE2	5.71175e-69	0.389979	0.316	0.145	9.3884e-65
PRKCA	8.08383e-69	0.371589	0.267	0.111	1.32874e-64
SLC7A1	9.86012e-69	0.353764	0.277	0.119	1.62071e-64
IMPDH2	1.92039e-68	-0.482186	0.711	0.821	3.15654e-64
TOP1	2.08325e-68	0.48425	0.884	0.841	3.42423e-64
TACSTD2	3.20753e-68	-0.4846	0	0.149	5.27221e-64
HSPA14	3.2789e-68	0.493807	0.361	0.188	5.38952e-64
VWA1	3.75656e-68	0.456386	0.511	0.306	6.17466e-64
TAPBP	3.81306e-68	-0.397469	0.085	0.283	6.26752e-64
KIF5B	4.09944e-68	0.447064	0.804	0.698	6.73825e-64
SOD1	4.18946e-68	-0.459348	0.447	0.654	6.88622e-64
EEF2	6.19966e-68	-0.295017	0.986	0.982	1.01904e-63
CRELD1	6.50779e-68	-0.329206	0.021	0.185	1.06969e-63
ACAA2	8.25858e-68	-0.548145	0.39	0.592	1.35746e-63
PLAUR	8.46266e-68	-0.436474	0.015	0.175	1.39101e-63
KRT16	1.01573e-94	0.298456	0.102	0.012	1.66956e-90
CHSY1	1.76046e-102	0.297716	0.161	0.032	2.89367e-98
GNB2	4.10978e-67	-0.444119	0.613	0.77	6.75525e-63
NAV2	4.92107e-67	0.433596	0.428	0.244	8.08877e-63
TMEM38B	5.6307e-67	0.425387	0.311	0.148	9.25518e-63
FHL3	1.33682e-42	0.295088	0.209	0.098	2.19733e-38
GK	6.80557e-67	-0.594824	0.14	0.346	1.11863e-62
MET	7.04248e-67	-0.601051	0.225	0.433	1.15757e-62
RPH3AL	1.19579e-66	-0.401312	0.033	0.202	1.96552e-62
PPP2R3A	1.598e-66	0.551629	0.597	0.422	2.62664e-62
KRT23	1.7379e-66	0.478109	0.536	0.331	2.85659e-62
CCND1	1.73975e-66	-0.733592	0.431	0.634	2.85963e-62
NHSL1	2.04541e-66	0.46301	0.509	0.32	3.36205e-62
TLN2	2.24628e-66	0.451247	0.466	0.277	3.69221e-62
TPD52	3.34905e-66	-0.42945	0.183	0.399	5.50483e-62
RPL23A	3.49666e-66	-0.334358	0.942	0.944	5.74746e-62
RERE	3.77623e-66	0.45821	0.593	0.422	6.20698e-62
FLNB	3.79986e-66	-0.496599	0.313	0.534	6.24583e-62
RRAS	4.75093e-66	0.488306	0.451	0.269	7.80911e-62
CEP70	5.83369e-66	-0.438671	0.112	0.317	9.58883e-62
DHX32	6.04666e-66	-0.363119	0.035	0.203	9.9389e-62
ART3	1.32633e-89	0.294693	0.123	0.021	2.18008e-85
CSTB	1.13619e-65	-0.548361	0.665	0.797	1.86756e-61
TSPAN7	1.22873e-65	-0.424301	0.068	0.25	2.01967e-61
GPCPD1	3.4119e-47	0.289469	0.182	0.074	5.60814e-43
ERBB3	2.21392e-65	-0.494093	0.187	0.401	3.63902e-61
SESN3	2.36488e-65	-0.436274	0.096	0.291	3.88715e-61
NUCB2	2.57801e-65	-0.458882	0.104	0.297	4.23747e-61
LRRFIP1	3.1538e-65	0.451461	0.614	0.418	5.18391e-61
REEP3	3.4359e-65	0.515	0.671	0.514	5.64759e-61
ETS1	3.46306e-65	0.45831	0.344	0.173	5.69223e-61
ACKR3	2.42785e-40	0.288924	0.14	0.052	3.99066e-36
HIST1H4B	6.00544e-65	-0.475555	0.077	0.264	9.87114e-61
MAT2A	6.27535e-65	0.532677	0.702	0.551	1.03148e-60
CAMK2N1	6.70778e-65	0.401198	0.284	0.129	1.10256e-60
AABR07033887.1	7.17346e-65	-0.492109	0.098	0.29	1.1791e-60
PLXNB2	7.42057e-65	-0.490908	0.211	0.421	1.21972e-60
CDK17	8.83187e-65	0.355586	0.302	0.139	1.45169e-60
LOC103689965	1.25437e-64	-0.378629	0.008	0.158	2.06181e-60
WAP	1.45585e-64	-0.798864	0.001	0.142	2.39297e-60
CTTNBP2NL	1.90548e-64	-0.647388	0.263	0.459	3.13203e-60
CAPZB	2.71534e-64	0.436152	0.73	0.601	4.46321e-60
PTPRF	2.8631e-64	-0.470044	0.479	0.688	4.70608e-60
RPS5	2.88319e-64	-0.282631	0.991	0.968	4.7391e-60
GPRC5B	4.32665e-63	0.287035	0.17	0.054	7.11172e-59
NGEF	3.20652e-64	-0.348047	0.008	0.156	5.27056e-60
PELO	3.64959e-64	0.530717	0.491	0.316	5.99883e-60
PDZRN3	4.64806e-64	-0.443527	0.047	0.219	7.64001e-60
GPSM3	5.74246e-64	-0.384701	0.003	0.146	9.43888e-60
NFIA	6.18168e-64	0.475144	0.563	0.385	1.01608e-59
SH3YL1	6.62641e-64	-0.390166	0.085	0.276	1.08918e-59
LIPE	7.61933e-64	-0.373502	0.014	0.165	1.25239e-59
EPS8L2	8.79393e-64	-0.432438	0.113	0.312	1.44546e-59
IER3	1.07735e-63	0.365782	0.847	0.695	1.77083e-59
N4BP1	1.34709e-63	-0.583107	0.432	0.621	2.21422e-59
LUC7L3	2.09294e-63	-0.506571	0.426	0.639	3.44017e-59
ID2	2.28291e-63	-0.526569	0.048	0.219	3.75243e-59
CCDC88C	3.04086e-63	-0.357189	0.003	0.145	4.99827e-59
GATD3A	3.78455e-63	-0.463438	0.328	0.536	6.22067e-59
BCO2	3.79028e-63	-0.510076	0.002	0.143	6.23009e-59
CTBP2	3.98254e-63	0.431312	0.652	0.499	6.5461e-59
ORMDL2	4.19503e-63	-0.320814	0.045	0.214	6.89538e-59
PCDH18	5.22228e-90	0.286951	0.133	0.024	8.58387e-86
RPLP0	4.8363e-63	-0.283064	0.997	0.988	7.94943e-59
CFH	5.06475e-63	-0.429211	0.001	0.14	8.32493e-59
SMAP1	5.76218e-63	0.488281	0.636	0.481	9.4713e-59
STRBP	8.3264e-63	-0.456058	0.148	0.35	1.36861e-58
SHTN1	1.09181e-62	-0.361925	0.066	0.244	1.79462e-58
EGFL8	1.13311e-62	-0.289611	0.006	0.149	1.8625e-58
IQGAP2	1.13723e-62	-0.493628	0.093	0.278	1.86926e-58
HSPA4L	1.29686e-62	-0.428033	0.017	0.167	2.13165e-58
ATP5F1B	1.38744e-62	0.359819	0.931	0.913	2.28053e-58
PRDX4	1.89724e-62	-0.511936	0.394	0.584	3.1185e-58
SPATA13	2.06376e-62	-0.324903	0.007	0.149	3.39221e-58
METTL7A	3.48327e-62	-0.355955	0.062	0.241	5.72545e-58
LOC688459	3.61174e-62	-0.470584	0.075	0.253	5.93662e-58
RAB20	3.79536e-62	0.534141	0.495	0.324	6.23844e-58
KCNK5	4.25206e-62	-0.410375	0.041	0.206	6.98912e-58
ITPKC	4.46081e-62	-0.582016	0.302	0.513	7.33224e-58
LOC498368	7.80488e-62	-0.285696	0.002	0.14	1.28289e-57
FDPS	7.9588e-62	-0.66412	0.152	0.341	1.30819e-57
VASN	8.6417e-62	-0.447532	0.116	0.313	1.42044e-57
AC128848.1	1.21566e-45	0.286895	0.201	0.088	1.99818e-41
OAZ1	1.09982e-61	0.463574	0.682	0.571	1.80778e-57
ATP2C2	1.2867e-61	-0.324054	0.015	0.163	2.11496e-57
CLCN3	1.44056e-61	-0.375859	0.081	0.262	2.36785e-57
SRGN	2.80369e-89	0.281896	0.154	0.034	4.60842e-85
RNPEP	2.26473e-61	-0.355156	0.079	0.262	3.72254e-57
RCAN1	2.59224e-61	-0.681799	0.115	0.298	4.26087e-57
TSPO	2.66633e-61	-0.533056	0.44	0.628	4.38265e-57
MFSD6	2.90786e-61	-0.32355	0.016	0.164	4.77965e-57
CREM	3.02636e-61	0.435567	0.376	0.208	4.97443e-57
MIEN1	3.35044e-61	-0.388004	0.118	0.309	5.50712e-57
DUSP22	5.99126e-61	-0.370324	0.09	0.275	9.84783e-57
TMEM150C	8.7618e-61	-0.406019	0.011	0.155	1.44018e-56
BMPR1B	9.40273e-61	-0.282631	0.001	0.136	1.54553e-56
IFITM3	1.06468e-60	0.346284	0.989	0.954	1.75001e-56
RPL41	1.09996e-60	-0.284836	0.996	0.983	1.808e-56
PPP1R9A	1.1744e-60	-0.300209	0.001	0.134	1.93035e-56
BICDL2	2.76057e-60	-0.325582	0.032	0.191	4.53756e-56
PRAG1	3.25486e-60	-0.397861	0.036	0.195	5.35002e-56
RT1-CE10	5.90786e-60	-0.478361	0.579	0.722	9.71075e-56
NAXD	6.04118e-60	-0.375851	0.087	0.267	9.92989e-56
BST2	7.4065e-60	-0.40469	0.092	0.273	1.21741e-55
ROR2	3.52566e-83	0.281222	0.157	0.037	5.79512e-79
STMN1	1.21365e-59	0.621264	0.502	0.333	1.99487e-55
PSME2	1.40629e-59	-0.487108	0.279	0.473	2.31152e-55
LCMT1	1.92056e-59	-0.376421	0.123	0.315	3.15683e-55
CXCL1	2.40082e-59	-2.20193	0.445	0.587	3.94623e-55
PPP1CB	2.46087e-59	-0.458352	0.705	0.836	4.04493e-55
SFN	2.95841e-59	0.496858	0.457	0.284	4.86273e-55
VPS36	3.83506e-59	-0.414964	0.187	0.392	6.30369e-55
CSAD	4.12105e-59	0.477971	0.426	0.26	6.77377e-55
MLPH	4.37421e-59	-0.322498	0.002	0.133	7.18988e-55
PNRC1	4.72944e-59	-0.373208	0.971	0.971	7.77378e-55
TUBA1A	5.57758e-59	0.612562	0.695	0.591	9.16786e-55
MAPK14	5.61252e-59	0.438547	0.452	0.282	9.2253e-55
CREB3L4	5.82726e-59	-0.321353	0.029	0.181	9.57827e-55
TRIM47	7.88722e-59	-0.333177	0.014	0.157	1.29642e-54
ANGPTL4	9.36837e-59	0.512028	0.628	0.428	1.53988e-54
TEAD1	1.31761e-58	0.33602	0.268	0.122	2.16576e-54
IRF6	1.33751e-58	-0.591707	0.554	0.715	2.19847e-54
PHYHD1	1.57178e-58	-0.358898	0.041	0.199	2.58354e-54
P3H2	5.02874e-89	0.280918	0.122	0.021	8.26573e-85
RPL6	2.01731e-58	-0.343896	0.935	0.931	3.31585e-54
RPS18	2.54467e-58	-0.27172	0.991	0.97	4.18268e-54
ACSL1	3.97424e-58	-0.459121	0.033	0.183	6.53246e-54
RAI14	4.38084e-58	0.457417	0.36	0.198	7.20078e-54
MAP4K3	5.06593e-58	0.427395	0.435	0.266	8.32687e-54
TEP1	6.78274e-58	-0.364735	0.063	0.234	1.11488e-53
LTC4S	8.56726e-58	-0.333899	0.001	0.128	1.4082e-53
ORAI1	1.35139e-57	-0.360933	0.081	0.255	2.22128e-53
CTLA2A	1.43517e-57	-0.274008	0.01	0.146	2.35898e-53
SLC25A25	1.45182e-57	0.362254	0.286	0.136	2.38636e-53
TXNDC17	1.70926e-57	0.546448	0.657	0.562	2.80952e-53
HNRNPA1	1.80175e-57	0.442167	0.87	0.847	2.96154e-53
NCALD	2.07583e-57	-0.291156	0.003	0.132	3.41204e-53
DERA	2.62533e-57	-0.357573	0.102	0.284	4.31525e-53
CPNE8	3.09836e-57	-0.577324	0.386	0.57	5.09277e-53
RRBP1	3.20834e-57	-0.446882	0.729	0.84	5.27356e-53
ANO1	4.09219e-57	-0.545926	0.317	0.507	6.72634e-53
TRPC3	5.04286e-57	-0.310716	0.001	0.127	8.28895e-53
SLC45A3	6.64623e-57	-0.338891	0.008	0.141	1.09244e-52
PCYOX1	7.25742e-57	0.350378	0.238	0.105	1.1929e-52
RHEB	1.30083e-56	0.441163	0.717	0.614	2.13818e-52
ND4L	1.41552e-56	0.380716	0.847	0.774	2.32669e-52
HERC6	1.44724e-56	-0.317239	0.007	0.139	2.37883e-52
ARHGDIA	1.7739e-56	-0.447056	0.446	0.632	2.91576e-52
GABARAPL2	1.979e-56	-0.420376	0.52	0.691	3.25289e-52
CLDN6	2.26873e-56	-0.26945	0.002	0.129	3.72911e-52
AABR07034767.1	2.40691e-56	-0.264662	0.001	0.126	3.95623e-52
RAB5IF	2.6534e-56	0.474151	0.68	0.573	4.36139e-52
TCEAL9	3.17118e-56	-0.476508	0.683	0.814	5.21247e-52
USP6NL	4.63999e-56	-0.428594	0.138	0.325	7.62675e-52
ERMP1	5.28483e-56	-0.402938	0.156	0.352	8.68667e-52
PLA2G16	6.0543e-56	-0.408914	0.067	0.233	9.95145e-52
SDF2	1.00897e-55	-0.434235	0.268	0.469	1.65844e-51
ZFP326	1.03118e-55	0.452561	0.548	0.395	1.69494e-51
ZBTB20	1.15507e-55	0.453501	0.613	0.462	1.89859e-51
RBBP6	2.08523e-55	0.505503	0.673	0.532	3.42749e-51
PTBP3	2.24812e-55	-0.438158	0.339	0.542	3.69523e-51
F11R	3.03352e-55	-0.396147	0.165	0.357	4.98619e-51
ISG20	3.99702e-55	-0.342502	0.042	0.194	6.5699e-51
ROCK1	4.30447e-55	0.380285	0.844	0.778	7.07526e-51
CRYL1	4.38457e-55	-0.283356	0.024	0.166	7.20691e-51
CR1L	4.51571e-55	-0.419311	0.274	0.476	7.42247e-51
PRSS8	4.6295e-55	-0.316931	0.035	0.183	7.6095e-51
SECTM1A	4.65824e-55	-0.291738	0.001	0.123	7.65675e-51
CCT7	5.17461e-55	-0.423483	0.537	0.707	8.50551e-51
AMOTL1	3.41584e-35	0.27918	0.183	0.087	5.61462e-31
GAS6	9.86416e-55	0.349431	0.954	0.763	1.62137e-50
PYGL	1.85653e-83	0.27862	0.147	0.033	3.05157e-79
FBXO11	1.64635e-54	0.399799	0.562	0.398	2.7061e-50
AGTRAP	2.18882e-54	-0.334611	0.085	0.256	3.59776e-50
LDLRAD3	2.45686e-54	-0.328002	0.031	0.177	4.03834e-50
YWHAE	2.74715e-54	-0.398421	0.69	0.811	4.51549e-50
ECE1	3.63376e-54	0.440943	0.555	0.399	5.97281e-50
HPN	4.5526e-54	-0.252723	0.015	0.149	7.48311e-50
TWF1	4.89722e-54	-0.456729	0.433	0.623	8.04956e-50
RT1-S3	4.93455e-54	-0.605183	0.415	0.583	8.11091e-50
CHD7	6.99984e-54	0.365927	0.715	0.574	1.15056e-49
ZDHHC2	1.33661e-53	-0.276836	0.01	0.137	2.19699e-49
RHOB	1.40957e-53	0.408258	0.879	0.781	2.3169e-49
SH3BGRL3	1.43963e-53	-0.388187	0.193	0.384	2.36632e-49
BAIAP2	2.58589e-53	-0.40603	0.086	0.253	4.25042e-49
SMARCD2	3.68553e-53	-0.345756	0.106	0.28	6.05791e-49
CTSE	4.23719e-53	-0.283181	0	0.118	6.96467e-49
RBM47	5.50854e-53	-0.328625	0.055	0.211	9.05439e-49
TUBB2A	6.29874e-53	-0.471465	0.218	0.412	1.03532e-48
SCNN1G	7.58219e-53	-0.496751	0.15	0.33	1.24628e-48
ESRP1	9.93563e-53	-0.381391	0.165	0.349	1.63312e-48
LEFTY1	1.11179e-52	-0.471601	0.002	0.121	1.82745e-48
SCAMP2	1.14656e-52	-0.331934	0.089	0.257	1.88461e-48
FOXN3	1.15301e-52	0.406103	0.69	0.538	1.8952e-48
PARD3B	1.60864e-52	-0.393336	0.098	0.266	2.64412e-48
PPIA	1.62039e-52	0.483356	0.651	0.559	2.66343e-48
USP46	1.67465e-52	-0.350349	0.093	0.264	2.75263e-48
KIF13A	1.70938e-52	0.378158	0.366	0.209	2.80972e-48
SYF2	1.7718e-52	-0.441897	0.431	0.615	2.91231e-48
GAPDH	1.81659e-52	0.456482	0.707	0.613	2.98594e-48
ODC1	1.85757e-52	0.527566	0.455	0.299	3.05329e-48
TNFRSF1A	2.13571e-52	0.436705	0.568	0.414	3.51046e-48
COTL1	2.2798e-52	0.542578	0.594	0.461	3.7473e-48
IST1	2.59076e-52	-0.42025	0.315	0.512	4.25843e-48
RYBP	3.08014e-52	0.42086	0.561	0.405	5.06283e-48
PARK7	4.20266e-52	-0.431366	0.37	0.56	6.90791e-48
RT1-A1	4.3353e-52	-0.442805	0.562	0.704	7.12593e-48
RGD1309104	4.54982e-52	0.356754	0.287	0.143	7.47854e-48
FMNL2	2.30507e-45	0.278606	0.193	0.083	3.78885e-41
PPIL4	5.06547e-52	0.490422	0.546	0.399	8.32611e-48
VDAC3	5.28697e-52	-0.386587	0.294	0.496	8.6902e-48
TGFB2	5.95823e-52	-0.340164	0.03	0.17	9.79354e-48
LIPA	6.04587e-52	-0.385744	0.053	0.205	9.93759e-48
NKAPD1	6.86496e-52	-0.389495	0.202	0.394	1.12839e-47
NPAS2	8.20218e-52	-0.27001	0.014	0.143	1.34819e-47
SORBS2	9.635e-52	-0.380416	0.053	0.206	1.5837e-47
RAB17	1.00357e-51	-0.295967	0.001	0.116	1.64958e-47
LYPD3	1.17295e-51	-0.420152	0.062	0.217	1.92799e-47
TPBG	1.17868e-51	0.463342	0.344	0.194	1.93739e-47
DACT3	6.64118e-82	0.278504	0.163	0.04	1.09161e-77
PLCB4	1.365e-51	-0.311471	0.031	0.17	2.24366e-47
MED10	1.38483e-51	-0.315349	0.078	0.237	2.27624e-47
NRTN	1.54361e-51	0.420562	0.304	0.162	2.53723e-47
MEX3B	1.30535e-51	0.278389	0.118	0.033	2.14561e-47
CDCP1	2.26512e-51	-0.515778	0.438	0.618	3.72318e-47
RAB3D	3.04587e-51	-0.281944	0.025	0.159	5.0065e-47
CDK2AP2	3.25198e-51	-0.343538	0.102	0.269	5.34528e-47
CLDN8	3.55486e-51	-0.299691	0.051	0.202	5.84313e-47
TRIM2	4.23902e-51	-0.33099	0.069	0.227	6.96767e-47
TMBIM4	4.4429e-51	-0.371038	0.221	0.41	7.3028e-47
TXNRD1	5.13991e-51	0.46994	0.716	0.579	8.44846e-47
SNAPC3	5.3976e-51	0.37276	0.331	0.182	8.87204e-47
DAD1	5.76176e-51	-0.401132	0.454	0.63	9.47061e-47
RAB7A	6.97666e-51	-0.382567	0.529	0.707	1.14675e-46
MEF2C	3.53511e-80	0.275627	0.151	0.035	5.81066e-76
CDO1	8.40717e-51	-0.330949	0.007	0.127	1.38189e-46
ACSM3	9.62974e-51	-0.482447	0	0.113	1.58284e-46
FAM241B	9.96688e-51	-0.30237	0.052	0.2	1.63826e-46
RGS2	1.22485e-50	0.454762	0.309	0.161	2.01329e-46
STRN3	1.46568e-50	0.364162	0.796	0.714	2.40914e-46
CDC42EP1	1.72386e-50	-0.343417	0.087	0.25	2.8335e-46
TMEM59	2.37745e-50	-0.364257	0.762	0.83	3.90782e-46
ING2	3.03563e-50	0.472465	0.455	0.301	4.98966e-46
BRCC3	3.50168e-50	-0.327463	0.088	0.252	5.75571e-46
PDCL3	3.66583e-50	0.44961	0.574	0.438	6.02552e-46
CIR1	4.15828e-50	-0.338293	0.098	0.265	6.83497e-46
JAG1	4.63053e-50	0.366473	0.315	0.167	7.61121e-46
NAGA	5.13147e-50	-0.324262	0.075	0.231	8.4346e-46
F3	5.74378e-50	-1.09224	0.475	0.636	9.44105e-46
PELI1	7.38833e-50	0.431846	0.429	0.275	1.21442e-45
TOM1L1	8.31276e-50	-0.25764	0.013	0.134	1.36637e-45
TRAPPC6A	9.15283e-50	-0.349287	0.212	0.399	1.50445e-45
RILPL1	9.53743e-50	0.345558	0.241	0.115	1.56767e-45
PNISR	1.03848e-49	-0.426349	0.584	0.742	1.70696e-45
LOC102552398	1.42413e-49	-0.660503	0.005	0.12	2.34085e-45
PPP2R1B	1.42719e-49	-0.378354	0.127	0.297	2.34587e-45
TOR2A	3.07923e-49	-0.307793	0.085	0.244	5.06133e-45
NPEPPS	3.18489e-49	-0.43431	0.291	0.48	5.23501e-45
COX4I1	3.22022e-49	0.263476	0.966	0.936	5.29307e-45
EEPD1	4.55365e-49	-0.310507	0.013	0.133	7.48483e-45
PAPSS1	4.72521e-49	0.442199	0.601	0.482	7.76682e-45
ZFP91	5.67287e-49	0.413287	0.739	0.65	9.3245e-45
APH1A	7.04012e-49	-0.306871	0.095	0.257	1.15718e-44
TFAM	7.17739e-49	-0.331593	0.127	0.297	1.17975e-44
DECR1	8.09568e-49	-0.344309	0.136	0.308	1.33069e-44
CD59	9.77306e-49	-0.515931	0.39	0.559	1.6064e-44
PRSS22	1.01378e-48	-0.479252	0.075	0.231	1.66636e-44
ADGRL2	1.08873e-48	0.377562	0.51	0.347	1.78954e-44
COX16	1.28063e-48	-0.336073	0.151	0.329	2.10498e-44
PSMA6	1.36727e-48	-0.397864	0.378	0.564	2.24738e-44
MAGED2	1.54143e-48	0.383902	0.329	0.184	2.53365e-44
APPL2	1.83904e-48	-0.379827	0.153	0.333	3.02283e-44
AABR07002683.1	2.01642e-48	0.384926	0.355	0.21	3.31439e-44
SEMA3C	2.19529e-48	0.404512	0.354	0.206	3.6084e-44
S100B	2.46913e-48	-0.277147	0.013	0.131	4.05851e-44
GHR	2.64178e-48	0.409335	0.336	0.188	4.3423e-44
IFI27L2B	2.97036e-48	-0.451025	0.128	0.3	4.88238e-44
MRPL14	3.402e-48	-0.354952	0.156	0.33	5.59186e-44
AGPAT3	5.3397e-48	-0.331963	0.085	0.242	8.77686e-44
MYB	6.53151e-48	-0.318006	0.007	0.119	1.07358e-43
KLF5	6.828e-48	-0.447916	0.358	0.552	1.12232e-43
KMT2A	7.53912e-48	0.376356	0.657	0.518	1.23921e-43
HSPA13	7.66449e-48	0.439313	0.612	0.469	1.25981e-43
PMVK	8.60096e-48	-0.283641	0.047	0.186	1.41374e-43
CHMP2A	8.92148e-48	-0.381065	0.357	0.547	1.46642e-43
CYB5A	9.91914e-48	-0.347604	0.143	0.315	1.63041e-43
RHOG	1.28274e-47	-0.328895	0.087	0.241	2.10845e-43
RARRES1	1.31309e-47	-0.280214	0.004	0.114	2.15833e-43
LOC100360087	1.39913e-47	0.335251	0.909	0.856	2.29976e-43
PARP9	1.58546e-47	-0.404251	0.269	0.46	2.60603e-43
SCARB2	1.59492e-47	0.420477	0.593	0.458	2.62158e-43
CFAP298	1.96897e-47	-0.344388	0.162	0.338	3.2364e-43
TSTA3	1.97761e-47	-0.358885	0.128	0.292	3.25059e-43
GRAMD4	2.98284e-47	-0.275827	0.028	0.154	4.9029e-43
WSB1	3.06082e-47	0.368419	0.767	0.682	5.03107e-43
NACA	3.27512e-47	-0.274196	0.974	0.964	5.38332e-43
RBMS3	1.41701e-74	0.27306	0.164	0.044	2.32915e-70
FAM219B	3.59292e-47	-0.273675	0.037	0.17	5.90568e-43
RPS27	3.79861e-47	0.27343	0.998	0.986	6.24378e-43
RBP7	4.89804e-47	-0.338696	0.003	0.111	8.05091e-43
PPIF	6.7392e-47	-0.450124	0.077	0.225	1.10772e-42
BRD1	6.87328e-47	0.373344	0.767	0.683	1.12976e-42
MCEE	8.13758e-47	-0.381818	0.114	0.273	1.33757e-42
F2RL1	8.22962e-47	-0.348454	0.061	0.202	1.3527e-42
PABPC4	1.04747e-46	-0.381926	0.239	0.418	1.72173e-42
CARD14	1.22087e-46	-0.257493	0.006	0.116	2.00674e-42
RAB8B	1.25143e-46	0.433984	0.569	0.435	2.05697e-42
PURB	1.35467e-46	0.363198	0.794	0.727	2.22667e-42
PSENEN	1.397e-46	-0.362981	0.289	0.475	2.29624e-42
FADS1	1.47256e-46	-0.384387	0.096	0.251	2.42044e-42
RAB21	1.59908e-46	0.545863	0.541	0.404	2.62842e-42
CDV3	1.6852e-46	0.361036	0.836	0.789	2.76996e-42
AFTPH	1.81661e-46	-0.337079	0.116	0.278	2.98597e-42
P3H3	1.98311e-46	0.317967	0.252	0.126	3.25964e-42
MAP7	2.36611e-46	-0.355945	0.283	0.476	3.88918e-42
MRPS33	2.39418e-46	-0.323238	0.182	0.36	3.93532e-42
BZW1	3.26922e-46	0.417388	0.695	0.604	5.37362e-42
MAP4	4.75971e-46	-0.470071	0.454	0.627	7.82354e-42
CCT8	5.48465e-46	-0.376293	0.343	0.532	9.01511e-42
CBFB	6.08376e-46	-0.353615	0.306	0.494	9.99988e-42
EDRF1	7.39903e-46	0.431614	0.498	0.352	1.21618e-41
CMBL	7.84554e-46	-0.267979	0.02	0.139	1.28957e-41
LASP1	8.5652e-46	-0.28003	0.074	0.222	1.40786e-41
TMSB15B2	5.23933e-81	0.272789	0.138	0.03	8.61189e-77
IFITM1	1.25754e-45	-0.666898	0.063	0.204	2.06701e-41
PPP1R14B	1.39448e-45	-0.407212	0.49	0.653	2.29211e-41
AABR07005588.1	1.80062e-45	-0.286935	0.056	0.193	2.95969e-41
DMD	2.1813e-45	0.405353	0.237	0.114	3.5854e-41
ESD	2.29883e-45	-0.291213	0.104	0.263	3.77859e-41
NXPH3	1.34891e-87	0.272611	0.167	0.04	2.2172e-83
PRICKLE2	2.31835e-45	-0.357318	0.076	0.224	3.81067e-41
STIM1	2.33895e-45	0.419834	0.492	0.337	3.84453e-41
HNRNPD	2.64759e-45	0.379694	0.742	0.674	4.35185e-41
SKIL	2.93659e-45	0.388048	0.736	0.615	4.82687e-41
PDGFB	8.96381e-39	0.271856	0.203	0.096	1.47338e-34
NIPSNAP2	3.60656e-45	-0.326456	0.194	0.372	5.9281e-41
AADAT	4.0995e-45	-0.441551	0.001	0.103	6.73835e-41
SKI	6.10354e-45	0.360553	0.298	0.164	1.00324e-40
KLF7	6.30944e-45	0.388735	0.371	0.226	1.03708e-40
NPM1	8.20665e-45	-0.314901	0.93	0.958	1.34893e-40
ZBTB8OS	8.76632e-45	-0.277851	0.085	0.235	1.44092e-40
AABR07029581.1	9.22929e-45	-0.375107	0.285	0.466	1.51702e-40
MID2	1.19424e-44	-0.384495	0.084	0.231	1.96298e-40
CD2AP	1.25541e-44	-0.38572	0.494	0.66	2.06351e-40
TMEM147	1.30209e-44	-0.351459	0.194	0.366	2.14025e-40
FLOT2	1.39966e-44	-0.29956	0.087	0.236	2.30062e-40
FTL1	1.43916e-44	0.404403	0.697	0.588	2.36554e-40
NECAP2	1.4593e-44	-0.310498	0.145	0.31	2.39865e-40
NFE2L1	1.58572e-44	-0.419056	0.296	0.478	2.60645e-40
ATXN1	2.76079e-44	0.332864	0.289	0.156	4.53792e-40
NARS	3.04489e-44	0.464094	0.603	0.502	5.00489e-40
EID1	3.3267e-44	0.418119	0.663	0.577	5.46809e-40
COX6A1	3.58381e-44	0.392387	0.836	0.807	5.89071e-40
SEC14L2	4.2145e-44	-0.258811	0.027	0.147	6.92738e-40
NME3	4.29223e-44	-0.3011	0.155	0.322	7.05514e-40
ANO6	4.88002e-44	-0.373678	0.21	0.384	8.02129e-40
ATP6V1B2	5.10215e-44	-0.377113	0.193	0.364	8.38641e-40
COMMD2	5.25046e-44	-0.289107	0.06	0.196	8.63018e-40
MIA	5.43529e-44	0.673537	0.334	0.212	8.93399e-40
CDH3	8.49964e-106	0.26939	0.136	0.021	1.39709e-101
GCC2	6.05649e-44	-0.43893	0.192	0.366	9.95506e-40
GSN	6.80849e-44	0.310463	0.491	0.312	1.11911e-39
FGG	7.18126e-44	-0.646	0.003	0.105	1.18038e-39
AKTIP	7.42499e-44	-0.276231	0.058	0.194	1.22045e-39
RRAGA	8.9554e-44	0.443928	0.48	0.344	1.472e-39
UQCC3	1.12382e-43	-0.28715	0.087	0.235	1.84722e-39
ERAP1	1.12699e-43	-0.346374	0.185	0.357	1.85243e-39
PKP1	7.76509e-30	0.267408	0.183	0.093	1.27635e-25
COA3	2.22195e-43	-0.286055	0.087	0.232	3.65222e-39
MAPRE1	2.54569e-43	0.407152	0.701	0.608	4.18435e-39
TSC22D1	4.4506e-43	0.393311	0.825	0.711	7.31545e-39
STARD3	4.60748e-43	-0.30056	0.132	0.293	7.57332e-39
COL4A3BP	7.9867e-43	-0.342659	0.25	0.433	1.31277e-38
NFS1	8.85579e-43	-0.278781	0.084	0.229	1.45563e-38
AJUBA	1.16179e-54	0.266199	0.176	0.063	1.90963e-50
AHDC1	1.88784e-42	0.281066	0.261	0.134	3.10304e-38
SON	2.01644e-42	0.250742	0.971	0.956	3.31443e-38
STAT5A	2.08451e-42	-0.297545	0.052	0.183	3.42631e-38
DNASE2	2.20095e-42	-0.276806	0.076	0.217	3.61771e-38
TRIM29	2.34045e-42	0.391588	0.482	0.332	3.84699e-38
TRAK1	2.61649e-42	0.427341	0.315	0.185	4.30073e-38
MGST2	2.80057e-42	0.432831	0.486	0.345	4.6033e-38
RPN1	2.81831e-42	-0.374059	0.34	0.516	4.63245e-38
POLR2E	3.45944e-42	-0.356352	0.273	0.449	5.68628e-38
MANEA	3.5021e-42	0.280752	0.218	0.103	5.75639e-38
CAMSAP2	3.56119e-42	0.354984	0.392	0.249	5.85353e-38
JUP	3.60648e-42	-0.353307	0.689	0.813	5.92798e-38
KAZN	9.26103e-35	0.265705	0.181	0.087	1.52224e-30
CLIC4	4.63998e-42	0.39499	0.326	0.194	7.62674e-38
KDELR1	4.75104e-42	-0.323848	0.316	0.495	7.80928e-38
EPSTI1	5.11753e-42	-0.301072	0.037	0.158	8.41168e-38
EVL	5.60956e-42	0.283445	0.215	0.102	9.22044e-38
SFT2D2	5.95418e-42	-0.379358	0.213	0.38	9.78688e-38
EXT1	7.11452e-42	0.3695	0.381	0.239	1.16941e-37
OGT	7.15398e-42	-0.381607	0.173	0.339	1.1759e-37
TMBIM1	7.90629e-42	-0.290116	0.121	0.281	1.29956e-37
PDCD6IP	8.06698e-42	-0.383307	0.5	0.652	1.32597e-37
IFI44	8.17645e-42	-0.300977	0.077	0.219	1.34396e-37
PIEZO1	9.86724e-42	-0.258142	0.03	0.148	1.62188e-37
HSPA9	1.12787e-41	0.405508	0.599	0.488	1.85388e-37
CNPPD1	1.31779e-41	-0.263485	0.078	0.22	2.16606e-37
TMTC4	1.4335e-41	-0.345441	0.114	0.264	2.35625e-37
NDUFA11	1.44825e-41	0.445821	0.576	0.486	2.38049e-37
MAPK3	1.71984e-41	-0.329038	0.183	0.343	2.8269e-37
MIA2	2.6079e-41	-0.329493	0.238	0.414	4.2866e-37
SLK	2.69855e-41	-0.393578	0.561	0.712	4.4356e-37
RBFOX2	2.99456e-41	0.365252	0.367	0.234	4.92215e-37
NANS	3.07417e-41	-0.258228	0.053	0.18	5.05301e-37
RGD1565989	3.11663e-41	0.363365	0.327	0.196	5.1228e-37
LAMTOR5	3.3861e-41	-0.308765	0.192	0.358	5.56573e-37
MRPL41	3.99997e-41	-0.32357	0.144	0.298	6.57474e-37
FURIN	4.02148e-41	-0.514341	0.258	0.418	6.61011e-37
SLC25A39	4.23221e-41	-0.331025	0.172	0.331	6.95649e-37
DNAJC10	5.73471e-41	0.398374	0.441	0.303	9.42613e-37
CD47	6.96382e-41	-0.387028	0.481	0.641	1.14464e-36
DDX54	7.77986e-41	-0.341515	0.228	0.402	1.27878e-36
POP5	7.98107e-41	-0.25311	0.061	0.191	1.31185e-36
PHLPP1	8.99144e-41	-0.314101	0.107	0.255	1.47792e-36
RER1	9.49238e-41	-0.314405	0.256	0.434	1.56026e-36
CAT	1.13437e-40	-0.287115	0.099	0.244	1.86456e-36
CTSA	1.23646e-40	-0.335795	0.442	0.609	2.03237e-36
MPDU1	1.26459e-40	-0.258033	0.11	0.262	2.0786e-36
VEGFA	1.29286e-40	0.395052	0.629	0.506	2.12508e-36
ECHDC1	1.52318e-40	-0.322853	0.074	0.207	2.50366e-36
RPS19BP1	1.64583e-40	-0.344686	0.255	0.428	2.70525e-36
NIT1	1.75322e-40	-0.280973	0.133	0.289	2.88177e-36
GABARAPL1	2.01547e-40	-0.355184	0.235	0.404	3.31282e-36
NR4A3	9.14913e-60	0.265519	0.146	0.043	1.50384e-55
PARM1	1.03648e-70	0.258331	0.126	0.028	1.70366e-66
EVA1B	2.5683e-40	0.415238	0.68	0.564	4.22152e-36
CAMSAP1	2.63122e-40	0.332963	0.298	0.169	4.32494e-36
FLOT1	3.05775e-40	-0.32572	0.216	0.386	5.02603e-36
ATP5ME	3.4798e-40	0.430227	0.538	0.43	5.71974e-36
MPRIP	3.57062e-40	0.361818	0.661	0.54	5.86904e-36
SMOX	3.63217e-40	-0.327708	0.148	0.304	5.97019e-36
RT1-CE4	3.66642e-40	-0.366579	0.768	0.831	6.0265e-36
VPS13A	3.94126e-40	-0.367054	0.278	0.454	6.47826e-36
KLF4	4.14451e-40	0.329983	0.782	0.678	6.81233e-36
FUCA1	5.59488e-40	-0.363397	0.387	0.55	9.1963e-36
SCAMP4	5.94752e-40	-0.251152	0.077	0.214	9.77593e-36
PPP1R15A	6.04626e-40	0.292075	0.895	0.845	9.93824e-36
EXOSC5	6.6395e-40	-0.261566	0.075	0.208	1.09133e-35
RSRC2	7.44392e-40	0.339965	0.825	0.758	1.22356e-35
AKR7A2	8.42847e-40	-0.385059	0.191	0.347	1.38539e-35
SMARCE1	1.0273e-39	0.369383	0.667	0.585	1.68858e-35
USP54	1.21456e-39	-0.606738	0.218	0.373	1.99637e-35
CPNE3	1.25683e-39	-0.327515	0.281	0.454	2.06584e-35
IGBP1	1.37195e-39	-0.343659	0.29	0.462	2.25507e-35
AABR07044925.1	1.86633e-39	-0.348908	0.142	0.297	3.06769e-35
ASPH	2.30965e-39	0.414397	0.408	0.276	3.79636e-35
MTHFD1	2.49644e-39	0.307991	0.248	0.132	4.10339e-35
ATRX.1	2.70093e-39	0.363872	0.783	0.691	4.43952e-35
PPIAL4D	3.04007e-39	0.442172	0.541	0.422	4.99696e-35
PSME1	3.67336e-39	-0.366865	0.702	0.785	6.03791e-35
CRIM1	3.93203e-39	0.335404	0.343	0.207	6.46308e-35
LAMTOR2	4.27641e-39	-0.35849	0.406	0.567	7.02913e-35
TRABD	4.3692e-39	-0.253178	0.098	0.239	7.18165e-35
BRK1	6.87158e-39	-0.32041	0.231	0.396	1.12948e-34
TMEM176A	7.1768e-39	-0.344141	0.309	0.488	1.17965e-34
COPS5	8.2802e-39	-0.313695	0.213	0.376	1.36102e-34
TMEM263	2.68546e-36	0.258129	0.202	0.099	4.41409e-32
LOC100361457	9.62465e-39	0.252777	0.994	0.985	1.582e-34
MYH9L1	1.11446e-38	0.299019	0.25	0.134	1.83185e-34
SPCS2	1.42216e-38	-0.335136	0.517	0.663	2.33761e-34
RHOQ	1.64991e-38	-0.44855	0.449	0.597	2.71196e-34
GDA	2.09908e-38	-0.262296	0.055	0.181	3.45026e-34
GSTO1	2.11139e-38	-0.288397	0.087	0.22	3.47049e-34
INSIG1	2.36697e-38	-0.515421	0.185	0.333	3.89059e-34
TMC4	2.72859e-38	-0.260361	0.13	0.284	4.48498e-34
PFN1	2.76829e-38	0.378459	0.743	0.684	4.55023e-34
SLC4A4	2.78506e-38	-0.31399	0.042	0.158	4.5778e-34
SCP2	3.43906e-38	-0.346923	0.624	0.764	5.65278e-34
MGP	3.66327e-38	-1.17434	0.241	0.378	6.02131e-34
HDAC2	3.84544e-38	0.41703	0.49	0.366	6.32075e-34
ZFP503	4.08574e-38	0.32354	0.322	0.192	6.71574e-34
DPY19L1	4.11195e-38	0.273902	0.22	0.11	6.75881e-34
RNF10	4.40508e-38	0.319969	0.751	0.668	7.24063e-34
ULK1	4.49845e-38	-0.3214	0.12	0.264	7.39411e-34
AIG1	4.83787e-38	-0.264686	0.1	0.24	7.952e-34
MAP6	7.7276e-51	0.257583	0.163	0.059	1.27019e-46
FHDC1	1.06894e-37	0.335064	0.276	0.155	1.75701e-33
PSMB10	1.15638e-37	-0.316855	0.149	0.295	1.90075e-33
NIPSNAP3B	1.28643e-37	-0.252251	0.024	0.127	2.1145e-33
MRPS14	1.44256e-37	-0.256424	0.117	0.261	2.37113e-33
MACC1	1.73996e-37	-0.287345	0.084	0.217	2.85997e-33
GLRX3	1.85829e-37	-0.31497	0.309	0.48	3.05447e-33
BBX	1.88221e-37	0.404455	0.552	0.437	3.09378e-33
TIMP3	1.91197e-37	0.405441	0.505	0.358	3.1427e-33
KDELR3	2.58992e-37	0.308	0.266	0.148	4.25706e-33
YBX1-PS3	2.80853e-37	0.382845	0.618	0.525	4.61638e-33
ARG1	3.44548e-37	-0.308455	0.019	0.119	5.66334e-33
LOC689574	4.87005e-37	-0.314767	0.258	0.421	8.0049e-33
AIMP1	5.24419e-37	-0.30273	0.262	0.433	8.61987e-33
STXBP6	5.6525e-37	-0.286329	0.08	0.211	9.29101e-33
HSPA8	5.80958e-37	-0.375814	0.938	0.936	9.54921e-33
ARFGAP2	5.88793e-37	-0.299798	0.195	0.353	9.67799e-33
KMT2E	5.9968e-37	0.325396	0.798	0.723	9.85694e-33
MINDY2	6.02229e-37	-0.256479	0.089	0.225	9.89884e-33
ADAM17	6.69242e-37	-0.384684	0.188	0.336	1.10003e-32
FDX2	7.07511e-37	-0.253158	0.103	0.24	1.16294e-32
CHD1	7.32005e-37	0.307032	0.748	0.664	1.2032e-32
PICALM	8.45666e-37	0.334478	0.651	0.563	1.39002e-32
FAM114A1	1.02729e-36	0.252812	0.199	0.097	1.68856e-32
CMPK1	1.57486e-36	-0.345311	0.401	0.565	2.5886e-32
VPS28	1.80504e-36	-0.307344	0.258	0.419	2.96694e-32
RECQL	1.93917e-36	0.360697	0.333	0.209	3.18741e-32
GON7	2.36351e-36	-0.317612	0.209	0.367	3.8849e-32
NR1D1	4.91716e-52	0.252459	0.145	0.048	8.08234e-48
AABR07039356.2	2.9939e-36	-0.437468	0.379	0.544	4.92107e-32
ALDOA	3.2366e-36	0.346397	0.779	0.729	5.31999e-32
MPST	3.3544e-36	-0.305851	0.267	0.432	5.51363e-32
NOP53	3.69151e-36	-0.338453	0.615	0.754	6.06774e-32
DEXI	4.12688e-36	0.347898	0.26	0.145	6.78336e-32
ARHGEF3	4.65754e-36	-0.343917	0.093	0.222	7.65559e-32
ETV4	4.72047e-36	0.274812	0.262	0.147	7.75903e-32
DUSP8	5.1554e-36	-0.267025	0.069	0.192	8.47394e-32
LAMB2	5.52879e-36	-0.306348	0.178	0.335	9.08767e-32
PGM2	6.97287e-36	-0.25264	0.064	0.185	1.14613e-31
USP32	7.29402e-36	-0.347712	0.176	0.327	1.19892e-31
COPZ1	8.72138e-36	-0.290797	0.239	0.399	1.43353e-31
PPP4R2	8.74425e-36	0.371457	0.564	0.454	1.43729e-31
HEXA	1.05101e-35	-0.256525	0.134	0.28	1.72754e-31
DDX41	1.05355e-35	-0.287224	0.152	0.297	1.73171e-31
RIN2	1.18647e-35	-0.459818	0.318	0.466	1.9502e-31
TP53	1.31903e-35	0.415577	0.47	0.358	2.16809e-31
CD81	1.43999e-35	-0.405918	0.738	0.797	2.3669e-31
RGD1561149	1.44181e-35	-0.250871	0.078	0.205	2.3699e-31
DUSP16	1.55325e-35	-0.284546	0.09	0.218	2.55308e-31
FAM89B	1.7797e-35	0.381552	0.425	0.306	2.92529e-31
CNPY2	1.81728e-35	-0.332748	0.544	0.674	2.98707e-31
ETHE1	1.97369e-35	0.285149	0.242	0.131	3.24415e-31
FYN	2.21862e-35	0.320838	0.378	0.244	3.64675e-31
COL9A1	3.72226e-90	0.251579	0.103	0.013	6.11828e-86
SMCHD1	4.16948e-35	0.384355	0.513	0.394	6.85338e-31
ZC3H12A	5.98557e-35	-0.479244	0.364	0.511	9.83849e-31
ETF1	6.38244e-35	0.31016	0.799	0.745	1.04908e-30
MYCBP2	7.39208e-35	0.34944	0.564	0.456	1.21504e-30
TMED4	8.03555e-35	-0.251712	0.112	0.249	1.3208e-30
EPHA2	8.20713e-35	0.320017	0.476	0.346	1.34901e-30
PRDX3	8.61627e-35	-0.28931	0.142	0.28	1.41626e-30
MFAP2	1.00664e-89	0.250578	0.113	0.017	1.65461e-85
EPS15	1.39143e-34	-0.662983	0.37	0.489	2.28709e-30
POFUT2	1.41889e-34	0.35271	0.416	0.292	2.33223e-30
YBX3	1.6893e-34	-0.381066	0.587	0.7	2.7767e-30
PIGX	1.72156e-34	-0.271102	0.166	0.314	2.82973e-30
GLOD4	2.76638e-34	-0.321222	0.282	0.435	4.5471e-30
UNC119B	2.95838e-34	-0.274578	0.142	0.284	4.8627e-30
RESF1	3.24962e-34	-0.327521	0.155	0.3	5.3414e-30
CHMP4BL1	3.60858e-34	-0.261466	0.116	0.252	5.93142e-30
MAP1LC3B	3.82382e-34	-0.305609	0.244	0.4	6.28521e-30
EPB41L5	4.12497e-34	-0.258771	0.047	0.155	6.78022e-30
ALDH2	4.39078e-34	-0.587573	0.426	0.533	7.21712e-30
CCPG1	8.39041e-34	-0.292112	0.274	0.439	1.37913e-29
APEX1	9.12227e-34	-0.279279	0.136	0.271	1.49943e-29
ATP6V0C	1.04606e-33	0.27275	0.907	0.864	1.71941e-29
NID1	4.0071e-42	0.250243	0.187	0.08	6.58648e-38
LAMA4	1.28979e-33	-0.271453	0.041	0.144	2.12003e-29
IFNGR1	1.35292e-33	-0.334825	0.2	0.348	2.22379e-29
EEF1D	1.36947e-33	-0.303871	0.748	0.82	2.251e-29
ZBTB1	1.86662e-33	0.290747	0.221	0.118	3.06817e-29
ANKRD13C	3.2018e-33	0.331929	0.585	0.472	5.2628e-29
DNMBP	3.22848e-33	-0.288129	0.062	0.174	5.30665e-29
COA5	4.29125e-33	-0.264102	0.188	0.338	7.05352e-29
ALKBH5	4.70282e-33	0.367154	0.438	0.317	7.73003e-29
PBXIP1	4.81478e-33	0.301169	0.348	0.224	7.91406e-29
CTDSPL	6.43373e-33	0.339371	0.343	0.222	1.05751e-28
TECR	7.09141e-33	-0.314813	0.396	0.549	1.16561e-28
NMD3	7.58986e-33	-0.271703	0.148	0.287	1.24754e-28
PPP2CB	7.88217e-33	0.356825	0.626	0.533	1.29559e-28
ARHGAP23	7.97196e-33	0.267874	0.206	0.106	1.31035e-28
AASDHPPT	9.06451e-33	-0.265301	0.155	0.294	1.48993e-28
OPHN1	9.23394e-33	-0.260197	0.065	0.179	1.51778e-28
AREG	1.06983e-32	-1.36042	0.12	0.241	1.75848e-28
DENND2C	1.09687e-32	0.340997	0.435	0.301	1.80293e-28
BAG1	1.23254e-32	-0.332727	0.318	0.471	2.02593e-28
NCOA1	1.28755e-32	-0.347518	0.299	0.447	2.11635e-28
TRMT6	1.39439e-32	-0.349153	0.085	0.204	2.29195e-28
MSMO1	1.49865e-32	-0.261777	0.037	0.136	2.46334e-28
TNRC6A	1.66871e-32	0.362148	0.532	0.416	2.74285e-28
DDB1	1.80299e-32	-0.285238	0.303	0.461	2.96358e-28
KANK1	1.96536e-32	0.353553	0.336	0.214	3.23047e-28
PPP2R1A	2.44859e-32	-0.260722	0.21	0.359	4.02474e-28
SLC16A1	2.50951e-32	0.36868	0.293	0.177	4.12488e-28
PABPN1	2.57564e-32	-0.278042	0.755	0.832	4.23358e-28
EIF1A	3.42431e-32	-0.328862	0.5	0.656	5.62855e-28
ETFA	3.89762e-32	-0.293844	0.324	0.48	6.40652e-28
CCSER2	4.32824e-32	0.270096	0.215	0.114	7.11433e-28
MAP7D1	4.9666e-32	0.347719	0.597	0.493	8.16359e-28
FAM92A	5.73621e-32	0.262301	0.225	0.125	9.42861e-28
CALR	5.89778e-32	-0.325819	0.846	0.902	9.69419e-28
SASH1	7.13181e-32	0.365872	0.377	0.257	1.17226e-27
MKNK2	8.42316e-32	-0.299202	0.177	0.324	1.38451e-27
IGSF3	8.65653e-32	0.320506	0.442	0.317	1.42287e-27
AABR07018038.1	8.94796e-32	-0.268493	0.163	0.306	1.47078e-27
MRPL32	9.31038e-32	-0.266657	0.14	0.275	1.53035e-27
KCNK1	9.73e-32	-0.31825	0.338	0.5	1.59932e-27
PSME4	1.02583e-31	-0.355175	0.621	0.745	1.68616e-27
SLC50A1	1.19657e-31	-0.26509	0.154	0.289	1.9668e-27
PLK3	1.50252e-31	-0.527884	0.554	0.668	2.46969e-27
CEP164	1.93466e-31	0.307736	0.274	0.166	3.17999e-27
CHI3L1	2.0243e-31	-0.878144	0.522	0.589	3.32735e-27
ND3	2.03281e-31	0.271661	0.953	0.925	3.34134e-27
EIF2S3	2.38168e-31	-0.30465	0.59	0.718	3.91477e-27
HNRNPLL	2.42317e-31	0.262621	0.278	0.168	3.98296e-27
KNG1	2.57507e-31	-0.330531	0.021	0.109	4.23264e-27
PNRC2	2.71218e-31	-0.282817	0.423	0.581	4.45801e-27
MICOS10	2.74637e-31	-0.316604	0.45	0.594	4.5142e-27
ZDHHC3	3.00288e-31	-0.254795	0.154	0.294	4.93584e-27
DHRS4	3.10393e-31	-0.258995	0.145	0.278	5.10193e-27
ANXA5	4.83632e-31	0.318399	0.472	0.358	7.94946e-27
TMBIM6	5.15617e-31	-0.291354	0.539	0.678	8.4752e-27
EPRS	5.84294e-31	0.323526	0.759	0.71	9.60405e-27
ADSS	6.03297e-31	0.382231	0.586	0.491	9.91639e-27
MERTK	6.50289e-31	-0.270989	0.064	0.174	1.06888e-26
NDUFC2	7.14017e-31	-0.301588	0.414	0.571	1.17363e-26
TSPAN12	7.60332e-31	-0.299972	0.217	0.363	1.24976e-26
YAP1	7.76978e-31	0.294398	0.259	0.154	1.27712e-26
TXNDC11	8.99223e-31	0.288419	0.258	0.152	1.47805e-26
PDIA3	1.06052e-30	-0.317468	0.791	0.847	1.74318e-26
EIF2A	1.15625e-30	-0.29275	0.276	0.429	1.90053e-26
P4HB	1.17898e-30	-0.291114	0.729	0.824	1.93789e-26
PDZD8	1.27426e-30	0.281506	0.375	0.253	2.0945e-26
PRDX5	1.33755e-30	0.385585	0.624	0.565	2.19853e-26
ATXN7	1.77793e-30	0.294908	0.255	0.149	2.92238e-26
AKIRIN1	1.78001e-30	0.366105	0.548	0.441	2.92579e-26
MRPL54	2.05924e-30	-0.288328	0.275	0.424	3.38477e-26
BCL2L1	2.23841e-30	-0.250577	0.092	0.208	3.67927e-26
CTSZ	2.27915e-30	-0.277944	0.192	0.33	3.74624e-26
OXA1L	2.33331e-30	-0.268662	0.309	0.463	3.83526e-26
MPZL3	2.79525e-30	-0.263655	0.083	0.195	4.59455e-26
ADIPOR1	3.06376e-30	-0.251346	0.28	0.436	5.0359e-26
MAP3K6	3.5428e-30	-0.266055	0.085	0.199	5.8233e-26
HMGN3	3.78437e-30	-0.274387	0.196	0.339	6.22036e-26
ABHD17B	3.93438e-30	-0.343583	0.212	0.348	6.46695e-26
MYC	4.16199e-30	0.278172	0.84	0.737	6.84106e-26
PRRG4	4.90857e-30	-0.277626	0.067	0.173	8.06821e-26
CALM2	4.93277e-30	0.334195	0.643	0.57	8.10799e-26
EFNA1	5.09557e-30	-0.372816	0.563	0.684	8.37559e-26
MAGT1	5.39336e-30	-0.28042	0.334	0.487	8.86507e-26
LPP	5.6086e-30	0.328252	0.313	0.204	9.21885e-26
CTSD	6.17563e-30	-0.346321	0.377	0.514	1.01509e-25
RORA	6.40914e-30	-0.253134	0.1	0.222	1.05347e-25
USP38	6.57947e-30	0.278177	0.246	0.143	1.08147e-25
SLC34A2	2.22406e-40	-0.301314	0.005	0.1	3.65569e-36
S100A16	8.41163e-30	-0.309872	0.607	0.739	1.38262e-25
YWHAH	9.42487e-30	-0.300406	0.482	0.627	1.54917e-25
SGCG	9.661e-30	-0.364834	0.087	0.197	1.58798e-25
RCL1	1.29132e-29	-0.32072	0.272	0.415	2.12255e-25
UFM1	1.40654e-29	-0.286229	0.321	0.47	2.31192e-25
DNAJC21	1.53445e-29	-0.275438	0.319	0.472	2.52217e-25
STK39	1.57944e-29	-0.25266	0.207	0.349	2.59613e-25
NBL1	1.64799e-29	0.258104	0.194	0.103	2.7088e-25
ACTR3	1.73206e-29	0.331604	0.66	0.592	2.84698e-25
FKBP3	2.12675e-29	-0.294466	0.299	0.452	3.49574e-25
BNIP2	2.24217e-29	0.335011	0.44	0.329	3.68546e-25
EPN2	2.36304e-29	-0.265806	0.149	0.279	3.88413e-25
COQ10B	2.3946e-29	0.491966	0.602	0.51	3.93601e-25
ACVR2A	2.44468e-29	0.289914	0.218	0.122	4.01832e-25
PRPF4B	2.49041e-29	-0.340904	0.817	0.892	4.09348e-25
ARHGAP21	2.76999e-29	0.323391	0.438	0.321	4.55304e-25
PVR	3.27204e-29	-0.379216	0.464	0.588	5.37825e-25
ACADL	3.65304e-29	-0.31628	0.433	0.573	6.0045e-25
TGOLN2	4.43653e-29	-0.278407	0.361	0.512	7.29233e-25
GRINA	4.56915e-29	-0.251944	0.215	0.359	7.51031e-25
PARD3	4.74438e-29	0.330648	0.468	0.358	7.79833e-25
CFDP1	5.54277e-29	-0.314328	0.491	0.642	9.11065e-25
SUPT4H1	5.69098e-29	-0.268779	0.307	0.451	9.35427e-25
IFT43	5.94324e-29	-0.269957	0.275	0.424	9.7689e-25
LTBP1	6.07317e-29	-0.315179	0.078	0.186	9.98247e-25
ARHGEF2	6.64911e-29	-0.260987	0.153	0.283	1.09291e-24
YES1	6.96499e-29	-0.256696	0.239	0.389	1.14483e-24
ST13	7.187e-29	-0.281926	0.52	0.665	1.18133e-24
ATP6V1F	7.56385e-29	-0.275701	0.351	0.501	1.24327e-24
MRPS6	7.91508e-29	-0.286772	0.338	0.493	1.301e-24
ZFP106	8.11477e-29	-0.286131	0.431	0.576	1.33382e-24
GDI2	8.71181e-29	-0.271343	0.451	0.601	1.43196e-24
IFNGR2	9.00863e-29	-0.254311	0.181	0.317	1.48075e-24
RPL36AL	9.70761e-29	-0.257189	0.82	0.86	1.59564e-24
RSU1	1.00537e-28	0.268829	0.232	0.135	1.65252e-24
NOL7	1.59427e-28	-0.290377	0.471	0.617	2.62049e-24
MDFIC	1.65973e-28	0.521315	0.613	0.551	2.72809e-24
LOC100910875	1.89648e-28	-0.257308	0.166	0.296	3.11725e-24
PFKFB3	2.41627e-28	0.272495	0.213	0.116	3.97163e-24
PKD2	2.7589e-28	0.270107	0.21	0.117	4.5348e-24
OLA1	2.92415e-28	-0.280043	0.274	0.414	4.80642e-24
RASA1	2.96134e-28	0.337102	0.603	0.502	4.86755e-24
GOLPH3	3.41348e-28	-0.329286	0.6	0.725	5.61073e-24
LAMP1	3.77826e-28	0.262172	0.832	0.799	6.21032e-24
DIAPH1	4.24107e-28	-0.274758	0.326	0.478	6.97105e-24
NSMCE4A	4.45987e-28	0.353676	0.423	0.322	7.33069e-24
CHIC2	4.90366e-28	-0.347065	0.52	0.65	8.06015e-24
NAA25	5.01523e-28	0.329079	0.315	0.21	8.24354e-24
CANX	5.36407e-28	-0.256725	0.85	0.905	8.81692e-24
HINT2	5.59406e-28	-0.269238	0.231	0.363	9.19496e-24
ABRACL	6.6598e-28	-0.300909	0.28	0.414	1.09467e-23
RBBP8	7.96989e-28	0.349339	0.376	0.268	1.31001e-23
CDC37	8.16365e-28	-0.290991	0.461	0.594	1.34186e-23
EIF3J	9.08661e-28	-0.279457	0.799	0.872	1.49357e-23
GNL2	9.21501e-28	-0.266763	0.19	0.326	1.51467e-23
CITED2	9.23871e-28	-0.408514	0.179	0.306	1.51857e-23
GADD45B	1.00633e-27	0.327604	0.763	0.667	1.6541e-23
UAP1	1.4653e-27	0.377409	0.466	0.366	2.40851e-23
ANKRD50	1.65335e-27	0.290341	0.318	0.207	2.71762e-23
PARVA	1.74199e-27	0.307317	0.408	0.298	2.86331e-23
ALDH1A3	2.09539e-27	-0.38777	0.029	0.111	3.4442e-23
RAB24	2.11913e-27	-0.276811	0.27	0.409	3.48322e-23
CDK2AP1	2.20055e-27	0.340151	0.619	0.557	3.61704e-23
UACA	2.21391e-27	-0.2529	0.065	0.165	3.63901e-23
ATXN10	2.58518e-27	-0.255031	0.246	0.381	4.24927e-23
LOC102550026	3.3288e-27	0.253582	0.213	0.12	5.47155e-23
BZW2	5.28434e-27	-0.309099	0.429	0.569	8.68587e-23
DNAJC3	6.12675e-27	-0.272782	0.402	0.544	1.00705e-22
ATP5PD	7.01569e-27	0.275495	0.814	0.773	1.15317e-22
ATP1A1	8.03388e-27	0.276693	0.785	0.744	1.32053e-22
ENO1	8.15507e-27	0.311547	0.75	0.723	1.34045e-22
RHOT1	8.31738e-27	0.273985	0.331	0.224	1.36713e-22
MYH14	8.60232e-27	-0.302578	0.148	0.265	1.41396e-22
LAMP2	8.69627e-27	0.272254	0.855	0.816	1.42941e-22
IRX1	1.03447e-26	-0.359047	0.201	0.327	1.70035e-22
PSMC1	1.10502e-26	-0.261367	0.252	0.391	1.81633e-22
RAB6A	1.20622e-26	0.305378	0.634	0.563	1.98267e-22
THSD7A	1.26794e-26	0.29303	0.186	0.102	2.08411e-22
CTSL	1.33142e-26	-0.273971	0.877	0.906	2.18846e-22
JUN	1.53205e-26	-0.591102	0.987	0.978	2.51823e-22
ALDH7A1	1.69535e-26	-0.306137	0.3	0.433	2.78665e-22
ADAMTS3	2.06768e-26	0.30132	0.322	0.209	3.39864e-22
SNRPD3	2.45655e-26	-0.262996	0.367	0.514	4.03784e-22
OSTC	3.57949e-26	-0.25849	0.284	0.426	5.8836e-22
GOLGA4	5.66616e-26	-0.267887	0.566	0.698	9.31347e-22
USP47	7.49263e-26	0.29042	0.547	0.453	1.23156e-21
TENT4A	7.78979e-26	0.272912	0.264	0.164	1.28041e-21
RASSF3	9.37223e-26	0.285667	0.342	0.234	1.54051e-21
SND1	9.3893e-26	-0.268985	0.228	0.359	1.54332e-21
PFDN1	1.07629e-25	-0.254877	0.566	0.688	1.76911e-21
CLDND1	1.19099e-25	0.30352	0.684	0.614	1.95763e-21
TANC2	1.3376e-25	-0.28579	0.22	0.347	2.19861e-21
ECI3	1.37913e-25	-0.262482	0.21	0.339	2.26687e-21
ST3GAL4	1.41881e-25	-0.282224	0.139	0.253	2.33209e-21
SSR2	1.75348e-25	-0.280415	0.494	0.61	2.8822e-21
CDC14A	1.75677e-25	0.255084	0.217	0.127	2.8876e-21
NF1	1.85406e-25	0.278581	0.454	0.346	3.04752e-21
LOC100910732	2.41063e-25	-0.250033	0.257	0.396	3.96236e-21
TWSG1	2.53798e-25	0.294165	0.349	0.245	4.17167e-21
SDCBP	2.96549e-25	-0.292426	0.664	0.772	4.87438e-21
LOC100363469	3.21295e-25	-0.276394	0.381	0.513	5.28112e-21
G3BP2	3.40288e-25	0.35279	0.394	0.299	5.59331e-21
CD44	4.34571e-25	0.25889	0.237	0.144	7.14305e-21
H3F3B	4.42971e-25	-0.364922	0.998	0.993	7.28112e-21
JTB	4.68063e-25	-0.259427	0.366	0.504	7.69355e-21
TNIK	4.69495e-25	0.257619	0.283	0.181	7.71709e-21
RASSF4	5.29734e-25	-0.376335	0.284	0.407	8.70724e-21
STAG2	8.99977e-25	-0.272074	0.473	0.606	1.47929e-20
U2AF1	1.81958e-24	0.285968	0.698	0.637	2.99084e-20
ZFP706	2.09546e-24	-0.258391	0.424	0.554	3.44431e-20
SEC11C	2.10037e-24	-0.287929	0.363	0.501	3.45238e-20
SRSF6	2.12049e-24	-0.310397	0.451	0.585	3.48545e-20
PTBP1	2.19607e-24	0.284401	0.614	0.541	3.60967e-20
CNP	3.45906e-24	-0.307271	0.17	0.281	5.68566e-20
KRAS	4.23105e-24	-0.325268	0.524	0.622	6.95457e-20
BTAF1	4.46134e-24	0.289626	0.539	0.45	7.3331e-20
FRMD4B	4.77623e-24	0.312034	0.405	0.295	7.85069e-20
ISYNA1	4.86898e-24	0.324611	0.303	0.207	8.00315e-20
FBXO32	5.2572e-24	-0.527855	0.592	0.661	8.64127e-20
TRAPPC10	5.42204e-24	0.30271	0.479	0.384	8.91221e-20
LRIG2	5.64817e-24	0.265318	0.207	0.121	9.2839e-20
ELOC	6.24206e-24	0.324806	0.41	0.322	1.02601e-19
GNAS.1	6.57631e-24	0.306614	0.501	0.419	1.08095e-19
BOLA2	9.35446e-24	-0.263476	0.565	0.685	1.53759e-19
SLBP	1.3986e-23	0.295502	0.279	0.186	2.29888e-19
SERTAD4	2.67629e-23	0.259377	0.365	0.256	4.39901e-19
ARL5B	2.89768e-23	0.265882	0.558	0.456	4.76292e-19
PCM1	3.24269e-23	0.294786	0.761	0.698	5.33002e-19
TOR1AIP1	3.30082e-23	-0.28257	0.256	0.379	5.42555e-19
ARL4A	3.81085e-23	-0.36522	0.293	0.417	6.26389e-19
RTRAF	5.04984e-23	-0.251279	0.447	0.58	8.30043e-19
CREBRF	5.06805e-23	-0.250926	0.287	0.418	8.33036e-19
AFF1	5.39645e-23	0.296722	0.304	0.207	8.87015e-19
LTBP3	5.5778e-23	0.281841	0.38	0.281	9.16824e-19
PCNA	5.81719e-23	0.364716	0.5	0.408	9.56171e-19
AABR07049994.1	6.44218e-23	-0.254187	0.579	0.685	1.0589e-18
CTDSPL2	6.74347e-23	0.29473	0.435	0.34	1.10842e-18
MAP4K5	7.28621e-23	0.261928	0.268	0.176	1.19763e-18
NOTCH1	7.7218e-23	-0.264743	0.204	0.326	1.26923e-18
TAF4B	8.86541e-23	0.255397	0.278	0.183	1.45721e-18
RCN1	8.92137e-23	0.306695	0.456	0.363	1.46641e-18
RSBN1	1.12436e-22	0.343071	0.509	0.421	1.84812e-18
TNFRSF21	1.29064e-22	-0.376699	0.356	0.465	2.12142e-18
ARFGEF1	1.33838e-22	-0.292847	0.415	0.546	2.19989e-18
UCK2	1.40628e-22	0.263035	0.24	0.15	2.31151e-18
CXXC5	1.52993e-22	0.271591	0.285	0.191	2.51474e-18
RABAC1	1.62826e-22	-0.25924	0.689	0.778	2.67637e-18
UBAP2	1.69736e-22	0.284775	0.44	0.35	2.78995e-18
SYAP1	2.45163e-22	0.287552	0.615	0.542	4.02974e-18
PTBP2	2.48308e-22	0.308444	0.298	0.206	4.08144e-18
GNL3	2.48771e-22	0.275801	0.711	0.676	4.08905e-18
DEK	2.72028e-22	0.278761	0.671	0.617	4.47132e-18
ATAD2	3.17181e-22	0.297855	0.262	0.171	5.21351e-18
SLC44A1	3.47368e-22	-0.270514	0.539	0.647	5.70968e-18
SLC6A6	3.93257e-22	0.289423	0.263	0.17	6.46397e-18
H3F3C	4.82087e-22	-0.276765	0.91	0.917	7.92407e-18
SLC39A14	6.30137e-22	0.25854	0.423	0.313	1.03576e-17
CXADR	7.5001e-22	-0.314802	0.25	0.364	1.23279e-17
GPATCH8	9.61361e-22	-0.252183	0.328	0.457	1.58019e-17
SERPINB9	1.19206e-21	-0.846406	0.182	0.267	1.95939e-17
NDUFB11	1.56276e-21	0.260583	0.682	0.626	2.56871e-17
RGD1309748	1.65746e-21	0.266573	0.462	0.367	2.72437e-17
NRDC	1.74808e-21	0.316565	0.543	0.466	2.87332e-17
CHKA	1.93592e-21	0.311622	0.617	0.549	3.18207e-17
NEK6	2.00408e-21	0.282964	0.251	0.166	3.2941e-17
ABI1	2.03153e-21	-0.252628	0.355	0.486	3.33923e-17
ATP6V1E1	2.54356e-21	-0.25574	0.382	0.512	4.18085e-17
DCTN3	2.547e-21	-0.251235	0.296	0.416	4.1865e-17
AHNAK	3.00977e-21	-0.471424	0.99	0.974	4.94716e-17
API5	3.46486e-21	0.267275	0.512	0.429	5.6952e-17
NDRG2	8.29287e-21	-0.284573	0.242	0.35	1.3631e-16
UHRF1BP1L	9.0226e-21	0.263974	0.507	0.414	1.48304e-16
UBE2E3	9.24985e-21	0.300977	0.496	0.42	1.5204e-16
EFEMP2	1.03031e-20	0.253619	0.25	0.165	1.69352e-16
SSR4	1.89625e-20	-0.276676	0.581	0.668	3.11687e-16
CKS1B	2.33866e-20	0.293777	0.402	0.315	3.84406e-16
STEAP4	2.44234e-20	-0.520173	0.5	0.578	4.01447e-16
ZBED3	2.57281e-20	0.272145	0.256	0.17	4.22892e-16
LOC103689983	2.71949e-20	0.311602	0.517	0.442	4.47002e-16
RCOR1	3.25019e-20	0.294041	0.403	0.317	5.34234e-16
NCOR2	3.70175e-20	0.275316	0.509	0.422	6.08457e-16
WNT4	4.18165e-20	-0.279148	0.122	0.217	6.87337e-16
SMARCA5	7.03877e-20	0.271076	0.628	0.566	1.15696e-15
RAP2C	7.30129e-20	-0.321149	0.234	0.34	1.20011e-15
BOD1L1	9.54925e-20	0.310453	0.627	0.562	1.56961e-15
LOC108349189	1.17163e-19	0.275433	0.46	0.381	1.92581e-15
BCL10	1.32393e-19	0.284042	0.531	0.458	2.17615e-15
HIVEP3	1.32397e-19	-0.270316	0.254	0.373	2.17622e-15
NDUFB8	1.85213e-19	0.262436	0.662	0.624	3.04434e-15
USP25	1.86944e-19	0.250064	0.626	0.556	3.0728e-15
AC134224.2	2.3649e-19	-0.656974	0.618	0.701	3.88718e-15
CMTM7	3.74967e-19	0.295207	0.353	0.274	6.16333e-15
ERP29	3.90245e-19	0.286795	0.495	0.418	6.41445e-15
MSRB1	3.98549e-19	0.293631	0.355	0.276	6.55096e-15
CP	4.42838e-19	-0.648775	0.666	0.658	7.27892e-15
PJA1	5.70146e-19	0.371062	0.261	0.182	9.3715e-15
EDF1	9.26863e-19	0.269646	0.723	0.702	1.52348e-14
ZFP36	1.12764e-18	-0.566443	0.511	0.584	1.85351e-14
IL6ST	1.29482e-18	0.266442	0.445	0.361	2.12829e-14
PTP4A1	1.69574e-18	0.270936	0.556	0.476	2.78728e-14
NDFIP2	3.6062e-18	-0.279936	0.554	0.647	5.92751e-14
LOC687679	3.75109e-18	0.255464	0.549	0.487	6.16566e-14
YTHDC1	4.38797e-18	-0.271603	0.452	0.559	7.21251e-14
TWISTNB	6.86478e-18	0.298441	0.513	0.444	1.12836e-13
FOXC1	9.56517e-18	0.256769	0.355	0.266	1.57223e-13
ZFP644	1.16133e-17	0.271678	0.433	0.35	1.90888e-13
NFKBIZ	1.3412e-17	-0.278195	0.258	0.366	2.20453e-13
CASP8AP2	1.37536e-17	0.314473	0.322	0.243	2.26068e-13
YY1	1.61368e-17	0.256781	0.637	0.585	2.65241e-13
DAB2IP	1.76476e-17	0.261964	0.369	0.286	2.90073e-13
NDUFB5	1.89505e-17	0.267517	0.577	0.532	3.1149e-13
PRMT1	4.37785e-17	0.29237	0.452	0.384	7.19587e-13
MAGOH	9.03991e-17	0.267492	0.572	0.517	1.48589e-12
RGD1560212	9.08706e-17	0.253521	0.425	0.347	1.49364e-12
UBN1	1.10689e-16	0.264967	0.454	0.377	1.8194e-12
PGK1	1.21893e-16	0.282855	0.506	0.454	2.00356e-12
TGIF1	1.60494e-16	-0.253265	0.511	0.617	2.63805e-12
RPIA	1.68533e-16	0.258635	0.34	0.262	2.77018e-12
SS18	2.47345e-16	0.265608	0.468	0.392	4.06561e-12
SUZ12	2.64896e-16	0.273577	0.467	0.398	4.3541e-12
FAM84A	3.29617e-16	-0.278853	0.118	0.2	5.41791e-12
GFPT1	4.18406e-16	0.254123	0.49	0.42	6.87734e-12
RAN	4.55433e-16	0.277565	0.688	0.677	7.48595e-12
RGD1308706	4.78151e-16	0.299559	0.431	0.357	7.85936e-12
GALNT7	4.84146e-16	-0.336844	0.214	0.303	7.9579e-12
TSC22D3	5.95643e-16	-0.255536	0.151	0.239	9.79059e-12
CHD2	1.07541e-15	-0.268995	0.51	0.608	1.76765e-11
GLRX5	1.41924e-15	0.267319	0.413	0.343	2.33281e-11
IVNS1ABP	1.48024e-15	-0.286182	0.361	0.464	2.43306e-11
FEM1B	1.52301e-15	0.274943	0.338	0.266	2.50337e-11
GLO1	1.55753e-15	0.264194	0.525	0.461	2.56011e-11
2021-03-02	2.14432e-15	0.270601	0.316	0.243	3.52463e-11
GATA3	2.29196e-15	-0.326442	0.376	0.466	3.76729e-11
CEBPZ	4.14006e-15	0.265165	0.487	0.414	6.80502e-11
KIDINS220	4.16676e-15	0.264743	0.458	0.39	6.8489e-11
BIRC3	4.66953e-15	0.281762	0.457	0.378	7.67531e-11
HSP90AA1	6.24246e-15	-0.30879	0.713	0.773	1.02607e-10
ING5	6.92935e-15	0.25534	0.386	0.314	1.13898e-10
MYL12A	9.36881e-15	-0.270837	0.917	0.916	1.53995e-10
TCF7L2	1.1713e-14	-0.323677	0.51	0.582	1.92527e-10
SOX9	2.76387e-14	-0.381783	0.495	0.573	4.54298e-10
PPP1R10	3.32435e-14	0.258164	0.452	0.383	5.46424e-10
S100A10	6.52889e-14	-0.301756	0.869	0.897	1.07315e-09
UBE2R2	1.27683e-13	0.260125	0.511	0.445	2.09872e-09
EMD	1.34207e-13	0.305175	0.362	0.3	2.20596e-09
KDM7A	2.79992e-13	0.254795	0.269	0.203	4.60223e-09
NDEL1	5.27369e-13	-0.257007	0.548	0.638	8.66837e-09
NRIP1	6.30454e-13	-0.270855	0.646	0.715	1.03628e-08
ZFAND2A	7.58759e-13	-0.310315	0.194	0.271	1.24717e-08
CLINT1	8.30443e-13	-0.263143	0.595	0.67	1.365e-08
LYSMD3	2.97599e-12	0.252864	0.374	0.31	4.89163e-08
HMGB2	1.24649e-11	0.302574	0.511	0.466	2.04886e-07
RABGEF1	2.77118e-11	0.285565	0.435	0.374	4.55498e-07
MARCKSL1	2.04236e-10	0.262134	0.546	0.506	3.35703e-06
NAMPT	3.09661e-10	-0.291505	0.425	0.502	5.08989e-06
CST3	2.50934e-09	0.252758	0.781	0.737	4.12461e-05
CEBPD	4.62264e-09	-0.352695	0.637	0.687	7.59823e-05
HSPB1	9.89018e-09	-0.499421	0.398	0.301	0.000162565
AC134224.1	1.53203e-06	-0.537922	0.994	0.988	0.025182
HES1	1.68543e-05	-0.415169	0.617	0.612	0.277033
ATF3	3.06993e-05	-0.495451	0.858	0.845	0.504604
TFAP2B	3.14816e-05	-0.268258	0.442	0.478	0.517463
HSPA1B	0.000114868	-0.807761	0.807	0.762	1
TPM4	0.000265336	0.257164	0.588	0.624	1
CD200	0.000859043	-0.740989	0.398	0.374	1
HSPA5	0.00892834	-0.25439	0.97	0.96	1
JUNB	0.0339033	-0.505654	0.845	0.808	1

## Sheet: SD Control cluster2
gene	p_val	avg_log2FC	pct.1	pct.2	p_val_adj
CLCA1	0	4.31272	0.844	0.028	0
CITED1	0	3.35352	0.895	0.033	0
BCHE	0	2.61671	0.8	0.015	0
ECHDC1	0	1.00893	0.614	0.085	0
LOC102552398	0	1.81812	0.496	0.009	0
AABR07064386.1	0	1.67095	0.769	0.004	0
RNASET2	0	1.395	0.914	0.523	0
HOPX	0	1.66317	0.701	0.026	0
APOE	0	-4.30934	0.273	0.931	0
FGG	0	1.61237	0.369	0.022	0
ISG20	0	0.767628	0.511	0.088	0
MFGE8	0	-2.29639	0.548	0.902	0
SLC6A14	0	1.45774	0.511	0.037	0
FURIN	0	1.38909	0.799	0.296	0
BCO2	0	1.44864	0.574	0.013	0
5330417C22RIK	0	1.40962	0.711	0.014	0
PAK1	0	0.566051	0.371	0.053	0
LEFTY1	0	1.40169	0.508	0.007	0
ACSM3	0	1.39949	0.465	0.008	0
IFITM1	0	1.58023	0.566	0.089	0
AADAT	0	1.3354	0.43	0.006	0
PLA2G16	0	1.11544	0.684	0.093	0
ZFAND5	0	-1.31605	0.829	0.951	0
GSTO1	0	0.839635	0.572	0.109	0
IQGAP2	0	1.16562	0.717	0.136	0
IL18	0	1.30569	0.573	0.045	0
PRLR	0	2.76059	0.944	0.12	0
CP	0	-1.81607	0.213	0.76	0
TNFSF10	0	1.04313	0.555	0.055	0
TIPARP	0	-1.7526	0.337	0.749	0
TMEM150C	0	1.29204	0.641	0.012	0
NRP1	0	1.23769	0.597	0.045	0
GPSM3	0	1.1382	0.572	0.018	0
MYB	0	1.04513	0.503	0.007	0
FDPS	0	1.56212	0.759	0.203	0
S100A6	0	4.8168	0.994	0.27	0
TXNIP	0	1.91557	0.684	0.24	0
RBP7	0	1.03768	0.435	0.014	0
CFI	0	1.05398	0.654	0.182	0
CLCA5	0	1.75712	0.485	0.074	0
PLAU	0	1.00246	0.291	0.025	0
MSLN	0	0.960292	0.308	0.003	0
TACSTD2	0	0.825856	0.407	0.056	0
CAPG	0	1.04064	0.778	0.302	0
ANXA4	0	1.17294	0.814	0.316	0
FBLN2	0	-2.02267	0.17	0.824	0
RARRES1	0	0.947706	0.485	0.005	0
CTSE	0	0.946775	0.506	0.003	0
LCN2	0	-2.45802	0.395	0.833	0
GSN	0	0.963729	0.798	0.245	0
CDO1	0	0.946692	0.455	0.025	0
RAB17	0	0.923439	0.473	0.009	0
THBS1	0	-2.48995	0.624	0.95	0
PRNP	0	-2.05608	0.114	0.634	0
TRMT6	0	1.00382	0.485	0.113	0
WFDC2	0	3.55134	0.975	0.208	0
PMEPA1	0	-2.06955	0.593	0.87	0
GGH	0	0.938161	0.597	0.136	0
MMP3	2.35074e-245	0.912291	0.21	0.015	3.8639e-241
NFIB	0	-1.37264	0.256	0.706	0
EPS15	0	1.92731	0.936	0.361	0
AMPD3	0	0.865239	0.454	0.025	0
RMT1	0	0.847094	0.281	0.004	0
WNT4	0	1.27666	0.687	0.089	0
AKR7A2	0	1.0635	0.722	0.226	0
MLPH	0	0.841159	0.465	0.028	0
TMSB4X	0	-2.60385	0.653	0.972	0
SMS	0	0.973565	0.571	0.085	0
TPH1	0	0.798595	0.263	0.002	0
NIPSNAP3B	0	0.798474	0.459	0.029	0
RSPO3	0	0.788363	0.322	0.002	0
HOMER2	0	0.777196	0.452	0.021	0
TMEM30B	0	0.919887	0.67	0.176	0
LGMN	0	1.15572	0.82	0.285	0
BSG	0	0.866243	0.948	0.813	0
PHLDA1	0	-1.98944	0.48	0.848	0
H3F3C	0	0.964853	0.965	0.904	0
TSTA3	0	0.82571	0.621	0.18	0
TSPO	0	1.098	0.895	0.524	0
ARHGAP8	0	0.639928	0.435	0.058	0
SYTL2	0	0.703989	0.335	0.005	0
AQP5	0	2.71986	0.876	0.102	0
KRT7	0	0.946112	0.535	0.097	0
KRT18	0	1.10248	0.987	0.592	0
ACRBP	0	0.702951	0.405	0.02	0
RAB3D	0	0.578973	0.415	0.07	0
DUSP10	7.3763e-293	0.63302	0.328	0.043	1.21244e-288
PGR	0	0.632115	0.356	0.019	0
PROM1	0	0.62911	0.353	0.017	0
SPDEF	0	0.612394	0.34	0.006	0
LAYN	0	0.609214	0.265	0.01	0
SPEF2	0	0.605433	0.259	0.002	0
TPM1	0	-2.75706	0.779	0.924	0
GSTA4	0	1.9761	0.814	0.063	0
CMTM8	0	1.39629	0.795	0.135	0
OLFML2A	0	0.601849	0.369	0.013	0
HSP90AB1	0	0.725176	0.993	0.998	0
NEXMIF	0	0.601777	0.258	0.005	0
TFAP2B	0	1.26395	0.817	0.394	0
DST	0	-2.13531	0.73	0.926	0
IGFBP5	0	-3.50123	0.306	0.977	0
SNORC	0	-2.13209	0.238	0.784	0
ST6GAL1	0	0.597883	0.367	0.045	0
TLL1	0	0.597783	0.259	0.005	0
MAN2A1	0	1.0968	0.836	0.347	0
SCNN1A	0	0.584409	0.354	0.015	0
AREG	0	3.48353	0.849	0.076	0
TBX3	0	0.55062	0.361	0.048	0
SPTSSB	0	0.544676	0.252	0.001	0
SERPINB5	0	0.735259	0.6	0.16	0
CD164L2	0	0.528372	0.381	0.048	0
BTG2	0	1.81657	0.99	0.918	0
CSRP1	0	-1.79487	0.386	0.779	0
RAB32	0	0.521142	0.281	0.011	0
TIFA	9.86581e-307	0.516935	0.324	0.037	1.62164e-302
PRSS22	0	0.966905	0.554	0.122	0
HID1	0	0.513442	0.332	0.028	0
EVPL	1.56134e-282	0.511475	0.316	0.041	2.56637e-278
SREBF1	0	0.830242	0.585	0.139	0
PHB	0	2.56529	0.967	0.506	0
TSPAN1	9.45951e-264	0.506004	0.286	0.034	1.55486e-259
CAPN8	0	0.501973	0.272	0.004	0
H3F3B	0	1.075	0.997	0.993	0
PAQR5	0	0.498133	0.289	0.013	0
SCARA3	0	0.86349	0.488	0.055	0
CLU	0	1.81853	0.982	0.765	0
LPAR6	0	0.621844	0.368	0.052	0
HEPACAM2	0	0.49796	0.266	0.001	0
SERPINB9	0	2.43277	0.867	0.113	0
SERPINB6B	0	1.09109	0.476	0.062	0
STC2	0	0.493673	0.248	0.002	0
LOC684797	0	1.73094	0.882	0.291	0
HIST1H4B	0	1.07445	0.668	0.13	0
DIP2C	0	0.680547	0.409	0.054	0
TKT	0	1.05729	0.892	0.514	0
JUND	0	1.62117	0.979	0.846	0
ESR1	0	0.489269	0.294	0.008	0
MSMO1	0	0.762202	0.392	0.056	0
RPRM	0	0.48682	0.246	0.003	0
SLC7A2	7.53338e-206	0.485747	0.269	0.042	1.23826e-201
GALNT7	0	1.26981	0.722	0.189	0
SFRP1	0	-1.76165	0.104	0.603	0
GAS6	0	-2.53597	0.218	0.929	0
NAXD	0	0.809209	0.604	0.15	0
APP	0	-1.24601	0.903	0.972	0
CD200	0	2.5826	0.96	0.249	0
COX17	0	0.989473	0.787	0.34	0
VILL	0	0.481953	0.263	0.005	0
PLG	0	0.477227	0.27	0.001	0
ALDH7A1	0	0.959814	0.784	0.323	0
PRDX2	0	1.00532	0.922	0.693	0
SIDT1	2.0863e-303	0.470904	0.267	0.021	3.42926e-299
PSMB9	0	1.1731	0.767	0.26	0
TTC9	8.44515e-300	0.470494	0.315	0.036	1.38813e-295
HSPA1B	0	1.8417	0.959	0.728	0
AGTR1A	0	0.469323	0.254	0.004	0
CEP85L	0	1.5271	0.825	0.251	0
HSPH1	0	1.20321	0.652	0.198	0
HSPB1	0	2.18664	0.723	0.229	0
ALDH2	0	1.73552	0.927	0.42	0
IGTP	1.00638e-245	0.45412	0.277	0.036	1.65418e-241
SCD2	7.71855e-307	1.04009	0.763	0.291	1.2687e-302
ENPP5	0	0.450664	0.292	0.025	0
BATF	4.49017e-205	0.444352	0.255	0.037	7.38049e-201
ENDOU	0	0.437474	0.266	0.011	0
GATA3	5.17504e-302	1.11729	0.803	0.369	8.50621e-298
ALCAM	9.56311e-301	0.906066	0.768	0.304	1.57189e-296
TMEM56	1.28694e-273	0.428368	0.262	0.024	2.11535e-269
DMXL2	1.96204e-223	0.42642	0.258	0.034	3.225e-219
SUCO	2.15001e-298	-1.26227	0.653	0.848	3.53397e-294
RGD1311251	0	0.42353	0.247	0.01	0
PPL	4.6502e-298	0.706645	0.521	0.123	7.64354e-294
VDAC1	2.43088e-297	0.978657	0.866	0.536	3.99563e-293
CREB3L4	9.30023e-297	0.603759	0.44	0.087	1.52868e-292
CTSD	9.47979e-297	0.95977	0.826	0.412	1.55819e-292
AHNAK	1.29896e-296	-1.10634	0.913	0.991	2.13511e-292
MYC	1.99335e-295	-1.33622	0.471	0.821	3.27647e-291
NUDT4	1.63752e-294	0.950789	0.822	0.348	2.69159e-290
TUBB6	2.01581e-294	-1.45268	0.297	0.7	3.31339e-290
SLC3A2	2.25784e-294	-1.2686	0.765	0.896	3.71121e-290
STX16	6.16198e-294	0.780643	0.611	0.184	1.01284e-289
TSPAN13	2.35013e-298	0.410635	0.248	0.017	3.86292e-294
FKBP4	4.44993e-293	0.953953	0.814	0.396	7.31435e-289
TMEM54	0	0.407146	0.273	0.017	0
CHI3L1	2.09962e-287	-1.9426	0.18	0.665	3.45115e-283
MAPK13	1.42921e-225	0.406992	0.3	0.048	2.34919e-221
TMEM63A	1.05705e-285	0.55304	0.413	0.077	1.73748e-281
CST6	1.17417e-283	0.58762	0.453	0.096	1.92998e-279
LPL	3.82637e-283	1.02091	0.752	0.299	6.2894e-279
SERINC2	5.15854e-246	0.401696	0.304	0.044	8.4791e-242
DNAJA1	1.52828e-282	1.36818	0.975	0.891	2.51203e-278
RAD54B	2.40059e-293	0.400657	0.183	0.003	3.94585e-289
FDFT1	3.72118e-282	0.57719	0.416	0.08	6.1165e-278
WNK4	0	0.399918	0.219	0.006	0
S100B	2.89565e-279	0.535389	0.353	0.054	4.75959e-275
PARK7	6.37361e-279	0.898962	0.837	0.453	1.04763e-274
YBX3	3.42684e-277	0.927645	0.906	0.627	5.6327e-273
TMEM47	1.03561e-276	-1.31778	0.148	0.598	1.70222e-272
AABR07025295.1	3.90892e-275	-1.61109	0.086	0.546	6.4251e-271
PPIC	1.13879e-274	0.572109	0.45	0.096	1.87182e-270
XBP1	5.93532e-274	0.685338	0.516	0.135	9.75589e-270
P4HA2	4.951e-224	0.392943	0.283	0.042	8.13796e-220
PDE4B	5.06616e-273	-1.82315	0.164	0.632	8.32725e-269
SLC1A5	0	0.383001	0.219	0.006	0
TIMM13	1.90542e-271	0.850793	0.754	0.332	3.13194e-267
MAD2L2	2.63285e-270	0.432224	0.346	0.054	4.32762e-266
EMP2	4.53761e-270	0.497008	0.355	0.058	7.45847e-266
TSPAN12	4.59462e-270	0.791336	0.689	0.256	7.55218e-266
CFH	3.6145e-269	0.734833	0.357	0.059	5.94115e-265
TGFBR3	1.26169e-268	-1.86311	0.059	0.521	2.07384e-264
TNFRSF21	4.94776e-267	0.965333	0.782	0.369	8.13264e-263
LYSMD2	3.18176e-281	0.374391	0.246	0.019	5.22987e-277
H3F3A	1.78203e-266	0.83832	0.944	0.808	2.92912e-262
DNPH1	3.66177e-266	0.541601	0.367	0.066	6.01886e-262
CRELD1	1.77e-264	0.527292	0.43	0.092	2.90934e-260
CD274	1.94496e-182	0.37302	0.218	0.03	3.19692e-178
NTAN1	1.48949e-263	0.752632	0.667	0.246	2.44828e-259
LDLR	1.7517e-263	0.810961	0.701	0.252	2.87927e-259
KLHL22	9.47752e-230	0.372088	0.271	0.037	1.55782e-225
TMEM176A	3.73468e-263	0.838336	0.799	0.376	6.13869e-259
CTNNBL1	1.00881e-262	0.744027	0.496	0.128	1.65818e-258
TGFB1	1.05708e-201	0.370247	0.277	0.046	1.73752e-197
SOCS5	6.91143e-260	-1.4509	0.177	0.597	1.13603e-255
FBXO32	3.0491e-259	-1.57079	0.35	0.714	5.0118e-255
EIF2AK3	1.885e-257	0.554719	0.384	0.074	3.09838e-253
ARFGEF3	2.49145e-286	0.369617	0.228	0.013	4.0952e-282
KRT17	5.20967e-254	-4.42664	0.045	0.49	8.56314e-250
ACSL3	4.69315e-253	0.766463	0.62	0.207	7.71413e-249
PLIN2	1.60793e-252	-2.00158	0.308	0.704	2.64296e-248
IFRD1	1.05609e-251	-1.44704	0.689	0.887	1.73589e-247
ZKSCAN1	4.41091e-183	0.36793	0.274	0.05	7.25021e-179
MYLK	3.02906e-250	-3.04558	0.016	0.46	4.97886e-246
ETS2	3.66227e-250	0.987542	0.932	0.618	6.01968e-246
NEDD4	1.635e-248	-0.719349	0.974	0.987	2.68745e-244
STEAP4	1.32441e-247	-1.5668	0.227	0.638	2.17694e-243
ERG28	1.95772e-247	0.547512	0.43	0.101	3.2179e-243
ANPEP	0	0.361041	0.226	0.006	0
IGF2BP2	5.05864e-305	0.360727	0.243	0.014	8.31488e-301
SHISA8	5.36257e-299	0.352303	0.177	0.001	8.81446e-295
PTPRU	9.38444e-256	0.350422	0.202	0.011	1.54252e-251
KLHL13	1.14768e-203	0.343658	0.247	0.034	1.88644e-199
PSME2	1.16368e-242	0.826082	0.76	0.363	1.91274e-238
KLF13	1.04435e-241	-1.1026	0.519	0.79	1.7166e-237
EPDR1	5.05761e-272	0.342043	0.237	0.018	8.3132e-268
FABP5	3.82281e-241	-2.1556	0.325	0.697	6.28355e-237
LY6E	2.34851e-240	0.589252	0.473	0.124	3.86024e-236
JUNB	5.44439e-240	1.44743	0.947	0.785	8.94894e-236
ACP5	6.70023e-240	0.521591	0.419	0.097	1.10132e-235
EIF4G2	3.40307e-238	-0.723688	0.942	0.97	5.59362e-234
GCNT3	2.28342e-263	0.340599	0.153	0	3.75325e-259
ZFP36L2	1.95058e-235	-1.91639	0.554	0.79	3.20617e-231
CLCN3	3.97405e-235	0.604223	0.531	0.159	6.53215e-231
TECPR1	9.43693e-161	0.337704	0.211	0.033	1.55115e-156
RND3	1.1153e-233	-1.34658	0.352	0.708	1.83322e-229
POR	1.16461e-233	0.504437	0.398	0.089	1.91427e-229
PRKAB1	2.33776e-233	0.506863	0.411	0.094	3.84258e-229
NRG1	3.01171e-233	-2.54783	0.028	0.451	4.95034e-229
AABR07039806.1	7.37419e-234	0.33587	0.159	0.005	1.2121e-229
VIM	8.88487e-233	-2.99674	0.035	0.456	1.46041e-228
LBP	1.91062e-232	-1.80763	0.21	0.612	3.14048e-228
TRPM3	7.69945e-232	0.515516	0.321	0.055	1.26556e-227
AC134224.3	9.67914e-231	0.582486	0.994	0.997	1.59096e-226
PLEK2	1.24034e-230	0.451542	0.351	0.066	2.03875e-226
FBP2	0	0.335292	0.198	0.003	0
INSIG1	1.02886e-229	0.999148	0.617	0.235	1.69114e-225
TOR1AIP2	1.16979e-227	0.629341	0.509	0.152	1.92278e-223
MGAT4B	1.69396e-226	0.545524	0.462	0.124	2.78435e-222
LOC684871	4.04142e-226	-1.94338	0.098	0.509	6.64288e-222
TPPP3	6.17712e-219	0.333159	0.16	0.007	1.01533e-214
COL4A1	2.35246e-225	-3.81922	0.001	0.414	3.86674e-221
CACYBP	4.26848e-225	0.851441	0.807	0.435	7.0161e-221
SDF2	5.31386e-225	0.760228	0.751	0.359	8.73439e-221
FAT1	1.73722e-224	-1.48348	0.237	0.597	2.85547e-220
SMIM31	0	0.329422	0.197	0.001	0
TCEA3	7.70372e-233	0.3287	0.224	0.021	1.26626e-228
ANGPTL4	7.48195e-222	-1.78805	0.133	0.54	1.22981e-217
REM2	2.37702e-220	0.568186	0.35	0.071	3.90711e-216
FGFR2	8.65551e-220	0.690229	0.708	0.268	1.42271e-215
ABRACL	1.64584e-219	0.711399	0.712	0.316	2.70527e-215
TPM2	3.79575e-219	-4.2255	0.02	0.424	6.23908e-215
DOCK5	1.49297e-184	0.325884	0.254	0.042	2.45399e-180
CALD1	6.50641e-219	-1.63569	0.712	0.827	1.06946e-214
PRDX3	7.37422e-219	0.604881	0.555	0.186	1.2121e-214
LOC103690028	3.41542e-218	-1.51277	0.395	0.695	5.61393e-214
MYH11	9.39296e-218	-4.36862	0.012	0.415	1.54392e-213
MTSS1	1.92994e-217	0.81757	0.886	0.482	3.17224e-213
ACTA2	5.09707e-216	-3.20414	0.005	0.405	8.37805e-212
TRIB1	6.37553e-216	-1.17705	0.424	0.727	1.04795e-211
PCK2	2.23931e-215	0.510334	0.405	0.1	3.68075e-211
AABR07021544.1	6.14486e-215	-1.34885	0.213	0.575	1.01003e-210
AABR07041096.1	9.39283e-215	0.500667	0.388	0.089	1.5439e-210
EXOSC5	1.2811e-214	0.516466	0.447	0.123	2.10575e-210
FOS	1.06995e-213	1.38086	0.924	0.703	1.75867e-209
TAGLN	1.21551e-213	-3.72499	0.021	0.417	1.99793e-209
APH1B	3.08518e-213	0.59057	0.534	0.174	5.07112e-209
SPARC	1.08542e-212	-2.67866	0.002	0.399	1.78411e-208
BST2	4.71239e-212	0.568512	0.532	0.172	7.74576e-208
MRPS24	1.71994e-211	0.655316	0.564	0.198	2.82707e-207
ATF3	2.92559e-211	1.14489	0.948	0.825	4.80879e-207
PTS	4.80058e-211	0.406219	0.298	0.052	7.89072e-207
DCTN3	6.93862e-211	0.718005	0.706	0.323	1.1405e-206
GSTZ1	3.45014e-192	0.32275	0.237	0.034	5.67099e-188
COA3	4.0987e-210	0.52832	0.48	0.142	6.73704e-206
CENPL	1.75948e-209	0.664805	0.362	0.082	2.89206e-205
PRDX6	2.28976e-208	0.737978	0.77	0.396	3.76368e-204
CD81	2.77544e-208	-0.993024	0.669	0.812	4.562e-204
COL17A1	3.11854e-208	-2.1767	0	0.39	5.12594e-204
PDK4	7.75753e-208	-2.34928	0.279	0.618	1.27511e-203
MTCL1	4.27198e-207	0.423782	0.323	0.062	7.02185e-203
COL14A1	7.05055e-207	-1.59065	0.033	0.423	1.1589e-202
HMGCR	8.76959e-207	0.663593	0.492	0.156	1.44146e-202
TCF7L2	3.93804e-206	-1.14606	0.294	0.629	6.47296e-202
SOX15	1.58918e-261	0.321868	0.203	0.011	2.61213e-257
CNN1	1.86596e-205	-2.64098	0.002	0.388	3.06709e-201
PLEKHH3	2.81335e-205	0.445559	0.371	0.085	4.62431e-201
SNX24	8.81033e-267	0.318827	0.191	0.007	1.44815e-262
PGPEP1	3.62814e-204	0.496268	0.413	0.108	5.96357e-200
AVPI1	5.3404e-204	0.494762	0.409	0.106	8.77802e-200
GDE1	1.34372e-170	0.313591	0.241	0.041	2.20867e-166
MYL9	3.98769e-203	-2.7363	0.008	0.391	6.55457e-199
PTGES	1.01695e-202	0.694966	0.537	0.182	1.67155e-198
FLNA	1.3685e-202	-1.95872	0.071	0.45	2.2494e-198
DCLK1	1.00097e-201	-1.38679	0.056	0.44	1.6453e-197
REXO5	1.13241e-241	0.311869	0.172	0.006	1.86133e-237
MDK	5.4834e-201	-2.46567	0.033	0.413	9.01307e-197
MACF1	9.07127e-200	-1.08413	0.752	0.858	1.49105e-195
TMED3	1.33655e-199	0.713157	0.717	0.351	2.19689e-195
IGFBP2	1.69289e-199	-3.03785	0.001	0.379	2.7826e-195
AMDHD2	2.84172e-199	0.379763	0.312	0.061	4.67094e-195
GDF15	3.43192e-199	1.16596	0.312	0.067	5.64104e-195
TMEM98	1.64948e-198	0.43042	0.384	0.095	2.71125e-194
BCKDHB	5.58873e-198	0.589608	0.599	0.225	9.18619e-194
ARG1	5.59232e-197	0.340327	0.299	0.055	9.1921e-193
NCOA7	7.70189e-197	-1.24849	0.254	0.585	1.26596e-192
GCSH	1.16183e-196	0.356133	0.297	0.056	1.90969e-192
GCC2	1.53698e-196	0.732499	0.647	0.262	2.52633e-192
UQCC3	2.08344e-196	0.497886	0.476	0.147	3.42455e-192
SMIM22	9.45475e-195	0.620681	0.68	0.281	1.55408e-190
STIM1	8.36384e-194	0.620591	0.692	0.294	1.37476e-189
NEDD9	1.10094e-193	-1.27595	0.052	0.424	1.80961e-189
RGD1309350	1.56464e-193	0.379381	0.327	0.069	2.5718e-189
TOR1AIP1	4.44079e-193	0.719657	0.657	0.288	7.29933e-189
CBLC	1.01053e-192	0.388767	0.357	0.082	1.66101e-188
KRT5	1.75761e-192	-2.29499	0.005	0.373	2.88898e-188
MSX2	5.24921e-237	0.310693	0.178	0.008	8.62812e-233
HIF1A	2.4902e-192	-1.3196	0.393	0.657	4.09314e-188
ERBB4	4.65649e-283	0.310387	0.171	0.002	7.65388e-279
NF1X	5.87727e-192	-0.993075	0.426	0.68	9.66046e-188
DYNLL1	4.93462e-191	0.713977	0.909	0.64	8.11103e-187
CALM3	9.06366e-191	0.605471	0.548	0.2	1.48979e-186
RGD1562114	2.73298e-190	0.391969	0.337	0.076	4.49221e-186
CFAP298	3.66463e-190	0.568461	0.605	0.238	6.02355e-186
SH3GLB2	4.53106e-190	0.388882	0.325	0.07	7.44771e-186
COL4A2	4.66543e-190	-1.90807	0.001	0.365	7.66856e-186
FNDC1	4.06224e-119	0.310281	0.18	0.033	6.6771e-115
MRPS12	5.8563e-189	0.501566	0.459	0.143	9.626e-185
SIGMAR1	4.11645e-188	0.469021	0.445	0.133	6.7662e-184
PRXL2B	7.08076e-161	0.306654	0.245	0.046	1.16386e-156
RT1-S3	5.25998e-187	-1.19959	0.286	0.61	8.64583e-183
CD99	9.86627e-187	-0.907451	0.578	0.762	1.62172e-182
CPNE8	2.7289e-186	-1.17721	0.268	0.594	4.4855e-182
SLC25A39	4.85124e-186	0.615255	0.592	0.236	7.97399e-182
CDK2AP2	5.19547e-185	0.538716	0.514	0.175	8.5398e-181
MPPED2	1.02821e-245	0.29752	0.181	0.008	1.69007e-241
OGFRL1	2.21472e-184	-1.16859	0.167	0.519	3.64034e-180
RPL18	3.63039e-184	0.507462	0.978	0.961	5.96728e-180
LOC102549542	1.49135e-246	0.296062	0.18	0.007	2.45133e-242
PWWP3B	5.63408e-188	0.294494	0.173	0.014	9.26074e-184
ACTG2	1.1935e-182	-2.45745	0.001	0.355	1.96176e-178
SLC44A4	3.55179e-154	0.292993	0.239	0.045	5.83808e-150
BAIAP2L1	1.64661e-181	0.651192	0.604	0.244	2.70652e-177
CYB5A	1.75673e-181	0.555283	0.574	0.216	2.88753e-177
CCS	3.99194e-180	0.378034	0.364	0.093	6.56155e-176
DNPEP	9.11532e-180	0.587882	0.573	0.221	1.49829e-175
JUN	1.03661e-179	0.937662	0.988	0.977	1.70388e-175
EMP1	2.40966e-179	-1.88893	0.155	0.518	3.96075e-175
RASSF6	1.61215e-144	0.289718	0.182	0.026	2.64989e-140
TIMP3	1.86541e-178	-1.09114	0.096	0.451	3.06617e-174
KRT15	7.06708e-178	-3.18069	0.04	0.392	1.16162e-173
PLA2G12A	1.41977e-177	0.59867	0.612	0.254	2.33368e-173
OLA1	1.93023e-177	0.634829	0.69	0.32	3.17272e-173
ITPR2	2.40285e-177	-1.09025	0.148	0.498	3.94956e-173
LRBA	5.49787e-177	0.597621	0.512	0.177	9.03684e-173
CTSL	1.30888e-176	-0.991374	0.845	0.913	2.15141e-172
DHRS4	5.03522e-176	0.532025	0.528	0.191	8.27639e-172
GPX1	5.42905e-176	0.638044	0.772	0.413	8.92372e-172
HINT1	8.96312e-176	0.699224	0.865	0.596	1.47327e-171
INPP5F	2.55016e-175	0.385149	0.315	0.07	4.1917e-171
ZFP36	3.91028e-173	1.08232	0.795	0.52	6.42732e-169
MACC1	8.30596e-173	0.570512	0.438	0.137	1.36525e-168
GP2	1.6526e-172	0.794776	0.395	0.111	2.71639e-168
NDUFA4	2.07406e-172	0.609194	0.941	0.797	3.40913e-168
ARRB2	5.35606e-183	0.285696	0.186	0.019	8.80375e-179
DSC2	5.89419e-172	0.484775	0.411	0.119	9.68829e-168
LGALS7	2.22571e-171	-2.63135	0.043	0.381	3.65839e-167
STAT3	5.24938e-171	-0.761734	0.878	0.929	8.62841e-167
PRELP	5.89156e-171	-0.96532	0.064	0.406	9.68396e-167
COL16A1	6.72678e-171	-1.03379	0.15	0.485	1.10568e-166
STC1	3.4213e-179	0.285043	0.143	0.008	5.62359e-175
CISD1	1.54705e-170	0.652573	0.777	0.431	2.54289e-166
P2RX4	3.72361e-170	0.488608	0.461	0.151	6.1205e-166
CEBPB	3.92063e-170	-1.11129	0.795	0.888	6.44434e-166
MSRB2	4.99979e-170	0.33108	0.273	0.055	8.21815e-166
RGL3	6.47076e-170	0.389732	0.334	0.08	1.0636e-165
KRT23	3.03106e-169	-1.23283	0.087	0.433	4.98215e-165
MICOS10	5.84918e-169	0.696681	0.823	0.509	9.61429e-165
RBPMS	9.72905e-169	-1.11692	0.03	0.366	1.59916e-164
SVIP	3.35209e-168	0.317073	0.27	0.053	5.50983e-164
CPQ	4.03032e-168	0.35563	0.298	0.065	6.62464e-164
PLEKHH2	3.06922e-167	0.384063	0.282	0.058	5.04488e-163
OAT	3.41184e-167	-0.946245	0.113	0.448	5.60804e-163
COPS4	5.80051e-167	0.567138	0.669	0.309	9.5343e-163
RSPH9	1.61472e-166	0.299617	0.262	0.051	2.65411e-162
PCP4	2.68431e-166	-1.93981	0.004	0.333	4.41221e-162
CYB561D2	4.49182e-166	0.333872	0.285	0.061	7.3832e-162
CHD3	1.05417e-165	0.495335	0.443	0.143	1.73273e-161
PMP22	1.90137e-165	-1.19887	0.126	0.467	3.12528e-161
MGST3	2.09896e-165	0.661497	0.776	0.421	3.45005e-161
PLCL2	1.94828e-192	0.282283	0.164	0.011	3.20239e-188
BSPRY	3.62568e-165	0.367767	0.359	0.095	5.95954e-161
GRB14	5.43912e-165	0.441454	0.341	0.088	8.94028e-161
SCAP	6.6235e-165	0.392125	0.349	0.092	1.08871e-160
PSME1	1.00344e-164	0.62588	0.925	0.734	1.64936e-160
TIMM10B	2.60371e-164	0.365727	0.362	0.098	4.27971e-160
SIRT5	2.8306e-164	0.403488	0.423	0.13	4.65266e-160
CASK	3.60763e-164	0.502354	0.434	0.141	5.92987e-160
SMAGP	3.78182e-164	0.612359	0.777	0.414	6.21618e-160
UPF3B	2.07846e-163	0.58684	0.699	0.33	3.41636e-159
PLET1	2.45586e-163	0.658093	0.833	0.419	4.0367e-159
SH2D4A	4.20033e-163	0.529387	0.477	0.165	6.90408e-159
FAM129A	4.52148e-163	-1.09718	0.058	0.39	7.43195e-159
BAZ1A	1.18149e-162	-1.07572	0.491	0.7	1.94202e-158
SEMA5A	4.3805e-162	-1.35945	0.001	0.323	7.20022e-158
VWA1	2.03361e-161	-0.94774	0.078	0.405	3.34264e-157
RBP1	2.81429e-161	-1.30347	0.024	0.351	4.62586e-157
MAN1C1	4.70863e-251	0.281979	0.179	0.007	7.73958e-247
CECR2	3.64135e-161	0.304814	0.259	0.051	5.98529e-157
ITGA6	4.94284e-161	-1.32624	0.583	0.728	8.12455e-157
FUT1	5.66341e-151	0.278812	0.174	0.022	9.30895e-147
MRPS21	8.00101e-161	0.584093	0.653	0.307	1.31513e-156
BICD1	3.31643e-161	0.278161	0.194	0.027	5.45121e-157
TMSB10	1.03477e-160	-0.928179	0.931	0.949	1.70084e-156
B2M	1.04936e-160	-0.579233	0.971	0.985	1.72483e-156
PLXDC2	4.07677e-160	-0.983054	0.17	0.486	6.70099e-156
JAM3	4.50164e-160	-1.21865	0.001	0.319	7.39935e-156
TOP1	4.97605e-160	-0.891902	0.786	0.863	8.17913e-156
CNN3	5.43617e-160	0.681645	0.726	0.347	8.93544e-156
HACD3	9.20795e-160	0.392607	0.359	0.099	1.51351e-155
FBXO6	4.52769e-159	0.532303	0.56	0.229	7.44216e-155
PDPN	1.50184e-158	-1.63343	0.001	0.317	2.46857e-154
PPIL1	1.7733e-158	0.412164	0.366	0.105	2.91478e-154
MAFB	5.11946e-158	-1.35279	0.121	0.45	8.41486e-154
SDF4	7.70911e-158	0.612748	0.748	0.407	1.26715e-153
ETFB	2.1447e-157	0.546214	0.622	0.278	3.52524e-153
PRPF4B	1.26885e-156	0.673296	0.965	0.858	2.08561e-152
RASSF4	6.2567e-156	-1.00156	0.121	0.442	1.02841e-151
TNFRSF11A	8.28495e-156	-0.93615	0.118	0.44	1.3618e-151
TAF10	5.5371e-155	0.490432	0.579	0.233	9.10132e-151
ROGDI	8.34791e-155	0.377578	0.319	0.082	1.37215e-150
TMEM205	1.14838e-154	0.467767	0.496	0.181	1.8876e-150
PSMB10	1.47616e-154	0.502588	0.53	0.208	2.42637e-150
TAGLN2	1.71049e-154	0.631171	0.945	0.774	2.81154e-150
MMP15	4.23686e-172	0.278087	0.175	0.018	6.96412e-168
CRISPLD2	5.4809e-154	-1.45162	0.016	0.328	9.00896e-150
ANAPC13	6.14673e-154	0.627116	0.737	0.405	1.01034e-149
CYP51	7.35425e-154	0.753191	0.671	0.337	1.20882e-149
FUCA1	2.48122e-153	0.615796	0.785	0.459	4.07838e-149
ADD3	3.63776e-153	0.530015	0.591	0.245	5.97938e-149
ALAD	7.60796e-153	0.390583	0.358	0.103	1.25052e-148
DTX3L	9.09474e-153	0.53191	0.534	0.211	1.4949e-148
GTF2F2	9.7223e-153	0.732724	0.522	0.213	1.59805e-148
STRBP	1.01937e-152	0.540674	0.593	0.248	1.67554e-148
OSMR	1.28351e-152	-1.16275	0.347	0.608	2.10971e-148
GLS2	1.53486e-152	0.314066	0.258	0.054	2.52286e-148
ECI1	2.58024e-152	0.554479	0.671	0.314	4.24115e-148
CKB	3.39305e-152	-1.54848	0.048	0.363	5.57716e-148
IL33	4.01902e-152	1.3079	0.552	0.249	6.60606e-148
RSRP1	5.14733e-152	0.788446	0.932	0.774	8.46067e-148
LMNA	7.28406e-152	-0.878874	0.9	0.95	1.19728e-147
GPR37	2.2554e-139	0.276242	0.176	0.026	3.7072e-135
ADPGK	8.52916e-151	0.400527	0.403	0.128	1.40194e-146
GNB2	1.20304e-150	0.565625	0.91	0.702	1.97744e-146
TEAD2	4.38917e-150	0.328969	0.275	0.063	7.21448e-146
HPF1	5.55313e-150	0.415969	0.316	0.083	9.12768e-146
SHROOM3	8.22817e-150	-1.76502	0.2	0.487	1.35246e-145
HINT2	1.72066e-149	0.528171	0.61	0.277	2.82825e-145
HIGD2A	2.44411e-149	0.579075	0.708	0.373	4.01739e-145
HMGCS1	4.99703e-149	0.834133	0.547	0.238	8.21361e-145
UXS1	1.10268e-148	0.41579	0.42	0.14	1.81247e-144
DDX5	6.41544e-148	0.478031	0.995	0.992	1.05451e-143
KRT14	1.33213e-147	-1.24708	0.004	0.304	2.18963e-143
LALBA	1.76401e-147	-2.61244	0.302	0.559	2.8995e-143
MRPS14	3.61474e-147	0.435638	0.478	0.179	5.94155e-143
EPB41L3	3.62913e-147	0.273958	0.179	0.025	5.9652e-143
ZBTB8OS	5.356e-147	0.395784	0.444	0.153	8.80366e-143
ANXA8	8.67505e-147	-1.22572	0.159	0.465	1.42592e-142
GLG1	1.05519e-146	0.565136	0.746	0.395	1.73442e-142
FAM241B	1.1903e-146	0.363574	0.393	0.123	1.9565e-142
TMEM42	1.62454e-146	0.379009	0.387	0.122	2.67025e-142
ID4	2.37947e-146	-1.40163	0.012	0.311	3.91114e-142
MTFR1L	2.92664e-146	0.416575	0.424	0.142	4.81051e-142
NFS1	3.13211e-146	0.384858	0.436	0.148	5.14825e-142
GATD3A	7.94633e-146	0.606745	0.754	0.438	1.30614e-141
NDRG1	2.62213e-145	-1.5807	0.291	0.557	4.30999e-141
PRAG1	3.77071e-145	0.553458	0.373	0.118	6.19792e-141
OLAH	7.63645e-145	-2.25457	0.237	0.517	1.2552e-140
NCEH1	1.12797e-108	0.272952	0.187	0.04	1.85405e-104
RASL10A	2.40498e-144	0.557766	0.509	0.201	3.95306e-140
CLDN8	2.48612e-144	0.400912	0.393	0.124	4.08644e-140
CD14	2.79677e-144	-1.64275	0.355	0.601	4.59705e-140
PTN	3.67676e-144	-1.59454	0.003	0.297	6.04349e-140
FTH1	5.87931e-144	-1.35328	0.986	0.987	9.66382e-140
LAMB1	6.02596e-144	-0.970172	0.008	0.303	9.90488e-140
EGFL8	6.30368e-144	0.328085	0.308	0.08	1.03614e-139
FRMD6	7.50036e-144	-0.985327	0.161	0.458	1.23283e-139
EBPL	3.09913e-125	0.270592	0.22	0.048	5.09403e-121
FOXN3	9.85784e-144	-0.937964	0.369	0.611	1.62033e-139
IL17B	1.63929e-143	-2.20908	0.002	0.295	2.6945e-139
SPINT1	1.7174e-143	0.514496	0.623	0.278	2.82289e-139
NT5E	1.98147e-143	-1.14919	0.019	0.316	3.25695e-139
CENPV	1.00025e-142	0.310183	0.271	0.064	1.64411e-138
MRPL32	3.95383e-142	0.479067	0.498	0.194	6.4989e-138
AGPS	7.12171e-142	0.459196	0.448	0.161	1.1706e-137
SYF2	2.18281e-141	0.632991	0.819	0.527	3.58788e-137
IAH1	3.07088e-141	0.530042	0.536	0.233	5.04761e-137
TFAP2C	5.95382e-141	-1.06452	0.278	0.539	9.7863e-137
S100A10	7.54974e-141	-0.967524	0.874	0.896	1.24095e-136
PMVK	9.33398e-141	0.364655	0.367	0.113	1.53423e-136
FERMT2	1.88577e-140	-1.01127	0.396	0.608	3.09964e-136
CIAO2A	3.84828e-140	0.409412	0.429	0.148	6.32542e-136
KIT	5.12052e-140	-1.3399	0.167	0.458	8.4166e-136
UQCR10	8.01023e-140	0.60153	0.784	0.478	1.31664e-135
NUDT14	1.398e-139	0.382385	0.403	0.134	2.29789e-135
BTC	6.63268e-108	0.269594	0.141	0.021	1.09021e-103
PSMA4	3.1772e-139	0.588542	0.823	0.532	5.22237e-135
RPL41	3.89443e-139	0.433477	0.985	0.986	6.40127e-135
MINDY1	6.78575e-139	0.308012	0.269	0.064	1.11537e-134
ASAH1	7.88571e-139	0.509113	0.634	0.297	1.29617e-134
CCND1	1.08511e-138	0.546894	0.87	0.534	1.78359e-134
PLCB4	1.62805e-138	0.417027	0.339	0.1	2.67603e-134
AIG1	2.24151e-138	0.418907	0.447	0.161	3.68437e-134
FGD6	2.5719e-138	-0.841112	0.088	0.386	4.22743e-134
P3H4	2.75685e-138	0.368077	0.328	0.094	4.53143e-134
RNPEP	3.97626e-138	0.427948	0.465	0.174	6.53577e-134
MTHFD1L	4.97967e-138	0.314447	0.267	0.063	8.18509e-134
TST	6.94353e-138	0.339453	0.331	0.095	1.14131e-133
CEMIP2	1.01876e-137	0.558681	0.472	0.183	1.67454e-133
BTRC	6.16154e-133	0.266156	0.219	0.044	1.01277e-128
DAD1	1.20847e-137	0.600681	0.825	0.545	1.98636e-133
RTN1	1.31808e-137	-0.812202	0.081	0.381	2.16653e-133
TIMM8B	8.31402e-137	0.509778	0.595	0.27	1.36658e-132
NEXN	1.75223e-136	-1.14804	0.001	0.281	2.88014e-132
LNX1	3.21859e-210	0.265166	0.154	0.006	5.2904e-206
PLPP3	2.53111e-135	-1.05019	0.046	0.336	4.16039e-131
NANS	5.45879e-135	0.375695	0.355	0.111	8.97261e-131
TAF3	1.26713e-134	0.559275	0.888	0.649	2.08279e-130
OSBPL9	3.49067e-134	0.413932	0.441	0.162	5.73762e-130
CPM	1.05901e-133	-1.06535	0.101	0.395	1.74069e-129
ZDHHC18	1.88004e-133	0.356088	0.314	0.089	3.09023e-129
PSMD8	2.06947e-133	0.577318	0.738	0.414	3.40159e-129
HPN	2.11993e-133	0.3116	0.304	0.083	3.48453e-129
SLC44A1	3.28479e-133	0.601352	0.837	0.579	5.39921e-129
HMGN3	4.62097e-133	0.490582	0.58	0.252	7.59549e-129
COX1	5.51322e-133	0.331951	0.987	0.993	9.06208e-129
NTM	5.35697e-190	0.263834	0.117	0.001	8.80525e-186
ABHD2	9.95971e-133	0.398698	0.286	0.076	1.63708e-128
TLE2	1.06228e-132	0.37101	0.314	0.089	1.74607e-128
TF	1.28081e-132	-2.53048	0.466	0.638	2.10527e-128
CST3	1.57717e-132	-1.28635	0.677	0.761	2.59239e-128
CASP3	2.56153e-132	0.393291	0.389	0.129	4.21038e-128
PELO	3.42007e-132	-0.811069	0.116	0.401	5.62158e-128
SRPRA	3.6109e-132	0.545514	0.777	0.456	5.93523e-128
PPP1R12A	9.62331e-132	-1.17624	0.625	0.731	1.58178e-127
SMARCA4	1.37457e-131	0.502509	0.643	0.313	2.25938e-127
TMEM63B	2.45411e-131	0.481918	0.58	0.26	4.03383e-127
ENPP3	4.4041e-131	-1.32637	0.233	0.492	7.23902e-127
PPP1CB	4.79344e-131	-0.734573	0.753	0.824	7.87898e-127
BMPR1B	8.69417e-131	0.307469	0.281	0.072	1.42906e-126
CD302	1.32057e-130	-0.804038	0.046	0.327	2.17061e-126
CGGBP1	1.50636e-130	0.574862	0.743	0.42	2.476e-126
LMO4	2.01555e-130	-0.891263	0.45	0.654	3.31296e-126
PYCR2	2.80017e-130	0.395453	0.373	0.125	4.60263e-126
SECTM1B	8.00354e-130	-1.33821	0.178	0.458	1.31554e-125
COL5A2	9.42511e-130	-0.960887	0.002	0.271	1.54921e-125
HSP90AA1	1.00658e-129	0.707188	0.909	0.729	1.65451e-125
HEBP2	1.01834e-129	0.309712	0.254	0.061	1.67385e-125
GSTT2	1.30021e-129	0.325191	0.285	0.076	2.13715e-125
OGT	2.45496e-129	0.590778	0.564	0.25	4.03521e-125
MYO5C	3.0991e-129	0.470174	0.562	0.237	5.09399e-125
HSPA8	4.20587e-128	0.552095	0.97	0.928	6.91318e-124
LRRFIP1	5.34157e-128	0.522355	0.754	0.388	8.77994e-124
DYNLT3	1.17129e-127	0.482372	0.604	0.285	1.92525e-123
MT2A	1.46415e-127	-2.13874	0.482	0.648	2.40662e-123
ENAH	2.66858e-127	0.395397	0.511	0.208	4.38635e-123
DENND2C	2.80495e-127	-0.925375	0.096	0.378	4.61049e-123
BCL2L11	2.99299e-127	-1.03877	0.158	0.438	4.91958e-123
CCDC125	3.34065e-127	0.381183	0.32	0.095	5.49102e-123
TMED1	4.33009e-127	0.353997	0.396	0.138	7.11737e-123
BHLHE40	4.44942e-127	0.589372	0.633	0.302	7.31351e-123
DPH1	6.32916e-127	0.324461	0.293	0.082	1.04032e-122
MSRB3	7.60058e-127	-0.937631	0.007	0.274	1.24931e-122
MPDZ	1.66692e-126	0.419865	0.469	0.18	2.73992e-122
TMED4	2.20174e-126	0.399217	0.45	0.172	3.619e-122
SRP14	2.22132e-126	0.559332	0.827	0.547	3.65119e-122
LAD1	4.54471e-126	0.378069	0.476	0.182	7.47015e-122
TECR	4.89163e-126	0.54799	0.769	0.464	8.04037e-122
PATZ1	6.83284e-126	0.286599	0.251	0.061	1.12311e-121
RNF7	8.88612e-126	0.492495	0.615	0.296	1.46061e-121
TRIM29	9.29472e-126	-0.795752	0.135	0.411	1.52777e-121
MAL2	1.1031e-125	0.313591	0.34	0.103	1.81316e-121
CHD7	2.96208e-125	-0.905833	0.442	0.636	4.86877e-121
MCF2L	3.55148e-120	0.262065	0.204	0.042	5.83757e-116
PCCB	5.99176e-125	0.379196	0.445	0.172	9.84865e-121
TNFRSF19	1.52554e-124	0.37448	0.268	0.071	2.50753e-120
GADD45GIP1	1.70309e-124	0.433766	0.503	0.213	2.79937e-120
CROT	1.89513e-124	0.305243	0.261	0.066	3.11503e-120
CPT1A	4.03883e-124	0.362814	0.384	0.132	6.63862e-120
MGP	5.01882e-124	-1.75026	0.118	0.404	8.24943e-120
SPTBN2	5.39927e-124	0.308662	0.252	0.063	8.87477e-120
TMEM14A	2.51866e-165	0.261986	0.213	0.032	4.13992e-161
JAG2	6.78817e-124	-0.948352	0.005	0.266	1.11577e-119
PHLDA3	6.829e-124	-1.07184	0.018	0.284	1.12248e-119
MIEN1	7.7515e-124	0.437662	0.512	0.219	1.27411e-119
BLVRB	1.27143e-123	0.307034	0.348	0.112	2.08985e-119
PRR27	3.0147e-123	-2.53631	0.243	0.494	4.95526e-119
ATP8B1	6.54679e-123	0.342519	0.39	0.135	1.0761e-118
PDIA3	1.9517e-122	0.52456	0.933	0.814	3.20802e-118
ESD	1.95547e-122	0.396067	0.459	0.181	3.21421e-118
SEC61B	2.53116e-122	0.58703	0.811	0.541	4.16046e-118
SVIL	2.94745e-122	-1.17704	0.112	0.381	4.84472e-118
HTATIP2	1.14021e-135	0.261141	0.214	0.041	1.87417e-131
CXCL1	3.18532e-122	-2.43345	0.362	0.604	5.23571e-118
XDH	4.21292e-122	-1.05393	0.146	0.417	6.92478e-118
IRF6	6.83679e-122	-0.909362	0.564	0.711	1.12376e-117
AABR07005588.1	7.32303e-122	0.354761	0.366	0.123	1.20369e-117
AP3S2	7.62108e-122	0.373044	0.378	0.133	1.25268e-117
LRRC8C	1.10234e-121	-0.905553	0	0.255	1.81191e-117
ARHGAP35	1.62831e-121	0.466349	0.536	0.237	2.67645e-117
BECN1	2.39345e-121	0.476733	0.584	0.274	3.93411e-117
DUSP4	2.9644e-121	0.282752	0.283	0.077	4.87258e-117
ENO1	3.1347e-121	-0.719763	0.666	0.742	5.1525e-117
SNRNP70	3.30301e-121	0.598121	0.904	0.686	5.42916e-117
AKAP2	5.51855e-121	-0.920005	0.01	0.269	9.07085e-117
ITM2C	6.24985e-121	0.548154	0.824	0.535	1.02729e-116
DAB2	1.54864e-120	-0.963719	0.141	0.41	2.54549e-116
MPZL2	2.0142e-120	0.529335	0.777	0.459	3.31075e-116
SLC39A14	2.55494e-120	-0.825456	0.114	0.383	4.19956e-116
SPCS1	2.61539e-120	0.55162	0.795	0.512	4.29891e-116
NOP16	2.77568e-120	0.454282	0.517	0.227	4.56239e-116
NGRN	3.19155e-120	0.334962	0.359	0.121	5.24595e-116
RGD1310507	5.76104e-124	0.260327	0.217	0.046	9.46942e-120
AZIN1	5.21054e-120	-1.3093	0.478	0.631	8.56456e-116
AASDHPPT	9.73985e-120	0.434681	0.5	0.215	1.60094e-115
ARFIP2	1.13692e-119	0.366741	0.366	0.126	1.86875e-115
HAGH	1.15006e-119	0.271277	0.267	0.071	1.89035e-115
TOR1AIP2.1	1.32677e-119	0.365072	0.352	0.118	2.1808e-115
POP5	1.72756e-119	0.340791	0.36	0.123	2.83959e-115
PPP1CA	2.1028e-119	0.555444	0.814	0.533	3.45638e-115
CSRP2	1.15458e-137	0.258737	0.171	0.024	1.89779e-133
CISD3	4.28772e-119	0.266254	0.233	0.056	7.04773e-115
CABLES1	4.77233e-119	0.287763	0.274	0.075	7.84429e-115
NTPCR	5.01232e-119	0.302185	0.286	0.082	8.23875e-115
DGAT2	5.63805e-119	0.265201	0.239	0.058	9.26726e-115
ALPL	1.21092e-118	-0.989897	0.052	0.315	1.99039e-114
SSR2	1.30514e-118	0.542569	0.811	0.538	2.14527e-114
THOP1	1.36813e-118	0.28142	0.267	0.072	2.24879e-114
CTTNBP2NL	2.50184e-118	-0.900601	0.205	0.47	4.11227e-114
SMIM14	5.83199e-118	0.48647	0.666	0.349	9.58604e-114
HSD17B12	6.70086e-118	0.405531	0.471	0.193	1.10142e-113
PPP1R1B	1.52441e-117	0.26651	0.234	0.056	2.50568e-113
EFNB2	1.54814e-117	-0.889367	0.139	0.414	2.54468e-113
UBL7	2.27353e-117	0.272311	0.266	0.072	3.737e-113
MRPL54	2.67614e-117	0.472149	0.657	0.337	4.39877e-113
MRPL23	2.70856e-117	0.519175	0.718	0.415	4.45206e-113
PGLS	3.80565e-117	0.479523	0.607	0.302	6.25535e-113
HDAC1	5.38884e-117	0.501626	0.624	0.313	8.85764e-113
SKP1	5.84107e-117	0.603018	0.895	0.702	9.60096e-113
TMEM179B	8.48193e-117	0.38697	0.553	0.249	1.39417e-112
CSN1S1	1.01149e-116	-2.59411	0.346	0.547	1.66259e-112
CCDC107	1.11422e-116	-1.22868	0.301	0.512	1.83144e-112
FUCA2	1.16551e-116	0.301079	0.353	0.118	1.91574e-112
HIVEP3	1.98952e-116	-0.94208	0.134	0.398	3.27017e-112
FBXO22	5.68855e-116	0.43134	0.381	0.139	9.35027e-112
SND1	5.8082e-116	0.446051	0.584	0.277	9.54693e-112
POF1B	7.15166e-116	0.361977	0.32	0.101	1.17552e-111
LMO1	7.67954e-116	-0.789115	0.009	0.257	1.26229e-111
2021-03-08	9.89308e-116	0.336496	0.314	0.098	1.62613e-111
TXN1	1.03534e-115	0.539914	0.899	0.713	1.70178e-111
ERGIC2	3.34031e-115	0.413647	0.524	0.236	5.49046e-111
PSMB5	4.47196e-115	0.539553	0.807	0.533	7.35056e-111
MPP7	6.85603e-115	0.321591	0.301	0.091	1.12693e-110
RDH11	2.40505e-114	0.275452	0.285	0.083	3.95318e-110
FUBP1	4.37778e-114	0.497814	0.631	0.324	7.19577e-110
YWHAE	5.21006e-114	0.487404	0.921	0.758	8.56377e-110
ELF3	5.22945e-114	0.419424	0.707	0.353	8.59564e-110
ATG3	5.88237e-114	0.470656	0.59	0.287	9.66885e-110
ERAP1	6.77903e-114	0.435051	0.575	0.268	1.11427e-109
BLOC1S1	1.16987e-113	0.472476	0.62	0.313	1.92291e-109
SOD2	1.19001e-113	-1.26591	0.733	0.772	1.95602e-109
NOCT	3.00102e-113	-0.884016	0.174	0.428	4.93277e-109
TM4SF1	3.56893e-113	-1.30629	0.128	0.407	5.86626e-109
IDH2	3.5874e-113	0.427043	0.539	0.245	5.89661e-109
SMARCD2	4.44231e-113	0.40807	0.472	0.196	7.30182e-109
BTN1A1	5.89841e-113	-0.902114	0.121	0.379	9.69522e-109
CXCL14	6.27656e-113	-1.86606	0	0.24	1.03168e-108
PNISR	6.9174e-113	0.575769	0.884	0.673	1.13701e-108
TP53I3	1.56246e-112	0.292529	0.315	0.099	2.56822e-108
LMOD1	1.67042e-112	-0.885428	0.005	0.247	2.74567e-108
MET	2.13194e-112	-0.887104	0.185	0.44	3.50426e-108
GPR108	2.69483e-112	0.329301	0.366	0.13	4.42949e-108
RABEP1	5.04333e-112	0.27594	0.294	0.088	8.28973e-108
PLEKHB1	6.84876e-112	-0.692526	0.073	0.331	1.12573e-107
PXDC1	9.27214e-112	-0.914364	0.057	0.313	1.52406e-107
WDR61	9.52135e-112	0.346859	0.413	0.159	1.56502e-107
LPIN2	9.97536e-112	-0.84537	0.258	0.496	1.63965e-107
IL4R	1.9466e-111	0.476205	0.365	0.133	3.19962e-107
COMMD1	3.14366e-111	0.448685	0.604	0.301	5.16723e-107
GRN	3.42136e-111	0.395493	0.516	0.23	5.62369e-107
PIK3CA	3.68935e-111	0.584247	0.583	0.291	6.06418e-107
UNC119B	4.24347e-111	0.433291	0.481	0.206	6.97499e-107
UBE2Q2	6.45806e-111	0.537494	0.572	0.284	1.06151e-106
PIGT	7.04678e-111	0.379167	0.521	0.235	1.15828e-106
ITGB6	7.18241e-111	-0.938011	0.031	0.281	1.18057e-106
IFITM3	1.22208e-110	-0.667015	0.946	0.964	2.00873e-106
ADI1	4.18476e-110	0.388934	0.501	0.22	6.87849e-106
NPAS2	1.7829e-109	0.298312	0.28	0.082	2.93056e-105
TRIM35	1.87944e-109	0.326556	0.349	0.121	3.08923e-105
ACTN1	2.40816e-109	-1.07001	0.42	0.59	3.9583e-105
KDELC2	8.79107e-109	0.382641	0.499	0.216	1.44499e-104
NT5DC2	7.58609e-144	0.258532	0.193	0.031	1.24693e-139
HYOU1	5.16596e-108	0.381589	0.47	0.197	8.49129e-104
LAMTOR4	5.37834e-108	0.436262	0.577	0.285	8.84038e-104
PRKAR2B	5.50947e-108	0.29342	0.283	0.085	9.05592e-104
MCM8	3.05939e-122	0.253847	0.121	0.012	5.02872e-118
C1QBP	8.16528e-108	0.52116	0.758	0.476	1.34213e-103
FAM184A	8.27692e-108	0.358017	0.381	0.141	1.36048e-103
VRK3	9.23925e-108	0.266562	0.308	0.098	1.51866e-103
GGCX	9.27173e-108	0.302062	0.359	0.129	1.52399e-103
POLR2J	1.24622e-107	0.397267	0.475	0.206	2.0484e-103
MGST2	1.51934e-107	0.349168	0.646	0.31	2.49734e-103
IMP3	1.58066e-107	0.379481	0.458	0.194	2.59813e-103
MUC15	1.6297e-107	-1.01638	0.137	0.387	2.67874e-103
RELN	2.6692e-107	-0.958552	0.002	0.232	4.38737e-103
CRABP2	3.64803e-107	0.305302	0.377	0.137	5.99627e-103
BOK	4.46898e-107	0.405494	0.304	0.1	7.34566e-103
SRSF3	6.46802e-107	0.619765	0.91	0.736	1.06315e-102
BCL3	6.58119e-107	0.468946	0.405	0.162	1.08175e-102
AABR07005618.1	8.12864e-107	0.305973	0.295	0.093	1.3361e-102
LAMTOR1	9.00284e-107	0.385779	0.498	0.222	1.4798e-102
KTN1	1.02904e-106	0.481462	0.944	0.818	1.69143e-102
CCPG1	1.38635e-106	0.459602	0.662	0.351	2.27874e-102
PIGX	1.64413e-106	0.382547	0.519	0.233	2.70246e-102
VPS37B	2.88693e-106	0.337343	0.428	0.169	4.74524e-102
LYPD3	3.05023e-106	0.311224	0.385	0.143	5.01366e-102
RAB25	3.31205e-106	0.495391	0.738	0.435	5.44402e-102
BAX	3.46527e-106	0.375955	0.484	0.213	5.69587e-102
POLR2E	1.02802e-105	0.474669	0.66	0.36	1.68975e-101
MED29	1.10081e-105	0.321322	0.379	0.142	1.8094e-101
MRPS25	1.2434e-105	0.388334	0.454	0.193	2.04378e-101
STARD3	1.81349e-105	0.366731	0.487	0.212	2.98083e-101
SERPINB1A	3.54162e-105	-1.18531	0.011	0.242	5.82135e-101
TMEM208	5.46086e-105	0.433865	0.6	0.305	8.97602e-101
IFITM2	6.12809e-105	0.462406	0.93	0.829	1.00727e-100
PARD6G	6.76078e-105	-0.702964	0.022	0.257	1.11127e-100
MPV17L2	2.80762e-104	0.287879	0.293	0.094	4.61488e-100
RASEF	4.67278e-104	0.343126	0.442	0.177	7.68066e-100
CEP126	5.66702e-104	0.265891	0.224	0.058	9.31487e-100
ITGA8	2.05013e-103	-0.872695	0.092	0.339	3.36979e-99
ACAA2	2.05749e-103	0.526857	0.782	0.503	3.38189e-99
EVA1B	2.27808e-103	-0.892561	0.459	0.615	3.74447e-99
ATP6V1F	2.75809e-103	0.489455	0.717	0.417	4.53347e-99
ESRP2	3.28605e-103	0.299305	0.256	0.075	5.40129e-99
EML2	4.04465e-103	0.319049	0.327	0.114	6.64819e-99
MESD	4.12318e-103	0.431684	0.622	0.321	6.77728e-99
MFAP3L	5.77364e-103	0.289573	0.212	0.053	9.49014e-99
CFAP20	8.20587e-103	0.392181	0.505	0.228	1.3488e-98
MERTK	1.29156e-102	0.365551	0.328	0.114	2.12293e-98
ARPC5L	3.03611e-102	0.428393	0.591	0.301	4.99045e-98
SFXN3	3.24264e-102	0.306557	0.323	0.112	5.32993e-98
KLHL29	3.42231e-102	-0.75755	0.002	0.224	5.62525e-98
SULT5A1	5.43892e-102	-0.727419	0.034	0.268	8.93994e-98
SAE1	5.49527e-102	0.346472	0.404	0.162	9.03257e-98
WWTR1	6.18936e-102	-0.741357	0.228	0.464	1.01734e-97
SPINT2	7.47036e-102	0.346872	0.971	0.949	1.2279e-97
LCP1	8.38353e-102	0.299685	0.3	0.097	1.378e-97
TLN1	9.22537e-102	-1.00246	0.65	0.708	1.51637e-97
LAMTOR2	1.15998e-101	0.483744	0.764	0.485	1.90666e-97
DAP3	1.38776e-101	0.381524	0.559	0.266	2.28107e-97
SMIM26	2.43637e-101	0.333084	0.366	0.14	4.00466e-97
PMPCB	2.47885e-101	0.36235	0.496	0.224	4.07449e-97
DNASE2	3.10594e-101	0.349165	0.382	0.147	5.10523e-97
IVD	3.86126e-101	0.259155	0.32	0.11	6.34676e-97
RNF5	8.39326e-101	0.373389	0.466	0.205	1.3796e-96
NECAP2	8.99086e-101	0.374743	0.503	0.228	1.47783e-96
AC125248.1	1.17964e-100	-1.10924	0.138	0.382	1.93898e-96
VAPB	2.27882e-100	0.2856	0.291	0.094	3.7457e-96
TRAPPC6A	2.39982e-100	0.416425	0.604	0.31	3.94458e-96
CRB3	3.09407e-100	0.333254	0.43	0.174	5.08572e-96
COL18A1	3.55229e-100	-0.81857	0.012	0.234	5.8389e-96
MRPS18B	8.34181e-100	0.294222	0.316	0.11	1.37114e-95
IFI30	1.02643e-99	0.418567	0.579	0.292	1.68714e-95
FKBP10	1.0135e-98	0.25413	0.296	0.097	1.66589e-94
LIMA1	1.21e-98	-0.796472	0.635	0.73	1.98888e-94
GNPNAT1	1.72205e-98	0.309228	0.334	0.12	2.83054e-94
TUSC3	2.37855e-98	0.427165	0.664	0.366	3.90963e-94
2021-09-08	7.97889e-98	0.279262	0.274	0.086	1.31149e-93
SLC20A1	9.20081e-98	-1.08885	0.336	0.541	1.51234e-93
STK40	9.55055e-98	-0.770165	0.363	0.553	1.56982e-93
ADAMTS3	1.81354e-97	-0.715418	0.044	0.272	2.98091e-93
PRPSAP1	1.86217e-97	0.349558	0.505	0.231	3.06086e-93
SINHCAF	2.21275e-97	0.255927	0.234	0.066	3.63711e-93
MRPS23	2.25293e-97	0.383527	0.526	0.251	3.70314e-93
PAM16	2.2545e-97	0.314099	0.421	0.175	3.70573e-93
WDR18	2.84427e-97	0.256117	0.274	0.087	4.67513e-93
TUBA4A	2.89207e-97	0.486161	0.645	0.356	4.7537e-93
MRPL27	3.09517e-97	0.379637	0.514	0.244	5.08753e-93
AXL	3.14095e-97	-0.665661	0	0.211	5.16278e-93
IRS2	3.84309e-97	-0.932865	0.228	0.452	6.31689e-93
SESN2	4.97354e-97	-0.988377	0.113	0.346	8.17501e-93
ULK1	5.38903e-97	0.35394	0.444	0.19	8.85795e-93
PARP14	6.23001e-97	0.393845	0.488	0.223	1.02403e-92
GHR	7.44884e-97	-0.651979	0.035	0.257	1.22437e-92
HDGFL3	1.58083e-96	-0.709197	0.005	0.216	2.59841e-92
COL9A2	2.08066e-96	-0.663657	0.004	0.215	3.41999e-92
NDRG2	2.11083e-96	-0.689254	0.138	0.372	3.46956e-92
RBX1	2.81253e-96	0.331564	0.39	0.16	4.62295e-92
PAK4	2.85741e-96	0.251353	0.305	0.104	4.69673e-92
DPM2	3.31786e-96	0.300914	0.38	0.149	5.45356e-92
CSN1S2B	3.77999e-96	-1.0387	0.12	0.353	6.21316e-92
TMEM160	5.35005e-96	0.3527	0.466	0.207	8.79388e-92
SSR4	5.36431e-96	0.482516	0.833	0.611	8.81731e-92
LEO1	9.41404e-96	0.30951	0.344	0.13	1.54739e-91
GCDH	9.95325e-96	0.304899	0.402	0.165	1.63602e-91
KLHDC10	1.18583e-95	0.331277	0.332	0.123	1.94915e-91
GPM6B	1.78034e-95	-0.63138	0.01	0.222	2.92635e-91
MRPS16	2.3557e-95	0.309241	0.363	0.141	3.87206e-91
FHOD3	3.53439e-95	-0.740228	0.002	0.211	5.80947e-91
MLLT3	4.31102e-95	0.289794	0.332	0.121	7.08602e-91
CACNA2D1	5.54746e-95	-0.703705	0.002	0.21	9.11836e-91
FYN	5.58876e-95	-0.634704	0.082	0.312	9.18625e-91
SQLE	8.82554e-95	0.329208	0.323	0.117	1.45065e-90
PKP4	9.26919e-95	-0.7267	0.153	0.385	1.52358e-90
MRPS18A	1.12685e-94	0.346582	0.492	0.227	1.85221e-90
CAV1	2.64003e-94	-0.992181	0.044	0.265	4.33942e-90
LAMTOR5	2.85703e-94	0.400747	0.551	0.276	4.69609e-90
MRPS28	3.09718e-94	0.320232	0.42	0.179	5.09083e-90
DLL1	5.11806e-94	-0.84723	0.001	0.207	8.41256e-90
CPD	5.39367e-94	0.308368	0.458	0.2	8.86558e-90
CAMTA1	8.24602e-94	0.296521	0.368	0.144	1.3554e-89
NEWGENE-619861	1.56187e-93	-0.502205	0.916	0.928	2.56725e-89
COPS7A	1.98274e-93	0.350832	0.468	0.213	3.25903e-89
CYB561	2.5215e-93	0.317199	0.43	0.183	4.14459e-89
XPC	2.65269e-93	0.290179	0.334	0.122	4.36022e-89
BAZ1B	3.02173e-93	0.377935	0.534	0.258	4.96682e-89
NFKB1	4.23673e-93	-0.85087	0.373	0.551	6.96392e-89
TIMM17A	4.24684e-93	0.349451	0.445	0.197	6.98053e-89
FSTL1	5.14645e-93	-1.16803	0.278	0.469	8.45921e-89
SRA1	5.50453e-93	0.261208	0.344	0.13	9.0478e-89
KHDRBS3	7.52965e-93	0.293314	0.285	0.096	1.23765e-88
RCBTB2	8.23019e-93	0.261587	0.2	0.052	1.3528e-88
PBX2	1.03541e-92	0.301464	0.326	0.12	1.7019e-88
FOSL1	1.56211e-92	-0.817768	0.335	0.542	2.56764e-88
TMED9	2.42001e-92	0.444104	0.848	0.613	3.97777e-88
PDLIM3	2.59786e-92	-0.707784	0.018	0.228	4.2701e-88
SMIM8	2.92354e-92	0.270001	0.268	0.086	4.80542e-88
LASP1	3.85856e-92	0.299491	0.381	0.152	6.34231e-88
HADH	4.19618e-92	0.314941	0.385	0.158	6.89726e-88
RPS19BP1	4.32996e-92	0.403204	0.637	0.341	7.11715e-88
SPCS2	5.19356e-92	0.476681	0.823	0.593	8.53666e-88
TXNRD1	5.62548e-92	-1.03852	0.497	0.629	9.24661e-88
DSC3	5.63007e-92	-0.761723	0	0.201	9.25414e-88
DBNL	7.88639e-92	0.300879	0.342	0.131	1.29629e-87
RHOQ	8.91511e-92	-0.780221	0.442	0.597	1.46538e-87
IDI1	9.84725e-92	0.699417	0.528	0.27	1.61859e-87
EIF2B3	1.00425e-91	0.294104	0.327	0.122	1.65068e-87
TRPS1	1.1665e-91	0.484205	0.894	0.634	1.91737e-87
AEBP1	1.32186e-91	-0.782374	0.013	0.22	2.17274e-87
PAM	1.60931e-91	0.325071	0.436	0.19	2.64522e-87
COMT	1.61313e-91	-1.04382	0.228	0.431	2.6515e-87
CIR1	1.76854e-91	0.361926	0.431	0.188	2.90695e-87
CLPP	2.45293e-91	0.297053	0.321	0.119	4.03188e-87
SNX2	3.2857e-91	0.38764	0.505	0.241	5.4007e-87
PPP1R14B	3.53432e-91	0.479699	0.823	0.577	5.80936e-87
BOLA3	4.54915e-91	0.265229	0.304	0.108	7.47744e-87
YTHDC1	5.54148e-91	0.5239	0.758	0.489	9.10853e-87
MRPS35	5.65323e-91	0.361448	0.509	0.243	9.29222e-87
GLRX2	7.34017e-91	0.293251	0.323	0.121	1.2065e-86
CYB5B	7.4193e-91	0.30337	0.366	0.146	1.21951e-86
BRK1	7.96082e-91	0.439623	0.587	0.315	1.30852e-86
DPY30	1.0171e-90	0.351003	0.486	0.227	1.67182e-86
MRPL14	1.34366e-90	0.389059	0.515	0.248	2.20857e-86
ADD1	2.50366e-90	-0.652588	0.227	0.443	4.11527e-86
DUSP8	2.64072e-90	0.302364	0.342	0.13	4.34055e-86
ATRN	3.29065e-90	-0.784924	0.45	0.599	5.40884e-86
SCG5	3.95112e-90	-0.610022	0.006	0.207	6.49446e-86
GPC4	4.19087e-90	-0.601638	0.024	0.233	6.88853e-86
ELMO3	5.50343e-90	0.289491	0.267	0.087	9.04599e-86
TM9SF3	6.67682e-90	0.508239	0.862	0.658	1.09747e-85
CCDC91	9.07001e-90	0.301439	0.31	0.112	1.49084e-85
CMC1	9.43428e-90	0.300676	0.346	0.134	1.55071e-85
YIPF1	1.10372e-89	0.272466	0.401	0.168	1.81418e-85
LHFPL6	1.31357e-89	-0.652275	0.001	0.198	2.15912e-85
ITGA1	1.47051e-89	-0.733516	0.001	0.197	2.41707e-85
CCT2	1.54099e-89	0.465592	0.864	0.651	2.53293e-85
COL12A1	1.6146e-89	-0.79284	0.03	0.241	2.65392e-85
MAP2K2	1.99469e-89	0.373439	0.574	0.296	3.27867e-85
NIT1	2.49104e-89	0.344678	0.465	0.213	4.09453e-85
TMEM87A	3.22339e-89	0.363026	0.504	0.242	5.29829e-85
PON2	3.71092e-89	0.313305	0.428	0.187	6.09963e-85
H2AFV	5.58481e-89	0.448543	0.773	0.501	9.17976e-85
NME2	6.15028e-89	0.432831	0.912	0.813	1.01092e-84
APEX1	6.38813e-89	0.346772	0.443	0.201	1.05002e-84
MRPS34	6.39258e-89	0.360216	0.456	0.21	1.05075e-84
FST	8.30071e-89	-0.993492	0.001	0.196	1.36439e-84
EGFR	9.67298e-89	-0.581165	0.031	0.239	1.58995e-84
SERINC5	9.76618e-89	0.343037	0.478	0.217	1.60527e-84
MRPL16	1.06645e-88	0.253681	0.271	0.091	1.75292e-84
JAG1	1.29424e-88	0.369262	0.377	0.154	2.12735e-84
ETV4	1.44982e-88	0.277546	0.342	0.13	2.38306e-84
DERA	1.5754e-88	0.317479	0.454	0.204	2.58948e-84
MYL6	1.75613e-88	-0.813307	0.953	0.948	2.88656e-84
AABR07026112.1	1.9409e-88	-0.879015	0.196	0.411	3.19026e-84
COMMD7	2.0096e-88	0.291742	0.302	0.109	3.30318e-84
AHSA1	2.51219e-88	0.426477	0.578	0.305	4.12928e-84
LAGE3	2.77714e-88	0.35874	0.445	0.204	4.56478e-84
GAS1	3.0786e-88	-0.754248	0.003	0.198	5.0603e-84
TES	3.84995e-88	-0.84885	0.386	0.558	6.32816e-84
POLR2G	4.80379e-88	0.309393	0.39	0.165	7.89599e-84
NIPSNAP2	5.42227e-88	0.351124	0.565	0.287	8.91258e-84
LPCAT3	5.95325e-88	0.309096	0.408	0.176	9.78536e-84
MRPL17	6.29721e-88	0.403678	0.607	0.33	1.03507e-83
RHOC	6.41807e-88	-0.743853	0.393	0.558	1.05494e-83
LAMA5	8.36668e-88	0.389144	0.336	0.131	1.37523e-83
NAT9	9.52867e-88	0.257046	0.263	0.087	1.56623e-83
SPAG9	9.62463e-88	-0.635549	0.695	0.776	1.582e-83
B3GAT3	1.32982e-87	0.283131	0.401	0.168	2.18583e-83
RHOBTB3	1.36619e-87	0.25005	0.282	0.096	2.24561e-83
FMOD	2.06189e-87	-0.627411	0.001	0.193	3.38913e-83
NDUFV3	2.08308e-87	0.313871	0.426	0.188	3.42396e-83
TGOLN2	2.1027e-87	0.44893	0.716	0.431	3.45622e-83
PANK2	2.46154e-87	0.254627	0.293	0.104	4.04604e-83
EZR	2.8365e-87	0.617419	0.949	0.873	4.66235e-83
SPHK1	3.51276e-87	-0.808697	0.177	0.403	5.77393e-83
TMEM216	3.58654e-87	0.261534	0.282	0.097	5.8952e-83
GLO1	4.24145e-87	0.399358	0.703	0.422	6.97167e-83
GNG10	5.53773e-87	0.449769	0.75	0.477	9.10236e-83
CLDN7	8.2618e-87	0.3431	0.767	0.416	1.35799e-82
NDUFV2	8.72039e-87	0.403131	0.636	0.35	1.43337e-82
TLN2	1.05759e-86	-0.690651	0.135	0.353	1.73837e-82
TRMT112	1.10444e-86	0.381016	0.591	0.314	1.81538e-82
CCT8	1.18022e-86	0.451836	0.723	0.445	1.93993e-82
NDUFA12	1.20636e-86	0.383419	0.581	0.301	1.98289e-82
DPCD	1.44664e-86	0.252361	0.29	0.102	2.37784e-82
LSR	1.478e-86	0.398513	0.685	0.391	2.4294e-82
TMOD3	2.13291e-86	0.394054	0.642	0.348	3.50586e-82
AGA	4.85516e-86	0.336952	0.472	0.219	7.98043e-82
ACTN4	5.8923e-86	-0.551455	0.841	0.861	9.68517e-82
ICA1	7.9536e-86	0.256598	0.438	0.186	1.30733e-81
GABBR1	8.35375e-86	0.291878	0.486	0.225	1.37311e-81
GPATCH4	8.62832e-86	0.26971	0.247	0.08	1.41824e-81
FARSA	1.00517e-85	0.284483	0.313	0.118	1.6522e-81
BOLA1	1.23382e-85	0.25024	0.289	0.104	2.02803e-81
CCN2	1.56975e-85	-1.47903	0.012	0.208	2.58019e-81
SNX18	1.72593e-85	-0.751022	0.117	0.335	2.83691e-81
AP2S1	2.0199e-85	0.311772	0.399	0.175	3.32011e-81
MMP2	2.35867e-85	-0.684478	0.002	0.192	3.87695e-81
CAMK4	2.79937e-85	-0.615174	0.001	0.189	4.60133e-81
SORBS1	3.24375e-85	-0.653078	0.007	0.199	5.33175e-81
PLEKHJ1	4.77887e-85	0.314463	0.509	0.247	7.85504e-81
SUMO1	4.81078e-85	0.435867	0.802	0.545	7.90748e-81
CRLS1	7.71048e-85	0.33314	0.373	0.158	1.26737e-80
CABCOCO1	7.84481e-85	-0.592331	0.025	0.225	1.28945e-80
STARD10	1.59564e-84	0.329637	0.495	0.236	2.62275e-80
ATXN10	1.64275e-84	0.397344	0.573	0.306	2.70019e-80
AABR07049994.1	1.69593e-84	0.428445	0.84	0.625	2.78761e-80
CARHSP1	1.77906e-84	0.426419	0.79	0.504	2.92423e-80
PTPRZ1	1.79668e-84	-0.596279	0.016	0.21	2.9532e-80
TRABD	4.07293e-84	0.292177	0.397	0.171	6.69468e-80
PSMB3	4.70204e-84	0.451246	0.761	0.487	7.72874e-80
MRPL34	6.37619e-84	0.286185	0.34	0.137	1.04805e-79
MDM2	7.30983e-84	-1.35396	0.424	0.569	1.20152e-79
EPM2AIP1	1.11821e-83	0.307364	0.41	0.177	1.838e-79
CHL1	1.25368e-83	-0.71616	0.093	0.308	2.06067e-79
CYB5R3	2.12946e-83	0.258609	0.338	0.133	3.5002e-79
YES1	2.30243e-83	0.389578	0.587	0.309	3.7845e-79
SLC30A4	2.4185e-83	-0.870849	0.319	0.503	3.97528e-79
ABHD14B	4.07496e-83	0.3304	0.542	0.269	6.69801e-79
ARRDC4	4.45282e-83	-0.979771	0.144	0.358	7.31911e-79
CASP7	5.4576e-83	0.255081	0.221	0.067	8.97065e-79
LGALS3	6.01895e-83	-0.817837	0.487	0.629	9.89334e-79
TOMM7	7.1647e-83	0.474307	0.788	0.544	1.17766e-78
LOC288913	7.93133e-83	0.357766	0.483	0.234	1.30367e-78
SULT1D1	8.7318e-83	-0.599089	0.001	0.184	1.43525e-78
TXNDC15	1.35901e-82	0.305688	0.47	0.222	2.23381e-78
NDUFS3	1.86267e-82	0.319772	0.426	0.194	3.06168e-78
DAPK1	2.29073e-82	-0.8485	0.21	0.413	3.76527e-78
PFDN5	2.54886e-82	0.415806	0.816	0.584	4.18956e-78
TPD52	2.71315e-82	0.340496	0.589	0.306	4.4596e-78
DHX29	2.85054e-82	0.301788	0.312	0.12	4.68544e-78
CETN2	3.64162e-82	0.382767	0.553	0.288	5.98572e-78
TMCC3	3.90178e-82	-1.0953	0.225	0.424	6.41336e-78
HBEGF	4.59434e-82	-1.2201	0.402	0.574	7.55172e-78
SPG7	5.32045e-82	0.266289	0.338	0.134	8.74523e-78
TPT1	7.98804e-82	-0.252806	0.993	0.997	1.31299e-77
POLDIP3	8.3434e-82	0.284991	0.414	0.184	1.37141e-77
RGD1561149	1.03321e-81	0.27506	0.351	0.142	1.69829e-77
NUDT2	1.19656e-81	0.36567	0.597	0.322	1.96679e-77
OSBPL6	1.37932e-81	0.259908	0.286	0.103	2.26718e-77
UQCRH	2.62131e-81	0.458787	0.895	0.743	4.30864e-77
SSBP4	4.59914e-81	0.301643	0.434	0.2	7.55961e-77
SUPT4H1	5.07745e-81	0.403912	0.641	0.375	8.3458e-77
LOC100912195	5.42993e-81	0.309495	0.605	0.306	8.92517e-77
RAC1	5.47818e-81	0.447655	0.742	0.484	9.00449e-77
ELF5	6.39822e-81	-0.808424	0.109	0.318	1.05168e-76
PTPN1	7.15313e-81	0.50641	0.715	0.463	1.17576e-76
SERTAD4	8.28461e-81	-0.642732	0.106	0.315	1.36174e-76
DHPS	1.19286e-80	0.299619	0.391	0.169	1.96071e-76
CIB1	1.26458e-80	0.316837	0.517	0.259	2.07859e-76
AABR07000398.1	1.56045e-80	-0.67089	0.975	0.979	2.56491e-76
CYC1	1.80442e-80	0.374675	0.643	0.363	2.96593e-76
SEMA3C	2.25884e-80	0.317553	0.425	0.191	3.71285e-76
TSHZ2	5.0531e-80	-0.53451	0.018	0.206	8.30578e-76
SLC16A1	6.28702e-80	-0.596654	0.039	0.234	1.0334e-75
PDHB	7.12497e-80	0.3031	0.503	0.249	1.17113e-75
WIPF1	1.04344e-79	-0.502998	0.017	0.204	1.7151e-75
ETV5	1.05291e-79	-0.556964	0.024	0.213	1.73067e-75
CTSZ	1.30254e-79	0.357626	0.508	0.258	2.14099e-75
NASP	1.39184e-79	-0.762576	0.482	0.606	2.28777e-75
MNS1	1.41276e-79	0.251319	0.136	0.028	2.32216e-75
MPP6	1.61954e-79	0.329552	0.479	0.233	2.66204e-75
GLMP	1.89136e-79	0.285557	0.44	0.202	3.10882e-75
RIPK4	1.89857e-79	0.458104	0.415	0.198	3.12069e-75
PGAP2	2.00304e-79	0.268718	0.366	0.154	3.29239e-75
SRSF1	2.10442e-79	0.422195	0.641	0.367	3.45903e-75
MRPL55	2.84069e-79	0.273397	0.346	0.145	4.66924e-75
NAP1L1	3.64728e-79	0.412699	0.895	0.762	5.99504e-75
TNFRSF12A	4.72154e-79	-0.530365	0.838	0.903	7.76079e-75
IL6R	5.13278e-79	-0.598176	0.016	0.201	8.43675e-75
ADAMTS9	5.39044e-79	-0.625965	0.005	0.184	8.86026e-75
CLDND1	6.51042e-79	-0.616656	0.531	0.649	1.07012e-74
TSPAN2	6.98411e-79	-0.609944	0.017	0.203	1.14798e-74
UGGT1	8.12137e-79	0.336724	0.52	0.264	1.33491e-74
RAD50	1.00198e-78	0.345889	0.472	0.227	1.64696e-74
UPK1B	1.56899e-78	-0.551068	0.001	0.177	2.57894e-74
NCOA1	1.60788e-78	-0.673485	0.265	0.453	2.64288e-74
RPL7	1.73924e-78	-0.367387	0.982	0.989	2.85878e-74
IRF1	1.94596e-78	0.46878	0.449	0.214	3.19858e-74
NEDD8	2.43926e-78	0.429385	0.796	0.544	4.00941e-74
ANKRD11	2.44851e-78	-0.655053	0.726	0.78	4.02461e-74
PSMC5	2.92376e-78	0.32506	0.515	0.262	4.80578e-74
SS18L2	3.33233e-78	0.322236	0.569	0.299	5.47736e-74
MAN2B1	3.64997e-78	0.32721	0.486	0.24	5.99946e-74
KMT5A	4.48544e-78	0.29673	0.413	0.188	7.37271e-74
AFG3L1	5.23121e-78	0.264424	0.293	0.111	8.59855e-74
PQLC1	5.48798e-78	-0.828346	0.361	0.515	9.02059e-74
CLMN	6.8484e-78	-0.543261	0.06	0.257	1.12567e-73
MRPS7	6.89168e-78	0.282979	0.443	0.207	1.13278e-73
HSPB8	1.61473e-77	0.289965	0.491	0.237	2.65414e-73
COPS6	1.68526e-77	0.300585	0.514	0.259	2.77006e-73
AK3	1.95055e-77	0.40004	0.713	0.456	3.20612e-73
LSM1	2.09261e-77	0.262102	0.305	0.12	3.43962e-73
SPCS3	2.28296e-77	0.37254	0.6	0.329	3.7525e-73
SDHAF1	3.61889e-77	0.255787	0.272	0.1	5.94837e-73
PSMA7	5.89624e-77	0.422647	0.867	0.681	9.69165e-73
MAGI1	6.0314e-77	-0.617801	0.101	0.305	9.91381e-73
TRAF4	7.59541e-77	0.304268	0.478	0.229	1.24846e-72
SAMD4A	7.71352e-77	-0.536865	0.019	0.202	1.26787e-72
NDUFA6	8.76528e-77	0.399012	0.735	0.487	1.44075e-72
LAPTM4B	1.57165e-76	0.351659	0.591	0.33	2.58332e-72
PERP	1.79939e-76	-1.1646	0.735	0.714	2.95765e-72
PIK3R1	1.9317e-76	-0.803187	0.716	0.767	3.17514e-72
TLE3	1.93892e-76	0.284138	0.388	0.17	3.187e-72
RNF19B	2.32828e-76	0.328049	0.241	0.083	3.827e-72
MKKS	3.03832e-76	0.285132	0.32	0.13	4.99409e-72
COPS5	3.12202e-76	0.357886	0.555	0.298	5.13167e-72
DDX39A	3.43502e-76	0.360093	0.399	0.183	5.64615e-72
SREBF2	4.01023e-76	0.310453	0.401	0.18	6.59162e-72
FGFRL1	4.5964e-76	-0.641172	0.028	0.212	7.5551e-72
STUB1	4.65224e-76	0.308575	0.488	0.243	7.64689e-72
COL7A1	7.11379e-76	-0.552546	0	0.17	1.16929e-71
NDUFB7	7.52277e-76	0.370213	0.664	0.386	1.23652e-71
SKAP2	8.4209e-76	0.289484	0.362	0.155	1.38414e-71
ABCB10	1.12448e-75	0.258405	0.181	0.051	1.84831e-71
PSMD4	1.16299e-75	0.405207	0.612	0.354	1.91161e-71
RPS27L	1.34605e-75	0.430463	0.848	0.655	2.21251e-71
TAPBP	1.4103e-75	0.271017	0.435	0.203	2.31812e-71
MRPL24	1.88813e-75	0.251326	0.336	0.14	3.10352e-71
FAM3C	2.24197e-75	-0.645783	0.417	0.554	3.68513e-71
PIGK	2.88042e-75	0.280053	0.399	0.181	4.73454e-71
EIF2AK4	2.94819e-75	0.282763	0.339	0.142	4.84595e-71
MLF2	2.96055e-75	0.376058	0.556	0.306	4.86625e-71
SLC35A1	3.44079e-75	0.271457	0.394	0.175	5.65563e-71
EHMT2	4.10177e-75	0.317096	0.431	0.203	6.74208e-71
AABR07034428.1	4.59089e-75	-0.762245	0.097	0.295	7.54604e-71
LOC100909548	8.74696e-75	0.331647	0.58	0.317	1.43774e-70
MRPS9	9.85286e-75	0.306504	0.462	0.226	1.61951e-70
EIF5A	1.03488e-74	0.355162	0.944	0.873	1.70103e-70
HBS1L	1.1083e-74	0.301898	0.43	0.202	1.82171e-70
HES1	1.45212e-74	0.596782	0.788	0.574	2.38686e-70
SESTD1	1.81619e-74	-0.724906	0.348	0.513	2.98527e-70
ERLEC1	1.87569e-74	0.312941	0.537	0.28	3.08308e-70
FADS1	2.24913e-74	-0.587159	0.066	0.257	3.6969e-70
FDX2	2.48152e-74	0.25582	0.392	0.174	4.07888e-70
MVP	2.77727e-74	0.28287	0.413	0.19	4.56499e-70
NDUFA3	3.33958e-74	0.314379	0.504	0.257	5.48927e-70
GLYR1	3.90336e-74	0.302718	0.484	0.243	6.41596e-70
MAP4	5.36346e-74	-0.720378	0.498	0.616	8.81593e-70
VCAN	5.54004e-74	-0.698253	0.002	0.169	9.10616e-70
CTNNAL1	6.81351e-74	-0.922278	0.329	0.484	1.11994e-69
ST14	8.08626e-74	0.289519	0.593	0.307	1.32914e-69
PTPA	1.49473e-73	0.336284	0.454	0.226	2.45688e-69
MEA1	2.54424e-73	0.330857	0.585	0.326	4.18196e-69
PAICS	2.92963e-73	0.28111	0.471	0.23	4.81544e-69
PSMG4	3.05532e-73	0.345035	0.524	0.278	5.02202e-69
TMEM59	3.07504e-73	0.383707	0.913	0.795	5.05445e-69
ST13	3.61533e-73	0.376521	0.826	0.595	5.94251e-69
MRPL21	5.6763e-73	0.281208	0.335	0.142	9.33014e-69
MRPS33	1.43004e-72	0.301087	0.535	0.279	2.35056e-68
ETS1	1.78719e-72	-0.60714	0.053	0.24	2.9376e-68
SERF2	2.80644e-72	0.366872	0.917	0.806	4.61294e-68
LOC689574	3.05533e-72	0.328381	0.61	0.341	5.02205e-68
HSPD1	3.99468e-72	0.519184	0.845	0.66	6.56606e-68
ADAMTS4	4.63881e-72	-0.654045	0.053	0.239	7.62482e-68
BRD8	5.45185e-72	0.276612	0.359	0.158	8.96121e-68
RPL27A	6.89821e-72	0.281242	0.987	0.984	1.13386e-67
EIF1	9.19163e-72	-0.307789	0.982	0.985	1.51083e-67
PPM1G	1.07521e-71	0.354157	0.618	0.354	1.76733e-67
JTB	1.24108e-71	0.362835	0.7	0.428	2.03996e-67
GTF3C1	1.5338e-71	0.303548	0.415	0.198	2.52111e-67
LRRC8D	1.83235e-71	-0.54406	0.036	0.217	3.01183e-67
DDOST	2.06488e-71	0.375263	0.687	0.429	3.39405e-67
CBX3	2.08948e-71	0.309157	0.551	0.292	3.43448e-67
MYO10	2.76964e-71	-0.666121	0.346	0.502	4.55246e-67
RPL12	3.08053e-71	0.338983	0.961	0.928	5.06347e-67
MRVI1	3.34013e-71	-0.505245	0.003	0.165	5.49017e-67
DNAJC9	3.34506e-71	0.265682	0.331	0.14	5.49828e-67
GNG13	3.57092e-71	-0.540077	0.011	0.178	5.86952e-67
LMAN1	4.23081e-71	0.335794	0.629	0.358	6.95418e-67
KNG1	4.59241e-71	0.31918	0.208	0.067	7.54854e-67
LUC7L3	4.80388e-71	0.440158	0.796	0.554	7.89613e-67
RPL29	4.91862e-71	0.295125	0.972	0.958	8.08474e-67
DAAM1	7.81163e-71	-0.725938	0.578	0.664	1.284e-66
TFAM	8.18858e-71	0.270531	0.457	0.221	1.34596e-66
COPS9	9.12728e-71	-0.579806	0.551	0.633	1.50025e-66
NTN1	1.06068e-70	-0.584187	0.081	0.267	1.74344e-66
CAVIN1	1.22206e-70	-0.771208	0.22	0.397	2.00869e-66
GOLIM4	1.40251e-70	-0.855568	0.334	0.482	2.3053e-66
CTSC	1.80165e-70	-0.929878	0.324	0.477	2.96137e-66
BIRC3	3.3898e-70	-0.800432	0.239	0.428	5.57181e-66
PMM2	6.37833e-70	0.258016	0.278	0.11	1.04841e-65
UBN2	6.61685e-70	0.317959	0.584	0.321	1.08761e-65
AP1S1	1.07544e-69	0.272356	0.373	0.17	1.76771e-65
GJB2	1.21672e-69	-0.935503	0.114	0.304	1.99992e-65
TSG101	1.45638e-69	0.294014	0.459	0.23	2.39385e-65
SLC50A1	1.63267e-69	0.308869	0.449	0.222	2.68362e-65
MYCBP	2.06618e-69	0.252044	0.369	0.166	3.39618e-65
TGFB3	2.14184e-69	-0.699509	0.139	0.325	3.52055e-65
CNPY2	2.38463e-69	0.396342	0.823	0.61	3.91961e-65
CMTR1	2.57872e-69	0.286753	0.358	0.161	4.23864e-65
CDC42EP3	3.27824e-69	-0.79682	0.193	0.381	5.38845e-65
REV3L	4.14022e-69	0.322838	0.558	0.303	6.80529e-65
SSU72	4.53431e-69	0.305945	0.439	0.219	7.45304e-65
H2AFY	4.67237e-69	0.371237	0.771	0.527	7.67997e-65
MATN2	5.2438e-69	-0.463498	0.001	0.157	8.61923e-65
ISCU	5.34238e-69	0.31851	0.51	0.268	8.78128e-65
UHRF2	6.64777e-69	0.296102	0.466	0.234	1.09269e-64
NCL	7.25923e-69	-0.43028	0.938	0.952	1.1932e-64
ING4	7.59064e-69	0.271116	0.417	0.198	1.24767e-64
NFE2L2	1.06775e-68	-0.739205	0.51	0.604	1.75507e-64
CD59	1.21781e-68	-0.760145	0.419	0.551	2.00171e-64
SRSF9	1.78869e-68	0.251378	0.442	0.216	2.94006e-64
ERGIC3	1.7984e-68	0.306898	0.511	0.267	2.95603e-64
MRPL52	1.91721e-68	0.401162	0.737	0.5	3.15132e-64
STOML2	2.26607e-68	0.283081	0.456	0.227	3.72474e-64
ROBO2	2.46427e-68	-0.595789	0.008	0.168	4.05052e-64
RCN1	3.0833e-68	-0.571433	0.236	0.413	5.06802e-64
WEE1	3.39615e-68	0.4051	0.5	0.27	5.58225e-64
EML4	3.9225e-68	0.296417	0.506	0.266	6.44741e-64
NABP1	4.39133e-68	-0.684759	0.125	0.313	7.21803e-64
ZPR1	5.52659e-68	0.264421	0.358	0.16	9.08405e-64
RER1	5.97878e-68	0.314747	0.619	0.351	9.82732e-64
BCKDHA	6.26455e-68	0.256051	0.487	0.248	1.0297e-63
ATP2B1	7.83857e-68	-0.647761	0.394	0.539	1.28843e-63
CSRNP1	8.67493e-68	-0.600971	0.585	0.687	1.4259e-63
RBM26	1.03813e-67	0.412187	0.808	0.587	1.70637e-63
GOT2	1.13155e-67	0.350237	0.599	0.347	1.85993e-63
PSD3	1.45765e-67	-0.49657	0.063	0.243	2.39594e-63
ACLY	1.65068e-67	0.320172	0.642	0.366	2.71322e-63
CMTM6	2.30318e-67	0.371669	0.573	0.323	3.78574e-63
PPP3CA	3.26576e-67	-0.586247	0.535	0.638	5.36793e-63
PLEC	3.77203e-67	0.360626	0.872	0.62	6.20009e-63
DNAJC1	4.28939e-67	0.270911	0.431	0.21	7.05046e-63
RPL22L1	6.12474e-67	0.359569	0.916	0.809	1.00672e-62
POLR2C	6.5067e-67	0.254653	0.401	0.191	1.06951e-62
DPEP1	9.05778e-67	-0.521306	0.003	0.156	1.48883e-62
CCDC50	1.20598e-66	-0.67128	0.428	0.547	1.98227e-62
LSM7	2.35731e-66	0.261808	0.391	0.187	3.87471e-62
PLD3	2.37462e-66	0.271195	0.427	0.21	3.90316e-62
MRPL15	2.44121e-66	0.2659	0.371	0.171	4.01261e-62
MINDY2	2.48722e-66	0.260672	0.361	0.163	4.08824e-62
CTPS1	2.5061e-66	0.294137	0.359	0.165	4.11928e-62
DAPK3	2.80373e-66	0.254389	0.377	0.175	4.60849e-62
GLOD4	2.8235e-66	0.337657	0.612	0.359	4.64099e-62
PLCE1	4.47058e-66	-0.577251	0.068	0.243	7.3483e-62
PA2G4	4.48166e-66	0.309062	0.517	0.28	7.3665e-62
MRPS15	5.35769e-66	0.322101	0.543	0.298	8.80643e-62
QSOX1	5.94309e-66	-1.20711	0.466	0.536	9.76866e-62
NEDD4L	6.228e-66	-0.593136	0.216	0.393	1.0237e-61
ARL5B	7.41088e-66	-0.713444	0.349	0.504	1.21813e-61
COX7C	8.90217e-66	0.324216	0.947	0.872	1.46325e-61
CDK5RAP3	1.07116e-65	0.28266	0.342	0.154	1.76067e-61
DLAT	1.28039e-65	0.295666	0.382	0.18	2.10458e-61
TSEN34	1.41073e-65	0.277982	0.435	0.216	2.31882e-61
CLK2	1.44684e-65	0.296055	0.473	0.246	2.37817e-61
SLC6A6	1.59202e-65	-0.561289	0.049	0.219	2.61681e-61
BCKDK	1.67846e-65	0.303777	0.538	0.293	2.75888e-61
TBRG1	1.69068e-65	0.288286	0.404	0.193	2.77896e-61
TP63	2.2334e-65	-0.505187	0	0.148	3.67104e-61
NOTCH2	2.53263e-65	-0.504429	0.067	0.243	4.16288e-61
ARHGAP21	2.65902e-65	-0.685827	0.197	0.376	4.37063e-61
DUSP6	3.45838e-65	-1.08089	0.636	0.7	5.68455e-61
ATAD1	5.41834e-65	0.280091	0.481	0.251	8.90612e-61
CCDC47	5.71224e-65	0.40519	0.8	0.571	9.38921e-61
PSAP	5.94061e-65	-0.494684	0.714	0.742	9.76458e-61
MICOS13	6.31911e-65	0.399927	0.83	0.627	1.03867e-60
CAST	7.41954e-65	-0.538213	0.689	0.737	1.21955e-60
ST3GAL1	7.49748e-65	-0.590341	0.068	0.243	1.23236e-60
CLTA	9.1871e-65	-0.834966	0.817	0.813	1.51008e-60
ATP6V1B2	1.24518e-64	0.271174	0.532	0.287	2.04671e-60
PUM1	1.25942e-64	0.396797	0.782	0.54	2.07012e-60
UQCRC1	1.26125e-64	0.363757	0.719	0.459	2.07311e-60
KIRREL1	1.4112e-64	-0.423493	0.002	0.149	2.31959e-60
ELF1	1.42457e-64	-0.51356	0.741	0.793	2.34156e-60
RGD1305645	1.43173e-64	-0.66967	0	0.147	2.35334e-60
PSMA6	1.55559e-64	0.390548	0.733	0.482	2.55693e-60
PSMA2	2.54779e-64	0.36386	0.738	0.493	4.1878e-60
NAV2	3.08339e-64	-0.608399	0.132	0.312	5.06817e-60
ZBTB43	3.41369e-64	0.309027	0.413	0.206	5.61107e-60
GMNN	3.91466e-64	-0.559628	0.093	0.272	6.43452e-60
MDH2	4.41912e-64	0.33326	0.674	0.411	7.2637e-60
POLR2K	4.82288e-64	0.288372	0.439	0.225	7.92737e-60
FRG1	5.06637e-64	0.298825	0.385	0.184	8.32759e-60
NR2F6	5.49393e-64	0.267852	0.446	0.227	9.03037e-60
SDC1	5.89104e-64	-0.737873	0.68	0.714	9.6831e-60
NFKBIA	6.81672e-64	-0.696218	0.738	0.83	1.12046e-59
DEPTOR	7.39034e-64	-0.42605	0.022	0.181	1.21475e-59
SNF8	8.24449e-64	0.266887	0.45	0.231	1.35515e-59
ATP6V1B1	1.14794e-63	-0.638162	0.087	0.261	1.88686e-59
ZFP292	1.17765e-63	0.294743	0.514	0.27	1.9357e-59
FBXL22	2.29674e-63	-0.616613	0.013	0.166	3.77516e-59
CADPS2	4.85644e-63	0.269771	0.537	0.286	7.98253e-59
COX16	5.73311e-63	0.257618	0.485	0.253	9.42351e-59
WSB1	6.29063e-63	-0.536948	0.627	0.714	1.03399e-58
COG4	6.36598e-63	0.254929	0.315	0.138	1.04638e-58
MBD3	6.54191e-63	0.311625	0.531	0.292	1.07529e-58
STON2	7.25964e-63	-0.433007	0.02	0.176	1.19327e-58
SDC2	8.48792e-63	-0.619624	0.588	0.654	1.39516e-58
SMTN	1.81544e-62	-0.511118	0.022	0.179	2.98405e-58
PSMC1	1.92207e-62	0.297413	0.565	0.319	3.1593e-58
ADAM10	2.61537e-62	0.338933	0.691	0.435	4.29888e-58
GPX8	2.72223e-62	-0.376426	0.013	0.163	4.47453e-58
BNIP3L	3.37535e-62	0.371982	0.705	0.462	5.54806e-58
BCCIP	4.56934e-62	0.277149	0.413	0.204	7.51062e-58
PFDN2	5.02022e-62	0.331621	0.626	0.376	8.25174e-58
NDUFAB1	6.2918e-62	0.327599	0.597	0.35	1.03418e-57
RHOJ	6.45717e-62	-0.446574	0.035	0.195	1.06136e-57
MME	8.05092e-62	-0.814835	0.002	0.145	1.32333e-57
HIST1H1E	8.06829e-62	0.295897	0.592	0.34	1.32618e-57
RTRAF	9.17551e-62	0.363531	0.749	0.511	1.50818e-57
DTYMK	1.04673e-61	0.285277	0.488	0.262	1.72051e-57
RASSF8	1.31209e-61	-0.5969	0.127	0.303	2.15669e-57
MRPL57	1.39663e-61	0.267076	0.448	0.232	2.29565e-57
PDLIM7	2.34434e-61	-0.650238	0.126	0.297	3.85339e-57
DPP7	2.67444e-61	0.306082	0.539	0.304	4.39597e-57
TMED10	3.06257e-61	0.342042	0.89	0.739	5.03394e-57
SYS1	3.58822e-61	0.307738	0.557	0.322	5.89796e-57
TGM2	4.37247e-61	-0.778	0.063	0.23	7.18704e-57
CTSB	5.23505e-61	-0.677301	0.786	0.781	8.60485e-57
CHMP3	7.74044e-61	0.269804	0.499	0.267	1.2723e-56
ATP5MC2	7.80548e-61	0.341169	0.922	0.851	1.28299e-56
TIMM23	8.08361e-61	0.324602	0.633	0.377	1.3287e-56
GALNT2	2.19147e-60	-0.528636	0.159	0.335	3.60212e-56
COL2A1	2.52626e-60	-0.482341	0	0.138	4.15242e-56
ITPRID2	3.57532e-60	-0.662186	0.252	0.409	5.87675e-56
LOC685680	5.01091e-60	-0.58069	0.09	0.258	8.23642e-56
MPRIP	5.25393e-60	-0.584901	0.476	0.582	8.63589e-56
VPS28	8.51433e-60	0.292756	0.592	0.343	1.3995e-55
CCT7	8.58997e-60	0.371691	0.839	0.638	1.41193e-55
FERMT1	8.95229e-60	-0.41734	0	0.136	1.47149e-55
GABARAP	9.05125e-60	0.345234	0.828	0.631	1.48775e-55
TAX1BP1	1.04913e-59	-0.391129	0.926	0.928	1.72446e-55
BGN	1.46924e-59	-0.468259	0.001	0.137	2.41499e-55
LAMA1	1.93534e-59	-0.59214	0.001	0.138	3.18112e-55
ARPC1A	2.15418e-59	0.322767	0.754	0.505	3.54082e-55
NDUFA7	2.44081e-59	0.339412	0.694	0.442	4.01195e-55
THRSP	2.65106e-59	-0.906658	0.106	0.278	4.35755e-55
CLEC2G	2.80766e-59	0.376568	0.82	0.597	4.61495e-55
SELENOS	3.2527e-59	0.323362	0.684	0.432	5.34647e-55
SLC2A1	4.60875e-59	-0.718649	0.28	0.431	7.5754e-55
ND5	5.24004e-59	0.344459	0.91	0.786	8.61305e-55
PDAP1	5.57584e-59	0.348894	0.803	0.584	9.16501e-55
ZFP280D	6.35972e-59	0.267957	0.43	0.219	1.04535e-54
SF3B5	6.71405e-59	0.304803	0.599	0.357	1.10359e-54
SLC7A5	7.33877e-59	-0.424686	0.01	0.152	1.20627e-54
LPAR1	7.53127e-59	-0.426179	0.016	0.162	1.23791e-54
EIF3D	1.07387e-58	0.323787	0.635	0.394	1.76513e-54
LOC100361854	1.18966e-58	0.282915	0.972	0.962	1.95544e-54
CREB5	1.31862e-58	-0.705994	0.132	0.304	2.16741e-54
FNBP1L	1.5622e-58	0.305952	0.645	0.391	2.56779e-54
FAF1	1.80349e-58	0.259946	0.422	0.214	2.9644e-54
ARHGAP42	2.08651e-58	-0.555833	0.191	0.357	3.4296e-54
HSPE1	2.79021e-58	0.308177	0.508	0.284	4.58627e-54
DNAJB11	2.83092e-58	0.258045	0.456	0.241	4.65318e-54
SULF2	3.37768e-58	-0.624428	0.338	0.481	5.55189e-54
ANAPC5	3.50089e-58	0.342031	0.631	0.39	5.75441e-54
MUSTN1	4.38312e-58	-0.487628	0.006	0.144	7.20453e-54
SLC7A11	5.9686e-58	-0.704177	0.012	0.152	9.81058e-54
PFKP	7.54455e-58	-0.360945	0.012	0.152	1.2401e-53
WDR83OS	8.91564e-58	0.28249	0.579	0.336	1.46546e-53
ESRP1	1.39704e-57	0.256936	0.501	0.271	2.29632e-53
PTGDS	1.48025e-57	-0.637006	0.104	0.271	2.43309e-53
MRPL20	1.66733e-57	0.284508	0.569	0.33	2.74059e-53
ENG	2.19897e-57	-0.449419	0.006	0.142	3.61445e-53
ENSA	2.36273e-57	0.299961	0.573	0.336	3.88362e-53
NDUFS2	2.50692e-57	0.317921	0.71	0.458	4.12063e-53
CD24	2.55333e-57	0.308192	0.915	0.709	4.19691e-53
PODXL	2.81203e-57	-0.892661	0.286	0.417	4.62214e-53
UFC1	3.36177e-57	0.2887	0.612	0.368	5.52575e-53
FAM20C	4.09938e-57	-0.567354	0.096	0.257	6.73815e-53
MGST1	4.18939e-57	-0.77471	0.62	0.649	6.88609e-53
RFLNB	5.05891e-57	-1.04285	0.364	0.475	8.31533e-53
SUCLG1	5.32453e-57	0.305943	0.683	0.425	8.75192e-53
ITPA	5.3261e-57	0.258961	0.426	0.222	8.75452e-53
PREX2	5.33679e-57	-0.762361	0.189	0.354	8.77208e-53
TMBIM4	5.42002e-57	0.28436	0.565	0.331	8.90889e-53
NDUFC2	5.81271e-57	0.343595	0.741	0.497	9.55435e-53
MPST	6.03335e-57	0.286647	0.6	0.356	9.91702e-53
CLINT1	6.23103e-57	-0.550571	0.612	0.666	1.02419e-52
SP3	7.8159e-57	0.29794	0.493	0.272	1.2847e-52
KANK1	8.76748e-57	-0.583642	0.102	0.268	1.44111e-52
NABP2	8.99169e-57	0.254594	0.496	0.271	1.47796e-52
FKBP9	9.17033e-57	-0.501984	0.104	0.267	1.50733e-52
SDHB	1.01721e-56	0.287559	0.628	0.38	1.67198e-52
IER5	1.27816e-56	-0.80152	0.744	0.747	2.10091e-52
ATP6V1G1	1.33836e-56	0.365963	0.852	0.649	2.19986e-52
CCNG1	1.85907e-56	-0.614231	0.451	0.557	3.05576e-52
LMAN2	3.649e-56	0.320391	0.727	0.481	5.99786e-52
BASP1	3.93616e-56	0.297814	0.75	0.481	6.46987e-52
NECTIN1	5.06408e-56	-0.543209	0.112	0.277	8.32382e-52
FAM107B	5.51956e-56	-0.392655	0.025	0.17	9.07251e-52
ADAMTS1	6.00731e-56	-1.19094	0.121	0.29	9.87421e-52
MRPS5	6.83278e-56	0.281558	0.4	0.203	1.1231e-51
EEF1G	6.96261e-56	0.262042	0.961	0.946	1.14444e-51
TAOK3	7.02948e-56	-0.424733	0.036	0.185	1.15544e-51
CHD1	7.45413e-56	-0.520081	0.614	0.695	1.22523e-51
DDT	7.59448e-56	0.308689	0.7	0.456	1.2483e-51
STIP1	7.76234e-56	0.299124	0.562	0.328	1.2759e-51
WDFY2	8.91631e-56	-0.536707	0.092	0.253	1.46557e-51
ATF4	1.48635e-55	-0.304557	0.955	0.971	2.44312e-51
WNT5B	1.81954e-55	-0.600011	0.09	0.251	2.99077e-51
RPN2	1.95496e-55	0.292255	0.615	0.369	3.21337e-51
MED13L	1.99007e-55	-0.569621	0.608	0.68	3.27108e-51
SQSTM1	2.09373e-55	0.391514	0.783	0.555	3.44147e-51
IGSF3	2.43088e-55	-0.64368	0.216	0.369	3.99564e-51
COPE	3.56445e-55	0.282197	0.571	0.333	5.85889e-51
FKBP3	5.29057e-55	0.321661	0.616	0.379	8.69611e-51
PDZRN3	5.48513e-55	-0.494348	0.061	0.214	9.01591e-51
ACACB	6.03341e-55	-0.631676	0.087	0.243	9.91711e-51
TMEM50A	6.23009e-55	0.282278	0.583	0.347	1.02404e-50
KDM5B	8.74424e-55	0.301389	0.678	0.426	1.43729e-50
OSTC	9.46034e-55	0.286363	0.596	0.355	1.555e-50
TRIL	1.07472e-54	-0.375085	0	0.126	1.76652e-50
SH3GLB1	1.13073e-54	0.338305	0.894	0.759	1.85858e-50
GLUL	1.33046e-54	-0.655777	0.75	0.775	2.18687e-50
NHSL1	1.35187e-54	-0.638434	0.231	0.384	2.22207e-50
AC134224.1	1.70762e-54	0.259216	0.983	0.991	2.80682e-50
UBE2K	1.83521e-54	0.287519	0.635	0.395	3.01653e-50
DLK2	2.14228e-54	-0.38234	0	0.125	3.52127e-50
TLE4	2.53575e-54	-0.3959	0.035	0.179	4.16801e-50
DGKI	4.8974e-54	-0.360015	0	0.124	8.04986e-50
CLPTM1L	6.71406e-54	0.267048	0.508	0.282	1.10359e-49
RPL31	8.85821e-54	0.324589	0.901	0.821	1.45602e-49
AC111804.2	1.20779e-53	-0.410251	0.015	0.149	1.98525e-49
SOX9	1.25792e-53	-0.758715	0.455	0.581	2.06764e-49
STAP2	1.31038e-53	0.251898	0.462	0.249	2.15387e-49
PSMA5	1.53753e-53	0.316836	0.679	0.45	2.52724e-49
ROCK2	2.18747e-53	-0.55478	0.648	0.699	3.59554e-49
LOC102553785	2.67671e-53	-0.438126	0.001	0.124	4.39971e-49
LRP6	2.71296e-53	-0.612055	0.332	0.464	4.45929e-49
SDHD	3.65186e-53	0.293097	0.558	0.332	6.00256e-49
PDGFC	3.8749e-53	-0.355255	0.028	0.167	6.36917e-49
WDR1	4.23548e-53	-0.560478	0.465	0.556	6.96186e-49
RPL27	4.58515e-53	0.283989	0.96	0.938	7.53661e-49
DYNLRB1	4.99568e-53	0.324112	0.727	0.493	8.21139e-49
CAPN2	5.09964e-53	0.284033	0.522	0.298	8.38228e-49
ARF4	6.55391e-53	0.315383	0.92	0.806	1.07727e-48
FXYD3	8.22105e-53	-0.461422	0.866	0.832	1.35129e-48
GOLGB1	1.08349e-52	0.346282	0.836	0.626	1.78093e-48
FKBP8	1.15338e-52	0.27701	0.583	0.345	1.89582e-48
2021-09-07	1.35197e-52	-0.431762	0.752	0.767	2.22223e-48
ST6GALNAC2	1.8975e-52	0.35328	0.791	0.572	3.11892e-48
TOB1	2.03685e-52	0.351108	0.679	0.443	3.34797e-48
COPZ1	2.30617e-52	0.280084	0.554	0.327	3.79066e-48
CRYAB	2.96231e-52	-0.758825	0.041	0.185	4.86916e-48
RCAN1	3.23685e-52	-0.703209	0.131	0.293	5.32041e-48
LAMB3	3.23793e-52	-0.591067	0.074	0.225	5.32218e-48
MAN1A2	3.60247e-52	-0.581003	0.416	0.525	5.92139e-48
R3HDM1	3.69229e-52	0.26793	0.425	0.225	6.06902e-48
NDUFA9	4.03074e-52	0.259784	0.492	0.278	6.62533e-48
CSNK1G2	4.16653e-52	0.302711	0.651	0.407	6.84852e-48
ZFP207	5.15187e-52	0.358215	0.641	0.405	8.46814e-48
SGCG	5.8611e-52	-0.532127	0.056	0.203	9.63389e-48
PPIB	6.07982e-52	0.319814	0.936	0.867	9.99339e-48
LTBP1	6.08249e-52	-0.48071	0.047	0.191	9.99779e-48
FOSB	6.09647e-52	0.356487	0.967	0.933	1.00208e-47
UBE2L3	7.44259e-52	0.326577	0.675	0.446	1.22334e-47
LOC100360057	1.00827e-51	0.256771	0.975	0.968	1.65729e-47
HMG20B	1.38978e-51	0.25161	0.553	0.318	2.28439e-47
CDC37	1.67522e-51	0.340629	0.746	0.529	2.75356e-47
UFM1	2.14936e-51	0.307964	0.63	0.399	3.53291e-47
ERP44	2.61916e-51	0.334774	0.694	0.449	4.30512e-47
SEMA6D	3.04204e-51	-0.395855	0.008	0.133	5.0002e-47
GLS	4.22147e-51	-0.611163	0.417	0.527	6.93883e-47
UBL5	5.17489e-51	0.30425	0.681	0.447	8.50597e-47
ITGB8	7.13871e-51	-0.425849	0.058	0.204	1.17339e-46
RGD1309104	7.2146e-51	-0.397117	0.052	0.197	1.18586e-46
TBCA	7.53074e-51	0.330296	0.853	0.676	1.23783e-46
UBASH3B	7.97258e-51	-0.394756	0.04	0.179	1.31045e-46
PRKCSH	8.62918e-51	0.321144	0.744	0.525	1.41838e-46
YWHAG	9.04902e-51	0.272983	0.538	0.312	1.48739e-46
NECTIN2	9.1608e-51	0.26545	0.577	0.339	1.50576e-46
IFNGR1	9.87212e-51	-0.537305	0.196	0.347	1.62268e-46
ESCO1	1.15246e-50	0.274063	0.52	0.299	1.8943e-46
PGF	1.15306e-50	-0.654764	0.032	0.168	1.89529e-46
SLC39A6	1.42349e-50	-0.52268	0.141	0.296	2.33979e-46
GADD45A	1.5405e-50	-1.10736	0.537	0.622	2.53212e-46
LOC108348061	1.63102e-50	-0.466895	0.004	0.124	2.68091e-46
NTRK3	1.73025e-50	-0.350695	0.001	0.118	2.84402e-46
SELENOF	1.77508e-50	0.324765	0.88	0.717	2.9177e-46
TMEM200C	2.06866e-50	-0.374528	0	0.116	3.40025e-46
SMG6	2.2934e-50	0.303433	0.619	0.387	3.76966e-46
ADGRA3	2.30755e-50	-0.501562	0.055	0.198	3.79292e-46
S100A11	3.07692e-50	-0.493179	0.886	0.865	5.05753e-46
MTFR2	3.71391e-50	0.357769	0.844	0.659	6.10456e-46
TAF7	4.30021e-50	0.303697	0.643	0.405	7.06826e-46
MIA2	6.99094e-50	0.25212	0.572	0.337	1.1491e-45
MGLL	8.33753e-50	-0.304655	0.002	0.118	1.37044e-45
CX3CL1	9.51801e-50	0.28055	0.409	0.22	1.56447e-45
PABPN1	1.16458e-49	0.290215	0.904	0.798	1.91422e-45
ME1	1.22703e-49	-0.592944	0.288	0.42	2.01687e-45
NNAT	1.26037e-49	-0.487773	0.014	0.14	2.07167e-45
HSPA13	1.30351e-49	-0.540446	0.409	0.516	2.14257e-45
RGD1564664	1.94184e-49	-0.808209	0.001	0.116	3.1918e-45
SMIM3	2.7246e-49	-0.417853	0.039	0.175	4.47843e-45
GALNT18	2.76195e-49	-0.346236	0.001	0.116	4.53983e-45
LOC102551453	3.50451e-49	-0.301332	0.002	0.117	5.76036e-45
CCNL1	3.88891e-49	-0.471004	0.899	0.916	6.39219e-45
C4B	4.27338e-49	-0.545894	0.09	0.237	7.02416e-45
DYNLRB2	6.92083e-49	-0.513097	0.111	0.258	1.13758e-44
LRP10	7.19084e-49	0.259992	0.53	0.314	1.18196e-44
ALDH9A1	7.26363e-49	0.273671	0.557	0.334	1.19392e-44
IGFBP7	8.29764e-49	-0.678051	0.007	0.126	1.36388e-44
TM9SF2	8.50343e-49	0.263262	0.626	0.391	1.39771e-44
MYL12B	9.85318e-49	0.267645	0.654	0.42	1.61957e-44
EHF	1.27936e-48	-1.26777	0.633	0.565	2.10289e-44
CKS1B	1.39175e-48	-0.482084	0.213	0.358	2.28761e-44
MVB12A	1.74841e-48	0.251611	0.5	0.291	2.87387e-44
GUK1	2.35244e-48	0.261032	0.578	0.351	3.8667e-44
TUBB2A	3.67925e-48	-0.615142	0.26	0.4	6.04758e-44
SOBP	4.6634e-48	-0.322333	0	0.111	7.66523e-44
FBXO11	4.75603e-48	-0.626145	0.329	0.452	7.81749e-44
DSP	7.07012e-48	-0.35425	0.786	0.39	1.16212e-43
RIOK3	7.09852e-48	0.2945	0.61	0.382	1.16678e-43
TTC28	8.64322e-48	-0.369472	0.009	0.126	1.42069e-43
MTUS1	8.82985e-48	-0.548828	0.299	0.428	1.45136e-43
RSRC2	9.56602e-48	0.324993	0.892	0.744	1.57237e-43
CXADR	1.17124e-47	-0.58153	0.227	0.369	1.92517e-43
IRX4	1.2931e-47	-0.285505	0.002	0.113	2.12547e-43
VDR	1.46452e-47	-0.421595	0.075	0.218	2.40723e-43
ARF3	1.72011e-47	0.262823	0.679	0.435	2.82735e-43
DPYSL3	1.79454e-47	-0.325602	0	0.11	2.94968e-43
MEF2A	2.17231e-47	-0.525552	0.393	0.505	3.57063e-43
PTEN	2.62292e-47	0.316673	0.623	0.401	4.31129e-43
KRAS	3.5127e-47	-0.529707	0.543	0.617	5.77383e-43
GSTP1	3.72704e-47	-1.37592	0.643	0.641	6.12614e-43
CCDC88A	3.73022e-47	-0.456987	0.024	0.149	6.13136e-43
TIAM1	5.43069e-47	-0.43285	0.052	0.188	8.92642e-43
LOC679539	6.15407e-47	0.252352	0.604	0.377	1.01155e-42
LDHB	6.24781e-47	-0.500529	0.201	0.34	1.02695e-42
AIMP1	6.43603e-47	0.26016	0.588	0.358	1.05789e-42
NDUFA13	7.99213e-47	0.301955	0.743	0.521	1.31367e-42
PLPP1	9.94659e-47	-0.319066	0.009	0.125	1.63492e-42
SUGT1	1.1314e-46	0.300218	0.654	0.431	1.85969e-42
MT1	1.1884e-46	-1.04523	0.642	0.685	1.95337e-42
AABR07030086.2	1.24287e-46	-0.352147	0.03	0.157	2.04291e-42
TANC1	1.25679e-46	-0.467312	0.167	0.314	2.06579e-42
SOX10	1.30513e-46	-0.351617	0.035	0.164	2.14525e-42
JDP2	1.40145e-46	-0.560381	0.143	0.291	2.30356e-42
LBH	1.52432e-46	-0.296138	0.025	0.149	2.50553e-42
ACPP	1.70518e-46	-0.494854	0.081	0.221	2.8028e-42
EVA1C	1.91493e-46	-0.369403	0.029	0.156	3.14757e-42
CHMP4C	1.95211e-46	0.265095	0.685	0.442	3.20868e-42
LOC691807	2.12281e-46	0.309167	0.836	0.645	3.48927e-42
UQCR11	2.37121e-46	0.307554	0.79	0.579	3.89755e-42
PTP4A1	2.48936e-46	-0.551289	0.404	0.51	4.09176e-42
RAB11A	2.49205e-46	0.274919	0.671	0.442	4.09618e-42
ATP5MF	3.32688e-46	0.296755	0.826	0.612	5.46839e-42
SECISBP2L	3.39921e-46	-0.544923	0.455	0.548	5.58729e-42
OXA1L	4.35742e-46	0.255357	0.615	0.393	7.16229e-42
NIPA2	4.45503e-46	0.315941	0.572	0.356	7.32273e-42
GPX4	4.5019e-46	0.333592	0.816	0.631	7.39977e-42
ZFP36L1	8.07582e-46	-0.594472	0.827	0.859	1.32742e-41
RANBP1	1.14247e-45	0.312055	0.722	0.501	1.87787e-41
PNRC1	1.5326e-45	0.385161	0.971	0.971	2.51914e-41
UNC5B	1.64245e-45	-0.331452	0.005	0.114	2.6997e-41
SLIT3	2.42349e-45	-0.385371	0.017	0.135	3.98348e-41
CDV3	2.90705e-45	-0.402992	0.796	0.799	4.77831e-41
NID1	3.08197e-45	-0.327736	0.009	0.121	5.06583e-41
ADGRL2	3.44159e-45	-0.597934	0.274	0.401	5.65695e-41
CUTA	3.85128e-45	0.26195	0.668	0.439	6.33036e-41
ATP1A2	4.64475e-45	-0.370681	0.001	0.107	7.63458e-41
RB1	4.73425e-45	-0.622409	0.325	0.444	7.78169e-41
TENM2	6.67654e-45	-0.325334	0.001	0.105	1.09742e-40
ZFP365	8.99508e-45	-0.295316	0.003	0.11	1.47852e-40
GK	1.10513e-44	-0.605538	0.191	0.332	1.8165e-40
SNRPD3	1.12364e-44	0.281321	0.671	0.445	1.84693e-40
ATP2B4	1.17266e-44	-0.389864	0.023	0.142	1.92749e-40
PLTP	1.23196e-44	-0.284257	0.005	0.113	2.02498e-40
SSPN	1.63922e-44	-0.412436	0.052	0.182	2.69439e-40
AABR07011951.1	1.94777e-44	0.263065	0.43	0.242	3.20154e-40
PRDX1	2.38867e-44	-0.567125	0.8	0.777	3.92625e-40
PAFAH1B1	4.49525e-44	-0.326975	0.891	0.894	7.38885e-40
GPSM2	5.31164e-44	-0.292389	0.006	0.113	8.73075e-40
PAWR	5.55532e-44	-0.783495	0.466	0.533	9.13128e-40
LOC108349594	6.4159e-44	0.264544	0.681	0.449	1.05458e-39
SLFN2	6.73835e-44	-0.84859	0.115	0.254	1.10758e-39
AAMP	1.03723e-43	0.282993	0.73	0.505	1.7049e-39
TARDBP	1.04121e-43	0.256918	0.508	0.303	1.71143e-39
CALML3	1.13391e-43	-0.356213	0.019	0.135	1.8638e-39
NDFIP2	1.15651e-43	-0.49073	0.587	0.639	1.90095e-39
FJX1	1.68656e-43	-0.407929	0.044	0.17	2.7722e-39
OTOS	2.73523e-43	-0.307373	0.014	0.126	4.49589e-39
SUSD6	2.77959e-43	-0.64477	0.468	0.549	4.56881e-39
PRSS23	2.85023e-43	-0.367011	0.006	0.111	4.68493e-39
ARGLU1	3.99067e-43	0.320153	0.779	0.575	6.55947e-39
CSN3	4.71221e-43	-2.50176	0.2	0.33	7.74546e-39
ATP5PF	4.75194e-43	0.307901	0.833	0.643	7.81077e-39
NDUFS8	6.21714e-43	0.258173	0.625	0.399	1.02191e-38
DMD	6.25094e-43	-0.524823	0.038	0.16	1.02747e-38
DZIP1	9.28941e-43	-0.265973	0.001	0.101	1.5269e-38
TNS1	1.02462e-42	-0.303879	0.007	0.112	1.68417e-38
PRKCA	1.14565e-42	-0.360886	0.04	0.163	1.8831e-38
MT1M	1.15258e-42	-0.470565	0.074	0.206	1.89449e-38
LTBP4	1.19616e-42	-0.309619	0.008	0.114	1.96613e-38
RT1-CE10	1.37111e-42	0.314971	0.842	0.662	2.25369e-38
TMEM200A	1.54381e-42	-0.268969	0.001	0.1	2.53756e-38
ENC1	1.6632e-42	-0.686133	0.041	0.164	2.7338e-38
PLAGL1	1.92784e-42	-0.366807	0.006	0.109	3.16878e-38
BOC	2.14374e-42	-0.335106	0.024	0.14	3.52366e-38
NENF	3.07771e-42	0.263709	0.637	0.417	5.05883e-38
LOC108348175	3.45669e-42	-0.511397	0.373	0.472	5.68175e-38
PDLIM5	4.1231e-42	-0.475915	0.206	0.342	6.77714e-38
PPP1R15A	7.08939e-42	-0.38416	0.838	0.859	1.16528e-37
TACC1	9.70392e-42	-0.605856	0.354	0.457	1.59503e-37
LTBP2	1.10885e-41	-0.456062	0.007	0.111	1.82261e-37
RPL13A	1.14478e-41	0.314932	0.873	0.758	1.88168e-37
CCDC141	1.27271e-41	-0.352157	0.044	0.167	2.09196e-37
LDHA	1.38835e-41	-0.511295	0.89	0.873	2.28203e-37
ETFA	1.55069e-41	0.253881	0.63	0.41	2.54887e-37
TRA2A	1.55494e-41	0.27468	0.754	0.531	2.55586e-37
SDC3	1.61275e-41	-0.258658	0.014	0.122	2.65087e-37
AKT3	1.61305e-41	-0.297106	0.015	0.123	2.65137e-37
ST3GAL4	1.82388e-41	-0.465811	0.122	0.256	2.99792e-37
PTPRE	2.24191e-41	-0.35352	0.061	0.187	3.68503e-37
TMPRSS4	2.2654e-41	-0.411385	0.051	0.174	3.72364e-37
NUMA1	2.3128e-41	0.277076	0.691	0.475	3.80155e-37
CHMP5	2.34045e-41	0.261465	0.672	0.451	3.84701e-37
SERPINB6A	3.35704e-41	0.303901	0.803	0.604	5.51796e-37
DUSP5	4.45865e-41	-0.566396	0.196	0.329	7.32869e-37
GPATCH8	5.34024e-41	0.255172	0.614	0.391	8.77776e-37
SCARB2	5.86941e-41	-0.437657	0.409	0.501	9.64755e-37
SERPINE1	6.46454e-41	-0.881404	0.041	0.16	1.06258e-36
HADHA	6.76155e-41	0.300344	0.753	0.528	1.1114e-36
BIRC2	7.53813e-41	-0.662844	0.226	0.352	1.23904e-36
TGFB2	8.01182e-41	-0.359297	0.045	0.165	1.3169e-36
CBFB	9.23015e-41	0.265179	0.631	0.42	1.51716e-36
PRICKLE1	9.64422e-41	-0.350717	0.031	0.146	1.58522e-36
RNF144B	1.00326e-40	-0.520468	0.14	0.274	1.64906e-36
RT1-T24-3	1.13039e-40	-0.448627	0.03	0.143	1.85801e-36
EGR1	1.13493e-40	0.581085	0.862	0.759	1.86548e-36
KRTCAP2	1.13996e-40	0.265947	0.714	0.498	1.87376e-36
ND6	1.14327e-40	0.308632	0.786	0.577	1.87919e-36
UGT1A1	1.20308e-40	-0.640962	0.118	0.249	1.97751e-36
JMY	1.44994e-40	-0.429043	0.104	0.236	2.38327e-36
AC109737.1	1.48367e-40	-0.25492	0.017	0.124	2.43871e-36
MYBBP1A	1.78921e-40	0.263744	0.566	0.356	2.94092e-36
FOXO1	2.06256e-40	-0.53601	0.186	0.319	3.39022e-36
SLC41A1	2.78763e-40	-0.536616	0.274	0.395	4.58203e-36
ARHGEF25	3.14963e-40	-0.262304	0.016	0.121	5.17704e-36
RT1-A1	3.50613e-40	0.301227	0.832	0.642	5.76302e-36
SELENOP	5.49149e-40	-0.308414	0.035	0.148	9.02637e-36
LRIG3	6.80325e-40	-0.365485	0.041	0.158	1.11825e-35
IGF2R	7.28202e-40	0.275501	0.616	0.401	1.19695e-35
PCDHGC3	7.85885e-40	-0.322232	0.03	0.142	1.29176e-35
SYNCRIP	8.71475e-40	-0.385672	0.736	0.743	1.43244e-35
PPARD	1.04298e-39	-0.466896	0.171	0.304	1.71435e-35
GDA	1.04676e-39	-0.366081	0.058	0.179	1.72057e-35
WDR43	1.24292e-39	-0.499792	0.642	0.67	2.04298e-35
RPN1	1.2696e-39	0.251975	0.67	0.44	2.08684e-35
DDX46	1.33589e-39	0.289077	0.795	0.602	2.19579e-35
UQCRFS1	1.34454e-39	0.28795	0.799	0.606	2.21002e-35
TRIP12	1.34864e-39	0.28064	0.742	0.519	2.21675e-35
COQ10B	1.50581e-39	-0.56477	0.461	0.542	2.4751e-35
FAM19A5	2.14796e-39	-0.307034	0.033	0.146	3.5306e-35
AC134224.2	2.87939e-39	0.25727	0.842	0.65	4.73286e-35
CDR2	4.16641e-39	-0.277638	0.011	0.111	6.84833e-35
DDX39B	6.29336e-39	0.287307	0.77	0.56	1.03444e-34
IRF2BP2	6.31103e-39	-0.489562	0.234	0.357	1.03734e-34
HUNK	6.96211e-39	-0.264402	0.012	0.111	1.14436e-34
RTN4	7.44854e-39	-0.362582	0.888	0.886	1.22432e-34
MAP4K4	9.24797e-39	-0.494523	0.539	0.6	1.52009e-34
UHRF1BP1L	1.08087e-38	-0.508173	0.341	0.452	1.77662e-34
SLC12A2	1.11948e-38	0.350212	0.646	0.437	1.84009e-34
SKIL	1.24667e-38	-0.480726	0.59	0.649	2.04915e-34
NPC2	1.36054e-38	-0.615134	0.593	0.612	2.23632e-34
F3	1.55601e-38	0.738405	0.729	0.577	2.55762e-34
MAGI2	1.74406e-38	-0.297579	0.016	0.118	2.86671e-34
PRICKLE2	2.40038e-38	-0.457071	0.094	0.219	3.9455e-34
CXCL2	2.52909e-38	-2.22735	0.164	0.292	4.15706e-34
EPHB1	3.177e-38	-0.285159	0.014	0.115	5.22203e-34
GDPD5	3.20222e-38	-0.315825	0.044	0.159	5.2635e-34
ADGRG1	4.73458e-38	-0.559294	0.279	0.388	7.78222e-34
CEBPD	5.25232e-38	-0.554961	0.588	0.698	8.63323e-34
RYBP	5.37005e-38	-0.532691	0.355	0.452	8.82675e-34
SWI5	6.98876e-38	0.256119	0.784	0.572	1.14874e-33
ERRFI1	7.98676e-38	-0.632287	0.809	0.831	1.31278e-33
ZFP608	8.97209e-38	-0.313001	0.028	0.134	1.47474e-33
CCT3	1.00445e-37	0.287588	0.798	0.612	1.65101e-33
MAT2A	1.02725e-37	-0.5834	0.519	0.593	1.68849e-33
HSD11B1	1.20571e-37	-0.348475	0.04	0.15	1.98182e-33
CDK17	1.89104e-37	-0.366996	0.071	0.192	3.1083e-33
COL9A3	2.67816e-37	-0.265727	0.022	0.124	4.40209e-33
ITPRID1	3.4256e-37	-0.359444	0.01	0.105	5.63066e-33
RNF19A	7.77972e-37	-0.475485	0.424	0.509	1.27875e-32
CHMP2A	8.55412e-37	0.254604	0.686	0.471	1.40604e-32
CFDP1	9.1283e-37	0.251622	0.787	0.574	1.50042e-32
DDAH2	1.44886e-36	-0.482602	0.332	0.44	2.38149e-32
FOXC1	1.59893e-36	-0.522554	0.181	0.306	2.62817e-32
EPSTI1	1.88328e-36	-0.332583	0.045	0.155	3.09554e-32
CCNI	2.00611e-36	-0.362355	0.754	0.758	3.29745e-32
PRR7	2.898e-36	-0.357625	0.043	0.153	4.76344e-32
ZFP462	3.06601e-36	-0.282086	0.019	0.117	5.0396e-32
EIF4A2	3.81737e-36	0.279132	0.901	0.759	6.27461e-32
CD47	5.2596e-36	-0.478285	0.599	0.613	8.64521e-32
VMP1	8.40628e-36	0.311147	0.827	0.677	1.38174e-31
FRMD4B	8.77512e-36	-0.562139	0.222	0.337	1.44237e-31
SLC5A8	1.17119e-35	-0.355812	0.039	0.145	1.92509e-31
CDH1	2.1231e-35	-0.463358	0.743	0.743	3.48974e-31
ERH	3.39121e-35	0.277315	0.757	0.564	5.57414e-31
PDLIM4	4.67118e-35	-0.62615	0.292	0.388	7.67801e-31
FBLIM1	4.7881e-35	-0.421046	0.085	0.202	7.87021e-31
SON	4.88772e-35	-0.271041	0.951	0.96	8.03395e-31
RABAC1	5.57938e-35	-0.372707	0.773	0.759	9.17083e-31
GFRA3	6.14504e-35	-0.379684	0.065	0.176	1.01006e-30
SOCS1	1.35824e-34	-0.324509	0.032	0.134	2.23253e-30
IGFBP4	1.47615e-34	-0.306932	0.012	0.101	2.42635e-30
KLF9	1.65989e-34	-0.46738	0.639	0.679	2.72836e-30
EVL	1.69495e-34	-0.256574	0.039	0.143	2.786e-30
THRB	1.76892e-34	-0.427612	0.109	0.226	2.90758e-30
UCHL3.1	4.48165e-34	-0.5153	0.227	0.339	7.36648e-30
HTRA1	4.50064e-34	-0.466938	0.068	0.179	7.3977e-30
AMD1	6.4526e-34	-0.69997	0.722	0.697	1.06061e-29
TNIK	7.42904e-34	-0.398922	0.105	0.222	1.22111e-29
ASAP1	7.47828e-34	-0.364217	0.08	0.193	1.22921e-29
CDCP1	1.19957e-33	-0.525292	0.545	0.592	1.97174e-29
REEP5	1.23558e-33	-0.442201	0.596	0.623	2.03092e-29
ABCF1	1.34417e-33	0.269728	0.78	0.588	2.20941e-29
DDIT4	1.65782e-33	-0.751983	0.255	0.367	2.72497e-29
RASGRP3	2.36144e-33	-0.429159	0.06	0.168	3.8815e-29
NRIP1	2.44664e-33	-0.547953	0.688	0.705	4.02154e-29
PMAIP1	3.72543e-33	-0.332892	0.033	0.132	6.12349e-29
SOWAHC	3.96598e-33	-0.527036	0.438	0.51	6.51888e-29
ANXA6	4.19728e-33	-0.403145	0.184	0.3	6.89907e-29
DOCK3	7.22399e-33	-0.312088	0.042	0.143	1.18741e-28
ACSL1	9.55364e-33	-0.432977	0.067	0.174	1.57033e-28
CAVIN3	1.10673e-32	-0.634935	0.172	0.28	1.81913e-28
AGFG1	1.89453e-32	-0.457776	0.348	0.439	3.11404e-28
MORF4L1	2.4226e-32	0.252354	0.723	0.522	3.98203e-28
DKK3	4.8215e-32	-0.572798	0.123	0.235	7.9251e-28
UCP2	5.6724e-32	-0.605358	0.52	0.537	9.32372e-28
ANKRD50	7.75397e-32	-0.384508	0.133	0.249	1.27452e-27
SMARCA5	8.92605e-32	-0.448432	0.55	0.584	1.46718e-27
LRCH1	1.34569e-31	-0.338259	0.088	0.197	2.2119e-27
UQCRC2	1.4155e-31	0.253338	0.776	0.587	2.32666e-27
LDLRAD4	1.57818e-31	-0.300253	0.059	0.162	2.59406e-27
FBXW7	1.72414e-31	-0.337704	0.083	0.191	2.83397e-27
PDHA1	1.77693e-31	-0.430047	0.378	0.459	2.92074e-27
ANXA11	2.10676e-31	-0.453943	0.604	0.616	3.46288e-27
AABR07057190.1	3.03261e-31	0.291392	0.868	0.775	4.98471e-27
IGF1R	3.16313e-31	-0.274635	0.034	0.128	5.19924e-27
KMT2E	5.12205e-31	-0.474981	0.731	0.739	8.41911e-27
UBC	5.76099e-31	0.320818	0.983	0.978	9.46934e-27
GPC1	8.4033e-31	-0.333651	0.094	0.202	1.38125e-26
TUT4	8.84618e-31	-0.409557	0.263	0.372	1.45405e-26
RAB7B	9.49402e-31	-0.409691	0.069	0.171	1.56053e-26
PLEKHA4	1.00167e-30	-0.362421	0.049	0.148	1.64645e-26
ZFP326	1.3585e-30	-0.438608	0.36	0.439	2.23297e-26
ZFAND2A	1.4168e-30	0.25728	0.377	0.229	2.32879e-26
HK1	1.58474e-30	-0.381335	0.132	0.242	2.60483e-26
RIN2	1.66368e-30	-0.558277	0.373	0.452	2.73458e-26
PARD3B	2.71049e-30	-0.39485	0.143	0.254	4.45524e-26
RDH10	3.03379e-30	-0.313181	0.06	0.161	4.98665e-26
BRD1	3.13631e-30	-0.377864	0.694	0.7	5.15515e-26
CHIC2	3.48301e-30	-0.480158	0.614	0.628	5.72503e-26
TIMP1	3.81953e-30	-0.888126	0.668	0.396	6.27816e-26
ELMSAN1	5.5163e-30	-0.648367	0.314	0.401	9.06715e-26
SMARCA2	5.9052e-30	-0.537506	0.224	0.327	9.70637e-26
CUL3	7.04652e-30	-0.366666	0.675	0.682	1.15824e-25
OXCT1	8.66603e-30	-0.30874	0.097	0.206	1.42444e-25
CALM1	9.31151e-30	-0.332364	0.859	0.846	1.53053e-25
TUBB5	1.13785e-29	-0.435717	0.618	0.625	1.87029e-25
PLK3	1.20105e-29	-0.579265	0.618	0.653	1.97417e-25
EFHD2	1.31564e-29	-0.493438	0.561	0.58	2.16252e-25
BACE2	1.91466e-29	-0.341652	0.092	0.197	3.14713e-25
GNL3	2.05355e-29	-0.373781	0.669	0.686	3.37542e-25
RAP1B	2.26798e-29	-0.404593	0.218	0.322	3.72788e-25
NGEF	2.82273e-29	-0.284326	0.051	0.146	4.63973e-25
LIPA	3.69333e-29	-0.377087	0.091	0.195	6.07073e-25
PLOD1	4.30595e-29	-0.413962	0.113	0.218	7.07769e-25
BZW2	5.28971e-29	-0.461702	0.516	0.549	8.6947e-25
HR	5.34069e-29	-0.252037	0.026	0.113	8.7785e-25
CHAC1	6.55821e-29	-0.259364	0.019	0.101	1.07797e-24
ARHGAP5	1.12054e-28	-0.365924	0.773	0.77	1.84183e-24
ANXA2	1.25989e-28	-0.683346	0.739	0.668	2.07089e-24
MAGED2	1.51213e-28	-0.362238	0.125	0.231	2.48548e-24
MEX3C	2.10352e-28	-0.402864	0.457	0.515	3.45756e-24
DPYD	2.95701e-28	-0.297022	0.075	0.176	4.86043e-24
CNKSR1	3.85832e-28	-0.390173	0.183	0.289	6.34192e-24
SERTAD1	3.97769e-28	-0.366121	0.672	0.688	6.53813e-24
SPATS2L	5.36088e-28	-0.280051	0.032	0.118	8.81168e-24
RNF10	5.38066e-28	-0.36124	0.694	0.682	8.84419e-24
NET1	7.79251e-28	-0.42262	0.183	0.29	1.28086e-23
MTHFD2	7.90483e-28	-0.260646	0.03	0.116	1.29932e-23
SASH1	8.11547e-28	-0.506884	0.2	0.297	1.33394e-23
STRN3	8.76652e-28	-0.386723	0.735	0.728	1.44095e-23
EHD1	1.2692e-27	-0.3021	0.081	0.18	2.08619e-23
PDE7A	1.83033e-27	-0.271262	0.037	0.125	3.00851e-23
HSPA4L	2.20451e-27	-0.359674	0.062	0.155	3.62356e-23
KLF5	2.90047e-27	-0.537173	0.481	0.522	4.7675e-23
RABGEF1	3.12992e-27	-0.429428	0.317	0.401	5.14464e-23
SBSN	3.49899e-27	-0.303939	0.026	0.107	5.7513e-23
MAML2	3.99235e-27	-0.277729	0.048	0.138	6.56222e-23
FAM49A	5.59308e-27	-0.27369	0.041	0.128	9.19334e-23
PXN	8.10867e-27	-0.45366	0.325	0.406	1.33282e-22
RASA1	9.3069e-27	-0.429198	0.486	0.529	1.52977e-22
N4BP1	1.10188e-26	-0.494308	0.566	0.589	1.81116e-22
MTMR10	1.21297e-26	-0.479055	0.156	0.253	1.99376e-22
RRAS	1.40333e-26	-0.444844	0.228	0.321	2.30665e-22
ALDOC	1.58251e-26	-0.615373	0.325	0.385	2.60117e-22
LGR4	1.74751e-26	-0.356262	0.154	0.256	2.87238e-22
RAB6A	2.04411e-26	-0.403053	0.556	0.581	3.3599e-22
PRDX4	2.26451e-26	-0.440283	0.524	0.553	3.72218e-22
BAZ2B	2.66675e-26	-0.457577	0.541	0.572	4.38334e-22
MYO1B	3.16048e-26	-0.434081	0.253	0.344	5.19488e-22
GAPDH	3.38147e-26	-0.412477	0.642	0.628	5.55812e-22
RPP21	3.88738e-26	-0.400479	0.321	0.396	6.38968e-22
LAMA4	4.17868e-26	-0.28799	0.052	0.14	6.8685e-22
DHRS7	4.99574e-26	-0.398058	0.395	0.461	8.2115e-22
SCPEP1	6.435e-26	-0.430636	0.315	0.392	1.05772e-21
VPS13C	7.52467e-26	-0.590142	0.237	0.325	1.23683e-21
PPM1L	7.62899e-26	-0.447935	0.185	0.283	1.25398e-21
PBX3	8.48911e-26	-0.282368	0.041	0.126	1.39536e-21
FBXO30	9.91661e-26	-0.439836	0.358	0.434	1.62999e-21
PICALM	1.84559e-25	-0.449573	0.574	0.581	3.03359e-21
LOC498750	1.88152e-25	-0.45613	0.56	0.587	3.09265e-21
FRMD8	3.18052e-25	-0.450678	0.179	0.269	5.22782e-21
LOC103689965	3.48798e-25	-0.31122	0.058	0.145	5.73319e-21
OPTN	3.73901e-25	-0.279223	0.103	0.201	6.1458e-21
TRIO	4.09703e-25	-0.371892	0.12	0.218	6.73429e-21
NEWGENE-1310139	4.0989e-25	-0.26648	0.047	0.132	6.73736e-21
WAP	4.65143e-25	-0.668347	0.047	0.131	7.64555e-21
ARHGAP28	1.02105e-24	-0.320417	0.084	0.176	1.67829e-20
MAPKAPK3	1.05837e-24	-0.472568	0.243	0.322	1.73964e-20
CDKN1A	1.31271e-24	-0.41963	0.562	0.596	2.1577e-20
TCEAL9	1.349e-24	-0.36126	0.815	0.783	2.21736e-20
DGKZ	1.4813e-24	-0.390833	0.22	0.315	2.43481e-20
U2AF1	1.65078e-24	-0.36852	0.659	0.646	2.71339e-20
RAD18	2.17416e-24	-0.326401	0.091	0.182	3.57366e-20
RGS2	2.32881e-24	-0.547162	0.112	0.207	3.82787e-20
CDK14	2.53472e-24	-0.3972	0.503	0.542	4.16632e-20
CXCL3	3.06092e-24	0.762114	0.125	0.056	5.03123e-20
ABHD17B	3.14919e-24	-0.443293	0.251	0.338	5.17633e-20
DUSP14	3.57362e-24	-0.290446	0.035	0.113	5.87396e-20
SEC63	5.13618e-24	-0.333593	0.712	0.702	8.44234e-20
PLAT	5.27393e-24	-0.386717	0.06	0.148	8.66876e-20
ARHGEF6	6.08315e-24	-0.278171	0.051	0.133	9.99887e-20
PAQR6	8.69073e-24	-0.318374	0.111	0.203	1.4285e-19
MPZL1	9.03002e-24	-0.417586	0.4	0.448	1.48426e-19
SLC35E4	1.04854e-23	-0.267151	0.065	0.15	1.72348e-19
WWP1	1.28565e-23	-0.316468	0.137	0.232	2.11322e-19
MAP1B	2.04403e-23	-1.05855	0.357	0.405	3.35978e-19
MYL12A	2.06211e-23	-0.307859	0.935	0.912	3.38949e-19
TRIB3	2.06711e-23	-0.304535	0.061	0.145	3.3977e-19
TRAK2	2.75022e-23	-0.3425	0.145	0.239	4.52053e-19
PPP1R14A	3.23121e-23	-0.497519	0.098	0.184	5.31114e-19
SLC6A8	4.88363e-23	-0.297618	0.074	0.16	8.02723e-19
ITGB1	8.11586e-23	-0.463735	0.917	0.861	1.334e-18
TTC3	9.96909e-23	-0.382426	0.638	0.639	1.63862e-18
PTPRK	1.31833e-22	-0.412943	0.348	0.411	2.16695e-18
PI4K2B	1.71549e-22	-0.334739	0.141	0.231	2.81975e-18
PPFIBP1	1.75428e-22	-0.634764	0.327	0.375	2.88351e-18
KLF7	1.97138e-22	-0.375641	0.178	0.271	3.24035e-18
SLCO3A1	2.16354e-22	-0.302636	0.093	0.18	3.55621e-18
RASAL2	2.24256e-22	-0.508873	0.288	0.36	3.6861e-18
ILK	3.54118e-22	-0.383728	0.262	0.335	5.82064e-18
PLSCR1	4.901e-22	-0.689425	0.46	0.467	8.05578e-18
TTC7A	7.85427e-22	-0.369476	0.328	0.396	1.29101e-17
TSC22D1	8.0932e-22	0.355597	0.831	0.71	1.33028e-17
SULF1	8.72445e-22	-0.281323	0.052	0.13	1.43404e-17
UBE2H	8.96474e-22	-0.405918	0.399	0.454	1.47353e-17
ZBED3	9.46715e-22	-0.305283	0.116	0.203	1.55612e-17
ANKRD13C	9.64929e-22	-0.410241	0.463	0.5	1.58605e-17
CTDP1	9.85528e-22	-0.407193	0.283	0.363	1.61991e-17
MLXIP	1.18706e-21	-0.265703	0.06	0.139	1.95117e-17
PRKCI	1.39797e-21	-0.381972	0.457	0.496	2.29785e-17
CLIC4	1.46975e-21	-0.362439	0.148	0.235	2.41583e-17
SGK1	1.99431e-21	-0.566338	0.197	0.281	3.27804e-17
SRC	2.26555e-21	-0.282281	0.07	0.149	3.72388e-17
TNS3	2.2737e-21	-0.406049	0.102	0.187	3.73729e-17
KCNH1	3.58497e-21	-0.712124	0.23	0.301	5.89261e-17
CSTB	3.81345e-21	-0.428559	0.811	0.763	6.26816e-17
SFR1	5.96842e-21	-0.465192	0.722	0.691	9.81029e-17
CCSER1	7.86872e-21	-0.330598	0.112	0.198	1.29338e-16
ABCA1	9.71205e-21	-0.442974	0.27	0.344	1.59637e-16
NRBP1	1.00735e-20	-0.353052	0.27	0.347	1.65577e-16
EPB41L2	1.3324e-20	-0.489893	0.296	0.359	2.19006e-16
SCARB1	1.57082e-20	-0.464987	0.162	0.238	2.58196e-16
MID2	1.88902e-20	-0.358559	0.134	0.218	3.10499e-16
EGR2	1.95536e-20	-0.327284	0.059	0.138	3.21402e-16
MXD4	2.23943e-20	-0.393519	0.388	0.442	3.68095e-16
LMO7	2.66084e-20	-0.36923	0.099	0.182	4.37363e-16
SPRED1	2.66868e-20	-0.434683	0.266	0.337	4.38651e-16
AABR07044080.1	3.0183e-20	-0.284001	0.101	0.183	4.96117e-16
TGIF1	3.32299e-20	-0.398094	0.581	0.6	5.462e-16
ANKRD22	3.50882e-20	-0.288935	0.074	0.153	5.76745e-16
PDGFA	4.11242e-20	-0.804656	0.381	0.404	6.75959e-16
NAMPT	6.41696e-20	-0.539214	0.465	0.493	1.05476e-15
B3GALNT1	7.16894e-20	-0.328774	0.131	0.214	1.17836e-15
TANK	7.2648e-20	-0.397806	0.34	0.4	1.19412e-15
DACT2	9.43416e-20	-0.263809	0.072	0.149	1.55069e-15
ARL4A	1.13152e-19	-0.526989	0.35	0.403	1.85988e-15
DUOXA1	1.26765e-19	-0.349852	0.16	0.241	2.08364e-15
CTIF	1.31566e-19	-0.311328	0.092	0.17	2.16255e-15
PLS3	1.98243e-19	-0.473388	0.377	0.421	3.25852e-15
NINJ1	2.00692e-19	-0.403489	0.449	0.481	3.29877e-15
TINAGL1	2.09155e-19	-0.311124	0.053	0.125	3.43788e-15
PDZK1IP1	2.19414e-19	-0.576528	0.134	0.213	3.6065e-15
TOMM20	2.30662e-19	-0.302347	0.865	0.84	3.79139e-15
LYN	3.20889e-19	-0.326231	0.135	0.215	5.27445e-15
TIMP2	4.88569e-19	-0.48971	0.583	0.56	8.0306e-15
LOC103689961	6.61587e-19	-0.377645	0.248	0.312	1.08745e-14
SPTBN4	7.03399e-19	-0.257416	0.069	0.143	1.15618e-14
USP54	8.01042e-19	-0.590833	0.292	0.355	1.31667e-14
PTBP1	9.01609e-19	-0.365107	0.553	0.555	1.48197e-14
KIDINS220	9.98574e-19	-0.389037	0.361	0.412	1.64136e-14
SERTAD2	1.25011e-18	-0.351437	0.201	0.278	2.0548e-14
ZC3H12A	1.32276e-18	-0.472041	0.443	0.492	2.17422e-14
MAP7D1	1.42313e-18	-0.371503	0.492	0.517	2.33919e-14
VGLL4	1.44651e-18	-0.374956	0.532	0.54	2.37762e-14
TNFRSF1A	1.44901e-18	-0.383514	0.406	0.451	2.38174e-14
ERBIN	1.93462e-18	-0.364345	0.631	0.621	3.17993e-14
MVB12B	2.24901e-18	-0.273218	0.111	0.189	3.6967e-14
SPECC1	2.28772e-18	-0.358897	0.202	0.28	3.76032e-14
ZFR	3.37289e-18	-0.342385	0.624	0.622	5.54401e-14
ANXA5	3.56891e-18	-0.391456	0.339	0.388	5.86622e-14
ZFP91	4.19964e-18	-0.315721	0.689	0.662	6.90295e-14
PSME4	4.72994e-18	-0.28616	0.745	0.716	7.77461e-14
AKAP11	5.62047e-18	-0.388761	0.269	0.334	9.23836e-14
MICALL1	6.30256e-18	-0.2742	0.078	0.15	1.03595e-13
MORC4	7.79177e-18	-0.259014	0.063	0.133	1.28073e-13
AGRN	8.84356e-18	-0.350708	0.219	0.291	1.45362e-13
LOC100909750	9.46367e-18	-0.30105	0.142	0.219	1.55554e-13
HIP1	1.25147e-17	-0.260496	0.089	0.162	2.05704e-13
TET2	1.26099e-17	-0.434546	0.338	0.39	2.07269e-13
PIK3C2A	1.31781e-17	-0.403211	0.393	0.435	2.16609e-13
SIAH2	1.42638e-17	-0.284548	0.171	0.249	2.34455e-13
TSC22D2	2.27175e-17	-0.476689	0.348	0.402	3.73407e-13
ACVR1	2.41696e-17	-0.251288	0.079	0.151	3.97276e-13
CELSR2	3.12012e-17	-0.364836	0.244	0.312	5.12854e-13
TARS	4.27183e-17	-0.316774	0.24	0.309	7.02161e-13
EPRS	4.74372e-17	-0.32094	0.747	0.713	7.79725e-13
MAP4K3	5.18917e-17	-0.353396	0.243	0.311	8.52944e-13
LOC103689920	5.47987e-17	-0.277783	0.117	0.193	9.00727e-13
PEX11A	5.57483e-17	-0.267337	0.086	0.156	9.16334e-13
FGFR1OP2	6.19866e-17	-0.349964	0.516	0.524	1.01887e-12
SFT2D2	7.37593e-17	-0.368943	0.301	0.359	1.21238e-12
EFR3A	9.76525e-17	-0.365465	0.385	0.426	1.60511e-12
AABR07002683.1	9.95508e-17	-0.296344	0.178	0.251	1.63632e-12
AABR07031756.1	1.0116e-16	-0.349324	0.315	0.372	1.66277e-12
ATAD2	1.07758e-16	-0.288429	0.128	0.202	1.77122e-12
STAG1	1.25616e-16	-0.326692	0.504	0.528	2.06475e-12
JUP	2.90209e-16	-0.309636	0.817	0.783	4.77017e-12
HS6ST1	3.19668e-16	-0.448711	0.297	0.353	5.25438e-12
DAG1	3.49373e-16	-0.448268	0.624	0.581	5.74264e-12
ZYX	3.80995e-16	-0.34035	0.298	0.357	6.26241e-12
RAB2A	3.85942e-16	-0.271116	0.677	0.662	6.34373e-12
RAB8B	5.74897e-16	-0.424856	0.446	0.464	9.44958e-12
CGNL1	6.96817e-16	-0.480581	0.254	0.306	1.14536e-11
ARF2	8.72724e-16	-0.256431	0.104	0.173	1.4345e-11
TSPAN7	9.03796e-16	-0.288094	0.159	0.228	1.48557e-11
WASHC4	9.63127e-16	-0.326915	0.223	0.291	1.58309e-11
SSBP3	1.09497e-15	-0.35317	0.354	0.396	1.7998e-11
LPGAT1	1.26601e-15	-0.35913	0.239	0.302	2.08093e-11
HECTD1	1.5236e-15	-0.257382	0.727	0.705	2.50435e-11
ACTG1	1.82112e-15	-0.268678	0.815	0.816	2.99337e-11
SENP6	1.95935e-15	-0.258879	0.772	0.743	3.22059e-11
NR4A2	4.4453e-15	-0.40121	0.101	0.167	7.30674e-11
CREBBP	5.15384e-15	-0.32472	0.704	0.676	8.47137e-11
SIK1	5.90601e-15	-0.445245	0.501	0.521	9.70771e-11
CD3EAP	6.52429e-15	-0.38196	0.282	0.336	1.0724e-10
ARF6	8.48172e-15	-0.336318	0.384	0.421	1.39414e-10
PGRMC2	1.19698e-14	-0.305346	0.219	0.283	1.96748e-10
PARD6B	1.26877e-14	-0.401761	0.239	0.297	2.08547e-10
SMARCA1	1.30743e-14	-0.287823	0.07	0.132	2.14903e-10
TUBA1A	1.59202e-14	-0.468757	0.639	0.605	2.6168e-10
FRK	1.6576e-14	-0.61153	0.393	0.408	2.72459e-10
SH3D19	2.51166e-14	-0.356117	0.217	0.279	4.12842e-10
PRELID1	2.7449e-14	-0.30913	0.416	0.44	4.51179e-10
EXT1	2.85974e-14	-0.360197	0.216	0.278	4.70055e-10
DEK	3.54369e-14	-0.285635	0.647	0.623	5.82477e-10
MYCBP2	3.65186e-14	-0.432652	0.463	0.479	6.00256e-10
EIF4E	4.14978e-14	-0.308656	0.619	0.602	6.82099e-10
DNMBP	5.47121e-14	-0.288526	0.102	0.164	8.99303e-10
ZRSR1	5.86298e-14	-0.260274	0.07	0.13	9.63697e-10
SPTY2D1	6.78339e-14	0.259073	0.683	0.555	1.11499e-09
EHBP1	7.54857e-14	-0.300793	0.111	0.174	1.24076e-09
TMEM38B	7.67955e-14	-0.28017	0.128	0.191	1.26229e-09
ATF6	9.52658e-14	-0.32887	0.518	0.525	1.56588e-09
FHDC1	1.01097e-13	-0.298084	0.126	0.19	1.66173e-09
GNE	1.02817e-13	-0.317779	0.142	0.204	1.69001e-09
TJP2	1.46436e-13	-0.369034	0.326	0.367	2.40697e-09
VEGFA	1.91357e-13	-0.543893	0.539	0.528	3.14534e-09
LAMC2	2.42345e-13	-0.732785	0.306	0.334	3.98343e-09
SLC25A25	2.68005e-13	-0.285593	0.115	0.176	4.4052e-09
DDHD1	3.14601e-13	-0.319317	0.156	0.219	5.1711e-09
SLC4A4	3.23072e-13	-0.277118	0.088	0.147	5.31034e-09
TWF1	3.99554e-13	-0.322681	0.606	0.583	6.56748e-09
GRPEL2	4.11458e-13	-0.375268	0.302	0.342	6.76313e-09
TJP1	4.21839e-13	-0.319037	0.531	0.529	6.93377e-09
HSP90B1	4.8313e-13	-0.293464	0.931	0.896	7.94121e-09
TSPYL1	6.43971e-13	-0.313159	0.267	0.318	1.0585e-08
TMEM51	6.89474e-13	-0.257738	0.117	0.178	1.13329e-08
CREM	8.47155e-13	-0.426068	0.194	0.25	1.39247e-08
ITPR1	9.71191e-13	-0.40298	0.254	0.305	1.59635e-08
GADD45G	9.92142e-13	0.503343	0.534	0.429	1.63078e-08
FAM83H	1.3226e-12	-0.328278	0.286	0.331	2.17395e-08
C1R	1.33416e-12	-0.380871	0.174	0.233	2.19296e-08
DOCK8	1.36185e-12	-0.313307	0.185	0.241	2.23847e-08
USP38	1.3958e-12	-0.260632	0.113	0.174	2.29428e-08
RAP2C	1.39823e-12	-0.441791	0.282	0.328	2.29827e-08
PAPSS1	1.54027e-12	-0.313168	0.512	0.503	2.53175e-08
GGNBP2	1.56337e-12	-0.292573	0.593	0.58	2.56971e-08
CHKA	2.29555e-12	-0.414767	0.572	0.56	3.77319e-08
CLOCK	2.32301e-12	-0.299123	0.171	0.23	3.81833e-08
PARVA	3.98587e-12	-0.31352	0.284	0.327	6.55158e-08
AABR07019086.1	4.30067e-12	-0.316182	0.319	0.358	7.06902e-08
TPD52L1	4.83923e-12	-0.259528	0.163	0.222	7.95424e-08
ACTR3	5.95946e-12	-0.264555	0.629	0.6	9.79556e-08
PTMS	6.13393e-12	-0.273412	0.88	0.826	1.00823e-07
RGD1309748	7.14624e-12	-0.341043	0.356	0.391	1.17463e-07
TENT4A	7.64821e-12	-0.266987	0.136	0.194	1.25714e-07
GJA1	9.12015e-12	-0.308751	0.416	0.271	1.49908e-07
IVNS1ABP	9.46428e-12	-0.38554	0.437	0.446	1.55564e-07
STAG2	9.70669e-12	-0.293985	0.593	0.578	1.59549e-07
UBR5	1.09683e-11	-0.321284	0.587	0.566	1.80285e-07
ZBTB20	1.10936e-11	-0.417081	0.498	0.489	1.82346e-07
POGLUT1	1.12425e-11	-0.251457	0.109	0.164	1.84793e-07
ARPC5	1.17199e-11	-0.258062	0.589	0.575	1.92639e-07
GABARAPL1	1.23452e-11	-0.349976	0.348	0.377	2.02918e-07
VPS4B	1.25073e-11	-0.323762	0.566	0.547	2.05583e-07
CDK13	1.26014e-11	-0.298114	0.467	0.474	2.07128e-07
ID2	1.29054e-11	-0.327024	0.139	0.197	2.12126e-07
DEXI	1.78684e-11	-0.288746	0.122	0.177	2.93704e-07
SPIN1	2.4767e-11	-0.275837	0.235	0.285	4.07096e-07
DESI2	2.57899e-11	-0.291028	0.255	0.301	4.23909e-07
ACER2	2.6827e-11	-0.257912	0.126	0.183	4.40956e-07
DYRK1A	3.39868e-11	-0.295643	0.229	0.278	5.58641e-07
MAFF	3.45191e-11	-0.385266	0.534	0.535	5.67391e-07
MIA	3.5437e-11	-0.452294	0.196	0.244	5.82477e-07
KLF4	3.85625e-11	-0.447368	0.703	0.697	6.33852e-07
PHF3	3.9739e-11	-0.310585	0.596	0.577	6.5319e-07
TAOK1	4.04338e-11	-0.294564	0.47	0.472	6.6461e-07
CDK2AP1	4.43453e-11	-0.266882	0.588	0.565	7.28904e-07
ELL	4.55443e-11	-0.327132	0.315	0.347	7.48612e-07
TFRC	4.71209e-11	-0.331413	0.22	0.27	7.74526e-07
CRIP2	7.76717e-11	-0.274462	0.631	0.599	1.27669e-06
IPO5	1.623e-10	-0.375223	0.482	0.478	2.66773e-06
ID3	1.67598e-10	-0.266706	0.062	0.112	2.75481e-06
PDZD8	1.68891e-10	-0.303946	0.239	0.285	2.77606e-06
[truncated: 130 more rows]

## Sheet: SD Control cluster3
gene	p_val	avg_log2FC	pct.1	pct.2	p_val_adj
FTH1	0	1.23742	1	0.985	0
LBP	0	1.16236	0.958	0.46	0
PLIN2	0	1.21864	0.984	0.566	0
LALBA	0	1.3124	0.972	0.426	0
CSN3	0	4.31467	0.995	0.179	0
PRR27	0	1.63814	0.894	0.365	0
CSN1S1	0	1.61691	0.955	0.428	0
SECTM1B	0	1.26621	0.831	0.328	0
OLAH	0	1.53607	0.931	0.38	0
PDK4	1.47099e-306	1.21623	0.981	0.477	2.41786e-302
LCN2	3.44797e-302	1.14563	0.998	0.707	5.66742e-298
ENPP3	4.22471e-295	1.06499	0.873	0.366	6.94416e-291
ITM2B	3.20011e-290	0.917567	0.997	0.973	5.26003e-286
SNORC	6.81606e-289	1.06462	0.978	0.63	1.12036e-284
DSP	4.81808e-278	-2.4679	0.017	0.544	7.91948e-274
EHF	5.33632e-271	1.02589	0.974	0.504	8.77132e-267
CHI3L1	1.06693e-270	1.39327	0.9	0.517	1.75371e-266
CD14	6.75932e-268	1.1275	0.912	0.49	1.11103e-263
CLDN4	2.06691e-261	1.2326	0.986	0.587	3.39738e-257
MFGE8	2.95578e-255	1.0328	0.992	0.809	4.85841e-251
RPL10	2.51085e-252	0.588074	0.999	0.979	4.12708e-248
NDRG1	9.29692e-250	0.935741	0.907	0.435	1.52813e-245
CSN1S2B	2.94926e-249	1.01448	0.681	0.242	4.84769e-245
BTN1A1	2.36059e-238	0.819896	0.71	0.262	3.8801e-234
LOC103690028	1.40185e-237	0.944473	0.928	0.587	2.30422e-233
AC125248.1	1.50892e-233	0.997325	0.701	0.27	2.48022e-229
RPL7	3.81388e-232	0.53001	1	0.985	6.26887e-228
MUC15	4.63051e-229	0.820979	0.712	0.273	7.61117e-225
FOS	9.83506e-229	-2.65981	0.499	0.789	1.61659e-224
CSAP1	7.27727e-88	1.28135	0.136	0.024	1.19617e-83
ANXA8	6.03594e-225	0.85727	0.799	0.337	9.92127e-221
RPLP1	2.74749e-220	0.571509	0.998	0.986	4.51605e-216
ALDOC	1.44234e-219	0.916654	0.71	0.312	2.37078e-215
ANXA1	1.51186e-210	0.915098	1	0.76	2.48504e-206
KIT	3.08048e-209	0.769722	0.798	0.332	5.06339e-205
EGR1	1.18224e-206	-1.83103	0.567	0.817	1.94325e-202
PREX2	2.21342e-205	0.790846	0.666	0.26	3.6382e-201
CLTA	6.21424e-205	1.01472	0.951	0.789	1.02144e-200
ELF5	6.43547e-204	0.798782	0.611	0.219	1.0578e-199
CLDN3	3.66088e-199	0.904628	0.913	0.52	6.01739e-195
DAB2	9.65318e-198	0.766875	0.701	0.297	1.58669e-193
RPS12	1.15094e-193	0.52112	0.997	0.961	1.89181e-189
TF	1.92575e-193	0.8385	0.949	0.543	3.16536e-189
RPLP0	6.10162e-193	0.49277	0.999	0.988	1.00292e-188
BTG2	1.32876e-192	-1.78705	0.889	0.939	2.18408e-188
MYH11	1.67136e-186	-4.33866	0.003	0.404	2.74722e-182
GJB2	6.78136e-185	0.761228	0.586	0.21	1.11465e-180
HBEGF	4.49734e-184	1.08792	0.832	0.489	7.39228e-180
QSOX1	8.88877e-184	0.843971	0.853	0.463	1.46105e-179
COL4A1	4.48491e-183	-3.76534	0.005	0.4	7.37184e-179
FGFR2	6.43952e-183	-1.16496	0.013	0.411	1.05846e-178
ANXA2	1.85377e-181	0.778413	0.939	0.633	3.04705e-177
AC134224.3	4.12334e-181	-0.614094	0.997	0.997	6.77754e-177
PLSCR1	8.74848e-180	0.754944	0.799	0.404	1.43799e-175
TPM2	2.07233e-179	-4.16002	0.022	0.41	3.40628e-175
ACTA2	3.05319e-179	-3.16271	0.004	0.393	5.01852e-175
TALDO1	8.33674e-179	0.742502	0.937	0.737	1.37031e-174
TAGLN	3.65526e-176	-3.61399	0.021	0.405	6.00816e-172
NPC2	1.56013e-175	0.796428	0.858	0.563	2.56439e-171
RPL23	4.75487e-175	0.437143	0.999	0.985	7.81559e-171
THRSP	3.31172e-228	1.11948	0.572	0.186	5.44348e-224
SPARC	2.25987e-173	-2.63305	0.006	0.385	3.71454e-169
SLFN2	3.72431e-174	0.847441	0.513	0.176	6.12164e-170
CTSC	1.1618e-172	0.889982	0.751	0.394	1.90965e-168
COL17A1	1.9919e-171	-2.13943	0.001	0.377	3.27409e-167
MGP	4.6657e-171	1.28649	0.649	0.296	7.66902e-167
MGST1	5.67552e-171	0.758566	0.881	0.6	9.32886e-167
MYL9	1.121e-169	-2.70423	0.006	0.379	1.84258e-165
RPL24	2.69851e-169	0.477314	0.997	0.967	4.43553e-165
RPL14	4.15279e-169	0.43573	0.999	0.985	6.82594e-165
LGALS7	6.94e-169	-2.6774	0.005	0.377	1.14073e-164
CNN1	8.51412e-169	-2.59502	0.004	0.376	1.39947e-164
KITLG	1.49093e-167	-1.84537	0.362	0.666	2.45064e-163
IGFBP2	3.12099e-166	-3.01227	0	0.367	5.12997e-162
XDH	2.62112e-165	0.698518	0.685	0.309	4.30834e-161
LUZP1	2.45575e-164	-1.43658	0.316	0.635	4.03652e-160
COX5A	1.43216e-162	0.654484	0.964	0.795	2.35405e-158
PODXL	2.20811e-162	0.639374	0.729	0.331	3.62947e-158
FSTL1	3.58293e-162	-1.4322	0.125	0.491	5.88927e-158
OCLN	9.23277e-162	0.674843	0.67	0.306	1.51759e-157
RPS3A	1.46167e-160	0.431305	1	0.978	2.40254e-156
RPL11	5.94073e-159	0.424538	0.997	0.98	9.76477e-155
AABR07031193.1	3.59679e-158	-1.26901	0.005	0.36	5.91204e-154
COL4A2	8.10829e-158	-1.87524	0	0.353	1.33276e-153
PDE4B	1.21982e-157	0.832143	0.834	0.493	2.00502e-153
KRT5	2.03775e-155	-2.25269	0.011	0.361	3.34945e-151
GSN	1.66907e-154	-1.10184	0.045	0.402	2.74345e-150
FABP5	3.60994e-154	0.810562	0.91	0.577	5.93366e-150
RPS18	1.22562e-152	0.452797	0.998	0.97	2.01456e-148
RPL19	5.23513e-152	0.388566	0.999	0.986	8.60499e-148
CGNL1	5.07409e-151	0.646214	0.582	0.244	8.34029e-147
ARPC1B	5.22865e-151	0.682682	0.922	0.635	8.59433e-147
RPL17	2.10536e-148	0.456946	0.994	0.963	3.46058e-144
ACTG2	1.73892e-147	-2.40779	0.006	0.343	2.85826e-143
CNN3	1.36646e-146	-1.07451	0.121	0.471	2.24606e-142
GJA1	4.43496e-146	-1.29579	0.013	0.35	7.28975e-142
PDCD4	6.68254e-146	0.775212	0.892	0.681	1.09841e-141
LGALS3	9.4569e-146	0.7628	0.854	0.557	1.55443e-141
RPS9L1	1.48184e-145	0.418002	0.994	0.969	2.4357e-141
DNAJB1	3.45806e-145	-1.69074	0.485	0.715	5.68402e-141
EPCAM	8.10356e-145	0.574593	0.997	0.911	1.33198e-140
ND2	1.98777e-144	-0.561294	0.98	0.986	3.26729e-140
MYLK	3.63497e-144	-2.76006	0.108	0.429	5.97481e-140
VIM	3.3947e-143	-2.65947	0.1	0.43	5.57986e-139
AABR07034428.1	3.9746e-143	0.581214	0.536	0.208	6.53305e-139
NR4A1	4.48883e-143	-1.54577	0.069	0.409	7.37829e-139
WAP	3.1965e-84	0.822761	0.262	0.088	5.25408e-80
CTSB	1.749e-141	0.696702	0.933	0.754	2.87483e-137
CXCL2	1.11302e-140	1.36779	0.528	0.221	1.82947e-136
MDK	1.37058e-140	-2.34054	0.069	0.394	2.25282e-136
RPS8	4.65825e-140	0.385279	0.999	0.985	7.65677e-136
PCP4	3.34423e-139	-1.90671	0.002	0.323	5.49692e-135
RPL5	3.7955e-139	0.425749	0.995	0.972	6.23866e-135
MAPKAPK3	2.35499e-138	0.602898	0.579	0.257	3.87089e-134
KRT17	2.84858e-138	-3.75644	0.149	0.457	4.68221e-134
PDGFA	3.61462e-137	-1.32691	0.125	0.451	5.94135e-133
DSTN	1.25702e-136	-0.83238	0.987	0.985	2.06616e-132
PLAC8	1.97333e-109	0.790467	0.4	0.161	3.24357e-105
SCNN1B	8.98814e-136	0.739379	0.59	0.288	1.47738e-131
OGFRL1	3.88884e-135	0.672596	0.739	0.402	6.39209e-131
MTSS1	1.0473e-134	-1.13132	0.317	0.6	1.72144e-130
ME1	1.35624e-134	0.61945	0.668	0.345	2.22925e-130
CXCL1	8.03032e-134	1.30006	0.779	0.519	1.31994e-129
TGFB3	4.2494e-133	0.592893	0.558	0.242	6.98474e-129
JAM3	1.49576e-132	-1.19244	0.001	0.309	2.45858e-128
KRT15	8.3498e-132	-3.38151	0.065	0.377	1.37246e-127
LAMC1	1.50723e-131	-1.09182	0.061	0.379	2.47743e-127
PDPN	4.13342e-131	-1.59765	0.001	0.307	6.7941e-127
RPL18A	5.70394e-131	0.385056	0.995	0.978	9.37557e-127
LOC685680	5.46947e-173	0.630825	0.511	0.175	8.99017e-169
DAPK1	2.95215e-130	0.651939	0.651	0.325	4.85244e-126
RT1-S3	8.22772e-130	0.707884	0.808	0.503	1.35239e-125
CD200	2.95342e-129	-1.59368	0.115	0.428	4.85453e-125
PERP	6.65508e-129	-1.32385	0.558	0.747	1.0939e-124
NUDT4	1.81459e-128	-1.1199	0.179	0.482	2.98265e-124
RPS5	1.65769e-127	0.403082	0.996	0.968	2.72474e-123
LOC100361854	7.81643e-127	0.423077	0.995	0.958	1.28479e-122
ATP1B3	9.94931e-127	-1.01587	0.253	0.553	1.63537e-122
SCD2	3.34653e-126	-1.0173	0.111	0.427	5.5007e-122
IER5	6.05233e-126	0.644235	0.933	0.712	9.94821e-122
SEMA5A	1.17845e-124	-1.30766	0.013	0.311	1.93701e-120
TPM1	2.46329e-123	-1.87236	0.856	0.905	4.0489e-119
DYNLRB2	7.3524e-136	0.583471	0.478	0.186	1.20851e-131
ITGB1	1.26165e-122	-0.855383	0.813	0.883	2.07378e-118
CP	1.45743e-122	0.691148	0.881	0.619	2.39557e-118
FLNA	2.11516e-122	-1.74133	0.135	0.426	3.47668e-118
FAM20C	1.13621e-141	0.58333	0.481	0.181	1.86759e-137
LRRFIP1	9.13046e-119	-0.940211	0.199	0.503	1.50077e-114
FRK	1.16303e-118	0.687463	0.656	0.359	1.91168e-114
CD81	1.21473e-118	0.571602	0.92	0.761	1.99665e-114
UBA52	3.71945e-118	0.379008	0.997	0.963	6.11366e-114
RPS16	7.45565e-117	0.362073	0.999	0.981	1.22549e-112
RPL13	7.2751e-116	0.361746	0.997	0.976	1.19581e-111
IL17B	7.39075e-116	-2.16106	0.006	0.285	1.21482e-111
SLC38A2	1.17545e-115	-0.985367	0.781	0.863	1.93209e-111
HSPB1	1.45265e-115	-1.70213	0.068	0.366	2.38772e-111
RPS7	2.39699e-114	0.327604	1	0.992	3.93994e-110
CPNE8	4.33089e-114	0.589449	0.788	0.488	7.11869e-110
PTN	8.58417e-114	-1.54379	0.01	0.286	1.41098e-109
NEXN	1.52824e-113	-1.12317	0	0.272	2.51196e-109
CD82	2.09078e-113	0.573742	0.669	0.37	3.43662e-109
EEF2	2.56827e-113	0.365932	0.995	0.981	4.22146e-109
ID4	3.42834e-112	-1.33223	0.022	0.3	5.63516e-108
BHLHE40	6.71279e-112	-0.981618	0.114	0.409	1.10338e-107
HK2	7.04866e-112	-1.35589	0.53	0.729	1.15859e-107
NT5E	1.32807e-111	-1.11301	0.029	0.305	2.18295e-107
LAMC2	2.94658e-111	-1.14955	0.086	0.374	4.84329e-107
C4B	1.5321e-130	0.579898	0.449	0.166	2.51831e-126
SCARB1	1.39285e-110	0.542724	0.444	0.183	2.28943e-106
ATP6V1B1	1.54073e-121	0.537659	0.473	0.184	2.53249e-117
CKB	5.28738e-109	-1.46947	0.073	0.348	8.69087e-105
PLEC	7.17963e-109	-0.932117	0.497	0.698	1.18012e-104
RPL35	1.2e-108	0.35058	0.998	0.981	1.97244e-104
KCNH1	2.69305e-108	-1.05757	0.05	0.332	4.42657e-104
PHLDA3	2.90251e-108	-1.09278	0.011	0.277	4.77086e-104
RPL15	4.14429e-108	0.362058	0.995	0.972	6.81197e-104
AZIN1	1.07969e-107	-1.30459	0.427	0.635	1.77469e-103
AQP1	8.34008e-54	0.52593	0.175	0.059	1.37086e-49
RPSA	2.94174e-107	0.336337	0.997	0.988	4.83533e-103
GLUL	3.02845e-107	0.575399	0.929	0.742	4.97787e-103
SPRY1	3.43483e-107	-0.984063	0.02	0.288	5.64582e-103
HSDL2	4.25984e-107	0.573699	0.639	0.363	7.0019e-103
ARRDC4	6.15457e-107	0.600983	0.566	0.274	1.01163e-102
CLIC1	7.36616e-107	0.535636	0.949	0.788	1.21078e-102
NRG1	1.11761e-106	-2.14479	0.152	0.415	1.83702e-102
SYNM	1.7151e-106	-0.938892	0.034	0.304	2.8191e-102
RPS3	7.33188e-106	0.348947	0.999	0.97	1.20514e-101
AC134224.1	8.5101e-106	-0.92964	0.989	0.989	1.39881e-101
RB1	1.12488e-105	0.552809	0.675	0.376	1.84896e-101
JAG2	1.34512e-105	-0.930569	0.001	0.259	2.21097e-101
TMEM254	2.02689e-105	0.620415	0.581	0.315	3.3316e-101
TPT1	3.5731e-105	0.30052	1	0.996	5.8731e-101
DKK3	2.21384e-104	-0.809592	0	0.254	3.6389e-100
COL5A2	3.22209e-104	-0.923679	0.005	0.262	5.29614e-100
LOC100911847	3.9301e-104	0.340394	0.999	0.977	6.4599e-100
CREB5	4.78261e-104	0.553501	0.506	0.229	7.86117e-100
KRT14	1.30297e-103	-1.14342	0.027	0.29	2.14169e-99
ND1	2.17794e-103	-0.473147	0.98	0.987	3.57988e-99
MSRB3	3.77251e-103	-0.91023	0.009	0.265	6.20087e-99
RPS4X.1	6.75842e-103	0.380412	0.999	0.961	1.11088e-98
ITPR2	6.95367e-103	0.501266	0.699	0.385	1.14297e-98
RPS20	8.58585e-103	0.377341	0.993	0.945	1.41126e-98
CTSL	1.63154e-102	0.526803	0.979	0.886	2.68177e-98
CALD1	6.16466e-102	-1.23051	0.726	0.821	1.01329e-97
FOSB	7.75774e-102	-1.07675	0.9	0.946	1.27514e-97
RPL9	2.19944e-101	0.350551	0.998	0.971	3.61522e-97
ITGB6	5.93229e-101	-0.951591	0.02	0.275	9.75091e-97
ACSL1	2.76593e-92	0.52246	0.329	0.122	4.54636e-88
TMCC3	3.00208e-100	0.553178	0.64	0.34	4.93452e-96
NACA	3.04184e-100	0.368227	0.996	0.96	4.99988e-96
BLOC1S6	4.6584e-56	0.508594	0.377	0.196	7.65702e-52
SERPINB9	1.10649e-99	-1.20616	0.034	0.291	1.81873e-95
CLDN7	3.34602e-99	0.524752	0.747	0.431	5.49985e-95
CRISPLD2	5.73233e-99	-1.32434	0.053	0.312	9.42222e-95
RPL6	9.01057e-99	0.398553	0.987	0.921	1.48107e-94
RPL23A	4.29289e-98	0.378203	0.99	0.935	7.05623e-94
GRPEL2	7.81553e-98	0.522744	0.566	0.292	1.28464e-93
VCL	8.7457e-97	-1.07312	0.33	0.563	1.43753e-92
MAP1B	3.84368e-96	-1.36814	0.17	0.438	6.31786e-92
KRT8	5.88658e-96	0.545226	0.993	0.912	9.67577e-92
FAU	1.19574e-95	0.341359	0.995	0.967	1.96544e-91
PRDX4	1.75268e-95	0.553263	0.762	0.508	2.88089e-91
MYOF	1.84578e-95	0.512065	0.7	0.415	3.03392e-91
CAVIN3	2.37739e-95	-0.874292	0.047	0.3	3.90771e-91
RACK1	6.26353e-95	0.347671	0.995	0.965	1.02954e-90
FRMD8	9.50929e-95	0.450585	0.466	0.213	1.56304e-90
CAV1	1.53951e-94	-1.0203	0.02	0.263	2.5305e-90
ZFAND5	1.78366e-94	0.49484	0.982	0.918	2.9318e-90
CXCL14	1.21196e-93	-1.83239	0	0.232	1.99209e-89
LRRC8C	2.60023e-93	-0.863862	0.009	0.245	4.27399e-89
LIFR	3.94065e-93	-1.02622	0.087	0.342	6.47724e-89
RPS27A.1	4.67207e-93	0.333314	0.993	0.964	7.67948e-89
SERPINB1A	1.52349e-92	-1.1737	0.004	0.236	2.50416e-88
PDZK1IP1	8.46574e-83	0.505426	0.385	0.164	1.39151e-78
AKAP2	3.03701e-92	-0.874235	0.02	0.259	4.99193e-88
PPFIBP1	3.6613e-92	-0.851416	0.148	0.407	6.01808e-88
SVIL	1.05112e-91	-1.0653	0.119	0.371	1.72772e-87
CSTB	1.29554e-91	0.531839	0.903	0.748	2.12947e-87
RFLNB	4.84038e-91	-1.14467	0.251	0.492	7.95613e-87
GK	7.35603e-91	0.491516	0.534	0.265	1.20911e-86
TMPRSS4	9.64636e-123	0.49393	0.354	0.114	1.58557e-118
EHD4	9.37154e-91	0.517506	0.783	0.523	1.5404e-86
SLC30A4	1.06586e-90	0.520864	0.692	0.428	1.75196e-86
CEP85L	1.32768e-90	-0.943763	0.142	0.396	2.18231e-86
SLC25A4	2.0595e-90	-0.835847	0.688	0.782	3.38521e-86
ACACB	9.87016e-110	0.47096	0.441	0.173	1.62236e-105
SOCS3	4.70564e-90	-0.742054	0.025	0.263	7.73466e-86
RPL10A	2.34269e-89	0.359971	0.991	0.949	3.85068e-85
RELN	2.35254e-89	-0.938604	0.001	0.225	3.86687e-85
RPL28	2.43069e-89	0.364558	0.984	0.95	3.99533e-85
NTN1	1.00936e-100	0.47055	0.456	0.192	1.65908e-96
IMPDH2	8.92818e-87	0.457158	0.925	0.777	1.46753e-82
PTGDS	1.17156e-86	0.543417	0.442	0.203	1.9257e-82
COL18A1	2.23014e-86	-0.802109	0.007	0.228	3.66568e-82
DUSP6	4.21539e-86	-1.29943	0.569	0.71	6.92884e-82
PMP22	6.25856e-86	0.596455	0.635	0.362	1.02872e-81
ZFP36L2	9.33469e-86	-1.31668	0.656	0.764	1.53434e-81
AFAP1	9.35498e-86	-0.644406	0.043	0.278	1.53768e-81
RCAN1	1.22592e-85	0.654206	0.462	0.226	2.01504e-81
COL4A5	1.42713e-85	-0.812622	0.117	0.366	2.34577e-81
FADS1	7.96249e-91	0.45812	0.424	0.185	1.3088e-86
TBC1D9	3.93199e-85	-0.626822	0.018	0.242	6.46301e-81
JMJD1C	1.71757e-84	-0.840662	0.87	0.91	2.82317e-80
LAMB3	1.72291e-84	-0.690638	0.012	0.232	2.83194e-80
LMOD1	1.82729e-84	-0.843785	0.017	0.237	3.00352e-80
KLF6	2.23644e-84	0.465726	0.968	0.82	3.67603e-80
LOC100909474	7.75994e-59	0.448833	0.361	0.178	1.2755e-54
ICAM1	3.30615e-84	-0.885979	0.191	0.446	5.43431e-80
RPS28	4.47907e-84	0.502261	0.991	0.954	7.36224e-80
LRP1	3.46719e-83	-0.622151	0.015	0.235	5.69902e-79
RPL18	4.08127e-83	0.350366	0.994	0.959	6.70838e-79
STEAP4	4.10279e-83	0.63234	0.778	0.523	6.74376e-79
VTCN1	4.44048e-83	0.429942	0.586	0.308	7.29882e-79
ND4	4.47534e-83	-0.40524	0.98	0.986	7.35611e-79
SGCG	2.10448e-51	0.448462	0.312	0.151	3.45913e-47
DNAJA1	2.4112e-82	-0.894266	0.869	0.913	3.96329e-78
CTSH	2.66477e-82	0.572362	0.748	0.523	4.38009e-78
SESTD1	3.30123e-82	0.506166	0.69	0.444	5.42623e-78
MBNL2	7.01068e-82	-0.797281	0.563	0.715	1.15234e-77
RPL12	1.12057e-81	0.364365	0.985	0.925	1.84188e-77
CD320	1.36851e-81	0.450224	0.445	0.218	2.24942e-77
PLET1	2.18765e-81	0.497256	0.759	0.446	3.59584e-77
CASC4	2.7034e-81	-0.657233	0.062	0.296	4.44358e-77
KLHL29	4.79327e-81	-0.726889	0.007	0.216	7.8787e-77
AXL	1.14953e-80	-0.648609	0	0.204	1.88948e-76
EEF1A1	1.82773e-80	0.341713	0.997	0.963	3.00424e-76
ETS2	3.61534e-80	-0.947822	0.557	0.697	5.94254e-76
AEBP1	4.96803e-80	-0.76357	0.007	0.215	8.16596e-76
STOM	1.3378e-79	-0.663991	0.069	0.302	2.19895e-75
FGFRL1	1.38106e-79	-0.66664	0.005	0.21	2.27005e-75
STIM1	1.59342e-79	-0.676519	0.165	0.404	2.6191e-75
CACNA2D1	1.75122e-79	-0.686284	0.001	0.204	2.87848e-75
SLC20A1	2.70243e-79	0.480702	0.715	0.464	4.44198e-75
KRT18	3.5041e-79	0.429347	0.967	0.609	5.7597e-75
GFRA3	1.63518e-107	0.445262	0.347	0.12	2.68775e-103
SEMA3C	1.48691e-78	-0.652486	0.046	0.269	2.44403e-74
HSD11B1	3.54987e-85	0.43945	0.286	0.101	5.83492e-81
DOCK8	6.71293e-100	0.434658	0.447	0.19	1.1034e-95
GOLIM4	2.82097e-78	-0.832393	0.261	0.491	4.63682e-74
PARD6B	2.85064e-78	0.416727	0.494	0.247	4.6856e-74
RND1	9.39474e-49	0.423309	0.331	0.169	1.54421e-44
CD59	3.69544e-78	0.555685	0.704	0.494	6.0742e-74
FLT1	2.13956e-78	0.417543	0.425	0.195	3.51679e-74
B3GNT2	1.57654e-77	-0.661244	0.086	0.319	2.59136e-73
AREG	2.59359e-77	-2.03464	0.038	0.251	4.26308e-73
MET	3.24737e-77	0.448394	0.611	0.353	5.33771e-73
FGF1	3.45055e-77	-0.559743	0.003	0.201	5.67168e-73
FHOD3	4.77975e-77	-0.716809	0.005	0.204	7.85647e-73
MYL6	7.24002e-77	-0.790267	0.956	0.948	1.19004e-72
LDLR	1.16315e-76	-0.783842	0.138	0.371	1.91188e-72
TC2N	2.48031e-76	0.365842	0.425	0.202	4.07689e-72
CHL1	6.20067e-76	0.477368	0.468	0.232	1.0192e-71
RAB7B	6.66319e-76	0.403695	0.311	0.123	1.09523e-71
PHYHD1	3.06371e-78	0.401234	0.332	0.138	5.03583e-74
RPL36	3.8673e-75	0.38411	0.961	0.869	6.35668e-71
RHOV	5.6985e-75	0.437626	0.687	0.405	9.36663e-71
PPIF	3.58232e-58	0.397244	0.346	0.169	5.88827e-54
TSPAN7	1.11505e-78	0.396511	0.399	0.181	1.83281e-74
VAV3	1.19963e-74	-0.58189	0.011	0.21	1.97184e-70
CXCL12	1.58214e-74	-0.671669	0.007	0.202	2.60057e-70
LIPA	9.29027e-75	0.387512	0.345	0.145	1.52704e-70
LOC102549726	7.99236e-74	0.535846	0.784	0.585	1.3137e-69
PLAUR	1.6181e-63	0.37605	0.286	0.119	2.65968e-59
RBP1	1.43303e-73	-1.02023	0.108	0.325	2.35546e-69
HSPA4L	1.93509e-69	0.372853	0.286	0.111	3.18071e-65
LYN	1.64782e-72	0.369296	0.373	0.168	2.70852e-68
ANXA11	1.68609e-72	0.456489	0.779	0.583	2.77142e-68
TRPC3	2.18977e-90	0.36473	0.249	0.076	3.59932e-86
CFL1	1.91282e-72	-0.61171	0.786	0.827	3.1441e-68
APLP2	2.17779e-72	-0.584918	0.647	0.762	3.57963e-68
RPL34	4.51702e-72	0.297394	0.996	0.957	7.42463e-68
CEBPB	4.57497e-72	-0.769635	0.827	0.879	7.51988e-68
PPP1R12A	5.27799e-72	-0.969247	0.622	0.729	8.67543e-68
ATRN	1.25795e-71	0.427753	0.753	0.538	2.06769e-67
GNE	4.50358e-62	0.34135	0.351	0.164	7.40254e-58
HDGFL3	1.72054e-71	-0.645758	0.014	0.208	2.82805e-67
EPSTI1	1.57145e-65	0.339272	0.276	0.109	2.583e-61
RPL41	2.67589e-71	0.304651	0.997	0.984	4.39836e-67
ATP6	2.87205e-71	-0.354221	0.99	0.993	4.72079e-67
JAG1	7.74696e-71	-0.572061	0.028	0.226	1.27337e-66
LOC103689965	1.12447e-73	0.33342	0.276	0.102	1.84829e-69
SHROOM3	1.48448e-70	-1.43565	0.27	0.465	2.44005e-66
PAWR	2.10293e-70	-0.855224	0.353	0.552	3.45659e-66
CHST1	3.61067e-70	0.409241	0.433	0.215	5.93485e-66
RASGRP3	5.82909e-52	0.33146	0.28	0.124	9.58127e-48
PAQR6	3.00152e-63	0.330506	0.344	0.156	4.9336e-59
RAB11FIP1	1.33e-69	0.509933	0.597	0.374	2.18613e-65
MARCKS	1.43294e-69	-0.786755	0.478	0.657	2.35532e-65
MBP	1.02005e-62	0.326108	0.329	0.149	1.67665e-58
IFRD1	2.05809e-69	0.594712	0.949	0.833	3.38289e-65
ITGA6	2.7298e-69	-1.00673	0.613	0.718	4.48697e-65
GSTP1	3.46025e-69	-1.42874	0.534	0.661	5.68762e-65
REEP5	4.91566e-69	0.471653	0.774	0.589	8.07987e-65
TCEAL9	5.64374e-69	0.472576	0.89	0.77	9.27661e-65
CCDC88C	1.48852e-73	0.319963	0.257	0.092	2.44668e-69
DUSP7	1.41095e-68	-0.541589	0.018	0.207	2.31918e-64
GADD45G	1.64431e-68	-1.2359	0.264	0.482	2.70275e-64
TIMP1	2.22606e-68	1.07207	0.614	0.415	3.65897e-64
CYP24A1	1.03338e-38	0.317836	0.131	0.045	1.69857e-34
OASL	1.99385e-41	0.311284	0.147	0.052	3.2773e-37
TGFBR3	2.14276e-67	-1.24103	0.286	0.464	3.52205e-63
TSPAN3	4.98452e-67	-0.564679	0.174	0.395	8.19306e-63
CEACAM1	1.82867e-46	0.310188	0.365	0.194	3.00579e-42
PLCE1	2.81647e-50	0.303915	0.362	0.184	4.62944e-46
ARHGEF6	4.10599e-65	0.302635	0.251	0.094	6.74901e-61
PLP2	2.42552e-66	0.493341	0.741	0.539	3.98682e-62
LOC688459	3.92339e-38	0.299415	0.348	0.196	6.44888e-34
COMT	4.37414e-66	-0.937204	0.23	0.424	7.18977e-62
COL9A2	4.92255e-66	-0.596946	0.022	0.205	8.09119e-62
SOD2	5.97239e-66	0.700544	0.842	0.75	9.81681e-62
GAS6	6.43363e-66	0.471275	0.946	0.772	1.0575e-61
UGT1A1	8.93373e-66	-0.725484	0.059	0.256	1.46844e-61
TGM2	9.12211e-66	-0.782499	0.038	0.229	1.4994e-61
PDZRN3	7.59522e-53	0.282349	0.332	0.159	1.24843e-48
SERPING1	3.58142e-43	0.281941	0.239	0.108	5.88678e-39
RT1-T24-3	1.75659e-29	0.281144	0.212	0.106	2.88731e-25
LGALS9	3.23299e-53	0.280744	0.251	0.105	5.31406e-49
PKIB	4.98877e-65	0.366576	0.432	0.217	8.20003e-61
VPS13C	6.07092e-65	-0.708236	0.132	0.342	9.97877e-61
SERPINH1	1.43655e-64	-0.764503	0.406	0.569	2.36126e-60
LOC684871	1.7893e-64	-1.28795	0.28	0.462	2.94107e-60
AKR1B1	2.11572e-64	-0.477721	0.057	0.253	3.47762e-60
CMBL	2.00868e-65	0.27927	0.248	0.092	3.30168e-61
GALNT3	5.16179e-64	0.461382	0.59	0.376	8.48444e-60
LIF	1.38604e-38	0.2776	0.139	0.049	2.27824e-34
CRB3	2.03519e-38	0.275572	0.348	0.197	3.34524e-34
MTMR10	3.60663e-63	0.369472	0.406	0.203	5.92822e-59
GGCT	1.81815e-44	0.275503	0.204	0.085	2.98849e-40
ID2	1.71532e-35	0.274203	0.305	0.165	2.81947e-31
SECTM1A	7.01948e-59	0.273165	0.216	0.078	1.15379e-54
NDFIP2	7.3144e-63	0.442704	0.789	0.6	1.20227e-58
GP2	1.07448e-14	0.268083	0.228	0.151	1.76613e-10
EPAS1	1.29728e-62	0.323918	0.413	0.205	2.13234e-58
PPP2R3A	1.43351e-62	-0.733538	0.282	0.488	2.35626e-58
APP	1.61641e-62	0.334565	0.988	0.954	2.65689e-58
SEC11C	1.80729e-62	0.437255	0.65	0.442	2.97064e-58
BCAM	1.85279e-62	-0.628751	0.111	0.315	3.04543e-58
CTTNBP2NL	2.68641e-62	0.447748	0.612	0.386	4.41566e-58
NUCB2	2.68853e-62	0.429901	0.425	0.23	4.41914e-58
ECE1	3.8433e-62	-0.635649	0.26	0.46	6.31723e-58
PROS1	4.19228e-62	-0.554591	0.093	0.294	6.89085e-58
OVOL1	2.99609e-35	0.267984	0.303	0.164	4.92468e-31
RPH3AL	1.65219e-33	0.264555	0.277	0.15	2.7157e-29
DPYD	8.855e-52	0.263576	0.292	0.132	1.4555e-47
AGT	2.00572e-71	0.263429	0.16	0.041	3.2968e-67
RUNX1	2.6984e-61	-0.717664	0.429	0.606	4.43536e-57
FBXO32	2.79204e-61	0.411182	0.821	0.615	4.58927e-57
S100A11	4.01561e-61	0.384864	0.943	0.855	6.60045e-57
SCP2	7.89606e-61	0.423083	0.863	0.714	1.29788e-56
COBL	7.77444e-40	0.26252	0.318	0.167	1.27789e-35
RPS15	1.3523e-60	0.281667	0.994	0.967	2.22278e-56
TGFB2	2.22386e-48	0.258902	0.268	0.12	3.65536e-44
TMPRSS2	3.95727e-60	0.32513	0.406	0.203	6.50456e-56
P4HB	4.42729e-60	0.394636	0.904	0.788	7.27713e-56
C1R	7.92772e-60	-0.596546	0.063	0.252	1.30308e-55
RBPMS	8.44982e-60	-0.805923	0.145	0.334	1.3889e-55
FAM177A1	1.27959e-59	0.414725	0.538	0.332	2.10326e-55
NDRG2	1.2832e-59	0.383959	0.511	0.296	2.10919e-55
KRAS	2.86315e-59	0.413267	0.756	0.575	4.70615e-55
GPX3	6.92012e-53	0.255667	0.157	0.049	1.13746e-48
G0S2	1.37034e-29	0.254055	0.1	0.034	2.25243e-25
BAG3	6.81093e-59	-0.734131	0.204	0.401	1.11951e-54
CHIC2	6.91574e-59	0.434328	0.766	0.599	1.13674e-54
DUSP16	1.56917e-28	0.2536	0.295	0.175	2.57925e-24
GDA	1.1903e-41	0.253321	0.278	0.134	1.9565e-37
DNMBP	5.3159e-35	0.253173	0.259	0.133	8.73775e-31
LMO1	1.0527e-58	-0.661915	0.061	0.239	1.73032e-54
CSAD	1.0552e-58	-0.523643	0.122	0.323	1.73443e-54
LONRF1	2.13181e-32	0.250406	0.263	0.14	3.50406e-28
CITED1	1.79642e-58	-1.53397	0.044	0.218	2.95278e-54
RPL36AL	2.11686e-58	0.357343	0.94	0.836	3.47949e-54
IFI27	3.15927e-58	0.371254	0.964	0.881	5.19289e-54
TBX3	7.373e-35	-0.251126	0.015	0.122	1.2119e-30
PLK2	3.93212e-58	-0.930315	0.303	0.499	6.46322e-54
TAX1BP3	4.61355e-58	0.433218	0.56	0.357	7.58329e-54
CTNNAL1	9.24524e-58	-0.818457	0.301	0.485	1.51964e-53
IFNGR1	9.61003e-58	0.406705	0.491	0.288	1.5796e-53
EEF1D	1.45418e-57	0.362929	0.906	0.788	2.39023e-53
DUSP1	3.09321e-57	-0.791089	0.47	0.662	5.08431e-53
ADAMTS1	4.65031e-57	-1.16742	0.099	0.289	7.64371e-53
CYB5R3	4.53112e-24	-0.251171	0.082	0.187	7.4478e-20
HS6ST1	6.52981e-57	-0.6507	0.175	0.374	1.0733e-52
CDC42EP3	8.04418e-57	0.507257	0.521	0.315	1.32222e-52
NID1	1.44101e-20	-0.252394	0.035	0.113	2.36859e-16
TLN1	3.14796e-56	-0.831926	0.633	0.709	5.17429e-52
BRMS1	3.80643e-56	0.374517	0.497	0.293	6.25663e-52
TAS1R2	1.93289e-18	-0.253277	0.085	0.172	3.17709e-14
CCNG1	5.93922e-56	0.441636	0.701	0.507	9.7623e-52
PTMS	7.49016e-56	-0.513742	0.802	0.842	1.23116e-51
IRX4	7.37233e-31	-0.253977	0.013	0.108	1.21179e-26
LOC100912195	1.28961e-55	0.388732	0.54	0.328	2.11973e-51
HSPA1B	7.82769e-55	-1.0984	0.683	0.786	1.28664e-50
SRSF3	9.56486e-55	-0.568798	0.694	0.782	1.57218e-50
MTCL1	5.3488e-35	-0.254435	0.018	0.127	8.79182e-31
TSHZ2	2.37948e-10	-0.254784	0.119	0.182	3.91116e-06
PAK6	5.01159e-32	-0.255459	0.035	0.146	8.23756e-28
KLF4	3.04931e-54	-0.901592	0.592	0.717	5.01216e-50
HOMER1	6.15963e-26	-0.255565	0.019	0.103	1.01246e-21
CCDC107	6.97328e-54	-0.950904	0.354	0.495	1.1462e-49
IRF1	8.17788e-54	-0.686597	0.102	0.286	1.3442e-49
ATXN1	3.86709e-16	-0.257711	0.108	0.194	6.35633e-12
TSC22D1	1.14329e-53	-0.811365	0.644	0.749	1.87922e-49
CTSE	1.48664e-37	-0.257882	0.005	0.112	2.44359e-33
TGFB1I1	1.59824e-35	-0.257953	0.004	0.104	2.62702e-31
SLC39A10	2.63665e-17	-0.25882	0.109	0.198	4.33387e-13
TMEM123	4.11557e-53	-0.626231	0.276	0.456	6.76476e-49
FBLN2	6.0173e-53	0.408253	0.869	0.674	9.89064e-49
BAZ1A	6.36093e-53	0.353769	0.816	0.633	1.04555e-48
SCARA3	2.73344e-27	-0.259902	0.046	0.15	4.49296e-23
PTPRG	4.40559e-29	-0.260584	0.029	0.128	7.24147e-25
CLCA1	7.37948e-53	-2.28747	0.042	0.202	1.21296e-48
CAMK2G	3.23966e-23	-0.261171	0.073	0.174	5.32502e-19
SRC	9.99297e-23	-0.262829	0.057	0.149	1.64254e-18
AABR07026112.1	4.41696e-52	-0.706208	0.216	0.4	7.26015e-48
MCEE	5.08994e-52	0.41087	0.39	0.216	8.36633e-48
PKD2	1.70824e-32	-0.263729	0.038	0.153	2.80783e-28
ATP11A	8.55505e-18	-0.26399	0.082	0.166	1.40619e-13
HEXIM1	1.12581e-51	-0.581457	0.278	0.466	1.85049e-47
FXYD3	1.60082e-51	0.361342	0.928	0.821	2.63127e-47
CENPL	7.32242e-19	-0.264827	0.063	0.146	1.20359e-14
HOOK1	1.91079e-51	0.357232	0.403	0.219	3.14077e-47
CDK17	1.39805e-14	-0.265081	0.105	0.182	2.29797e-10
UBC	2.2517e-51	-0.473153	0.976	0.979	3.70112e-47
CD164	2.32057e-51	0.351596	0.881	0.755	3.81432e-47
N4BP1	2.9756e-51	0.387266	0.738	0.556	4.891e-47
ST14	4.31724e-51	0.327275	0.542	0.326	7.09625e-47
NFIB	4.38593e-51	0.308338	0.792	0.592	7.20916e-47
JUNB	4.54359e-51	-0.959354	0.768	0.823	7.4683e-47
NPM1	5.53268e-51	0.319089	0.984	0.947	9.09406e-47
THSD7A	1.65877e-25	-0.265458	0.038	0.133	2.72652e-21
CTIF	1.12035e-21	-0.267824	0.075	0.17	1.84152e-17
NPDC1	6.24619e-51	0.375513	0.561	0.363	1.02669e-46
KLF5	6.5976e-51	0.36242	0.685	0.483	1.08445e-46
DDT	9.43983e-51	0.378163	0.673	0.469	1.55163e-46
PDLIM4	1.16418e-50	-0.656708	0.22	0.399	1.91356e-46
RSRC2	1.52604e-50	-0.495874	0.696	0.785	2.50835e-46
RASSF3	2.07546e-50	-0.47348	0.104	0.282	3.41144e-46
PLEK2	1.28688e-38	-0.268723	0.018	0.137	2.11524e-34
CNP	3.55351e-50	0.452864	0.404	0.233	5.84091e-46
RGL3	3.61462e-31	-0.26928	0.034	0.143	5.94134e-27
TRIB1	5.0591e-50	0.376375	0.82	0.644	8.31564e-46
RARRES1	1.319e-36	-0.270028	0.005	0.109	2.16803e-32
TNRC18	1.07409e-22	-0.273011	0.076	0.175	1.76548e-18
ASAP1	4.85056e-19	-0.275315	0.095	0.186	7.97287e-15
CDO1	2.49046e-25	-0.27592	0.029	0.118	4.09357e-21
FHDC1	2.51576e-17	-0.276029	0.104	0.192	4.13516e-13
SMAGP	5.83669e-49	0.364268	0.666	0.446	9.59377e-45
SH3GLB1	7.35131e-49	0.359648	0.899	0.763	1.20834e-44
WNT11	2.23435e-34	-0.278094	0.003	0.1	3.6726e-30
RPP21	1.0958e-48	0.37464	0.541	0.353	1.80117e-44
DYNLL1	1.36802e-48	-0.543826	0.615	0.703	2.24862e-44
SCNN1G	1.53855e-48	0.443184	0.446	0.268	2.52891e-44
DIP2C	3.0125e-33	-0.278779	0.027	0.136	4.95165e-29
TRPM3	2.99583e-43	-0.280324	0.003	0.122	4.92424e-39
DACH1	1.45709e-37	-0.28387	0.003	0.108	2.39503e-33
ACVR1	1.66267e-25	-0.283882	0.054	0.153	2.73292e-21
RBP7	9.22223e-23	-0.283913	0.024	0.103	1.51586e-18
PARD6G	2.68557e-48	-0.523818	0.076	0.239	4.41427e-44
BAMBI	1.46599e-20	-0.284491	0.034	0.113	2.40964e-16
LOC684988	3.02721e-48	0.301595	0.984	0.902	4.97582e-44
ZFP365	2.61076e-38	-0.28686	0.002	0.107	4.2913e-34
SAT1	3.76983e-48	0.390139	0.978	0.891	6.19647e-44
PFKP	8.88124e-28	-0.287051	0.042	0.142	1.45981e-23
TM4SF1	6.03945e-48	-0.898973	0.199	0.385	9.92704e-44
MAN1A1	6.57144e-48	-0.539119	0.124	0.302	1.08015e-43
PDLIM3	7.66865e-48	-0.575135	0.057	0.214	1.2605e-43
ATP2A2	7.89704e-48	-0.584479	0.647	0.745	1.29804e-43
FOXP1	9.7215e-48	-0.536884	0.155	0.332	1.59792e-43
TAGLN2	1.2753e-47	-0.493611	0.753	0.815	2.09621e-43
SESN2	1.54265e-47	-0.735091	0.158	0.33	2.53566e-43
LOC102551453	1.47302e-39	-0.287688	0.003	0.113	2.4212e-35
EIF4G3	3.64326e-47	-0.600591	0.29	0.459	5.98843e-43
LOC100363469	4.61121e-47	0.36486	0.639	0.459	7.57944e-43
ST3GAL4	1.14961e-46	0.347709	0.377	0.204	1.88962e-42
ZFP36	1.32037e-46	-0.865284	0.458	0.591	2.17029e-42
LPAR1	1.61048e-21	-0.288647	0.059	0.149	2.64714e-17
ABHD17B	1.49233e-46	0.357772	0.478	0.293	2.45295e-42
RPS10L1	1.49353e-46	0.295198	0.964	0.884	2.45492e-42
MGLL	1.29204e-39	-0.290459	0.004	0.114	2.12372e-35
ANO1	2.16109e-46	0.349962	0.629	0.441	3.55218e-42
BACE2	1.15632e-19	-0.290557	0.098	0.192	1.90064e-15
PTPRD	5.562e-28	-0.292231	0.02	0.111	9.14226e-24
RPS21	4.21439e-46	0.295018	0.975	0.908	6.92719e-42
ACLY	6.34785e-46	0.374799	0.57	0.388	1.0434e-41
TFAP2C	7.0447e-46	-0.703023	0.372	0.513	1.15794e-41
RPL36A	7.37003e-46	0.289304	0.991	0.943	1.21141e-41
GPSM3	2.8771e-30	-0.293081	0.032	0.135	4.72909e-26
DDX3X	7.49198e-46	-0.590954	0.744	0.82	1.23146e-41
TUBB2A	7.65516e-46	0.356372	0.537	0.345	1.25828e-41
SESN3	1.31357e-45	0.295931	0.4	0.227	2.15912e-41
SPATS2L	1.00943e-34	-0.293626	0.013	0.119	1.6592e-30
PTGFRN	1.90229e-45	-0.406477	0.073	0.232	3.1268e-41
TFAP2B	2.5517e-45	-0.700445	0.347	0.495	4.19422e-41
PCDHGC3	6.80242e-35	-0.294135	0.026	0.139	1.11811e-30
LOC108348112	3.68634e-45	-0.575205	0.635	0.734	6.05923e-41
S100A6	3.76683e-45	-3.08668	0.3	0.422	6.19154e-41
MAP3K8	3.99e-45	0.39283	0.493	0.311	6.55837e-41
RPL26	3.99572e-45	0.264105	0.98	0.914	6.56777e-41
SFN	4.98693e-45	-0.524105	0.17	0.344	8.19702e-41
RB1CC1	5.60235e-45	0.369201	0.778	0.627	9.20858e-41
ECHDC1	1.23243e-23	-0.295173	0.093	0.198	2.02574e-19
IL4R	3.74375e-18	-0.295324	0.1	0.19	6.1536e-14
ARF3	1.09547e-44	0.38229	0.617	0.455	1.80062e-40
PDLIM7	1.09697e-44	-0.568987	0.133	0.291	1.80309e-40
ITM2C	1.2187e-44	-0.471233	0.477	0.608	2.00318e-40
AMPD3	3.28456e-38	-0.295968	0.009	0.121	5.39882e-34
AMD1	1.50265e-44	-0.691383	0.62	0.716	2.46991e-40
MYB	3.7245e-37	-0.296226	0.007	0.115	6.12196e-33
IRS2	1.74924e-44	-0.688556	0.275	0.436	2.87522e-40
ZRSR1	9.90066e-25	-0.297326	0.041	0.134	1.62737e-20
PBX3	1.00885e-29	-0.298267	0.027	0.126	1.65824e-25
HSPH1	2.4991e-44	-0.579138	0.142	0.307	4.10776e-40
ITPR1	2.61186e-44	-0.607481	0.156	0.321	4.29311e-40
ARG2	3.0393e-25	-0.298756	0.057	0.156	4.9957e-21
MSN	5.85601e-44	-0.614318	0.392	0.571	9.62553e-40
ELF3	6.0005e-44	0.384239	0.592	0.385	9.86303e-40
TMSB10	7.92968e-44	-0.572798	0.954	0.944	1.3034e-39
RAB25	9.23317e-44	0.340977	0.652	0.46	1.51766e-39
NDFIP1	9.36615e-44	0.345598	0.826	0.693	1.53951e-39
PRKAR2B	1.4655e-43	-0.298821	0.013	0.141	2.40885e-39
EVA1C	8.34694e-25	-0.299523	0.051	0.148	1.37199e-20
CAVIN1	1.28081e-43	-0.574606	0.224	0.391	2.10526e-39
EPS15	1.37953e-43	-0.819405	0.358	0.486	2.26754e-39
TIAM1	3.04668e-19	-0.301172	0.088	0.177	5.00783e-15
IGBP1	1.62629e-43	0.381404	0.574	0.403	2.67313e-39
TRIOBP	5.2589e-28	-0.304602	0.08	0.195	8.64405e-24
DST	2.46934e-43	-1.16002	0.892	0.89	4.05885e-39
LAMB1	2.97432e-43	-0.67865	0.12	0.273	4.8889e-39
ENG	1.019e-16	-0.307219	0.056	0.129	1.67494e-12
SMAD7	3.36657e-43	-0.642261	0.228	0.397	5.53363e-39
NBL1	1.29941e-37	-0.30913	0.021	0.139	2.13584e-33
FRYL	3.68044e-43	-0.457	0.067	0.216	6.04954e-39
CALU	4.8396e-43	-0.54019	0.468	0.597	7.95485e-39
ACTN1	5.51348e-43	-0.76998	0.457	0.578	9.06251e-39
FGFR1	6.01665e-43	-0.466963	0.111	0.271	9.88956e-39
TUBA1A	8.12996e-43	-0.667867	0.509	0.63	1.33632e-38
RASSF4	9.82527e-43	0.345721	0.546	0.354	1.61498e-38
NPTN	1.09497e-42	-0.516353	0.369	0.521	1.79981e-38
LTBP4	1.42644e-39	-0.310697	0.003	0.112	2.34464e-35
RAI14	1.39176e-42	-0.496193	0.096	0.253	2.28764e-38
CD24	1.42667e-42	0.282984	0.903	0.718	2.34502e-38
ACADL	1.51564e-42	0.34329	0.683	0.521	2.49126e-38
TEAD1	5.74788e-32	-0.311022	0.052	0.168	9.4478e-28
WNT4	1.94588e-42	-0.496046	0.073	0.222	3.19845e-38
PKP1	2.94773e-26	-0.312613	0.032	0.125	4.84518e-22
SOBP	5.18516e-40	-0.31312	0	0.108	8.52285e-36
GALNT18	1.25552e-33	-0.314028	0.011	0.111	2.0637e-29
RNH1	4.37259e-42	0.325793	0.714	0.541	7.18723e-38
USP54	4.69967e-42	0.374202	0.486	0.317	7.72485e-38
SKP1	5.31213e-42	-0.452318	0.682	0.748	8.73155e-38
RELL1	5.48111e-42	0.33612	0.571	0.386	9.00929e-38
CD47	5.49673e-42	0.374351	0.739	0.586	9.03498e-38
DPYSL3	5.51111e-38	-0.314199	0.002	0.106	9.05862e-34
CD63	7.98747e-42	-0.418255	0.923	0.901	1.3129e-37
AC111804.2	9.06636e-31	-0.315488	0.034	0.141	1.49024e-26
TENM2	2.51604e-37	-0.315877	0.001	0.102	4.13561e-33
CLINT1	1.21394e-41	0.36184	0.774	0.634	1.99535e-37
MAGI2	3.9575e-42	-0.316688	0.002	0.117	6.50494e-38
BZW2	1.244e-41	0.369736	0.678	0.518	2.04476e-37
S100A10	1.29853e-41	0.357985	0.953	0.88	2.13439e-37
ATRX.1	1.86803e-41	-0.500443	0.632	0.723	3.07048e-37
WIPF1	9.6561e-19	-0.31733	0.096	0.184	1.58717e-14
ACTB	2.27155e-41	-0.364626	0.978	0.97	3.73375e-37
GADD45A	3.02084e-41	-1.07062	0.52	0.623	4.96536e-37
GPM6B	5.24622e-41	-0.469993	0.063	0.206	8.62321e-37
EPB41L2	2.1311e-40	-0.544172	0.214	0.372	3.50289e-36
MPP5	4.39934e-40	0.328869	0.524	0.351	7.23119e-36
ARL13B	4.71003e-40	-0.485706	0.219	0.384	7.74187e-36
ATP2B4	2.67978e-25	-0.3177	0.041	0.135	4.40476e-21
PVR	5.28482e-40	0.351843	0.712	0.537	8.68666e-36
POGLUT1	4.02084e-33	-0.318178	0.053	0.173	6.60905e-29
TTC28	5.58268e-33	-0.321387	0.018	0.121	9.17624e-29
AHDC1	3.41123e-28	-0.322107	0.065	0.176	5.60703e-24
LOC108349606	8.41405e-40	0.345221	0.711	0.546	1.38302e-35
LPAR6	2.2018e-44	-0.323058	0.005	0.129	3.61909e-40
NRARP	1.84607e-19	-0.323184	0.095	0.188	3.03439e-15
ITPRID1	1.07302e-24	-0.323687	0.019	0.1	1.76372e-20
NCOA1	1.4983e-39	0.285709	0.575	0.39	2.46275e-35
LY6E	1.86009e-39	-0.315923	0.065	0.211	3.05743e-35
AGFG1	2.10969e-39	0.345165	0.567	0.396	3.4677e-35
PLOD1	2.25864e-39	-0.438926	0.079	0.221	3.71253e-35
MT1M	2.90343e-20	-0.324076	0.1	0.197	4.77237e-16
MT2A	3.35912e-39	-1.2675	0.534	0.633	5.52139e-35
CDH13	3.74382e-42	-0.326842	0	0.113	6.15372e-38
AABR07025295.1	4.08535e-39	-0.762521	0.363	0.48	6.71509e-35
PLPP2	6.9702e-39	0.327739	0.447	0.282	1.14569e-34
ETV5	4.06799e-18	-0.329569	0.104	0.192	6.68656e-14
IL18	2.46974e-17	-0.329609	0.074	0.154	4.05951e-13
GSS	9.10499e-31	-0.33038	0.071	0.192	1.49659e-26
AGPAT4	1.71578e-48	-0.3337	0.003	0.134	2.82023e-44
MYO6	2.35046e-38	0.294583	0.493	0.318	3.86345e-34
DDIT4	2.47224e-38	-0.615445	0.21	0.372	4.06363e-34
CD48	7.22104e-53	-0.339653	0.005	0.15	1.18692e-48
RHOQ	3.14508e-38	0.312808	0.713	0.542	5.16957e-34
ETV4	2.44166e-48	-0.339688	0.039	0.193	4.01335e-44
HMOX1	3.30567e-38	-0.989924	0.237	0.392	5.43354e-34
SMIM3	2.6068e-29	-0.339861	0.057	0.168	4.2848e-25
NTRK3	1.7016e-42	-0.342214	0	0.114	2.79691e-38
EIF3H	4.61017e-38	0.31413	0.809	0.664	7.57773e-34
DGKI	5.89423e-45	-0.349851	0	0.12	9.68834e-41
PTPN13	3.48974e-44	-0.351962	0.031	0.17	5.73608e-40
CABCOCO1	7.35249e-38	-0.466793	0.073	0.21	1.20853e-33
CXADR	7.40995e-38	0.332941	0.487	0.316	1.21797e-33
KRT7	3.94185e-17	-0.355333	0.103	0.191	6.47921e-13
IRF6	1.13173e-37	0.307824	0.801	0.663	1.86022e-33
BOK	1.67323e-47	-0.356184	0.019	0.159	2.75029e-43
ZFP36L1	1.30078e-37	-0.591791	0.794	0.864	2.1381e-33
LRRC8D	1.77946e-17	-0.35805	0.112	0.197	2.92489e-13
ATP1A2	6.6999e-38	-0.36115	0.001	0.103	1.10126e-33
PPP1CB	1.52375e-37	0.270387	0.897	0.795	2.50458e-33
NOP53	2.42939e-37	0.300726	0.84	0.707	3.99319e-33
PRSS23	6.97138e-40	-0.363685	0.001	0.109	1.14589e-35
RPS29	2.62473e-37	0.273052	0.943	0.87	4.31426e-33
GPC4	2.90164e-37	-0.45365	0.08	0.217	4.76942e-33
SDC2	3.37601e-37	0.325104	0.759	0.62	5.54914e-33
TMEM200C	5.87201e-42	-0.364003	0	0.113	9.65182e-38
ALPL	4.79505e-37	-0.685492	0.148	0.289	7.88162e-33
CMIP	5.25609e-37	-0.461845	0.311	0.461	8.63944e-33
PLEKHA4	1.23544e-41	-0.364235	0.022	0.15	2.03069e-37
TNFRSF12A	9.71429e-37	0.291125	0.95	0.88	1.59674e-32
TRIL	1.68169e-45	-0.364546	0	0.122	2.7642e-41
PPP2R2D	2.15116e-36	0.27168	0.407	0.248	3.53586e-32
CAPZB	2.27725e-36	-0.469782	0.55	0.64	3.74312e-32
SMARCA2	2.65964e-36	-0.54925	0.185	0.331	4.37166e-32
MANF	2.80562e-36	0.432569	0.619	0.485	4.6116e-32
KIF5B	2.94662e-36	-0.422051	0.66	0.729	4.84336e-32
EHBP1	2.24146e-33	-0.365555	0.059	0.182	3.68429e-29
MAFB	5.4226e-36	0.25579	0.554	0.36	8.91313e-32
TGIF1	6.56241e-36	0.356045	0.723	0.573	1.07866e-31
NFIA	1.39382e-35	-0.465765	0.288	0.443	2.29102e-31
SMIM22	1.42711e-35	0.275394	0.511	0.325	2.34574e-31
CST6	2.13108e-54	-0.366695	0.026	0.186	3.50285e-50
NRP1	1.28265e-30	-0.367328	0.05	0.163	2.1083e-26
ZC3H12A	2.1457e-35	0.378955	0.617	0.458	3.52689e-31
DLK2	2.97496e-45	-0.371622	0	0.121	4.88994e-41
ELMSAN1	3.02912e-35	-0.60034	0.259	0.408	4.97897e-31
NME3	3.4163e-35	0.280794	0.422	0.266	5.61537e-31
AFDN	3.4169e-35	0.302885	0.553	0.385	5.61637e-31
GABARAPL2	3.82149e-35	0.329096	0.77	0.638	6.28138e-31
RPS4X	3.90513e-35	0.280794	0.875	0.739	6.41886e-31
REEP3	4.13447e-35	-0.485894	0.435	0.564	6.79583e-31
AC134224.2	4.57251e-35	-0.829122	0.615	0.698	7.51583e-31
SLC7A5	3.69503e-38	-0.372685	0.025	0.145	6.07352e-34
PYCARD	3.12844e-46	-0.37362	0.015	0.15	5.14221e-42
SMS	1.69685e-44	-0.374555	0.048	0.197	2.78911e-40
MPDZ	6.04305e-35	-0.364631	0.11	0.255	9.93296e-31
GATA3	6.63253e-35	-0.594807	0.337	0.469	1.09019e-30
TINAGL1	3.30198e-39	-0.380273	0.013	0.13	5.42746e-35
HSPA2	1.16296e-43	-0.382192	0.014	0.142	1.91156e-39
ITPKC	8.2424e-35	0.322269	0.616	0.446	1.3548e-30
LOC100360573	8.73287e-35	0.300815	0.72	0.572	1.43542e-30
COX8A	9.18e-35	-0.451735	0.85	0.835	1.50892e-30
AABR07029581.1	9.65665e-35	0.294694	0.568	0.406	1.58726e-30
ARL4A	9.78475e-35	0.38091	0.525	0.369	1.60832e-30
PCLO	1.21322e-42	-0.382481	0	0.114	1.99416e-38
BIRC2	1.04557e-34	-0.59129	0.21	0.351	1.7186e-30
SAMD4A	8.2854e-31	-0.382799	0.067	0.187	1.36187e-26
MDM2	1.43942e-34	-1.13269	0.462	0.557	2.36598e-30
COX2	1.65618e-34	-0.254034	0.99	0.993	2.72226e-30
KIRREL1	1.3946e-44	-0.387743	0.013	0.143	2.2923e-40
ATF3	2.94593e-34	-0.785403	0.821	0.852	4.84223e-30
COPS9	4.25149e-34	0.321318	0.733	0.596	6.98817e-30
ANTXR1	9.17688e-56	-0.388605	0.001	0.149	1.5084e-51
ANAPC11	6.91725e-34	0.289714	0.601	0.442	1.13699e-29
SLC6A14	2.02049e-17	-0.391469	0.059	0.136	3.32108e-13
SPHK1	1.26973e-33	-0.630043	0.249	0.383	2.08705e-29
LOC100360781	1.65012e-33	0.277447	0.832	0.709	2.7123e-29
PRR7	5.58775e-48	-0.393003	0.015	0.154	9.18459e-44
AABR07031089.1	1.95786e-33	0.320233	0.706	0.56	3.21813e-29
CYTB	2.0166e-33	-0.262434	0.987	0.991	3.31468e-29
NECTIN1	2.13448e-33	-0.451247	0.131	0.268	3.50845e-29
CALML3	3.20263e-36	-0.394114	0.02	0.131	5.26416e-32
TWF1	2.27613e-33	0.305293	0.708	0.565	3.74128e-29
MAT2A	2.45452e-33	-0.668066	0.49	0.596	4.0345e-29
DNAJC3	2.56096e-33	0.324819	0.642	0.494	4.20946e-29
FAT1	2.81867e-33	-0.810841	0.464	0.543	4.63304e-29
SEMA6D	2.77302e-48	-0.396157	0.001	0.13	4.55801e-44
HMGCS1	3.72395e-33	-0.50834	0.173	0.317	6.12106e-29
CAMK2N1	4.95131e-59	-0.399763	0.018	0.185	8.13847e-55
GSTA4	4.90296e-33	-0.652551	0.094	0.22	8.059e-29
LAMA5	3.51627e-46	-0.401369	0.042	0.192	5.77969e-42
SDC4	6.6287e-33	-0.297924	0.768	0.853	1.08956e-28
MTFR2	7.20306e-33	-0.437314	0.622	0.706	1.18397e-28
TIMP2	9.16964e-33	-0.446712	0.442	0.586	1.50721e-28
NFAT5	1.17073e-32	-0.576551	0.688	0.747	1.92434e-28
TES	1.1805e-32	-0.601569	0.443	0.542	1.94039e-28
NNAT	6.86886e-23	-0.402514	0.043	0.131	1.12904e-18
EIF2S3	1.8493e-32	0.305773	0.796	0.674	3.0397e-28
PLAT	8.9319e-22	-0.404621	0.057	0.146	1.46814e-17
NFE2L2	2.1441e-32	-0.501915	0.49	0.605	3.52426e-28
FERMT1	1.06072e-49	-0.405773	0	0.132	1.74351e-45
SRF	2.89465e-32	-0.384559	0.15	0.296	4.75794e-28
FBLIM1	6.12751e-34	-0.406603	0.073	0.2	1.00718e-29
5330417C22RIK	2.17263e-43	-0.407536	0.028	0.163	3.57116e-39
NDUFA4	6.62942e-32	-0.396763	0.833	0.821	1.08968e-27
EPS8L2	7.05281e-32	0.27706	0.4	0.251	1.15927e-27
SPRED1	9.45573e-32	-0.478086	0.209	0.345	1.55424e-27
NEDD9	1.09293e-31	-0.68607	0.254	0.375	1.79645e-27
SSR4	2.94855e-31	0.30648	0.761	0.631	4.84653e-27
RABAC1	2.9918e-31	0.283208	0.861	0.743	4.91762e-27
ARPC1A	3.03944e-31	0.290226	0.683	0.526	4.99592e-27
SLIT3	3.35035e-49	-0.4081	0.002	0.134	5.50697e-45
DMD	8.05085e-14	-0.409765	0.081	0.148	1.32332e-09
TRA2B	4.49451e-31	-0.441996	0.708	0.769	7.38762e-27
RHOB	4.79497e-31	-0.503652	0.768	0.806	7.8815e-27
GLG1	6.47156e-31	-0.438801	0.354	0.479	1.06373e-26
ACSM3	6.88077e-31	-0.411462	0.012	0.106	1.13099e-26
ND3	7.36208e-31	-0.347613	0.922	0.932	1.21011e-26
SMARCA1	2.86231e-52	-0.413622	0.002	0.142	4.70478e-48
LOC108348061	2.02171e-30	-0.417223	0.02	0.117	3.32308e-26
KMT2A	8.40221e-31	-0.508969	0.437	0.565	1.38107e-26
TMEM150C	5.5493e-51	-0.417453	0.008	0.149	9.12138e-47
IL6R	9.20598e-24	-0.421473	0.083	0.183	1.51319e-19
ARHGAP35	9.35354e-31	-0.379815	0.175	0.313	1.53744e-26
PPIC	1.30225e-69	-0.427352	0.005	0.19	2.14051e-65
ING2	1.95985e-30	-0.411068	0.214	0.352	3.22141e-26
LOC102553785	7.40164e-45	-0.429486	0	0.12	1.21661e-40
ARL6IP5	2.4349e-30	0.272978	0.411	0.269	4.00225e-26
CCDC88A	8.70636e-42	-0.431509	0.02	0.146	1.43106e-37
RERE	4.67784e-30	-0.450675	0.345	0.475	7.68896e-26
PLS3	5.25825e-30	-0.484595	0.309	0.432	8.64298e-26
PRNP	6.74784e-30	-0.920681	0.513	0.543	1.10914e-25
CAMSAP2	7.86787e-30	-0.416243	0.165	0.297	1.29324e-25
NR4A2	3.62838e-27	-0.434116	0.065	0.172	5.96397e-23
ND4L	1.16934e-29	-0.377618	0.745	0.796	1.92204e-25
BCO2	3.37247e-39	-0.440643	0.016	0.134	5.54333e-35
MAPK3	1.4706e-29	0.268251	0.436	0.289	2.41722e-25
SLC2A1	1.50216e-29	-0.493066	0.293	0.424	2.46909e-25
LEFTY1	1.11424e-37	-0.445293	0.007	0.115	1.83148e-33
AC094217.1	1.7614e-29	0.260415	0.812	0.674	2.89521e-25
CD44	2.02792e-53	-0.447148	0.028	0.187	3.3333e-49
FASN	2.97569e-29	0.253556	0.377	0.236	4.89114e-25
ROCK1	3.80894e-29	-0.406513	0.748	0.798	6.26075e-25
CRIM1	4.36519e-29	-0.394707	0.124	0.253	7.17505e-25
PTPRZ1	2.16265e-32	-0.447471	0.073	0.193	3.55475e-28
CTBP2	5.25127e-29	-0.437943	0.428	0.547	8.63152e-25
MATN2	3.03623e-56	-0.449645	0.002	0.151	4.99066e-52
FERMT2	6.38212e-29	-0.539764	0.503	0.581	1.04903e-24
SFR1	1.03673e-28	-0.481994	0.647	0.706	1.70408e-24
DAG1	1.15904e-28	-0.452258	0.497	0.606	1.90511e-24
CSNK1A1	1.38847e-28	-0.268628	0.92	0.929	2.28222e-24
MUSTN1	2.14539e-42	-0.45597	0.014	0.138	3.52637e-38
RIN2	3.35992e-28	0.317374	0.555	0.416	5.52271e-24
BGN	5.28213e-50	-0.457186	0	0.133	8.68223e-46
CLEC2G	3.68891e-28	0.265772	0.773	0.613	6.06346e-24
RPS6KA1	4.41534e-28	-0.391465	0.129	0.252	7.25749e-24
GABARAPL1	4.6479e-28	0.267659	0.496	0.349	7.63976e-24
EDRF1	5.18438e-28	-0.457971	0.269	0.401	8.52156e-24
IFITM1	1.00866e-13	-0.46027	0.113	0.189	1.65794e-09
TMED9	5.47777e-28	0.290344	0.768	0.635	9.00381e-24
COL2A1	3.72625e-50	-0.469247	0	0.133	6.12484e-46
DECR1	6.32462e-28	0.272599	0.383	0.255	1.03958e-23
SERPINB6B	5.56021e-49	-0.470967	0.017	0.16	9.13931e-45
GABARAP	1.04617e-27	0.266286	0.775	0.647	1.71958e-23
SUSD6	1.07379e-27	-0.486106	0.444	0.55	1.76499e-23
WASHC3	1.36224e-27	0.281212	0.445	0.312	2.23912e-23
DNAJC10	1.54317e-27	-0.373813	0.218	0.35	2.53651e-23
DCLK1	2.13974e-27	-0.679837	0.274	0.387	3.51709e-23
IDI1	2.54062e-27	-0.511311	0.209	0.337	4.17601e-23
EGR2	1.40652e-46	-0.473276	0.011	0.145	2.31189e-42
APPL2	3.06581e-27	0.262772	0.414	0.278	5.03927e-23
ID3	6.09051e-29	-0.474953	0.022	0.117	1.0011e-24
DPEP1	1.85693e-48	-0.477919	0.011	0.149	3.05223e-44
ITGA3	3.76018e-27	-0.283348	0.09	0.208	6.18061e-23
PMEPA1	4.61579e-27	-0.82744	0.84	0.815	7.58698e-23
ND5	5.20078e-27	-0.360724	0.769	0.816	8.54852e-23
UGDH	8.16281e-27	-0.471872	0.191	0.316	1.34172e-22
IQGAP1	1.00229e-26	0.252499	0.84	0.728	1.64746e-22
TMEM147	1.08605e-26	0.250825	0.449	0.312	1.78513e-22
LMNA	1.28023e-26	-0.396309	0.944	0.94	2.10432e-22
SMCHD1	1.97591e-26	-0.405423	0.311	0.437	3.24781e-22
ZBTB20	2.26277e-26	-0.475029	0.392	0.509	3.71932e-22
CHD4	2.56067e-26	-0.371878	0.81	0.842	4.20897e-22
TP63	2.47064e-54	-0.491573	0	0.143	4.06099e-50
GALNT7	3.219e-26	-0.435226	0.183	0.305	5.29107e-22
ZFP706	3.56062e-26	0.261942	0.639	0.509	5.85258e-22
NFIL3	4.1591e-26	-0.335913	0.1	0.216	6.83631e-22
COL14A1	4.53877e-26	-0.788453	0.26	0.368	7.46037e-22
TACC1	4.84154e-26	-0.467055	0.344	0.456	7.95804e-22
SMTN	3.14977e-49	-0.493961	0.026	0.173	5.17727e-45
STMN1	7.39937e-26	-0.402693	0.256	0.386	1.21623e-21
CXCL16	7.70822e-26	0.337682	0.673	0.543	1.267e-21
ECI1	8.71193e-26	0.255683	0.501	0.357	1.43198e-21
PAM	1.42461e-25	-0.301445	0.131	0.254	2.34164e-21
GDF15	1.12941e-34	-0.499396	0.02	0.129	1.85641e-30
MRVI1	2.32808e-60	-0.507648	0.001	0.16	3.82666e-56
DNAJC21	2.01151e-25	0.254659	0.562	0.421	3.30632e-21
TNS3	1.60622e-58	-0.531547	0.028	0.198	2.64014e-54
PELI1	2.63493e-25	-0.381388	0.201	0.324	4.33103e-21
COL7A1	5.17902e-63	-0.537878	0	0.164	8.51276e-59
TMSB4X	2.95932e-25	-0.712328	0.972	0.903	4.86424e-21
UPK1B	3.60692e-66	-0.539387	0	0.172	5.9287e-62
ACTR2	5.52382e-25	0.266726	0.697	0.577	9.0795e-21
YAF2	5.76925e-25	-0.355055	0.189	0.309	9.48292e-21
WLS	5.97323e-25	-0.350723	0.241	0.368	9.81821e-21
CAMSAP1	6.40176e-25	-0.307544	0.1	0.211	1.05226e-20
GNG13	1.82723e-67	-0.543157	0	0.175	3.00341e-63
SCG5	5.63092e-63	-0.549705	0.021	0.198	9.25554e-59
WNK1	1.03756e-24	-0.403986	0.449	0.557	1.70544e-20
AABR07064386.1	1.51636e-61	-0.558931	0.005	0.17	2.49244e-57
ZFP503	1.16685e-24	-0.363915	0.119	0.234	1.91795e-20
CDCP1	2.02977e-24	0.263616	0.699	0.562	3.33633e-20
MAPK14	2.10387e-24	-0.371378	0.214	0.333	3.45814e-20
ODC1	2.31849e-24	-0.4198	0.225	0.348	3.81091e-20
MAP1LC3B	2.35753e-24	0.311583	0.478	0.35	3.87507e-20
MAPKAPK2	2.92441e-24	-0.388151	0.446	0.549	4.80685e-20
PCM1	3.87671e-24	-0.377694	0.639	0.723	6.37215e-20
ADGRA3	1.94519e-61	-0.569816	0.025	0.199	3.19731e-57
PEBP1	4.69417e-24	-0.41233	0.767	0.77	7.71581e-20
SKI	5.12462e-24	-0.299735	0.097	0.206	8.42334e-20
TRA2A	5.20909e-24	-0.414068	0.488	0.587	8.56217e-20
GTF2F2	5.78993e-24	-0.386292	0.17	0.288	9.51691e-20
PURB	7.82169e-24	-0.325609	0.707	0.746	1.28565e-19
ADAMTS9	5.5579e-54	-0.570464	0.02	0.176	9.13551e-50
LAMA1	3.56156e-48	-0.572219	0.003	0.133	5.85414e-44
SAR1B	2.03236e-23	0.268491	0.559	0.438	3.3406e-19
RTN4	2.2254e-23	-0.274931	0.889	0.885	3.65788e-19
APOE	2.29354e-23	-0.939469	0.87	0.799	3.76988e-19
ASH1L	2.33357e-23	-0.397628	0.782	0.831	3.83569e-19
PBXIP1	2.42429e-23	-0.364621	0.154	0.265	3.9848e-19
PHF23	2.6276e-23	-0.276213	0.169	0.292	4.31899e-19
HTRA1	9.50607e-70	-0.572536	0.004	0.187	1.56251e-65
SOCS5	4.19135e-23	-0.567389	0.464	0.531	6.88932e-19
SGK1	5.76458e-23	-0.516383	0.173	0.283	9.47524e-19
SULT1D1	6.31862e-67	-0.577068	0.003	0.178	1.03859e-62
VMP1	6.92764e-23	0.279613	0.792	0.688	1.1387e-18
DGKA	9.16658e-23	-0.339009	0.14	0.252	1.50671e-18
LMO7	1.41178e-71	-0.581986	0.007	0.196	2.32055e-67
ROBO2	5.85364e-63	-0.593067	0	0.164	9.62163e-59
HOPX	5.9662e-51	-0.594512	0.024	0.173	9.80664e-47
RSF1	1.33487e-22	-0.400109	0.451	0.552	2.19413e-18
P4HA1	1.74608e-22	-0.303493	0.146	0.257	2.87003e-18
KDELC2	2.49997e-22	-0.274374	0.169	0.286	4.1092e-18
WFDC2	2.54737e-22	-1.60411	0.29	0.359	4.18711e-18
NEDD4	2.68038e-22	-0.260432	0.989	0.984	4.40573e-18
BAZ1B	4.03121e-22	-0.340393	0.21	0.327	6.62611e-18
HSP90AA1	4.28086e-22	-0.401815	0.732	0.767	7.03644e-18
KIF13A	5.09224e-22	-0.318064	0.146	0.256	8.37012e-18
H3F3A	5.19459e-22	-0.305495	0.84	0.832	8.53834e-18
COL12A1	6.78192e-22	-0.509226	0.117	0.218	1.11474e-17
EIF1A	8.5753e-22	0.25918	0.726	0.608	1.40952e-17
TRIP12	8.66657e-22	-0.361615	0.482	0.574	1.42452e-17
PPP1R14A	6.59593e-59	-0.597494	0.026	0.195	1.08417e-54
PXDC1	8.97419e-22	-0.423304	0.174	0.283	1.47509e-17
CAMK4	1.05238e-70	-0.598752	0.001	0.183	1.7298e-66
USP9X	1.22224e-21	-0.421716	0.639	0.708	2.00899e-17
CIRBP	1.25432e-21	-0.407344	0.39	0.488	2.06173e-17
GLS	1.39075e-21	-0.411573	0.423	0.522	2.28597e-17
FBXL22	6.22888e-57	-0.60987	0.007	0.162	1.02384e-52
KLF10	1.61336e-21	-0.38478	0.193	0.303	2.65188e-17
MAP3K20	1.97389e-21	-0.275045	0.105	0.206	3.24448e-17
CMPK1	1.98611e-21	0.262196	0.632	0.515	3.26457e-17
TWSG1	2.37174e-21	-0.315882	0.173	0.282	3.89843e-17
RIPK4	2.54862e-21	-0.336651	0.148	0.254	4.18917e-17
JMY	3.06853e-21	-0.335709	0.125	0.228	5.04375e-17
ZFP609	3.39457e-21	-0.34653	0.286	0.398	5.57965e-17
CXXC5	3.54539e-21	-0.291874	0.12	0.225	5.82755e-17
TPBG	4.42122e-21	-0.310106	0.131	0.24	7.26716e-17
CEP164	4.85222e-21	-0.266162	0.102	0.202	7.9756e-17
ZC3H11A	5.33845e-21	-0.4095	0.502	0.587	8.77481e-17
BEX3	6.07126e-21	0.250081	0.518	0.403	9.97933e-17
RYBP	1.0703e-20	-0.384469	0.346	0.451	1.75926e-16
FMOD	1.77628e-72	-0.61128	0.001	0.187	2.91967e-68
LOC102552398	3.56902e-31	-0.613511	0.016	0.113	5.86641e-27
MYD88	1.58979e-20	-0.341586	0.21	0.321	2.61314e-16
VDAC3	1.74096e-20	0.250762	0.554	0.44	2.86162e-16
PDIA6	1.80322e-20	0.323929	0.795	0.725	2.96395e-16
GPX1	2.01869e-20	-0.472443	0.408	0.491	3.31812e-16
MAP1LC3A	2.87089e-20	-0.369088	0.696	0.725	4.71888e-16
SLC7A11	3.34242e-27	-0.61628	0.043	0.142	5.49393e-23
RGD1563365	3.67587e-20	-0.39974	0.216	0.322	6.04203e-16
ALDH2	4.56305e-20	-0.549281	0.466	0.521	7.50029e-16
HNRNPA2B1	6.34783e-20	-0.25778	0.87	0.87	1.04339e-15
TNFRSF1A	6.49565e-20	-0.376534	0.361	0.458	1.06769e-15
SMARCA4	6.53233e-20	-0.316665	0.28	0.391	1.07372e-15
GABBR1	7.4623e-20	-0.27757	0.179	0.29	1.22658e-15
ADGRG1	7.69342e-20	-0.377368	0.282	0.384	1.26457e-15
NAMPT	1.13972e-19	0.278018	0.577	0.471	1.87336e-15
PGF	1.75685e-51	-0.620821	0.017	0.166	2.88773e-47
NCOR2	1.16906e-19	-0.325582	0.352	0.454	1.92159e-15
CST3	1.23924e-19	0.363126	0.801	0.735	2.03693e-15
UTRN	1.321e-19	-0.386355	0.571	0.646	2.17132e-15
TRAK1	1.48127e-19	-0.307863	0.126	0.225	2.43476e-15
TSPAN2	9.50129e-78	-0.630601	0.001	0.2	1.56173e-73
MAN2A1	2.3202e-19	-0.44961	0.354	0.452	3.81371e-15
BOD1L1	2.50489e-19	-0.381885	0.498	0.589	4.11729e-15
RCN2	2.85712e-19	-0.327377	0.451	0.537	4.69624e-15
IGFBP7	5.55366e-35	-0.632441	0.015	0.121	9.12855e-31
RBFOX2	3.20337e-19	-0.30748	0.175	0.275	5.26538e-15
MT1	3.51423e-19	-0.648409	0.633	0.685	5.77634e-15
SNRNP70	3.67554e-19	-0.323686	0.691	0.733	6.04148e-15
BIRC6	4.50503e-19	-0.360893	0.451	0.543	7.40492e-15
ACER3	4.51693e-19	-0.321606	0.183	0.287	7.42448e-15
GEM	1.81029e-48	-0.634654	0.003	0.134	2.97557e-44
RAB20	5.52423e-19	-0.33752	0.268	0.373	9.08018e-15
DOCK1	5.76951e-19	-0.320712	0.237	0.344	9.48334e-15
HERPUD1	5.80954e-19	-0.355987	0.229	0.334	9.54915e-15
LHFPL6	7.14405e-75	-0.637374	0	0.191	1.17427e-70
NRTN	8.21385e-19	-0.278135	0.11	0.204	1.35011e-14
TOB1	8.81446e-19	-0.38633	0.403	0.501	1.44883e-14
CDK12	9.45933e-19	-0.371919	0.553	0.627	1.55483e-14
SORBS1	3.28562e-74	-0.637769	0.002	0.194	5.40057e-70
PLPP3	1.0409e-18	-0.545522	0.206	0.297	1.71093e-14
FKBP4	1.05953e-18	-0.385261	0.409	0.484	1.74155e-14
ADGRL2	1.23988e-18	-0.429001	0.3	0.392	2.03799e-14
MSL1	1.5271e-18	-0.316662	0.266	0.371	2.5101e-14
RGD1305645	3.74496e-53	-0.651997	0.001	0.142	6.15559e-49
VEGFA	2.04879e-18	-0.41598	0.456	0.544	3.36759e-14
HMGN2	2.83139e-18	-0.367105	0.449	0.538	4.65396e-14
LPP	3.42944e-18	-0.294654	0.144	0.239	5.63697e-14
ACAA2	3.49194e-18	0.256749	0.644	0.537	5.73969e-14
MMP2	6.94267e-68	-0.660659	0.006	0.186	1.14117e-63
VCAN	1.09935e-60	-0.679071	0.003	0.163	1.807e-56
HSPA14	4.17883e-18	-0.302161	0.141	0.236	6.86874e-14
AKAP13	4.33583e-18	-0.369441	0.351	0.443	7.1268e-14
NFYB	4.34592e-18	-0.316911	0.203	0.304	7.14339e-14
SS18	5.84701e-18	-0.309421	0.321	0.422	9.61073e-14
PFN1	6.4946e-18	-0.305101	0.663	0.701	1.06752e-13
SIK1	6.70716e-18	-0.406164	0.441	0.531	1.10246e-13
DNM1L	7.68612e-18	-0.277755	0.211	0.316	1.26337e-13
ITGA1	1.46157e-65	-0.685778	0.011	0.189	2.40239e-61
NIPA2	1.20266e-17	-0.305328	0.311	0.411	1.97681e-13
GNG10	1.27558e-17	-0.282941	0.46	0.54	2.09667e-13
FAM129A	1.3063e-17	-0.539412	0.263	0.342	2.14717e-13
REV3L	1.35261e-17	-0.356483	0.264	0.365	2.22329e-13
SETD2	1.54974e-17	-0.350626	0.597	0.675	2.54731e-13
GAS1	2.40429e-64	-0.708463	0.014	0.19	3.95192e-60
GOT2	1.86375e-17	-0.289601	0.311	0.408	3.06345e-13
DSC3	8.31133e-76	-0.741892	0.001	0.194	1.36613e-71
CHD3	2.04629e-17	-0.250959	0.119	0.212	3.36349e-13
PLA2G16	2.06998e-17	-0.268269	0.123	0.215	3.40242e-13
BSG	2.11988e-17	-0.270929	0.864	0.833	3.48444e-13
GTF3C1	2.25461e-17	-0.267636	0.156	0.253	3.7059e-13
MME	7.46212e-46	-0.776085	0.009	0.139	1.22655e-41
RGD1564664	6.80242e-40	-0.78283	0.003	0.112	1.11811e-35
ENC1	2.15797e-61	-0.784441	0.004	0.167	3.54705e-57
PRPF4B	3.48239e-17	-0.31323	0.879	0.877	5.724e-13
KMT2E	3.88749e-17	-0.387513	0.698	0.745	6.38987e-13
CLCA5	6.95394e-37	-0.79039	0.044	0.169	1.14302e-32
FBXO11	5.81646e-17	-0.398794	0.354	0.443	9.56051e-13
RRAS	7.67692e-17	-0.342698	0.226	0.319	1.26186e-12
ARIH1	8.08658e-17	-0.330741	0.54	0.617	1.32919e-12
RASL11A	6.10416e-67	-0.79915	0.001	0.176	1.00334e-62
PPP1R10	1.12708e-16	-0.339902	0.313	0.411	1.85259e-12
TNRC6A	1.20996e-16	-0.420346	0.365	0.452	1.98881e-12
LTBR	1.34039e-16	-0.286793	0.306	0.403	2.2032e-12
RAB10	1.61665e-16	-0.298886	0.54	0.612	2.65728e-12
SDC1	1.81788e-16	-0.330119	0.654	0.718	2.98805e-12
FOXO1	1.89207e-16	-0.343595	0.217	0.31	3.10999e-12
CHD6	1.91201e-16	-0.310128	0.441	0.528	3.14277e-12
RAP2C	1.98154e-16	0.250868	0.406	0.304	3.25706e-12
CALM2	2.38301e-16	-0.30061	0.53	0.594	3.91695e-12
RSBN1	2.54712e-16	-0.353761	0.362	0.452	4.1867e-12
UBE2S	2.68078e-16	-0.275999	0.472	0.546	4.4064e-12
USP47	2.73747e-16	-0.321119	0.396	0.485	4.49958e-12
CDKN1B	2.75594e-16	-0.305561	0.342	0.435	4.52994e-12
DLL1	2.20236e-78	-0.827181	0.001	0.2	3.62002e-74
SFRP1	4.08938e-16	-0.688436	0.499	0.514	6.72172e-12
ATP5ME	4.39998e-16	-0.31885	0.383	0.463	7.23225e-12
OAZ1	5.81587e-16	-0.289211	0.545	0.601	9.55954e-12
ASPH	8.73001e-16	-0.281549	0.221	0.316	1.43495e-11
HERC2	1.02541e-15	-0.31558	0.272	0.365	1.68547e-11
SMAP1	1.07953e-15	-0.283503	0.441	0.524	1.77443e-11
HNRNPA1	1.12037e-15	-0.252395	0.852	0.851	1.84155e-11
RANBP2	1.22728e-15	-0.359546	0.681	0.718	2.01727e-11
TXN1	1.28247e-15	-0.256793	0.748	0.747	2.108e-11
RECQL	1.43258e-15	-0.261193	0.159	0.247	2.35473e-11
FKBP9	1.49217e-15	-0.296023	0.165	0.251	2.45268e-11
ZFP292	1.57301e-15	-0.336163	0.234	0.329	2.58555e-11
STRN3	1.97664e-15	-0.307988	0.699	0.735	3.24901e-11
HDAC2	2.50613e-15	-0.303896	0.313	0.403	4.11932e-11
HUWE1	2.63701e-15	-0.344007	0.418	0.499	4.33445e-11
EID1	2.83423e-15	-0.319571	0.557	0.6	4.65863e-11
IDH1	3.22937e-15	-0.255459	0.128	0.213	5.30811e-11
KTN1	3.35153e-15	-0.254338	0.838	0.842	5.50891e-11
SETD5	3.82093e-15	-0.30708	0.286	0.377	6.28046e-11
FURIN	4.10442e-15	-0.462555	0.329	0.399	6.74643e-11
COX17	6.39759e-15	-0.328656	0.363	0.433	1.05157e-10
LTBP3	6.85335e-15	-0.28499	0.224	0.314	1.12649e-10
HNRNPD	9.59367e-15	-0.252945	0.648	0.694	1.57691e-10
SERPINE1	7.24643e-59	-0.937499	0.005	0.163	1.1911e-54
HAS2	1.75682e-66	-0.941756	0.001	0.174	2.88769e-62
RGD1310352	1.56244e-14	-0.265382	0.263	0.354	2.56818e-10
TACC2	1.69221e-14	-0.32507	0.267	0.356	2.78148e-10
OSMR	1.69942e-14	-0.512891	0.528	0.566	2.79334e-10
METTL9	2.20101e-14	-0.28296	0.335	0.415	3.61781e-10
YTHDC1	3.41446e-14	-0.317829	0.481	0.549	5.61235e-10
SPEN	3.43865e-14	-0.341669	0.394	0.472	5.6521e-10
PPIA	4.18206e-14	-0.312925	0.544	0.583	6.87405e-10
ETNK1	4.36777e-14	-0.26216	0.158	0.241	7.17931e-10
NRDC	4.73107e-14	-0.288896	0.416	0.493	7.77646e-10
PGAM1	6.3719e-14	-0.264807	0.685	0.718	1.04735e-09
KDM6B	7.30737e-14	-0.300669	0.184	0.266	1.20111e-09
FST	7.91278e-69	-0.954604	0.007	0.189	1.30062e-64
SPECC1	8.76852e-14	-0.305532	0.197	0.279	1.44128e-09
BCHE	1.93475e-54	-1.04864	0.025	0.184	3.18015e-50
CCN1	1.4233e-13	-0.346254	0.431	0.523	2.33948e-09
LUC7L2	1.42739e-13	-0.251821	0.501	0.574	2.34621e-09
ANKRD11	1.71609e-13	-0.351154	0.755	0.773	2.82073e-09
GNA13	1.84131e-13	-0.264038	0.196	0.279	3.02656e-09
PARD3	1.97249e-13	-0.320554	0.311	0.392	3.24218e-09
EXT1	2.40073e-13	-0.277919	0.197	0.279	3.94607e-09
DAB2IP	2.61767e-13	-0.281535	0.232	0.315	4.30266e-09
PIK3CA	2.62208e-13	-0.331387	0.275	0.357	4.30992e-09
ARID5A	3.63575e-13	-0.308475	0.376	0.453	5.97607e-09
MYCBP2	3.70991e-13	-0.373319	0.42	0.487	6.09797e-09
PRPF38B	4.15016e-13	-0.271792	0.598	0.652	6.82161e-09
ANKIB1	4.17882e-13	-0.257614	0.166	0.248	6.86872e-09
EIF4E3	4.26355e-13	-0.253019	0.144	0.223	7.00799e-09
CGGBP1	5.6264e-13	-0.290411	0.423	0.49	9.24812e-09
URI1	5.75442e-13	-0.265126	0.232	0.315	9.45854e-09
NDUFA11	6.08668e-13	-0.283282	0.447	0.513	1.00047e-08
SPTAN1	8.78767e-13	-0.278507	0.586	0.633	1.44443e-08
ISYNA1	8.88915e-13	-0.252597	0.16	0.238	1.46111e-08
DBI	9.01819e-13	-0.265449	0.443	0.543	1.48232e-08
CEMIP2	1.05506e-12	-0.304039	0.171	0.248	1.7342e-08
LOC108348144	1.11364e-12	-0.273419	0.449	0.502	1.83049e-08
DDIT3	1.23745e-12	-0.287037	0.197	0.276	2.03399e-08
ATP5F1E	1.51464e-12	-0.275224	0.741	0.747	2.48962e-08
CYP51	1.53525e-12	-0.290689	0.332	0.411	2.52349e-08
SMARCE1	1.65267e-12	-0.254683	0.554	0.61	2.71649e-08
TOPORS	1.84639e-12	-0.254409	0.294	0.374	3.03492e-08
VEZF1	2.36131e-12	-0.282606	0.34	0.416	3.88129e-08
HNRNPH1	2.47234e-12	-0.298485	0.621	0.671	4.06379e-08
ERF	2.53194e-12	-0.258292	0.172	0.25	4.16175e-08
ARID1B	2.84192e-12	-0.283441	0.312	0.39	4.67127e-08
ANKRD17	2.94878e-12	-0.302265	0.547	0.599	4.8469e-08
PTPN1	3.17103e-12	-0.293183	0.454	0.52	5.21222e-08
ZFP91	3.27853e-12	-0.283668	0.635	0.673	5.38892e-08
APC	3.85569e-12	-0.295062	0.354	0.43	6.33759e-08
HNRNPR	4.15718e-12	-0.274276	0.452	0.52	6.83316e-08
PHIP	5.26048e-12	-0.296848	0.412	0.492	8.64665e-08
ZBTB38	5.65205e-12	-0.263665	0.154	0.227	9.29027e-08
KLHL21	5.72336e-12	-0.25184	0.231	0.313	9.40749e-08
H3F3B	6.0466e-12	-0.280286	0.998	0.993	9.9388e-08
NXF1	7.12043e-12	-0.292935	0.275	0.352	1.17038e-07
AFF4	7.69715e-12	-0.266477	0.816	0.838	1.26518e-07
EML4	7.98621e-12	-0.266924	0.245	0.322	1.31269e-07
ADSS	8.50991e-12	-0.289304	0.447	0.521	1.39877e-07
HIF1A	9.2099e-12	-0.520666	0.594	0.612	1.51383e-07
NF1	9.25974e-12	-0.290043	0.303	0.378	1.52202e-07
IGF2R	1.20213e-11	-0.283838	0.382	0.452	1.97594e-07
PEG3	1.43377e-11	0.263043	0.345	0.264	2.35668e-07
PLXDC2	1.73672e-11	-0.387043	0.384	0.436	2.85465e-07
SUZ12	1.77527e-11	-0.253198	0.348	0.423	2.91801e-07
PCF11	1.95554e-11	-0.31384	0.586	0.641	3.21432e-07
ACIN1	2.19422e-11	-0.261934	0.656	0.7	3.60664e-07
RGD1309748	3.02118e-11	-0.300436	0.327	0.396	4.96591e-07
PRLR	3.22335e-11	-0.942492	0.237	0.277	5.29822e-07
EPHA2	4.03205e-11	-0.294051	0.311	0.382	6.62749e-07
PUM1	4.06246e-11	-0.278896	0.544	0.592	6.67747e-07
CHD9	4.095e-11	-0.255746	0.23	0.306	6.73095e-07
HSPB8	4.13635e-11	-0.284071	0.219	0.295	6.79892e-07
BRD1	4.40165e-11	-0.267872	0.667	0.705	7.23499e-07
ACSL3	4.78599e-11	-0.274479	0.22	0.295	7.86673e-07
GTF2I	5.02232e-11	-0.250055	0.372	0.446	8.25518e-07
TXNIP	6.64781e-11	-0.784919	0.268	0.331	1.0927e-06
RGD1311595	6.77271e-11	-0.271822	0.315	0.386	1.11323e-06
RBBP6	7.35567e-11	-0.346416	0.513	0.567	1.20905e-06
ARHGAP21	7.73224e-11	-0.36601	0.292	0.353	1.27095e-06
VASP	9.67012e-11	-0.254919	0.39	0.463	1.58948e-06
PTPN12	1.39915e-10	-0.260475	0.25	0.325	2.29978e-06
SRSF11	1.74024e-10	-0.280949	0.602	0.64	2.86044e-06
KDM5B	2.28096e-10	-0.259497	0.416	0.483	3.74922e-06
CCN2	1.25101e-43	-1.10024	0.049	0.195	2.05628e-39
COTL1	2.64151e-10	-0.292025	0.431	0.496	4.34185e-06
SLC41A1	2.95344e-10	-0.289448	0.319	0.383	4.85457e-06
SLC3A2	3.62785e-10	-0.320019	0.896	0.867	5.9631e-06
WSB1	4.60758e-10	-0.292875	0.683	0.701	7.57348e-06
HIBADH	4.72419e-10	-0.261398	0.317	0.381	7.76515e-06
CASP8AP2	4.72649e-10	-0.254114	0.199	0.269	7.76893e-06
NASP	5.9745e-10	-0.298516	0.549	0.589	9.82029e-06
UPF2	6.27294e-10	-0.256341	0.346	0.414	1.03108e-05
VDAC1	8.26224e-10	-0.251797	0.573	0.6	1.35806e-05
CCDC50	1.0178e-09	-0.299027	0.493	0.531	1.67296e-05
BMPR2	1.31509e-09	-0.266703	0.355	0.419	2.16162e-05
RAD50	1.32255e-09	-0.25255	0.215	0.282	2.17387e-05
COPB1	2.67034e-09	-0.298748	0.567	0.599	4.38924e-05
CREM	3.06234e-09	-0.306729	0.186	0.25	5.03357e-05
TTC3	3.89795e-09	-0.305617	0.602	0.646	6.40706e-05
PPM1L	5.28377e-09	-0.278978	0.214	0.274	8.68494e-05
PQLC1	5.34045e-09	-0.374189	0.456	0.493	8.7781e-05
USP34	5.41338e-09	-0.280985	0.275	0.341	8.89798e-05
CSRP1	5.99051e-09	-0.433069	0.747	0.7	9.84661e-05
GADD45B	6.3904e-09	-0.331429	0.661	0.69	0.000105039
MAGI1	7.05011e-09	-0.277611	0.218	0.276	0.000115883
CACYBP	8.7009e-09	-0.252498	0.464	0.511	0.000143017
PCNA	8.89066e-09	-0.252521	0.376	0.435	0.000146136
ARID1A	9.36183e-09	-0.250896	0.415	0.475	0.00015388
FDPS	1.13731e-08	-0.4341	0.265	0.313	0.00018694
BBX	1.50369e-08	-0.250723	0.412	0.468	0.000247161
COL16A1	2.18396e-08	-0.329147	0.391	0.43	0.000358977
LPIN2	2.28158e-08	-0.319363	0.416	0.459	0.000375024
ALKBH5	2.57729e-08	-0.270137	0.291	0.349	0.000423629
CAPG	2.79278e-08	-0.263811	0.346	0.397	0.000459049
TIPARP	6.36109e-08	-0.475415	0.701	0.668	0.00104557
UCHL3.1	6.79618e-08	-0.274032	0.274	0.327	0.00111709
PHB	7.69129e-08	-0.834377	0.623	0.584	0.00126422
ERRFI1	1.55897e-07	-0.303291	0.813	0.83	0.00256247
BAZ2B	1.86039e-07	-0.25683	0.527	0.573	0.00305792
JUN	2.17233e-07	-0.409826	0.985	0.978	0.00357066
AABR07000398.1	3.85245e-07	-0.35764	0.977	0.978	0.00633227
ANKRD13C	3.88625e-07	-0.256964	0.459	0.5	0.00638783
BCL2L11	5.25025e-07	-0.327402	0.348	0.394	0.00862983
NAV2	9.39353e-07	-0.272073	0.241	0.286	0.0154401
FRMD6	5.45828e-06	-0.29095	0.378	0.409	0.0897177
LIMA1	5.96344e-06	-0.28347	0.709	0.713	0.0980211
THBS1	1.11512e-05	-0.397712	0.93	0.883	0.183292
UBR5	1.74248e-05	-0.253856	0.543	0.575	0.286412
KANK1	8.93563e-05	-0.25039	0.206	0.243	1
MDFIC	9.36994e-05	-0.286884	0.563	0.563	1
AQP5	0.00057643	-0.825903	0.239	0.244	1
LOC684797	0.0116438	-0.368489	0.41	0.397	1
EMP1	0.139286	-0.352696	0.457	0.45	1
BIRC3	0.417042	-0.270488	0.416	0.389	1

## Sheet: SD Control cluster4
gene	p_val	avg_log2FC	pct.1	pct.2	p_val_adj
LGALS7	0	1.95937	0.988	0.276	0
CXCL14	0	3.4821	0.901	0.151	0
MME	0	2.58947	0.759	0.078	0
PTN	0	2.39789	0.934	0.199	0
HAS2	6.04443e-244	1.74878	0.606	0.117	9.93524e-240
LTBP2	0	1.6691	0.637	0.057	0
MDK	0	2.06261	0.984	0.302	0
TPM2	0	2.32269	1	0.308	0
CAV1	1.59501e-301	1.60121	0.822	0.187	2.62171e-297
KRT5	0	2.23921	0.977	0.263	0
CNN1	0	2.31898	0.984	0.275	0
TAGLN	0	2.56361	1	0.303	0
PLAT	0	1.51675	0.64	0.099	0
SPARC	0	1.9262	1	0.283	0
KRT17	0	2.41262	1	0.371	0
PHLDA3	3.67329e-290	1.46037	0.841	0.196	6.03778e-286
CALML3	0	1.41216	0.667	0.078	0
CACNA2D1	0	1.38256	0.735	0.136	0
VIM	0	2.18527	0.988	0.339	0
ITPRID1	0	1.30216	0.579	0.056	0
PCP4	0	2.38644	0.965	0.228	0
COL18A1	2.18222e-262	1.29473	0.736	0.159	3.58691e-258
ENC1	8.57601e-179	1.2678	0.543	0.116	1.40964e-174
MYL9	2.32798e-296	1.87495	0.981	0.279	3.82651e-292
MAP1B	3.34433e-296	2.089	0.955	0.361	5.49707e-292
GNG13	0	1.25162	0.677	0.113	0
PDLIM3	7.05107e-257	1.21237	0.719	0.156	1.15898e-252
ACTA2	1.01465e-281	1.86169	0.993	0.29	1.66779e-277
IGFBP2	1.78108e-278	1.74812	0.979	0.267	2.92756e-274
PRNP	3.38717e-274	1.91484	0.983	0.51	5.5675e-270
LMO1	2.35542e-219	1.19518	0.714	0.179	3.8716e-215
AKAP2	3.01224e-217	1.18761	0.742	0.188	4.95122e-213
ACTA1	4.19645e-79	1.18272	0.255	0.054	6.89771e-75
SERPINE1	1.18913e-116	1.17399	0.457	0.118	1.95458e-112
LRRC8C	2.54075e-252	1.16687	0.775	0.172	4.17623e-248
NT5E	8.70229e-256	1.30589	0.864	0.223	1.4304e-251
LAMB3	2.47863e-247	1.13774	0.729	0.163	4.07413e-243
PPP1R14A	5.33004e-219	1.11923	0.634	0.138	8.76099e-215
KRT15	5.32353e-250	2.09922	0.92	0.29	8.75029e-246
PDPN	7.04995e-249	1.33915	0.871	0.22	1.1588e-244
LMOD1	4.33954e-217	1.11271	0.719	0.169	7.13291e-213
GPX2	6.06196e-58	1.08064	0.23	0.059	9.96405e-54
ACTG2	2.1204e-243	2.26259	0.853	0.254	3.48531e-239
CALD1	5.22266e-239	1.67258	1	0.793	8.58449e-235
TMSB4X	2.31957e-231	1.61658	0.998	0.908	3.81268e-227
LOC684871	2.4442e-231	1.75506	0.951	0.4	4.01752e-227
DKK3	7.12636e-203	1.04847	0.717	0.182	1.17136e-198
JAM3	1.70452e-230	1.13526	0.862	0.222	2.80172e-226
APOE	2.26698e-230	1.74082	1	0.798	3.72623e-226
WNT11	0	1.03715	0.525	0.056	0
COL17A1	1.59532e-224	1.23743	0.96	0.278	2.62223e-220
TPM1	9.79709e-224	1.65158	1	0.891	1.61035e-219
MYH11	9.86972e-224	1.46258	1	0.299	1.62229e-219
CAVIN3	8.86562e-220	1.25907	0.78	0.227	1.45724e-215
DSP	2.28235e-219	1.48955	0.977	0.429	3.7515e-215
FHOD3	3.25707e-200	1.01894	0.642	0.143	5.35365e-196
COL5A2	9.19196e-196	0.964176	0.743	0.189	1.51088e-191
TSPAN2	1.64752e-208	0.923735	0.644	0.138	2.70803e-204
NEXN	1.11118e-168	0.91421	0.731	0.198	1.82645e-164
CDH13	5.66009e-216	0.908245	0.464	0.072	9.30348e-212
PERP	4.56266e-211	1.46696	0.993	0.7	7.49965e-207
GSTP1	5.60266e-209	1.89253	0.977	0.62	9.20909e-205
MSRB3	3.36905e-173	0.903366	0.719	0.193	5.53771e-169
ADAMTS1	2.11934e-208	1.552	0.782	0.226	3.48356e-204
COL4A2	9.49679e-207	1.25855	0.904	0.259	1.56099e-202
COL9A2	1.2784e-174	0.892845	0.616	0.149	2.10131e-170
SEMA5A	7.47769e-206	1.00875	0.839	0.227	1.22911e-201
MYLK	1.79402e-205	1.35223	1	0.339	2.94883e-201
MSN	1.45361e-204	1.51687	0.951	0.517	2.38929e-200
RBP1	2.27301e-204	1.21808	0.843	0.256	3.73614e-200
LGALS1	1.19435e-302	0.887856	0.304	0.016	1.96316e-298
GALNT18	1.04867e-250	0.873108	0.501	0.069	1.7237e-246
COL4A1	8.02167e-200	1.32266	0.995	0.296	1.31852e-195
FLNA	1.92894e-199	1.35538	0.93	0.345	3.1706e-195
BPGM	6.50888e-142	0.861721	0.478	0.115	1.06987e-137
MYL6	1.3261e-198	1.29068	0.995	0.946	2.17971e-194
GPC4	1.03975e-162	0.861634	0.63	0.167	1.70904e-158
CKB	7.1378e-196	1.27261	0.862	0.27	1.17324e-191
HDGFL3	7.5812e-176	0.853054	0.63	0.149	1.24612e-171
PRR7	3.37045e-199	0.851114	0.546	0.106	5.54e-195
UPK1B	2.29495e-185	0.841608	0.569	0.118	3.77221e-181
PARD6G	2.06374e-157	0.840668	0.661	0.185	3.39216e-153
LAMC2	1.54493e-188	1.12855	0.852	0.296	2.53939e-184
AABR07031193.1	3.9862e-188	1.10852	0.827	0.271	6.55212e-184
EVA1C	2.14963e-191	0.824607	0.538	0.107	3.53335e-187
AXL	3.82326e-186	0.817815	0.632	0.143	6.2843e-182
ID3	1.65664e-71	0.790635	0.321	0.088	2.72302e-67
SVIL	8.98504e-184	1.10118	0.866	0.297	1.47687e-179
FAM129A	7.44741e-181	1.26185	0.803	0.299	1.22413e-176
SULT5A1	3.72574e-118	0.790576	0.62	0.2	6.124e-114
ACTN1	8.58032e-177	1.27258	0.937	0.535	1.41035e-172
SMARCA1	2.73453e-144	0.774671	0.455	0.099	4.49474e-140
SFRP1	9.4595e-176	1.47518	0.921	0.485	1.55486e-171
KRT14	3.04405e-175	1.00045	0.763	0.216	5.0035e-171
DPYSL3	4.86621e-193	0.772977	0.435	0.068	7.99859e-189
RBPMS	3.42621e-174	1.07324	0.812	0.272	5.63167e-170
CLDN4	5.64955e-174	-4.7192	0.016	0.69	9.28616e-170
PDLIM4	2.71754e-173	1.24939	0.817	0.342	4.46682e-169
EIF4E3	3.92558e-116	0.76162	0.581	0.187	6.45247e-112
DCLK1	3.67921e-170	1.18524	0.864	0.338	6.04751e-166
DSTN	1.80137e-169	1.00376	1	0.984	2.96091e-165
ITGB6	2.93733e-169	0.887892	0.733	0.203	4.82809e-165
UCP2	3.46368e-169	1.41479	0.885	0.512	5.69325e-165
SCG5	8.96637e-150	0.758212	0.578	0.144	1.4738e-145
COMT	7.56787e-168	1.18267	0.866	0.363	1.24393e-163
ADGRA3	8.40703e-163	0.752348	0.597	0.145	1.38186e-158
ANXA3	6.37083e-187	0.733199	0.337	0.042	1.04717e-182
LOC102551453	4.67183e-197	0.730546	0.454	0.073	7.67909e-193
PPFIBP1	1.24069e-160	1.11763	0.825	0.337	2.03933e-156
VCAN	2.03766e-147	0.718675	0.513	0.114	3.3493e-143
LMNA	4.62366e-159	1.05748	0.998	0.937	7.59991e-155
CSRP1	7.51096e-159	1.27533	0.967	0.691	1.23458e-154
RASL11A	1.33697e-69	0.718404	0.408	0.132	2.19758e-65
DNAJB1	1.44576e-155	1.4219	0.981	0.66	2.37639e-151
FSTL1	5.9442e-154	1.00036	0.928	0.402	9.77048e-150
CCDC107	6.59009e-153	1.16585	0.888	0.447	1.08321e-148
BACE2	1.06921e-126	0.716331	0.545	0.154	1.75746e-122
RPLP1	3.38284e-150	-1.01922	0.997	0.988	5.56037e-146
ZFP36L2	5.53522e-150	1.21758	0.997	0.731	9.09824e-146
FBN2	6.37367e-269	0.706787	0.328	0.024	1.04764e-264
ITM2B	9.2218e-150	-1.74004	0.99	0.976	1.51579e-145
GAS1	2.25454e-107	0.705315	0.504	0.141	3.70579e-103
MRVI1	4.21913e-151	0.703468	0.51	0.112	6.93498e-147
AABR07025295.1	1.71907e-145	1.0881	0.906	0.433	2.82563e-141
CLDN3	1.85739e-145	-2.36776	0.007	0.618	3.053e-141
VCL	7.52902e-145	1.14883	0.911	0.502	1.23754e-140
SMOC2	1.73391e-272	0.70226	0.326	0.023	2.85003e-268
FTH1	1.06294e-144	-2.18162	1	0.986	1.74715e-140
AABR07033829.1	3.95779e-231	0.700442	0.421	0.052	6.50543e-227
CFL1	1.36479e-143	1.0068	0.972	0.811	2.2433e-139
EHF	9.24084e-143	-2.82032	0.01	0.614	1.51892e-138
CABCOCO1	2.71524e-108	0.693963	0.545	0.166	4.46304e-104
RPL18A	6.83138e-142	-0.830478	0.983	0.981	1.12287e-137
RPLP0	1.39287e-141	-0.864931	0.998	0.989	2.28946e-137
CTNNAL1	3.23149e-141	1.0762	0.883	0.429	5.3116e-137
LRRC8D	1.3086e-96	0.689952	0.511	0.163	2.15094e-92
GOLIM4	5.43159e-137	1.05022	0.876	0.428	8.9279e-133
CD44	2.25283e-103	0.685947	0.476	0.142	3.70297e-99
FEZ1	1.30907e-271	0.684433	0.368	0.032	2.15171e-267
TES	4.52443e-135	1.07206	0.888	0.503	7.43681e-131
KRT18	5.38687e-135	-3.08534	0.225	0.693	8.85439e-131
PDLIM7	1.44181e-134	0.887144	0.695	0.238	2.3699e-130
RPL23	2.81053e-134	-0.784446	0.998	0.986	4.61968e-130
GJA1	2.21031e-133	0.974523	0.74	0.269	3.63308e-129
COL12A1	1.34536e-93	0.674463	0.545	0.18	2.21137e-89
COL4A5	5.39972e-131	0.958941	0.757	0.3	8.87553e-127
RPS7	5.5674e-131	-0.642547	1	0.993	9.15114e-127
DCDC2	0	0.665834	0.283	0.005	0
RPL14	4.70641e-130	-0.751927	0.997	0.986	7.73593e-126
SLC25A4	6.21761e-130	0.991207	0.956	0.755	1.02199e-125
NBL1	7.11926e-121	0.654955	0.426	0.101	1.17019e-116
CD63	1.70315e-129	0.863536	0.991	0.899	2.79947e-125
PTMS	1.64e-128	0.879749	0.977	0.826	2.69566e-124
GHR	2.72293e-76	0.647758	0.525	0.196	4.47568e-72
SAMD4A	2.95327e-115	0.643907	0.522	0.145	4.85429e-111
CLU	3.51576e-127	-2.24748	0.578	0.819	5.77886e-123
TMEM51	7.9521e-69	0.63535	0.424	0.151	1.30709e-64
SYNM	1.11993e-125	0.933731	0.67	0.236	1.84083e-121
BCAM	4.22471e-125	0.99769	0.674	0.258	6.94415e-121
SYNPO2	1.24505e-189	0.6309	0.38	0.052	2.04649e-185
RPL5	1.16489e-124	-0.819753	0.99	0.974	1.91473e-120
CXCL10	1.59075e-31	0.630094	0.103	0.022	2.61471e-27
PXDC1	5.44553e-124	0.895837	0.689	0.239	8.95081e-120
FGF1	1.6077e-96	0.624766	0.49	0.149	2.64258e-92
SOCS5	4.80259e-123	1.00741	0.897	0.496	7.89402e-119
PPP1R12C	3.71713e-97	0.624303	0.483	0.151	6.10984e-93
RFLNB	1.01841e-121	0.916505	0.881	0.427	1.67396e-117
ITGB1	2.88148e-121	0.838203	0.981	0.865	4.73629e-117
RPS18	5.87072e-121	-0.82125	0.984	0.973	9.6497e-117
PKP1	1.95142e-89	0.623931	0.365	0.094	3.20754e-85
RPL7	9.02469e-120	-0.775305	0.998	0.987	1.48339e-115
RPS3A	1.20494e-119	-0.702341	0.998	0.98	1.98057e-115
AKAP12	6.33389e-37	0.611996	0.164	0.043	1.0411e-32
CEBPB	4.0127e-119	0.936546	0.998	0.863	6.59567e-115
LALBA	1.6611e-118	-4.78475	0.005	0.544	2.73035e-114
TF	2.14645e-118	-4.96356	0.166	0.635	3.52813e-114
ANGPTL4	2.15052e-118	1.46567	0.853	0.441	3.53481e-114
PRSS23	2.672e-115	0.611854	0.361	0.074	4.39196e-111
TUBA1A	5.7386e-118	1.14804	0.897	0.593	9.43254e-114
ACTB	5.93899e-118	0.743716	0.998	0.969	9.76192e-114
CSN1S1	6.04076e-117	-4.78779	0.01	0.543	9.9292e-113
GEM	6.23541e-46	0.603655	0.298	0.102	1.02492e-41
CCN2	4.61764e-57	0.602993	0.424	0.156	7.59002e-53
RPSA	1.33174e-115	-0.653986	1	0.988	2.18897e-111
JAG2	8.48713e-123	0.602288	0.654	0.19	1.39503e-118
DUSP7	1.00722e-104	0.598559	0.522	0.155	1.65557e-100
RPL24	4.1791e-115	-0.797229	0.983	0.971	6.86919e-111
PBXIP1	5.61163e-115	0.825789	0.621	0.224	9.22384e-111
ACKR3	4.62336e-100	0.59619	0.288	0.055	7.59942e-96
ID4	8.38486e-115	0.784733	0.703	0.228	1.37822e-110
PPP1R12A	9.2086e-115	0.924479	0.955	0.696	1.51362e-110
CAVIN1	1.02848e-114	0.890547	0.761	0.339	1.69051e-110
EEF2	2.73344e-114	-0.714443	0.99	0.983	4.49296e-110
PLET1	1.8939e-113	-2.15666	0.002	0.527	3.113e-109
PRDX1	2.85261e-113	0.951409	0.949	0.77	4.68884e-109
RPL17	1.05464e-112	-0.812454	0.977	0.967	1.73351e-108
ZBTB38	1.46447e-50	0.593126	0.455	0.2	2.40715e-46
TSC22D1	2.02969e-112	1.28195	0.96	0.718	3.33619e-108
IDH1	3.45952e-77	0.591621	0.496	0.181	5.68641e-73
PLEKHA4	9.24959e-109	0.589567	0.435	0.11	1.52036e-104
SFN	3.39305e-111	0.919502	0.702	0.292	5.57716e-107
SBSN	1.10967e-67	0.58644	0.295	0.079	1.82396e-63
RPL11	3.73792e-110	-0.675124	0.991	0.982	6.14403e-106
COX3	3.97546e-110	-0.60605	0.998	0.995	6.53446e-106
RPS5	1.21074e-109	-0.731598	0.988	0.971	1.9901e-105
DEXI	3.51352e-66	0.582801	0.422	0.15	5.77517e-62
EMP1	1.12752e-108	1.33018	0.841	0.426	1.8533e-104
AZIN1	1.59646e-108	0.923944	0.93	0.582	2.62411e-104
MYADM	1.42621e-83	0.581138	0.445	0.145	2.34426e-79
LHFPL6	4.29791e-99	0.579977	0.494	0.14	7.06447e-95
CLDN7	7.73634e-108	-1.46457	0.003	0.511	1.27162e-103
RPL18	1.4728e-107	-0.799071	0.974	0.964	2.42084e-103
LOC100361854	1.753e-107	-0.799118	0.97	0.964	2.8814e-103
SPATS2L	1.00016e-111	0.579664	0.38	0.084	1.64397e-107
LBP	1.24486e-106	-2.32039	0.091	0.567	2.04617e-102
ETHE1	2.2664e-91	0.579371	0.442	0.134	3.72529e-87
SPRY1	1.41505e-105	0.77944	0.628	0.222	2.32591e-101
BMP7	2.01568e-130	0.579057	0.389	0.08	3.31317e-126
LOC100361457	4.90839e-105	0.755814	1	0.986	8.06792e-101
TMSB10	5.46265e-105	0.812153	0.988	0.943	8.97895e-101
MXRA8	1.04535e-144	0.575411	0.319	0.048	1.71825e-140
PLEC	1.25221e-104	0.92927	0.921	0.65	2.05825e-100
DUSP6	1.91302e-104	1.02525	0.946	0.672	3.14443e-100
GPM6B	2.4469e-85	0.573547	0.503	0.163	4.02198e-81
EPCAM	8.38385e-104	-1.17498	0.897	0.926	1.37805e-99
BIRC3	1.39905e-103	1.04831	0.75	0.37	2.29962e-99
CCSER1	2.61889e-80	0.568757	0.475	0.163	4.30467e-76
SHROOM3	2.43254e-103	0.831616	0.829	0.409	3.99837e-99
S100A10	3.15349e-103	0.844103	0.988	0.885	5.18339e-99
CAMK2N1	2.79857e-90	0.565759	0.457	0.14	4.60002e-86
OLAH	4.99757e-103	-3.24502	0.003	0.496	8.21451e-99
PDK4	1.92189e-102	-3.54116	0.145	0.582	3.15901e-98
HS6ST1	2.01001e-102	0.807652	0.735	0.317	3.30386e-98
ARPC1B	3.4575e-102	-1.52306	0.37	0.7	5.68309e-98
STMN1	3.98077e-102	0.985346	0.717	0.343	6.54319e-98
LOC100911847	3.64261e-101	-0.602493	0.993	0.979	5.98736e-97
PMEPA1	3.70767e-101	0.877452	0.981	0.809	6.0943e-97
TMEM123	4.98126e-101	0.860508	0.789	0.405	8.1877e-97
QSOX1	6.39293e-101	-1.97721	0.089	0.552	1.05081e-96
ATP1B1	1.14401e-105	0.563812	0.291	0.054	1.88041e-101
LTBP4	2.82711e-135	0.561252	0.394	0.075	4.64692e-131
CASC4	1.40896e-99	0.659301	0.64	0.235	2.3159e-95
FBXL22	7.64818e-66	0.558318	0.387	0.122	1.25713e-61
RPL10	3.74943e-98	-0.698941	0.991	0.982	6.16294e-94
PRR27	7.145e-98	-3.85701	0	0.476	1.17442e-93
PDGFA	1.18508e-97	0.660753	0.827	0.373	1.94792e-93
EPB41L2	1.85649e-97	0.72927	0.736	0.323	3.05151e-93
B4GALT5	9.40895e-128	0.557331	0.377	0.074	1.54655e-123
OTOS	1.00613e-123	0.552608	0.405	0.087	1.65377e-119
TFAP2C	5.64516e-97	0.772982	0.855	0.468	9.27896e-93
PAWR	6.44982e-97	0.814306	0.881	0.498	1.06016e-92
COL7A1	2.30755e-105	0.547752	0.457	0.118	3.79291e-101
FERMT1	1.20394e-127	0.547358	0.428	0.091	1.97891e-123
LOC298795	4.62748e-81	0.546784	0.41	0.126	7.60619e-77
POSTN	1.58309e-95	0.544562	0.307	0.065	2.60212e-91
GSN	1.80073e-96	0.738966	0.745	0.321	2.95986e-92
LDHA	3.60198e-96	0.884484	0.983	0.869	5.92058e-92
MT2A	8.84074e-96	0.926102	0.956	0.596	1.45315e-91
AABR07026112.1	1.10561e-95	0.795511	0.766	0.346	1.8173e-91
FBLIM1	2.86948e-86	0.535723	0.497	0.16	4.71656e-82
PLSCR1	1.76658e-95	-1.54766	0.03	0.494	2.90372e-91
RRAS	2.43198e-95	0.757746	0.665	0.281	3.99745e-91
LAMC1	1.10918e-94	0.719241	0.723	0.304	1.82316e-90
TLN1	1.45215e-94	0.815267	0.93	0.682	2.3869e-90
VWA1	2.30379e-94	0.827813	0.712	0.322	3.78674e-90
NDRG1	2.72122e-94	-2.18951	0.096	0.535	4.47287e-90
RPL19	3.78178e-94	-0.53407	0.997	0.987	6.21612e-90
DST	6.34437e-94	0.588935	0.99	0.883	1.04282e-89
TBC1D9	5.84961e-64	0.53225	0.482	0.19	9.61501e-60
SLC3A2	2.54166e-93	0.769816	0.981	0.865	4.17773e-89
ENPP3	8.81728e-93	-1.7618	0.016	0.472	1.4493e-88
RPL15	3.49477e-92	-0.603445	0.998	0.974	5.74435e-88
NRG1	5.74324e-92	0.468049	0.841	0.344	9.44017e-88
SFR1	1.13428e-91	0.902075	0.923	0.682	1.86442e-87
PFKP	2.61296e-112	0.529704	0.436	0.107	4.29492e-108
PROCR	2.68887e-75	0.523521	0.293	0.07	4.41969e-71
CD24	3.0055e-91	-1.39228	0.49	0.763	4.94013e-87
BOK	8.90587e-79	0.5224	0.398	0.121	1.46386e-74
MBNL2	5.34371e-91	0.77615	0.935	0.676	8.78346e-87
MDM2	5.72266e-91	1.35866	0.834	0.524	9.40633e-87
RPL13	8.69531e-91	-0.573614	0.997	0.978	1.42925e-86
ADAMTS2	8.04289e-148	0.517871	0.304	0.042	1.32201e-143
RHOV	4.02534e-90	-1.54282	0.03	0.476	6.61645e-86
PTGFRN	8.58227e-63	0.511517	0.478	0.19	1.41067e-58
FERMT2	1.88475e-89	0.80284	0.871	0.55	3.09796e-85
IL6	7.01918e-23	0.509253	0.155	0.054	1.15374e-18
AFAP1	2.05527e-89	0.631087	0.59	0.219	3.37825e-85
RPS12	1.60047e-88	-0.691888	0.979	0.966	2.6307e-84
TGFBR3	2.53005e-87	0.528009	0.878	0.408	4.15864e-83
TMEM47	2.56168e-87	0.783771	0.853	0.494	4.21064e-83
NEDD9	2.57247e-87	0.769529	0.735	0.332	4.22837e-83
NACA	4.96015e-87	-0.68047	0.967	0.966	8.153e-83
RPS16	1.70136e-86	-0.542518	0.997	0.983	2.79653e-82
PCDH7	2.75507e-160	0.509094	0.305	0.039	4.52851e-156
RPL35	3.37661e-86	-0.537891	0.995	0.983	5.55013e-82
CALU	1.64311e-85	0.796429	0.845	0.56	2.70077e-81
AEBP1	4.94933e-81	0.507025	0.499	0.162	8.13522e-77
ICAM1	3.75236e-85	0.79479	0.777	0.383	6.16775e-81
KIT	1.15741e-84	-1.64341	0	0.431	1.90244e-80
COL6A2	3.28636e-226	0.503322	0.281	0.021	5.40179e-222
DYRK3	1.36408e-112	0.502289	0.271	0.044	2.24214e-108
CRIM1	1.52334e-84	0.636776	0.562	0.212	2.50392e-80
SDC1	5.1291e-84	0.796492	0.932	0.693	8.43071e-80
TGM2	1.76695e-52	0.500673	0.455	0.183	2.90433e-48
RPS15	2.25799e-83	-0.577135	0.981	0.97	3.71146e-79
CAPZB	2.33697e-83	0.761827	0.876	0.61	3.84128e-79
PLS3	2.74806e-83	0.861406	0.745	0.391	4.51699e-79
PDLIM1	7.35532e-125	0.499552	0.312	0.054	1.20899e-120
RPS3	9.91187e-83	-0.541621	0.99	0.973	1.62921e-78
ZFP365	7.6476e-130	0.498509	0.377	0.072	1.25704e-125
TUBB6	2.19454e-82	0.800185	0.901	0.609	3.60717e-78
KCNMA1	1.36518e-140	0.493995	0.206	0.019	2.24394e-136
DBN1	9.553e-72	0.489259	0.361	0.111	1.57023e-67
LRRFIP1	7.67884e-82	0.787818	0.789	0.434	1.26217e-77
ACTG1	3.42469e-81	0.76578	0.953	0.807	5.62916e-77
SH3D19	4.35905e-81	0.661903	0.602	0.246	7.16496e-77
PODXL	4.45836e-81	-1.36047	0	0.418	7.32821e-77
PANX1	4.14871e-103	0.489236	0.319	0.065	6.81923e-99
MYH10	2.70304e-91	0.476386	0.298	0.064	4.44299e-87
ANXA5	5.15007e-81	0.768967	0.7	0.359	8.46516e-77
RPS4X.1	1.09128e-80	-0.569318	0.993	0.965	1.79374e-76
FHDC1	6.16363e-58	0.471361	0.429	0.162	1.01312e-53
FMOD	2.63414e-82	0.469388	0.461	0.138	4.32974e-78
DSC3	1.66916e-61	0.464254	0.428	0.147	2.7436e-57
KIF5B	2.72737e-80	0.73962	0.909	0.706	4.48298e-76
RPS8	4.80787e-80	-0.500558	1	0.987	7.9027e-76
NRTN	2.18858e-43	0.462638	0.407	0.175	3.59738e-39
RACK1	8.86757e-80	-0.576257	0.986	0.968	1.45756e-75
SULF1	5.64812e-57	0.462019	0.323	0.102	9.28382e-53
VAV3	1.17586e-59	0.46002	0.438	0.162	1.93277e-55
ALPL	2.31601e-79	0.6718	0.616	0.245	3.80683e-75
CCND2	6.66745e-111	0.458323	0.265	0.043	1.09593e-106
SMTN	4.04577e-77	0.457646	0.433	0.132	6.65004e-73
WNT10A	2.32094e-295	0.45613	0.23	0.007	3.81492e-291
NFIL3	2.18663e-49	0.454307	0.438	0.182	3.59416e-45
BIRC2	5.67009e-78	0.751608	0.672	0.307	9.31992e-74
MT1	6.25566e-78	0.954958	0.928	0.661	1.02824e-73
SCHIP1	9.54387e-97	0.453826	0.291	0.058	1.56873e-92
ANXA1	1.49741e-77	-2.59181	0.82	0.796	2.46129e-73
CRIP2	1.83346e-77	0.785892	0.86	0.589	3.01365e-73
C1R	3.05167e-77	0.556881	0.548	0.201	5.01604e-73
ADAMTS4	2.64158e-47	0.452683	0.45	0.189	4.34197e-43
SORBS1	3.53709e-78	0.450046	0.462	0.145	5.81392e-74
LUZP1	1.15589e-76	0.598369	0.914	0.564	1.89993e-72
AKR1B1	1.65989e-76	0.553329	0.532	0.203	2.72836e-72
IL6R	9.70317e-51	0.449047	0.398	0.152	1.59491e-46
CD14	3.24153e-76	-2.02856	0.225	0.577	5.3281e-72
FGFRL1	3.74211e-78	0.447158	0.492	0.158	6.1509e-74
LPL	6.68676e-76	-1.20865	0.007	0.406	1.0991e-71
GSS	9.10887e-46	0.442698	0.387	0.159	1.49722e-41
HSPB1	1.51251e-75	0.292333	0.696	0.295	2.48611e-71
CNN3	1.6387e-75	0.678413	0.777	0.393	2.69354e-71
RPL12	1.80888e-75	-0.690591	0.96	0.933	2.97326e-71
SNAPC3	3.15202e-44	0.440985	0.442	0.196	5.18097e-40
JUND	2.71888e-74	-1.38539	0.834	0.873	4.46903e-70
RPL3	2.74205e-74	-0.455826	0.997	0.993	4.5071e-70
ITGA6	3.02621e-74	0.592804	0.944	0.686	4.97418e-70
RPS9L1	5.59328e-74	-0.520621	0.995	0.971	9.19368e-70
HSP90AB1	6.33078e-74	-0.482201	0.998	0.997	1.04059e-69
AABR07021544.1	1.5854e-73	0.849539	0.813	0.49	2.60593e-69
MAGI2	1.61996e-96	0.440392	0.358	0.082	2.66273e-92
RPL9	2.09797e-72	-0.462056	0.997	0.974	3.44843e-68
GPR155	4.25211e-76	0.43765	0.279	0.066	6.98918e-72
EEF1A1	3.38975e-72	-0.607378	0.981	0.967	5.57173e-68
ETV5	2.86989e-56	0.435504	0.433	0.162	4.71724e-52
NID1	2.05171e-66	0.43457	0.312	0.087	3.37239e-62
DLL1	6.26018e-62	0.432103	0.442	0.152	1.02899e-57
FLNC	7.13581e-82	0.431885	0.192	0.03	1.17291e-77
ELF3	1.14673e-70	-1.32916	0.058	0.441	1.88488e-66
IMPDH2	1.88875e-70	-0.882071	0.653	0.809	3.10454e-66
SNORC	2.86739e-70	-1.63455	0.492	0.696	4.71312e-66
LOC100912195	3.10005e-70	-1.00287	0.007	0.383	5.09555e-66
UBA52	4.20119e-70	-0.507926	0.99	0.967	6.9055e-66
LAMA5	3.12198e-64	0.431091	0.426	0.152	5.13159e-60
BHLHE40	2.09795e-69	0.676092	0.695	0.342	3.4484e-65
TSPAN3	3.62179e-69	0.629722	0.679	0.34	5.95314e-65
EZR	3.62614e-69	-1.01225	0.824	0.891	5.96029e-65
VTCN1	6.20106e-69	-1.06643	0.002	0.374	1.01927e-64
CMSS1	1.5452e-49	0.42954	0.353	0.131	2.53984e-45
GPX8	1.00918e-68	0.427763	0.384	0.12	1.65879e-64
OCLN	1.13186e-68	-1.01301	0.01	0.385	1.86043e-64
NEDD4	3.06739e-68	0.422037	0.998	0.984	5.04187e-64
COX1	8.46157e-68	-0.452916	0.997	0.992	1.39083e-63
RGD1309104	2.50423e-63	0.427192	0.435	0.154	4.11621e-59
FHL3	5.24044e-64	0.422696	0.342	0.105	8.61371e-60
ANXA8	1.10393e-67	-1.38967	0.065	0.431	1.81453e-63
KCTD4	3.04688e-162	0.418594	0.194	0.013	5.00816e-158
EHD4	1.35109e-67	-1.13344	0.25	0.584	2.22078e-63
PLIN2	1.73363e-67	-2.19642	0.412	0.646	2.84957e-63
EFHD2	1.84795e-67	0.758337	0.817	0.561	3.03748e-63
DAG1	2.03773e-67	0.736068	0.832	0.573	3.34942e-63
KLHDC8B	4.83224e-91	0.417709	0.284	0.059	7.94275e-87
RPL10A	5.21782e-67	-0.582223	0.962	0.955	8.57652e-63
SUSD6	6.03972e-67	0.655598	0.852	0.513	9.92749e-63
PPP2R3A	9.9029e-67	0.689893	0.759	0.436	1.62774e-62
ALDOC	1.58244e-66	-1.09558	0.031	0.396	2.60106e-62
POGLUT1	3.95035e-61	0.417528	0.401	0.138	6.49319e-57
TEAD1	4.32841e-49	0.417457	0.361	0.136	7.11461e-45
IRX4	7.45922e-83	0.414889	0.325	0.078	1.22607e-78
TAGLN2	3.24551e-66	0.666244	0.956	0.795	5.33465e-62
CSF1	2.88746e-54	0.414883	0.222	0.056	4.74611e-50
SERPINH1	4.30655e-66	0.642171	0.832	0.525	7.07868e-62
NPTN	5.63942e-66	0.637001	0.78	0.479	9.26951e-62
TRPS1	6.00754e-66	-1.04639	0.445	0.696	9.8746e-62
MID1	1.89757e-135	0.412648	0.253	0.031	3.11904e-131
LOC103689961	8.17924e-66	0.594021	0.606	0.28	1.34442e-61
PLOD1	1.58663e-58	0.409874	0.471	0.182	2.60795e-54
SPHK1	1.10458e-65	0.558715	0.702	0.34	1.8156e-61
MUC15	2.05123e-65	-1.21142	0.005	0.363	3.3716e-61
LOC103690028	3.91132e-65	-1.47424	0.415	0.655	6.42904e-61
DSG3	6.69463e-90	0.408858	0.243	0.043	1.1004e-85
NECTIN1	6.58798e-65	0.497244	0.55	0.227	1.08287e-60
NF1X	8.14732e-65	0.629843	0.883	0.617	1.33917e-60
FRMD6	1.1695e-64	0.643459	0.735	0.383	1.9223e-60
YWHAQ	1.79079e-64	0.594577	0.939	0.814	2.94353e-60
RASSF3	2.39147e-64	0.577459	0.548	0.236	3.93086e-60
TMEM41A	9.27662e-78	0.408715	0.26	0.057	1.5248e-73
RPL6	3.95326e-64	-0.617375	0.949	0.93	6.49797e-60
CLCA5	6.58115e-49	0.408166	0.365	0.135	1.08174e-44
PAMR1	3.08209e-131	0.406899	0.241	0.029	5.06603e-127
ADGRL2	5.4733e-64	0.591381	0.695	0.358	8.99647e-60
TIAM1	3.61501e-58	0.406546	0.412	0.147	5.94199e-54
SLC38A2	6.06128e-64	0.52153	0.97	0.843	9.96292e-60
CXCL1	6.81276e-64	-3.54261	0.267	0.578	1.11981e-59
AC109737.1	7.3926e-73	0.406224	0.33	0.09	1.21512e-68
FSTL3	1.99789e-79	0.405745	0.241	0.048	3.28393e-75
BTN1A1	9.48987e-64	-1.06839	0.002	0.353	1.55985e-59
F3	1.10654e-63	-1.94039	0.318	0.623	1.81882e-59
TM4SF1	1.50497e-63	0.802277	0.686	0.335	2.47372e-59
SOCS3	2.09881e-63	0.593157	0.517	0.207	3.44981e-59
AC111804.2	1.06941e-67	0.402144	0.365	0.109	1.75779e-63
RPL23A	4.48536e-63	-0.556166	0.96	0.943	7.37258e-59
GPRC5B	6.81754e-80	0.397552	0.283	0.063	1.1206e-75
LAMB1	7.36452e-63	0.430983	0.574	0.228	1.21051e-58
EHD2	1.27813e-59	0.397443	0.358	0.118	2.10086e-55
PTPRZ1	8.74723e-43	0.396732	0.394	0.161	1.43778e-38
CDK5RAP2	2.37278e-37	0.395444	0.312	0.126	3.90013e-33
KCTD1	7.69321e-62	0.577294	0.496	0.21	1.26453e-57
MGLL	3.02681e-72	0.393904	0.318	0.083	4.97517e-68
KITLG	1.24969e-61	0.447874	0.93	0.598	2.05412e-57
PGAM1	1.27851e-61	0.609079	0.916	0.7	2.10149e-57
TGFB1I1	1.18517e-84	0.392419	0.316	0.073	1.94806e-80
MAP3K20	2.72431e-53	0.392358	0.44	0.174	4.47795e-49
RPL28	2.9321e-61	-0.535969	0.972	0.954	4.81949e-57
RPL41	3.18995e-61	-0.487666	0.997	0.985	5.24332e-57
HSPA2	1.85942e-54	0.390538	0.333	0.109	3.05633e-50
AC125248.1	4.83397e-61	-1.33507	0.016	0.358	7.94559e-57
ILK	4.92453e-61	0.607537	0.607	0.304	8.09446e-57
KLF4	8.38062e-61	0.676047	0.92	0.683	1.37752e-56
PLEKHF1	4.85247e-53	0.389535	0.304	0.097	7.976e-49
KLF6	9.97238e-61	-1.13008	0.808	0.846	1.63916e-56
ACPP	2.99945e-43	0.389277	0.426	0.18	4.93019e-39
PHLDB1	1.4782e-84	0.388826	0.298	0.066	2.42972e-80
TNFRSF1A	2.61942e-60	0.643945	0.736	0.424	4.30555e-56
DBI	3.57207e-60	0.786825	0.798	0.51	5.87141e-56
MAT2A	4.24523e-60	0.854768	0.838	0.563	6.97788e-56
ADGRG1	5.06312e-60	0.561606	0.677	0.348	8.32225e-56
TNS3	9.03154e-66	0.388262	0.447	0.154	1.48451e-61
PREX2	9.29711e-60	-1.06154	0.009	0.344	1.52817e-55
CRTAPL1	1.26595e-47	0.38747	0.328	0.118	2.08083e-43
RHOJ	1.12558e-32	0.384209	0.346	0.154	1.85011e-28
SMIM22	2.04803e-59	-0.851694	0.035	0.374	3.36634e-55
MYL12A	3.28502e-59	0.540176	0.979	0.912	5.39958e-55
ATP2B4	1.05916e-55	0.382683	0.335	0.107	1.74094e-51
RECQL	4.89453e-59	0.501927	0.503	0.216	8.04514e-55
GFPT2	2.16117e-52	0.38253	0.187	0.042	3.55231e-48
RPS20	7.47893e-59	-0.500567	0.986	0.95	1.22931e-54
RHOC	7.83922e-59	0.688268	0.789	0.511	1.28853e-54
MAGED2	2.69324e-40	0.380211	0.438	0.197	4.42687e-36
CCND1	9.50025e-59	-1.28855	0.318	0.613	1.56156e-54
TALDO1	9.5388e-59	-1.01869	0.661	0.775	1.56789e-54
CSN1S2B	1.50598e-58	-1.20216	0.002	0.331	2.47538e-54
UCHL3.1	1.57107e-58	0.577005	0.611	0.3	2.58237e-54
TMEM200A	1.44005e-80	0.379931	0.298	0.068	2.36701e-76
SECTM1B	1.76568e-58	-1.45507	0.096	0.427	2.90225e-54
RNF144B	2.6834e-58	0.641209	0.527	0.232	4.4107e-54
CIRBP	3.54971e-58	0.624288	0.759	0.454	5.83465e-54
GPSM2	2.65446e-61	0.376186	0.291	0.08	4.36314e-57
EVA1B	5.68368e-58	0.723907	0.832	0.57	9.34226e-54
UNC5B	5.90392e-54	0.37544	0.279	0.082	9.70427e-50
DMD	7.33086e-43	0.375033	0.333	0.125	1.20497e-38
PEBP1	6.70647e-58	0.575972	0.934	0.759	1.10234e-53
FAT1	6.77496e-58	0.47108	0.838	0.511	1.1136e-53
RPL4	8.72417e-58	-0.556086	0.96	0.963	1.43399e-53
DUSP1	1.75884e-57	0.695946	0.909	0.615	2.89101e-53
CSN3	1.85336e-57	-4.09611	0.002	0.326	3.04638e-53
PQLC1	4.17563e-57	0.670373	0.771	0.469	6.86349e-53
ARG2	2.9737e-42	0.374345	0.337	0.128	4.88787e-38
LOC100360057	4.6647e-57	-0.488036	0.986	0.969	7.66736e-53
PDGFB	9.60313e-54	0.372982	0.323	0.103	1.57847e-49
COTL1	7.2772e-57	0.791552	0.728	0.471	1.19615e-52
JUN	7.3289e-57	-1.06544	0.969	0.98	1.20465e-52
ARL13B	9.90216e-57	0.572914	0.654	0.339	1.62762e-52
SLC2A1	1.19897e-56	0.643472	0.698	0.385	1.97075e-52
CFL2	9.09e-50	0.371808	0.384	0.145	1.49412e-45
KLHL29	3.81671e-72	0.370723	0.494	0.163	6.27353e-68
COX5A	3.00952e-56	-0.867563	0.796	0.823	4.94675e-52
B2M	3.34832e-56	0.391123	1	0.981	5.50363e-52
RPL27A	5.51275e-56	-0.391422	0.998	0.984	9.06131e-52
FGFR2	8.21535e-56	0.439987	0.689	0.327	1.35036e-51
FAM129C	6.25585e-206	0.369605	0.211	0.011	1.02827e-201
OSMR	2.47122e-55	0.672955	0.822	0.543	4.06195e-51
COL14A1	4.17878e-55	0.62981	0.67	0.331	6.86866e-51
RPL29	5.46985e-55	-0.449508	0.984	0.959	8.9908e-51
CAV2	1.07878e-54	0.566498	0.581	0.287	1.77318e-50
MYO5C	1.35882e-54	-0.814915	0.003	0.315	2.23349e-50
JDP2	1.49759e-54	0.572208	0.545	0.246	2.46159e-50
HK2	1.61565e-54	0.715592	0.909	0.684	2.65564e-50
UGT1A1	1.72037e-54	0.493673	0.499	0.208	2.82777e-50
RCN3	2.05222e-97	0.367931	0.258	0.045	3.37323e-93
GADD45A	2.29695e-54	0.583075	0.892	0.588	3.77549e-50
SMIM3	2.02103e-49	0.367138	0.372	0.136	3.32197e-45
SULT1D1	2.61622e-60	0.365888	0.405	0.134	4.30029e-56
PPP1R36	8.03498e-64	0.365602	0.284	0.076	1.32071e-59
ACOT1	1.37652e-37	0.36352	0.152	0.038	2.26258e-33
RTN4	1.08927e-53	0.473148	0.962	0.881	1.79043e-49
RYR3	3.793e-104	0.357662	0.222	0.031	6.23455e-100
FKBP9	3.57917e-53	0.4279	0.511	0.22	5.88308e-49
GTF2F2	3.70335e-53	0.47355	0.543	0.252	6.08719e-49
XDH	4.03286e-53	-1.11191	0.077	0.386	6.62881e-49
CRISPLD2	4.79482e-53	0.343114	0.595	0.25	7.88125e-49
VSIR	2.08339e-56	0.356667	0.246	0.064	3.42447e-52
FGFR1	5.13953e-53	0.47835	0.515	0.229	8.44784e-49
ACVR1	1.24205e-50	0.356406	0.351	0.124	2.04156e-46
RGS12	1.83542e-33	0.356065	0.288	0.118	3.01688e-29
KAZN	3.9433e-51	0.354263	0.293	0.093	6.4816e-47
HIF1A	2.67731e-52	0.595615	0.859	0.593	4.40069e-48
FRK	2.7383e-52	-1.11353	0.115	0.424	4.50094e-48
FILIP1L	3.52296e-39	0.354179	0.187	0.052	5.79069e-35
ST14	3.18323e-52	-0.805129	0.065	0.378	5.23227e-48
IRF1	5.01725e-52	0.750507	0.518	0.24	8.24685e-48
SSPN	5.02923e-34	0.353491	0.342	0.146	8.26655e-30
DZIP1L	6.67699e-115	0.353296	0.213	0.026	1.0975e-110
LIMS2	1.30586e-82	0.352853	0.236	0.044	2.14644e-78
ACTR3	1.09371e-51	0.601414	0.806	0.592	1.79774e-47
SRGN	3.91525e-67	0.352046	0.22	0.046	6.4355e-63
PROS1	2.59636e-51	0.48557	0.532	0.246	4.26764e-47
CD82	2.85462e-51	-0.861146	0.129	0.435	4.69214e-47
LOC102553785	2.95797e-37	0.351133	0.262	0.091	4.86201e-33
COL4A6	9.36674e-68	0.350973	0.204	0.04	1.53961e-63
LCN2	8.96798e-51	-2.26207	0.759	0.752	1.47407e-46
SRC	5.08906e-49	0.350688	0.344	0.121	8.36488e-45
TMCC3	1.01666e-50	-1.17731	0.087	0.406	1.67108e-46
OAF	7.08074e-47	0.350647	0.23	0.066	1.16386e-42
ITGA3	7.39834e-35	0.34973	0.386	0.177	1.21606e-30
LRP1	1.19057e-42	0.341961	0.436	0.185	1.95694e-38
SMAGP	1.70578e-50	-0.843925	0.211	0.498	2.80378e-46
STX11	3.19148e-119	0.341613	0.197	0.021	5.24583e-115
CIB2	1.25561e-51	0.340875	0.286	0.088	2.06384e-47
MAN1A1	2.40502e-50	0.510233	0.551	0.257	3.95312e-46
PRICKLE1	1.40369e-33	0.340796	0.29	0.114	2.30725e-29
OLFM2	1.60564e-79	0.339239	0.215	0.038	2.63919e-75
CGNL1	6.3551e-50	-0.851653	0.017	0.314	1.04459e-45
NFE2L2	7.15004e-50	0.561975	0.825	0.572	1.17525e-45
RAB21	7.85856e-50	0.644973	0.698	0.413	1.29171e-45
ELF5	8.92624e-50	-0.932966	0.007	0.297	1.46721e-45
AGPAT4	2.23503e-46	0.338758	0.3	0.102	3.67372e-42
HSPA8	1.44209e-49	-0.66396	0.93	0.936	2.37037e-45
ATRNL1	1.42086e-75	0.337809	0.225	0.044	2.33547e-71
RNF125	2.65953e-39	0.337077	0.215	0.066	4.37147e-35
WNT6	1.3796e-124	0.335654	0.199	0.02	2.26765e-120
ACP6	1.06589e-41	0.335653	0.346	0.136	1.75201e-37
PRLR	4.67508e-49	-1.40933	0.002	0.288	7.68442e-45
RPS27A.1	4.9331e-49	-0.380428	0.998	0.967	8.10854e-45
RAB27A	9.04456e-64	0.334717	0.26	0.065	1.48665e-59
RSU1	6.32021e-40	0.334449	0.349	0.141	1.03885e-35
PPP1R18	6.10642e-52	0.333388	0.305	0.098	1.00371e-47
AABR07002683.1	8.38466e-49	0.450258	0.49	0.221	1.37819e-44
CALM2	8.53015e-49	0.603073	0.798	0.571	1.4021e-44
GJB2	1.11786e-48	-1.09466	0.002	0.286	1.83742e-44
ART4	8.91835e-59	0.331821	0.202	0.044	1.46591e-54
SOCS1	9.91721e-25	0.331145	0.25	0.107	1.63009e-20
ARHGEF25	6.60027e-47	0.330898	0.279	0.09	1.08489e-42
OSTM1	1.99873e-35	0.330331	0.319	0.132	3.28531e-31
TRIOBP	1.69213e-39	0.33007	0.387	0.164	2.78136e-35
KIRREL1	2.84342e-52	0.327849	0.333	0.109	4.67373e-48
GAS7	9.6431e-61	0.327725	0.19	0.039	1.58504e-56
DAB2	1.9845e-47	-0.928081	0.084	0.378	3.26192e-43
P3H1	1.00258e-46	0.327349	0.272	0.087	1.64794e-42
FABP5	2.85862e-47	-1.74229	0.44	0.641	4.69872e-43
RHPN2	4.25106e-47	-0.841779	0.021	0.305	6.98746e-43
MATN2	2.00306e-52	0.325302	0.347	0.114	3.29242e-48
AJUBA	2.1659e-48	0.325133	0.253	0.074	3.56008e-44
AABR07034428.1	7.32032e-47	-0.867689	0	0.275	1.20324e-42
POPDC2	4.46501e-51	0.325108	0.246	0.068	7.33914e-47
ASAP1	1.20614e-31	0.32497	0.358	0.16	1.98253e-27
IER5	2.63864e-46	-1.05021	0.63	0.754	4.33714e-42
PFN1	3.07531e-46	0.633154	0.855	0.685	5.05489e-42
PABPC1	4.21337e-46	-0.45828	0.976	0.978	6.92551e-42
BCAR1	8.80737e-33	0.324012	0.246	0.092	1.44767e-28
FAM114A1	8.89107e-38	0.323789	0.284	0.105	1.46143e-33
EFNB1	3.0215e-50	0.322276	0.257	0.074	4.96644e-46
COX6C	7.55231e-46	0.498468	0.921	0.794	1.24137e-41
MFSD2A	5.76786e-60	0.321768	0.182	0.036	9.48064e-56
2021-03-02	2.00528e-45	0.428731	0.504	0.241	3.29608e-41
TAP1	3.18771e-45	0.566207	0.489	0.241	5.23964e-41
GPX1	3.34557e-45	0.676661	0.712	0.464	5.49912e-41
CXCL2	4.62321e-45	-3.2582	0.014	0.285	7.59917e-41
TPM4	6.01301e-45	0.625523	0.813	0.604	9.88358e-41
KCTD14	4.96994e-25	0.320911	0.272	0.124	8.16909e-21
HSPA14	9.52625e-45	0.496009	0.455	0.206	1.56583e-40
TACC1	1.00393e-44	0.518778	0.705	0.421	1.65015e-40
RPS28	2.33231e-44	-0.599284	0.974	0.959	3.83362e-40
CMTM8	2.69704e-44	-0.721853	0.007	0.272	4.43313e-40
TMEM200C	9.02131e-48	0.316269	0.274	0.084	1.48283e-43
SCNN1B	3.44152e-44	-0.812257	0.073	0.352	5.65683e-40
MRFAP1	3.54473e-44	0.47214	0.894	0.681	5.82647e-40
CYTB	5.52185e-44	-0.438974	0.997	0.99	9.07627e-40
ZFP36L1	7.72205e-44	0.488457	0.969	0.845	1.26927e-39
RPS11	8.23784e-44	-0.377178	0.981	0.974	1.35405e-39
PBX3	4.5816e-48	0.316114	0.302	0.099	7.53078e-44
SMARCA2	1.75734e-43	0.428044	0.576	0.291	2.88854e-39
AQP5	1.83203e-43	-1.35664	0	0.259	3.01131e-39
SLC14A1	2.02865e-43	-0.781645	0.016	0.281	3.33449e-39
SH3PXD2A	2.22074e-60	0.315799	0.283	0.077	3.65023e-56
ARHGEF10	6.7148e-48	0.315681	0.286	0.092	1.10371e-43
NPM1	2.72358e-43	-0.546128	0.956	0.953	4.47674e-39
SCX	2.45383e-100	0.315586	0.169	0.019	4.03335e-96
P4HA1	3.38887e-43	0.426705	0.482	0.224	5.57028e-39
SRPX	2.40079e-71	0.315534	0.257	0.057	3.94618e-67
CDK17	4.06226e-32	0.314736	0.356	0.158	6.67714e-28
CTIF	1.6345e-38	0.314464	0.353	0.143	2.68663e-34
LPAR1	3.95484e-39	0.314247	0.323	0.123	6.50056e-35
HACD1	7.11003e-63	0.313945	0.265	0.067	1.16868e-58
NXPH3	2.58572e-66	0.313242	0.237	0.053	4.25015e-62
BNIP2	1.02051e-42	0.466014	0.604	0.334	1.67741e-38
ALDOA	1.05236e-42	0.509743	0.883	0.729	1.72977e-38
DZIP1	1.05636e-51	0.312574	0.255	0.071	1.73634e-47
ITGB4	1.20883e-42	0.518306	0.588	0.333	1.98695e-38
SESN2	1.35067e-42	0.388967	0.578	0.286	2.2201e-38
PRKCA	1.32121e-40	0.31198	0.335	0.128	2.17168e-36
LOC108348144	1.8355e-42	0.505922	0.735	0.478	3.017e-38
COL16A1	2.06738e-42	0.433803	0.705	0.406	3.39816e-38
HSPB8	2.25392e-42	0.642656	0.515	0.268	3.70477e-38
CHST1	2.88019e-42	-0.683274	0.007	0.264	4.73417e-38
CST6	2.18606e-21	0.311901	0.3	0.152	3.59323e-17
JADE1	3.16251e-42	0.408983	0.447	0.202	5.19821e-38
DDT	4.31283e-42	-0.740668	0.267	0.516	7.08899e-38
RAB20	5.02132e-42	0.50535	0.604	0.341	8.25354e-38
TIPARP	5.12787e-42	0.636234	0.874	0.661	8.42868e-38
LTBP3	7.59453e-42	0.387318	0.558	0.283	1.24831e-37
DNAJC10	8.66088e-42	0.509744	0.567	0.314	1.42359e-37
CCDC136	1.28557e-50	0.310943	0.234	0.064	2.1131e-46
TENM2	1.87595e-50	0.310162	0.262	0.075	3.0835e-46
DPEP1	8.33776e-43	0.308518	0.325	0.115	1.37048e-38
TIMP3	1.74501e-41	0.411781	0.67	0.368	2.86827e-37
ARHGAP20	2.0447e-43	0.308204	0.241	0.073	3.36088e-39
ACTN4	2.23703e-41	0.477025	0.955	0.851	3.67701e-37
THRSP	2.80223e-41	-1.09975	0.01	0.262	4.60603e-37
NOP53	2.88285e-41	-0.70871	0.586	0.737	4.73854e-37
KCNH1	3.56236e-41	0.380418	0.558	0.27	5.85545e-37
RPL34	4.7308e-41	-0.379949	0.983	0.962	7.77601e-37
CLIC4	8.31741e-41	0.358236	0.454	0.204	1.36713e-36
MAGI3	1.24178e-40	-0.82188	0.264	0.522	2.04111e-36
IGFBP7	2.41488e-108	0.306396	0.384	0.087	3.96933e-104
ACLY	1.55227e-40	-0.787782	0.182	0.432	2.55147e-36
ATP6V1B1	1.96873e-40	-0.706827	0	0.244	3.23599e-36
GAPDH	1.99344e-40	0.566909	0.799	0.62	3.27662e-36
ATP1B3	2.14113e-40	0.445277	0.771	0.489	3.51937e-36
MAPKAPK2	2.40645e-40	0.478381	0.757	0.518	3.95548e-36
ARHGAP42	2.66419e-40	0.510778	0.567	0.311	4.37912e-36
FAM160B1	5.51961e-52	0.303139	0.305	0.097	9.07258e-48
IGFBP5	4.82795e-40	-1.0582	0.894	0.852	7.9357e-36
MSRB1	5.06396e-40	0.525491	0.515	0.277	8.32362e-36
LDLR	5.47185e-40	0.488175	0.59	0.318	8.99408e-36
NR4A1	5.73225e-40	0.250524	0.658	0.337	9.42209e-36
AKT3	4.65709e-46	0.302393	0.283	0.091	7.65485e-42
IL33	8.16721e-40	-1.0326	0.063	0.32	1.34244e-35
COX2	1.55541e-39	-0.390682	0.997	0.992	2.55663e-35
RNASET2	1.67818e-39	-0.949295	0.454	0.604	2.75842e-35
NUMBL	1.87477e-80	0.302151	0.194	0.031	3.08155e-76
HMGN2	1.82903e-39	0.488204	0.761	0.509	3.00638e-35
SCD2	2.12028e-39	0.393453	0.667	0.359	3.48511e-35
SPRED1	2.18208e-39	0.391683	0.583	0.308	3.58668e-35
LRRFIP2	3.40468e-30	0.301046	0.34	0.155	5.59627e-26
MT1M	1.88357e-41	0.300845	0.408	0.168	3.09602e-37
P3H3	3.52838e-32	0.299214	0.325	0.139	5.7996e-28
ICA1	5.77341e-39	-0.55762	0.007	0.246	9.48975e-35
CDR2	1.35271e-41	0.298249	0.255	0.082	2.22345e-37
TGFB3	5.91805e-39	-0.756647	0.054	0.306	9.72749e-35
CEACAM1	1.06954e-38	-0.642437	0	0.235	1.758e-34
NPC2	1.21461e-38	-0.869806	0.45	0.619	1.99645e-34
BCL10	1.37469e-38	0.516432	0.7	0.457	2.25957e-34
SGPP1	6.65278e-30	0.297892	0.262	0.105	1.09352e-25
TP63	5.10571e-59	0.29713	0.349	0.106	8.39225e-55
FLT1	2.02319e-38	-0.684384	0.007	0.245	3.32552e-34
RILPL1	2.08074e-38	0.296102	0.325	0.127	3.42012e-34
UGDH	2.10625e-38	0.525643	0.527	0.282	3.46204e-34
CP	2.612e-38	-1.13439	0.55	0.667	4.29335e-34
COX8A	3.72867e-38	0.447535	0.928	0.832	6.12882e-34
CHI3L1	4.60801e-38	-1.56106	0.435	0.585	7.57419e-34
SGCB	1.39472e-33	0.295963	0.311	0.127	2.2925e-29
ARHGAP21	5.22937e-38	0.40907	0.595	0.327	8.59551e-34
TMPRSS2	6.82757e-38	-0.628617	0.012	0.249	1.12225e-33
SLFN2	7.43663e-38	-1.02918	0.009	0.243	1.22236e-33
STIM1	7.69958e-38	0.453711	0.62	0.351	1.26558e-33
RPS24	8.60003e-38	-0.373044	0.988	0.968	1.41359e-33
CCDC50	8.69266e-38	0.478541	0.756	0.51	1.42881e-33
TRIB3	3.9282e-29	0.292994	0.286	0.12	6.45678e-25
SERPINB5	1.03117e-37	0.54818	0.454	0.227	1.69493e-33
MAPKAPK3	1.10172e-37	-0.669371	0.072	0.322	1.8109e-33
CEP164	5.67658e-36	0.29224	0.391	0.174	9.33059e-32
OGFRL1	1.39269e-37	-0.914877	0.241	0.468	2.28917e-33
RPL36	1.70105e-37	-0.508263	0.892	0.883	2.79601e-33
IRS2	2.2215e-37	0.327643	0.688	0.393	3.65148e-33
NRARP	1.93859e-16	0.291942	0.3	0.166	3.18647e-12
RPS6KA1	2.59918e-37	0.39751	0.449	0.219	4.27228e-33
LAPTM4A	2.60566e-37	0.418738	0.962	0.883	4.28292e-33
LIX1L	3.63873e-59	0.288459	0.248	0.062	5.98098e-55
LBH	8.99674e-33	0.287032	0.29	0.116	1.47879e-28
EIF6	3.58957e-37	0.493561	0.768	0.568	5.90018e-33
B3GNT2	4.85392e-37	0.399836	0.52	0.267	7.97838e-33
FAU	5.24709e-37	-0.337659	0.997	0.97	8.62464e-33
TJP2	5.65817e-37	0.456112	0.6	0.344	9.30033e-33
KLHL42	5.10033e-64	0.286896	0.225	0.05	8.38341e-60
RAB11FIP1	6.80515e-37	-0.835997	0.173	0.424	1.11856e-32
ACACB	6.87946e-37	-0.687433	0.002	0.228	1.13078e-32
ECE1	9.03779e-37	0.419364	0.684	0.412	1.48554e-32
RGD1565989	1.09276e-36	0.38248	0.435	0.208	1.79616e-32
DAPK1	1.2857e-36	-0.85352	0.141	0.391	2.1133e-32
TC2N	1.41642e-36	-0.555989	0.019	0.251	2.32816e-32
C4B	1.45842e-36	-0.660869	0	0.224	2.39721e-32
RASEF	1.47088e-36	-0.519973	0.01	0.24	2.41769e-32
CFI	1.78099e-36	-0.744315	0.045	0.283	2.92741e-32
FNDC1	1.97523e-34	0.286864	0.176	0.052	3.24669e-30
ANKRD13C	2.56904e-36	0.416886	0.733	0.478	4.22273e-32
KIF13A	2.70983e-36	0.392952	0.455	0.225	4.45415e-32
TRIL	1.58406e-43	0.285784	0.279	0.091	2.60372e-39
WFDC2	4.29939e-36	-1.91118	0.129	0.363	7.06691e-32
PARVA	5.27896e-36	0.434776	0.555	0.304	8.67703e-32
EID1	5.54795e-36	0.496767	0.787	0.581	9.11917e-32
LMO7	2.59726e-50	0.284337	0.41	0.151	4.26912e-46
MGST1	9.10892e-36	-0.928447	0.524	0.652	1.49723e-31
CCDC88A	1.10946e-35	0.283733	0.304	0.115	1.82363e-31
RHEB	1.20618e-35	0.429113	0.825	0.622	1.9826e-31
RPL26	1.45104e-35	-0.465698	0.909	0.925	2.38507e-31
SNAI2	1.68823e-47	0.283164	0.236	0.065	2.77495e-43
CD164	2.21045e-35	-0.631306	0.705	0.779	3.63332e-31
SDC4	2.83358e-35	0.39101	0.962	0.832	4.65756e-31
TAF10	3.31155e-35	-0.563219	0.075	0.311	5.4432e-31
DDIT4	5.25464e-35	0.525203	0.586	0.331	8.63705e-31
NOCT	5.4269e-35	0.497907	0.62	0.366	8.9202e-31
METTL9	5.99294e-35	0.426567	0.634	0.388	9.8506e-31
NPDC1	7.3185e-35	-0.667062	0.175	0.408	1.20294e-30
PCDHGC3	4.2693e-36	0.283067	0.293	0.11	7.01745e-32
BAG3	8.09362e-35	0.411847	0.621	0.354	1.33035e-30
MFGE8	1.02841e-34	-1.784	0.911	0.833	1.6904e-30
LOC102549726	1.38534e-34	-0.821673	0.464	0.626	2.27708e-30
CRB3	1.47594e-34	-0.489865	0.014	0.234	2.42601e-30
PHACTR2	9.38277e-43	0.281667	0.209	0.059	1.54225e-38
FASN	2.04542e-34	-0.571462	0.04	0.271	3.36205e-30
SCARB1	2.57488e-34	-0.607512	0.017	0.237	4.23233e-30
PDZK1IP1	3.05639e-34	-0.818894	0	0.212	5.02378e-30
TP53	3.97902e-34	0.421873	0.607	0.365	6.54031e-30
NET1	4.35808e-34	0.4188	0.489	0.256	7.16338e-30
DOCK8	4.96896e-34	-0.56543	0.023	0.244	8.16748e-30
SLIT3	7.94873e-45	0.279615	0.304	0.102	1.30653e-40
DGKA	5.65043e-34	0.360147	0.445	0.221	9.28762e-30
RPL36A	7.02421e-34	-0.437095	0.969	0.949	1.15457e-29
RPS27	7.60272e-34	-0.315085	0.997	0.988	1.24966e-29
CGN	9.75594e-34	-0.487762	0.002	0.212	1.60358e-29
ARRDC4	1.22435e-33	-0.97481	0.105	0.333	2.01247e-29
FOSL1	1.30923e-33	0.44479	0.749	0.488	2.15198e-29
PLA2G4A	5.78271e-39	0.279195	0.134	0.03	9.50504e-35
MYBL1	5.53996e-48	0.277648	0.216	0.058	9.10604e-44
CTSC	1.67456e-33	-0.97342	0.25	0.462	2.75248e-29
LRIG3	9.12359e-27	0.276837	0.29	0.127	1.49964e-22
HOOK1	1.84933e-33	-0.588769	0.04	0.261	3.03975e-29
MACF1	1.85657e-33	0.334771	0.944	0.832	3.05165e-29
NASP	2.39792e-33	0.39378	0.803	0.569	3.94147e-29
CD99	3.92654e-33	0.429748	0.89	0.718	6.45405e-29
PALMD	2.50284e-66	0.275002	0.164	0.027	4.11392e-62
ANTXR1	1.67892e-41	0.274777	0.316	0.114	2.75964e-37
PTGDS	1.01085e-32	-0.689098	0.035	0.253	1.66154e-28
WIPF1	2.48628e-36	0.274047	0.373	0.157	4.0867e-32
AFDN	1.17964e-32	-0.678592	0.201	0.425	1.93897e-28
SKI	6.22124e-24	0.274011	0.354	0.179	1.02259e-19
GADD45G	1.78098e-32	0.417738	0.7	0.432	2.9274e-28
EIF4B	1.81821e-32	-0.556615	0.726	0.803	2.98859e-28
LOC100911295	1.84183e-32	0.450264	0.857	0.672	3.02741e-28
RB1	2.34095e-32	-0.789232	0.218	0.436	3.84782e-28
SEMA3C	3.47236e-32	0.371227	0.443	0.22	5.70752e-28
MGP	3.52541e-32	-1.71281	0.143	0.365	5.79471e-28
PPIC	1.26737e-24	0.273518	0.314	0.151	2.08318e-20
SMCO4	7.91797e-43	0.273515	0.25	0.08	1.30148e-38
VEZF1	8.12295e-32	0.372183	0.644	0.388	1.33517e-27
ODC1	9.1e-32	0.560918	0.538	0.316	1.49577e-27
SEMA4C	1.73435e-38	0.271814	0.187	0.052	2.85075e-34
CD9	1.19057e-31	0.303306	0.995	0.962	1.95693e-27
DCBLD2	3.15313e-62	0.271739	0.218	0.048	5.1828e-58
CLTA	1.25492e-31	-0.939084	0.778	0.816	2.06271e-27
EXT1	1.48076e-31	0.347456	0.487	0.252	2.43392e-27
PLAC8	1.51993e-31	-0.791083	0.009	0.21	2.49831e-27
NGFR	1.36694e-42	0.270763	0.131	0.027	2.24684e-38
EPHB4	3.58428e-37	0.270515	0.276	0.1	5.89148e-33
NCOA7	1.7857e-31	0.445894	0.752	0.51	2.93515e-27
COPG1	4.44762e-22	0.270223	0.363	0.195	7.31056e-18
CKS2	1.8977e-31	0.45833	0.408	0.208	3.11926e-27
RPS21	1.97299e-31	-0.434542	0.928	0.918	3.243e-27
INHBB	2.32508e-31	-0.536675	0.007	0.207	3.82173e-27
GGH	2.69267e-31	-0.529064	0.026	0.233	4.42594e-27
TPBG	2.96263e-31	0.42517	0.421	0.21	4.86967e-27
EIF3M	3.8767e-31	-0.50786	0.808	0.846	6.37213e-27
LYN	3.93926e-31	-0.511133	0.012	0.212	6.47496e-27
COBL	4.38787e-31	-0.502831	0.005	0.203	7.21235e-27
RBBP8	6.33422e-31	0.379673	0.504	0.275	1.04116e-26
DEPTOR	5.26088e-30	0.268795	0.325	0.141	8.64731e-26
ARID5A	9.97324e-31	0.449518	0.668	0.426	1.6393e-26
SULF2	1.13769e-30	-0.657315	0.25	0.468	1.87001e-26
NDUFA5	1.1723e-30	0.420741	0.71	0.517	1.92691e-26
LOC100360841	1.18503e-30	-0.324077	0.995	0.969	1.94783e-26
TIMP2	1.27655e-30	0.374222	0.789	0.549	2.09827e-26
SMARCE1	2.45733e-30	0.405773	0.785	0.589	4.03911e-26
MYD88	2.4746e-30	0.457372	0.511	0.29	4.06749e-26
CASP8AP2	2.6823e-30	0.326225	0.462	0.245	4.4089e-26
ZFP91	2.93538e-30	0.40975	0.829	0.657	4.82488e-26
PYGL	1.22401e-61	0.268456	0.209	0.045	2.0119e-57
PNP	4.12327e-30	0.426833	0.551	0.337	6.77742e-26
ADSS	4.49971e-30	0.465587	0.71	0.496	7.39618e-26
GPC1	7.11806e-24	0.267352	0.344	0.172	1.17e-19
LOC688459	6.30333e-30	-0.535382	0.03	0.232	1.03608e-25
DOK1	4.00223e-65	0.26711	0.157	0.025	6.57847e-61
INSIG1	9.80203e-30	-0.748216	0.103	0.318	1.61116e-25
ATP5ME	1.02394e-29	0.445508	0.665	0.437	1.68305e-25
DDAH2	1.25938e-29	0.433801	0.639	0.406	2.07004e-25
LOC100360781	1.27438e-29	-0.561633	0.653	0.733	2.09471e-25
PAPSS1	1.36326e-29	0.38333	0.714	0.491	2.24079e-25
DHRS7	1.54156e-29	0.448389	0.653	0.436	2.53386e-25
PPP1CB	1.65287e-29	0.394919	0.93	0.803	2.71682e-25
WLS	1.80065e-29	0.420404	0.56	0.335	2.95973e-25
COX6A1	1.95658e-29	0.391442	0.93	0.805	3.21603e-25
ITM2C	2.01303e-29	0.372321	0.812	0.573	3.30881e-25
ELMSAN1	2.30609e-29	0.31963	0.616	0.37	3.79053e-25
NFKBIA	2.6286e-29	0.547193	0.948	0.804	4.32063e-25
OSBPL1A	3.46793e-29	0.328065	0.436	0.228	5.70023e-25
UBE2D1	1.34451e-28	0.266906	0.274	0.115	2.20997e-24
MTHFD2	1.54299e-31	0.26653	0.246	0.091	2.53622e-27
CLEC2G	6.14031e-29	-0.645022	0.499	0.647	1.00928e-24
ARHGAP5	6.15404e-29	0.421823	0.887	0.763	1.01154e-24
LOC100911685	6.29633e-29	0.406407	0.911	0.796	1.03493e-24
GGTA1	6.53836e-46	0.265691	0.187	0.046	1.07471e-41
STXBP3	7.96916e-29	0.34893	0.508	0.285	1.30989e-24
PSAP	9.14175e-29	0.403436	0.883	0.727	1.50263e-24
FBN1	2.40326e-50	0.264735	0.229	0.06	3.95023e-46
RPS10L1	1.18869e-28	-0.423185	0.914	0.895	1.95385e-24
RBBP4	1.25862e-28	0.355794	0.525	0.304	2.06879e-24
MUSTN1	9.90117e-43	0.26451	0.307	0.107	1.62746e-38
PARD6B	1.54845e-28	-0.667867	0.096	0.298	2.54519e-24
PKIB	1.73533e-28	-0.576449	0.058	0.263	2.85236e-24
NEDD4L	1.80556e-28	0.337619	0.585	0.346	2.9678e-24
GKAP1	1.8295e-28	-0.474251	0.087	0.31	3.00716e-24
CLTB	1.84602e-28	0.45798	0.728	0.56	3.0343e-24
ANKRD50	1.87491e-28	0.345876	0.419	0.216	3.08179e-24
SKP1	1.95538e-28	0.386746	0.89	0.727	3.21405e-24
EEF1B2	2.00666e-28	-0.363827	0.981	0.958	3.29835e-24
BCL7C	3.35777e-28	0.400422	0.578	0.359	5.51917e-24
MEDAG	4.941e-21	0.263321	0.187	0.075	8.12152e-17
RAB5IF	3.60306e-28	0.382111	0.785	0.581	5.92235e-24
PTGES	4.2168e-28	-0.534095	0.054	0.26	6.93115e-24
CDCP1	5.302e-28	0.431699	0.785	0.571	8.71489e-24
RIPK1	6.24e-28	0.420159	0.675	0.46	1.02567e-23
GATD3A	6.80623e-28	-0.590651	0.337	0.506	1.11874e-23
KCNK1	7.28914e-28	-0.628163	0.264	0.482	1.19812e-23
ST5	9.88983e-31	0.262368	0.298	0.123	1.62559e-26
RRAGA	8.92301e-28	0.397366	0.567	0.357	1.46667e-23
RGD1306556	2.71382e-25	0.262222	0.319	0.151	4.46071e-21
MYOF	1.12712e-27	-0.751003	0.281	0.471	1.85265e-23
LRP6	1.16993e-27	0.33575	0.667	0.426	1.92301e-23
THBS1	1.20858e-27	0.295229	0.984	0.884	1.98654e-23
TMOD3	1.38591e-27	-0.591297	0.209	0.414	2.27802e-23
CITED1	1.43486e-27	-1.54007	0.019	0.202	2.35848e-23
ADD3	1.51712e-27	-0.599631	0.117	0.32	2.4937e-23
ST3GAL4	1.61016e-27	-0.522701	0.049	0.243	2.64662e-23
DYNC1LI2	1.68986e-27	0.348567	0.586	0.358	2.77762e-23
OAZ1	1.77967e-27	0.391462	0.768	0.581	2.92525e-23
SLC20A1	2.26082e-27	-1.01587	0.346	0.514	3.7161e-23
INAVA	9.5695e-32	0.26147	0.258	0.099	1.57294e-27
TMEM254	2.48328e-27	-0.600812	0.168	0.368	4.08176e-23
SLC41A1	2.6692e-27	0.334245	0.593	0.359	4.38737e-23
TRIM29	2.77952e-27	0.36117	0.574	0.347	4.5687e-23
ZC3H7B	2.80859e-27	0.394402	0.438	0.24	4.61647e-23
SLC37A3	1.38297e-21	0.26132	0.326	0.167	2.27318e-17
TOP1	4.26372e-27	0.47011	0.927	0.844	7.00828e-23
PDCD4	4.27286e-27	-0.694608	0.634	0.719	7.0233e-23
DDIT3	5.49715e-27	0.338137	0.461	0.251	9.03567e-23
FRMD8	5.93598e-27	-0.551609	0.07	0.264	9.75698e-23
CAP1	5.94185e-27	0.43875	0.7	0.502	9.76662e-23
PEG3	6.14429e-27	-0.788365	0.086	0.289	1.00994e-22
UHRF1BP1L	6.94226e-27	0.29725	0.668	0.417	1.1411e-22
AR	7.03649e-27	-0.431951	0.024	0.211	1.15659e-22
VEGFA	7.62584e-27	0.469546	0.733	0.517	1.25346e-22
SLC1A1	7.68589e-27	-0.588809	0.073	0.271	1.26333e-22
ERP29	7.77485e-27	0.395041	0.637	0.42	1.27795e-22
VPS29	7.9301e-27	0.337706	0.522	0.307	1.30347e-22
FEM1B	8.13428e-27	0.333815	0.475	0.267	1.33703e-22
CBX1	1.25577e-17	0.260697	0.335	0.189	2.06411e-13
RAB6A	9.45075e-27	0.366096	0.773	0.564	1.55342e-22
PPP3R1	1.14731e-26	0.348372	0.564	0.347	1.88583e-22
TSPYL1	1.15288e-26	0.349047	0.51	0.296	1.89499e-22
DACT3	5.44836e-54	0.259592	0.22	0.054	8.95548e-50
RPL21.3	1.35396e-26	-0.342717	0.962	0.948	2.22551e-22
GNE	1.48618e-26	-0.47384	0.023	0.204	2.44283e-22
ROMO1	1.54701e-26	0.424247	0.677	0.471	2.54281e-22
GLUL	1.66523e-26	-0.666567	0.682	0.777	2.73714e-22
TWSG1	1.68027e-26	0.34347	0.459	0.253	2.76186e-22
DUOX1	2.04618e-26	-0.538507	0.052	0.243	3.3633e-22
ALCAM	2.33817e-26	-0.611559	0.195	0.401	3.84325e-22
MTMR10	2.55961e-26	-0.561646	0.056	0.246	4.20723e-22
SH2D4A	2.58227e-26	-0.483158	0.044	0.233	4.24448e-22
ANXA6	2.61191e-26	0.31192	0.476	0.266	4.29319e-22
PIK3CB	2.81754e-26	-0.533993	0.082	0.279	4.6312e-22
ERBB3	3.16786e-26	-0.546644	0.157	0.373	5.20702e-22
DYNLRB2	3.23339e-26	-0.50359	0.051	0.243	5.31473e-22
LOC103689983	3.71465e-26	0.391959	0.661	0.443	6.10577e-22
LOC685680	3.94294e-26	-0.536684	0.051	0.239	6.48102e-22
RGD1563365	4.30489e-26	0.42746	0.492	0.293	7.07594e-22
DNAJC8	4.66598e-26	0.413584	0.686	0.469	7.66948e-22
ROCK1	5.20371e-26	0.36227	0.911	0.782	8.55333e-22
DEK	5.22812e-26	0.386757	0.806	0.616	8.59346e-22
STOM	5.5816e-26	0.32848	0.462	0.253	9.17448e-22
TMEM263	7.85827e-29	0.256416	0.267	0.109	1.29166e-24
RPL32	9.16186e-26	-0.41935	0.934	0.937	1.50593e-21
CKAP4	9.60494e-26	0.368509	0.489	0.286	1.57876e-21
ITPR2	1.23949e-25	-0.776724	0.272	0.444	2.03735e-21
ANK3	1.26437e-25	0.25953	0.407	0.209	2.07825e-21
ARPC2	1.68402e-25	0.326802	0.892	0.768	2.76802e-21
SLC7A5	4.96476e-38	0.255722	0.309	0.114	8.16057e-34
PAM	2.00058e-25	0.276465	0.421	0.223	3.28835e-21
TUBB5	2.1231e-25	0.417117	0.77	0.614	3.48975e-21
ACSL4	2.59377e-25	0.385279	0.567	0.356	4.26338e-21
PLPP2	2.6051e-25	-0.446258	0.119	0.319	4.282e-21
SUZ12	2.6238e-25	0.349779	0.614	0.398	4.31274e-21
LPP	2.63581e-25	0.306607	0.405	0.213	4.33248e-21
MARVELD1	1.05548e-28	0.255546	0.209	0.076	1.7349e-24
SELENOF	2.91267e-25	0.347368	0.862	0.739	4.78755e-21
ENG	4.37522e-21	0.252729	0.244	0.109	7.19156e-17
EEF1G	3.14739e-25	-0.326495	0.967	0.948	5.17337e-21
ETS2	4.01057e-25	0.358362	0.874	0.663	6.59218e-21
ME1	4.66533e-25	-0.630043	0.22	0.407	7.66841e-21
RBMS3	6.35672e-49	0.252223	0.22	0.058	1.04485e-44
EPAS1	5.19499e-25	-0.529225	0.063	0.249	8.539e-21
IL17B	6.23369e-25	-0.2504	0.469	0.227	1.02463e-20
2021-09-02	6.92224e-25	0.368817	0.766	0.563	1.13781e-20
AABR07017046.1	7.21068e-25	0.281689	0.405	0.214	1.18522e-20
TMF1	7.30063e-25	0.368634	0.838	0.664	1.2e-20
LGMN	8.2154e-25	-0.597006	0.206	0.394	1.35037e-20
PAK6	8.90025e-28	0.251936	0.279	0.119	1.46293e-23
RSRP1	1.03731e-24	-0.596108	0.752	0.806	1.70502e-20
HEG1	1.70279e-32	0.251602	0.215	0.073	2.79887e-28
EDF1	1.38524e-24	0.376786	0.845	0.697	2.27693e-20
SMAP1	1.5322e-24	0.340483	0.707	0.498	2.51847e-20
ATP5F1E	2.03359e-24	0.332847	0.876	0.737	3.34261e-20
MICALL1	1.86503e-31	0.251581	0.305	0.126	3.06555e-27
CSNK1A1	2.2651e-24	0.281138	0.974	0.924	3.72314e-20
ERMP1	2.29182e-24	-0.528674	0.134	0.326	3.76706e-20
EIF4G3	2.63593e-24	0.301664	0.642	0.42	4.33268e-20
SYAP1	4.42645e-24	0.375724	0.743	0.544	7.27576e-20
SLC30A4	5.11932e-24	-0.819292	0.325	0.479	8.41462e-20
STON2	9.35856e-22	0.251502	0.29	0.138	1.53827e-17
LOC498368	1.25036e-18	-0.251911	0	0.121	2.05522e-14
GNL1	6.6379e-24	0.271932	0.454	0.254	1.09107e-19
YBX1-PS3	6.83777e-24	0.351577	0.719	0.532	1.12392e-19
RPL31	6.84993e-24	-0.437108	0.846	0.835	1.12592e-19
ISG20	6.29881e-12	-0.251974	0.063	0.172	1.03534e-07
PXN	7.43794e-24	0.323349	0.593	0.379	1.22257e-19
TIMP1	8.50283e-24	-1.28955	0.26	0.458	1.39761e-19
NDUFA11	8.83576e-24	0.38014	0.684	0.491	1.45233e-19
PIEZO1	4.26948e-14	-0.255155	0.024	0.132	7.01774e-10
AKR1A1	1.49813e-23	0.364166	0.846	0.689	2.46248e-19
RBFOX2	1.69579e-23	0.290253	0.44	0.248	2.78736e-19
GNAI2	1.79448e-23	0.344142	0.904	0.793	2.94959e-19
PRDX5	1.933e-23	0.411574	0.747	0.566	3.17728e-19
WDR55	2.00519e-23	0.332294	0.749	0.555	3.29593e-19
GK	2.12812e-23	-0.665547	0.133	0.318	3.498e-19
SPG21	2.25518e-23	0.313641	0.431	0.246	3.70684e-19
LOC100909474	2.97535e-23	-0.550224	0.045	0.217	4.89058e-19
UBE2S	3.05288e-23	0.341132	0.703	0.523	5.01802e-19
CLSTN1	3.50836e-23	0.35815	0.728	0.537	5.7667e-19
YAF2	3.92891e-23	0.306994	0.475	0.278	6.45795e-19
DYNLL1	4.1208e-23	0.341883	0.845	0.679	6.77335e-19
PLEKHB1	5.32742e-23	0.343184	0.469	0.272	8.75667e-19
EGFL8	1.54927e-17	-0.25624	0.009	0.129	2.54654e-13
NPAS2	1.96975e-16	-0.256461	0.01	0.126	3.23767e-12
NCALD	4.11065e-17	-0.256775	0.002	0.114	6.75668e-13
LOC684988	7.06359e-23	-0.362374	0.934	0.914	1.16104e-18
EEPD1	4.70812e-11	-0.257476	0.028	0.116	7.73874e-07
RAB17	2.13263e-15	-0.259144	0	0.1	3.50541e-11
PRSS8	3.63164e-13	-0.259362	0.049	0.161	5.96933e-09
PRKAR1A	1.12585e-22	0.354828	0.824	0.626	1.85056e-18
AABR07057190.1	1.13805e-22	-0.487794	0.752	0.795	1.87062e-18
CTSB	1.16285e-22	-0.647436	0.757	0.784	1.91137e-18
ELOB	1.16334e-22	0.333003	0.869	0.759	1.91218e-18
TXNIP	1.32355e-22	-1.34092	0.15	0.332	2.17552e-18
LOC100363469	2.2822e-22	-0.513638	0.337	0.497	3.75125e-18
TMA7	2.87393e-22	0.319489	0.709	0.506	4.72388e-18
LTBR	3.06635e-22	0.376618	0.572	0.376	5.04015e-18
PLXDC2	3.40052e-22	0.262083	0.651	0.414	5.58944e-18
FOXP1	3.81819e-22	0.266143	0.49	0.292	6.27596e-18
CSAD	3.98372e-22	0.295897	0.471	0.28	6.54804e-18
LRBA	4.36355e-22	-0.454274	0.075	0.249	7.17236e-18
ATP5PF	4.37518e-22	0.34494	0.832	0.668	7.19148e-18
ACER2	2.60399e-07	-0.260742	0.096	0.177	0.00428018
DYRK2	4.52643e-22	0.281081	0.405	0.226	7.44009e-18
PPP1R9A	7.45124e-18	-0.262954	0	0.116	1.22476e-13
BARX2	1.01904e-11	-0.263163	0.059	0.166	1.675e-07
UBE2E3	5.46446e-22	0.345158	0.62	0.422	8.98194e-18
TIMM13	8.29341e-22	-0.528765	0.255	0.42	1.36319e-17
CD320	8.6553e-22	-0.452451	0.089	0.264	1.42267e-17
CRELD1	2.45053e-14	-0.263229	0.044	0.161	4.02793e-10
MAP3K8	1.00279e-21	-0.573893	0.171	0.35	1.64829e-17
BRMS1	1.08496e-21	-0.464027	0.157	0.335	1.78335e-17
GRPEL2	1.25705e-21	-0.552198	0.171	0.345	2.0662e-17
HERC6	6.19072e-14	-0.263861	0.017	0.12	1.01757e-09
HK1	1.32304e-21	0.284981	0.387	0.212	2.17469e-17
MACC1	3.01786e-07	-0.265008	0.113	0.197	0.00496045
PPIA	1.3911e-21	0.371397	0.729	0.567	2.28656e-17
ACTR1B	1.45917e-21	0.323238	0.419	0.244	2.39844e-17
MGST3	1.64665e-21	-0.567346	0.351	0.495	2.7066e-17
RND1	1.75593e-21	-0.583467	0.044	0.204	2.88622e-17
DSG2	2.05058e-21	0.323175	0.469	0.281	3.37053e-17
LAMA1	0.416569	-0.265376	0.108	0.113	1
CTLA2A	2.68113e-19	-0.265766	0.002	0.128	4.40697e-15
IGBP1	2.30467e-21	-0.539521	0.274	0.439	3.78818e-17
TPM3	2.72654e-21	0.358587	0.853	0.7	4.48161e-17
FAR1	2.85444e-21	0.294908	0.436	0.252	4.69184e-17
BLOC1S6	3.24929e-21	-0.600691	0.072	0.234	5.34086e-17
DUSP16	1.36214e-07	-0.266172	0.117	0.199	0.00223894
KLF10	4.11051e-21	0.283742	0.462	0.275	6.75644e-17
MAPK14	4.32559e-21	0.277635	0.499	0.302	7.10997e-17
F2RL1	8.88775e-08	-0.268182	0.098	0.18	0.00146088
MLPH	3.68086e-17	-0.269126	0.002	0.115	6.05023e-13
PDCL3	5.82248e-21	0.353015	0.63	0.454	9.57041e-17
ATP2B1	6.87476e-21	0.310598	0.696	0.501	1.13e-16
HRAS	7.4049e-21	0.308832	0.56	0.366	1.21714e-16
BCKDHB	7.74006e-21	-0.428095	0.127	0.304	1.27223e-16
PLK2	7.91768e-21	0.3214	0.663	0.456	1.30143e-16
FAM20C	8.18587e-21	-0.490733	0.073	0.237	1.34551e-16
VASN	8.41704e-21	-0.482256	0.11	0.286	1.38351e-16
RCN2	8.64136e-21	0.337216	0.709	0.512	1.42038e-16
H2AFV	8.83041e-21	0.317825	0.736	0.539	1.45146e-16
AKIRIN1	9.54045e-21	0.289114	0.651	0.45	1.56816e-16
GNG10	9.66673e-21	0.306291	0.714	0.515	1.58892e-16
KANK1	1.04258e-20	0.292079	0.403	0.227	1.71369e-16
TIMP4	1.29886e-13	-0.269986	0.009	0.103	2.13494e-09
AMD1	1.08943e-20	0.345072	0.852	0.692	1.7907e-16
LGALSL	1.1072e-20	0.286453	0.435	0.255	1.8199e-16
GALNT2	1.16879e-20	0.296614	0.489	0.291	1.92113e-16
STIM2	1.55628e-20	0.255264	0.377	0.21	2.55806e-16
TXNRD1	1.73921e-20	0.370296	0.785	0.594	2.85873e-16
ATP5MG	1.76965e-20	0.295801	0.892	0.797	2.90877e-16
TRPC3	7.06623e-17	-0.275706	0	0.109	1.16148e-12
PGRMC2	1.83075e-20	0.276465	0.442	0.261	3.0092e-16
CBLC	2.11924e-21	-0.277025	0.002	0.141	3.4834e-17
HIST1H1E	2.1495e-20	-0.618533	0.209	0.398	3.53313e-16
TMEM150C	1.38912e-10	-0.277563	0.04	0.133	2.28329e-06
CIAO2A	2.57257e-20	-0.346752	0.052	0.209	4.22853e-16
ARHGAP8	2.50899e-19	-0.278774	0.005	0.135	4.12403e-15
POMGNT1	3.28124e-20	0.303042	0.382	0.217	5.39337e-16
PSMB3	3.59442e-20	0.312334	0.71	0.526	5.90814e-16
RELL1	3.77889e-20	-0.604772	0.26	0.425	6.21137e-16
EPSTI1	1.24454e-12	-0.279008	0.038	0.142	2.04566e-08
LEPROT	3.81592e-20	0.320816	0.468	0.285	6.27223e-16
SPATA13	1.67904e-18	-0.279009	0.005	0.129	2.75983e-14
EPRS	4.52474e-20	0.270549	0.864	0.71	7.43732e-16
ACER3	5.03529e-20	0.275942	0.442	0.26	8.27651e-16
RT1-A2	5.55658e-20	0.292385	0.642	0.427	9.13336e-16
WDR1	5.82413e-20	0.361731	0.7	0.529	9.57312e-16
IQGAP2	6.30192e-20	-0.494026	0.091	0.252	1.03585e-15
ATP6	6.5023e-20	-0.289622	0.997	0.992	1.06878e-15
PAQR6	1.62357e-09	-0.280067	0.096	0.192	2.66866e-05
NTN1	6.99358e-20	-0.447446	0.079	0.243	1.14953e-15
HSDL2	7.32327e-20	-0.514676	0.246	0.416	1.20373e-15
SQOR	3.40235e-16	-0.282128	0.031	0.156	5.59244e-12
RAB11B	9.25494e-20	0.31988	0.595	0.407	1.52123e-15
SRP14	9.9571e-20	0.353378	0.766	0.588	1.63665e-15
COPZ2	1.02008e-19	0.283035	0.386	0.221	1.6767e-15
SPINT1	1.04656e-19	-0.488666	0.187	0.351	1.72023e-15
MYB	5.02594e-15	-0.283745	0.003	0.104	8.26115e-11
EEF1D	1.09469e-19	-0.428709	0.787	0.808	1.79934e-15
PRKCI	1.12098e-19	0.285254	0.675	0.477	1.84255e-15
NDUFA4	1.19377e-19	0.291699	0.921	0.817	1.9622e-15
XBP1	1.35634e-19	-0.38323	0.059	0.214	2.22942e-15
DUSP22	1.47515e-19	-0.385598	0.089	0.25	2.4247e-15
PPIL4	1.48643e-19	0.343051	0.604	0.416	2.44325e-15
BCL2L11	1.56721e-19	0.289261	0.579	0.374	2.57602e-15
PPIF	1.67389e-19	-0.479697	0.054	0.206	2.75138e-15
YWHAZ	1.77343e-19	0.289159	0.934	0.85	2.91498e-15
RPS15A	2.02408e-19	-0.257719	0.981	0.954	3.32699e-15
ATRN	2.04189e-19	-0.625614	0.471	0.578	3.35625e-15
SERPINB6A	2.18866e-19	0.318612	0.794	0.63	3.5975e-15
FAM241B	8.98514e-15	-0.283875	0.056	0.18	1.47689e-10
USP14	2.31741e-19	0.29563	0.548	0.349	3.80913e-15
YBX1	2.50782e-19	0.289867	0.836	0.683	4.12211e-15
ATP2C2	2.05715e-17	-0.285032	0.017	0.143	3.38134e-13
SLC25A24	2.59231e-19	0.266125	0.442	0.268	4.26098e-15
PHB	2.62824e-19	-1.11643	0.538	0.593	4.32003e-15
LDLRAD3	6.07065e-14	-0.289999	0.042	0.156	9.97833e-10
REXO2	2.77681e-19	0.352351	0.62	0.446	4.56424e-15
SSBP3	3.37701e-19	0.275652	0.579	0.376	5.55079e-15
RSRC2	3.46629e-19	0.311262	0.902	0.763	5.69754e-15
SGK1	3.6681e-19	0.372517	0.424	0.255	6.02925e-15
LOC100360087	3.98041e-19	0.298717	0.956	0.86	6.54261e-15
ARG1	2.49009e-11	-0.292107	0.019	0.105	4.09296e-07
ARPC1A	4.36213e-19	-0.470595	0.44	0.557	7.17003e-15
DNM1L	4.40474e-19	0.276801	0.469	0.288	7.24006e-15
SWI5	4.56408e-19	0.315305	0.77	0.601	7.50199e-15
SIK1	4.62211e-19	0.297547	0.705	0.505	7.59736e-15
RPS17	4.65199e-19	-0.308372	0.956	0.911	7.64647e-15
SEC14L1	4.8807e-19	0.261279	0.38	0.217	8.0224e-15
EDRF1	5.28882e-19	0.276564	0.56	0.369	8.69323e-15
SLC45A3	2.86969e-15	-0.292169	0.014	0.123	4.71691e-11
PSMB2	6.34368e-19	0.316414	0.738	0.579	1.04271e-14
LTC4S	4.55124e-17	-0.292981	0	0.111	7.48087e-13
RGD1310352	6.46126e-19	0.283388	0.515	0.328	1.06204e-14
REEP3	7.96689e-19	0.322864	0.729	0.532	1.30952e-14
FXYD3	7.97007e-19	0.277875	0.932	0.832	1.31004e-14
NUCKS1	8.81732e-19	0.279396	0.789	0.614	1.4493e-14
PSMD7	9.14847e-19	0.31226	0.635	0.453	1.50373e-14
LGALS9	9.48376e-19	-0.295151	0.009	0.136	1.55885e-14
CPNE8	1.07736e-18	-0.61338	0.412	0.543	1.77086e-14
PDLIM2	4.14934e-20	-0.295426	0.007	0.141	6.82027e-16
KRT8	1.16718e-18	-0.798096	0.97	0.922	1.9185e-14
RGD1305645	0.41934	-0.297545	0.115	0.12	1
BICDL2	5.55122e-18	-0.298591	0.031	0.169	9.12454e-14
MAP3K2	1.60756e-18	0.271929	0.798	0.642	2.64234e-14
CDO1	4.75374e-16	-0.300642	0.003	0.11	7.81372e-12
PPP2CB	1.71433e-18	0.259339	0.726	0.539	2.81785e-14
STRBP	1.76971e-18	-0.423356	0.152	0.322	2.90888e-14
SEC11A	1.81171e-18	0.326859	0.763	0.605	2.9779e-14
PGK1	1.88883e-18	0.324286	0.634	0.453	3.10467e-14
ATP6V1E1	1.99762e-18	0.306952	0.656	0.476	3.28349e-14
MESD	2.0981e-18	0.286528	0.55	0.365	3.44864e-14
CCDC25	2.24287e-18	0.282213	0.368	0.213	3.6866e-14
NSMCE4A	2.33832e-18	0.261237	0.515	0.33	3.8435e-14
NRDC	2.51099e-18	0.281871	0.663	0.469	4.12731e-14
PRMT1	2.74345e-18	0.303591	0.567	0.386	4.50941e-14
ABHD14B	2.85148e-18	-0.419725	0.171	0.328	4.68698e-14
TUBA1C	3.17024e-18	0.258232	0.478	0.299	5.21092e-14
UBE2H	3.33228e-18	0.286873	0.611	0.433	5.47726e-14
DYNC1I2	3.33245e-18	0.287711	0.764	0.591	5.47755e-14
WASHC4	3.53292e-18	0.264387	0.442	0.268	5.80706e-14
GLRX5	3.85636e-18	0.290457	0.522	0.346	6.3387e-14
OXA1L	4.52696e-18	-0.473131	0.298	0.442	7.44096e-14
API5	4.57316e-18	0.281759	0.623	0.434	7.5169e-14
TMEM30B	5.35164e-18	-0.445159	0.12	0.275	8.79648e-14
IFI44	3.92731e-12	-0.301539	0.084	0.199	6.45532e-08
OPHN1	1.16374e-15	-0.302613	0.04	0.165	1.91284e-11
NIPA2	6.98562e-18	0.25929	0.578	0.384	1.14823e-13
RGD1559909	7.19657e-18	0.262184	0.386	0.227	1.1829e-13
IFRD1	7.31952e-18	-0.735513	0.831	0.852	1.20311e-13
RBM47	3.73842e-15	-0.303599	0.059	0.189	6.14484e-11
LOC108349189	7.72431e-18	0.295012	0.567	0.385	1.26964e-13
TXNDC17	8.69951e-18	0.348247	0.721	0.571	1.42994e-13
SS18	1.00909e-17	0.275568	0.581	0.395	1.65863e-13
PIN1	1.03343e-17	0.268609	0.454	0.286	1.69865e-13
ADD1	1.03869e-17	0.289627	0.586	0.392	1.70729e-13
PDZRN3	7.80636e-08	-0.303618	0.108	0.191	0.00128313
PTK2B	6.34635e-19	-0.3047	0.014	0.146	1.04315e-14
PHYHD1	3.44856e-13	-0.307147	0.061	0.176	5.6684e-09
PNRC1	1.39531e-17	-0.335923	0.988	0.97	2.29347e-13
BSPRY	7.90101e-23	-0.307372	0.003	0.152	1.29869e-18
PTGES3	1.55341e-17	0.290188	0.881	0.765	2.55334e-13
SPOP	1.59316e-17	0.295621	0.565	0.386	2.61868e-13
CARHSP1	1.65719e-17	-0.529732	0.476	0.562	2.72392e-13
GFPT1	1.66982e-17	0.278957	0.609	0.422	2.74469e-13
CTNNA1	1.71491e-17	0.28341	0.836	0.685	2.8188e-13
DHX32	1.14968e-16	-0.311144	0.045	0.179	1.88973e-12
LOC100911991	1.82176e-17	-0.421942	0.702	0.733	2.99442e-13
RAB10	1.86381e-17	0.29024	0.761	0.59	3.06354e-13
TRIM25	1.9412e-17	0.292228	0.356	0.21	3.19075e-13
PPP1R14B	1.94701e-17	-0.468712	0.545	0.627	3.2003e-13
NGEF	4.17234e-19	-0.312698	0.007	0.136	6.85807e-15
RAI14	2.44287e-17	0.253929	0.379	0.219	4.01534e-13
RPS6KA5	1.16729e-12	-0.313304	0.07	0.185	1.91867e-08
EIF2AK2	3.07532e-17	0.25583	0.428	0.259	5.0549e-13
AGPAT3	3.28387e-17	-0.363467	0.075	0.221	5.3977e-13
ECI1	3.64495e-17	-0.428045	0.232	0.389	5.99121e-13
LIPA	3.30847e-10	-0.314216	0.082	0.182	5.43813e-06
MAP7D1	3.72651e-17	0.28586	0.686	0.502	6.12527e-13
SLC4A4	1.01528e-11	-0.314508	0.044	0.142	1.66881e-07
UACA	3.35014e-15	-0.317239	0.033	0.153	5.50663e-11
ELOC	4.60629e-17	0.296612	0.503	0.328	7.57135e-13
CTDSPL2	4.67075e-17	0.281764	0.525	0.347	7.67732e-13
CADPS2	6.07124e-17	-0.442373	0.19	0.341	9.9793e-13
MAL2	1.07416e-22	-0.319946	0.005	0.156	1.7656e-18
TRIM2	7.86227e-17	-0.34537	0.065	0.205	1.29232e-12
ZBTB20	8.1645e-17	0.261454	0.668	0.479	1.342e-12
TRIB1	9.57425e-17	-0.576221	0.609	0.675	1.57372e-12
UBE2M	1.11693e-16	0.290997	0.663	0.483	1.8359e-12
MAEA	1.14417e-16	0.254853	0.496	0.322	1.88067e-12
CLDN8	1.3133e-17	-0.321144	0.042	0.182	2.15866e-13
USP46	1.17579e-16	-0.397678	0.098	0.24	1.93265e-12
PPL	1.59491e-16	-0.353311	0.065	0.204	2.62156e-12
PSMA3	1.79225e-16	0.293992	0.742	0.579	2.94592e-12
CCDC88C	2.24265e-19	-0.321775	0	0.125	3.68624e-15
SLC35B1	1.81717e-16	0.258778	0.438	0.275	2.98688e-12
PHAX	1.85949e-16	0.306064	0.426	0.269	3.05644e-12
DOCK3	6.57105e-20	-0.327886	0.002	0.132	1.08008e-15
SLC9A3R1	1.31659e-21	-0.328432	0.009	0.154	2.16408e-17
RGD1309748	2.03554e-16	0.263676	0.553	0.374	3.34582e-12
EIF3H	2.26711e-16	-0.394255	0.618	0.691	3.72645e-12
TSTA3	2.79918e-16	-0.39319	0.124	0.27	4.60101e-12
SESN3	3.26247e-16	-0.392414	0.117	0.263	5.36252e-12
LIPE	2.56191e-17	-0.330498	0.019	0.144	4.21101e-13
TRMT6	2.36173e-06	-0.334262	0.115	0.185	0.0388197
SEC11C	3.87852e-16	-0.493838	0.366	0.482	6.37512e-12
GPSM3	1.4876e-18	-0.337977	0.003	0.126	2.44516e-14
FAM89B	4.40786e-16	0.253121	0.482	0.319	7.24521e-12
PLA2G12A	4.57208e-16	-0.40346	0.182	0.328	7.51513e-12
MBD2	4.66718e-16	0.299409	0.647	0.479	7.67144e-12
PRAG1	4.39887e-13	-0.339498	0.059	0.172	7.23042e-09
SHISA5	5.79599e-16	0.324971	0.627	0.467	9.52686e-12
PHPT1	6.3006e-16	0.263559	0.525	0.358	1.03563e-11
TOR2A	6.92714e-16	-0.304771	0.082	0.222	1.13861e-11
UQCRQ	7.45844e-16	0.258165	0.558	0.385	1.22594e-11
PURB	9.32787e-16	0.252092	0.862	0.732	1.53322e-11
BST2	1.05854e-15	-0.374361	0.106	0.247	1.73992e-11
RNF187	1.1581e-15	0.280403	0.471	0.317	1.90358e-11
LYPD3	2.28151e-11	-0.340665	0.084	0.194	3.75012e-07
TUBB4B	1.28503e-15	0.333476	0.695	0.551	2.1122e-11
HSPA4L	1.50723e-14	-0.34413	0.031	0.145	2.47744e-10
PSMD1	1.34956e-15	0.315157	0.588	0.428	2.21827e-11
GSTA4	1.52513e-15	-0.645038	0.079	0.208	2.50685e-11
CLINT1	1.56911e-15	-0.467687	0.586	0.66	2.57915e-11
RPL36AL	1.5795e-15	-0.328804	0.852	0.853	2.59622e-11
PITPNA	1.63038e-15	0.273289	0.712	0.561	2.67986e-11
RPS4X	1.98654e-15	-0.384558	0.756	0.761	3.26528e-11
SREBF1	2.02124e-15	-0.39041	0.092	0.229	3.32232e-11
RPH3AL	1.7497e-17	-0.344305	0.042	0.178	2.87599e-13
POFUT2	2.16503e-15	0.268239	0.464	0.306	3.55866e-11
MYG1	2.40939e-15	-0.333804	0.119	0.258	3.96031e-11
CMIP	2.73664e-15	0.251474	0.597	0.427	4.49822e-11
TEC	3.77996e-20	-0.344685	0.009	0.146	6.21311e-16
YWHAB	2.90537e-15	0.257393	0.78	0.621	4.77555e-11
TANK	2.95989e-15	0.254016	0.55	0.379	4.86517e-11
CSTB	3.09221e-15	-0.497557	0.771	0.772	5.08267e-11
CEP70	3.28046e-15	-0.413187	0.147	0.286	5.39208e-11
SHANK2	1.01542e-22	-0.348202	0	0.146	1.66904e-18
RPS18L1	3.38163e-15	-0.448982	0.408	0.51	5.55839e-11
PLAUR	6.27089e-15	-0.349735	0.035	0.152	1.03075e-10
MTCH1	3.95691e-15	0.298156	0.714	0.546	6.50398e-11
PRICKLE2	4.40768e-15	-0.408048	0.073	0.204	7.2449e-11
RAB5C	4.50841e-15	0.266283	0.592	0.436	7.41048e-11
LOC103689965	2.65041e-20	-0.355678	0.003	0.137	4.35648e-16
FADS1	5.30133e-15	-0.390178	0.092	0.23	8.7138e-11
PLP2	5.64315e-15	-0.499866	0.492	0.575	9.27565e-11
LAD1	5.773e-15	-0.31932	0.105	0.244	9.48908e-11
RAB7B	2.23806e-11	-0.357431	0.059	0.159	3.6787e-07
BOD1L1	7.18864e-15	0.259744	0.728	0.565	1.1816e-10
SH3GLB1	7.42831e-15	-0.407072	0.775	0.785	1.22099e-10
VPS37B	7.62131e-15	-0.361328	0.091	0.224	1.25271e-10
NME3	7.64941e-15	-0.327398	0.152	0.299	1.25733e-10
ERBIN	7.86151e-15	0.276944	0.768	0.613	1.2922e-10
DNMBP	1.80066e-16	-0.359781	0.035	0.16	2.95975e-12
CLCN3	9.2107e-15	-0.342651	0.101	0.235	1.51396e-10
PTPRF	1.05854e-14	-0.436721	0.585	0.653	1.73992e-10
SEC61G	1.1226e-14	0.274771	0.705	0.559	1.84522e-10
SERPING1	3.39158e-21	-0.365913	0	0.137	5.57474e-17
NFE2L1	1.58917e-14	0.252999	0.599	0.433	2.61213e-10
ARF3	1.7174e-14	-0.450677	0.384	0.486	2.82289e-10
IRX5	1.88116e-14	0.297903	0.644	0.475	3.09207e-10
LOC684797	1.95216e-14	-0.744478	0.291	0.406	3.20876e-10
LOC100360573	2.2722e-14	-0.392699	0.503	0.602	3.73481e-10
SLC5A8	1.04866e-20	-0.368007	0	0.134	1.72368e-16
SRPK2	2.52666e-14	0.251693	0.635	0.482	4.15307e-10
FAM177A1	2.64365e-14	-0.455399	0.243	0.372	4.34536e-10
GALNT3	3.20234e-14	-0.466723	0.283	0.417	5.26369e-10
POF1B	6.45604e-23	-0.376029	0.002	0.15	1.06118e-18
SMOX	4.84863e-14	-0.350985	0.145	0.283	7.96969e-10
HMOX1	4.98773e-14	0.348681	0.515	0.359	8.19833e-10
IVNS1ABP	5.02327e-14	-0.507809	0.335	0.452	8.25675e-10
MPST	5.74962e-14	-0.39486	0.283	0.408	9.45064e-10
KCNK5	1.08503e-19	-0.378818	0.035	0.183	1.78347e-15
CFH	1.1525e-18	-0.379329	0	0.121	1.89436e-14
HP1BP3	6.28292e-14	0.258495	0.728	0.577	1.03272e-09
PVR	7.11898e-14	-0.476775	0.473	0.57	1.17015e-09
MDH1	8.01642e-14	0.256976	0.651	0.514	1.31766e-09
CX3CL1	8.22724e-14	-0.405943	0.131	0.262	1.35231e-09
PRSS22	9.19789e-14	-0.391826	0.08	0.209	1.51186e-09
FAM84A	1.66644e-10	-0.390921	0.087	0.19	2.73913e-06
MYO6	1.53512e-13	-0.453095	0.225	0.353	2.52328e-09
CITED2	1.62327e-13	-0.524476	0.155	0.29	2.66817e-09
TMTC4	2.09432e-13	-0.367973	0.115	0.243	3.44244e-09
TSPAN12	2.13822e-13	-0.410946	0.216	0.343	3.5146e-09
USP54	2.18733e-13	-0.668868	0.23	0.351	3.59532e-09
NUCB2	2.32105e-13	-0.363894	0.138	0.268	3.81511e-09
AC094217.1	3.33463e-13	-0.345807	0.667	0.697	5.48114e-09
TNFSF10	1.90086e-20	-0.39149	0.014	0.155	3.12444e-16
AABR07029581.1	3.52812e-13	-0.389452	0.323	0.438	5.79918e-09
NECTIN4	3.84713e-27	-0.393405	0.002	0.175	6.32353e-23
PABPN1	4.05401e-13	-0.299571	0.82	0.817	6.66357e-09
PDE4B	4.0819e-13	-0.958796	0.515	0.548	6.70942e-09
PSME4	4.10606e-13	-0.422826	0.682	0.724	6.74913e-09
C1GALT1	4.16917e-13	-0.421978	0.297	0.419	6.85286e-09
CRABP2	2.15004e-24	-0.406509	0.021	0.191	3.53402e-20
KIF13B	5.46267e-13	-0.37605	0.159	0.29	8.97898e-09
RPL13A	6.02565e-13	-0.342193	0.747	0.781	9.90436e-09
NFIB	6.48119e-13	-0.525937	0.586	0.626	1.06531e-08
EIF3F	6.94368e-13	-0.296918	0.895	0.876	1.14133e-08
TWISTNB	7.02863e-13	0.257565	0.599	0.448	1.1553e-08
MPP5	7.0519e-13	-0.467058	0.258	0.386	1.15912e-08
RTN3	7.55522e-13	-0.40845	0.527	0.593	1.24185e-08
TPD52	8.18397e-13	-0.331854	0.236	0.365	1.3452e-08
HNRNPU	8.82783e-13	-0.303001	0.948	0.936	1.45103e-08
MAFB	9.1536e-13	-0.658796	0.262	0.398	1.50458e-08
PTPN11	9.16555e-13	0.259619	0.515	0.371	1.50654e-08
RIN2	9.33581e-13	-0.53085	0.335	0.444	1.53453e-08
PRDX3	9.47318e-13	-0.28979	0.133	0.261	1.55711e-08
MINDY2	1.04948e-12	-0.283107	0.086	0.206	1.72503e-08
SORT1	3.45142e-28	-0.412194	0.007	0.189	5.6731e-24
GFRA3	1.96971e-25	-0.418546	0.002	0.165	3.23762e-21
AABR07031089.1	1.33788e-12	-0.397755	0.518	0.587	2.19907e-08
GM2A	1.34002e-12	-0.333557	0.175	0.304	2.20259e-08
ATP6V1B2	1.39154e-12	-0.39794	0.213	0.339	2.28728e-08
BAZ1A	1.56798e-12	-0.53797	0.625	0.664	2.57729e-08
NDUFB8	2.71602e-12	0.256182	0.747	0.624	4.46433e-08
EIF2S3	3.2296e-12	-0.39548	0.667	0.695	5.30849e-08
EIF3J	3.60692e-12	-0.329008	0.848	0.859	5.92869e-08
CTSA	3.63036e-12	-0.377319	0.517	0.581	5.96722e-08
LEFTY1	3.90962e-16	-0.419767	0	0.105	6.42624e-12
KRT19	4.23674e-12	-0.420452	0.187	0.309	6.96393e-08
ZFAND5	4.35306e-12	-0.405031	0.951	0.927	7.15512e-08
AABR07021871.1	5.29505e-12	-0.311821	0.756	0.77	8.70347e-08
TACSTD2	9.06495e-20	-0.426199	0	0.128	1.49001e-15
AABR07039356.2	6.33303e-12	-0.465438	0.419	0.518	1.04096e-07
PLA2G16	6.41381e-12	-0.327049	0.092	0.208	1.05424e-07
ANKRD12	7.43017e-12	0.252797	0.543	0.393	1.2213e-07
NKTR	9.97385e-12	-0.427477	0.527	0.596	1.6394e-07
ACSL1	1.36334e-17	-0.426605	0.031	0.162	2.24092e-13
MBP	5.87411e-26	-0.427704	0.014	0.187	9.65527e-22
NAXD	1.15047e-11	-0.251944	0.119	0.24	1.89103e-07
EIF3G	1.27659e-11	-0.308902	0.724	0.735	2.09834e-07
VPS36	1.58143e-11	-0.309142	0.236	0.361	2.5994e-07
USP6NL	1.86273e-11	-0.38933	0.182	0.297	3.06176e-07
BAIAP2L1	1.99857e-11	-0.368044	0.201	0.317	3.28505e-07
EMC10	2.15451e-11	0.250644	0.482	0.348	3.54137e-07
RGD1564664	0.588117	-0.430451	0.106	0.095	1
BCO2	3.64119e-16	-0.435629	0.01	0.122	5.98502e-12
5330417C22RIK	5.54409e-23	-0.440543	0.002	0.151	9.11282e-19
CLMN	2.84194e-11	-0.348063	0.117	0.227	4.6713e-07
CHIC2	3.03168e-11	-0.406535	0.571	0.629	4.98317e-07
OGT	4.26532e-11	-0.409161	0.199	0.314	7.01091e-07
TMPRSS4	2.97219e-25	-0.446901	0	0.161	4.88539e-21
STARD10	4.71404e-11	-0.307741	0.173	0.291	7.74846e-07
PHLPP1	4.88178e-11	-0.286624	0.117	0.233	8.02419e-07
ARL4A	4.94167e-11	-0.484014	0.286	0.4	8.12262e-07
PRXL2A	5.51869e-11	-0.292666	0.15	0.265	9.07107e-07
AABR07033887.1	5.66944e-11	-0.380734	0.147	0.26	9.31886e-07
RCL1	5.79004e-11	-0.404436	0.291	0.394	9.51709e-07
CDH1	5.85669e-11	-0.454292	0.716	0.745	9.62664e-07
SESTD1	6.45866e-11	-0.49352	0.41	0.487	1.06161e-06
P4HB	6.83252e-11	-0.294806	0.81	0.806	1.12306e-06
APPL2	6.87951e-11	-0.352079	0.192	0.306	1.13078e-06
CYB561	7.02803e-11	-0.262078	0.12	0.235	1.1552e-06
HBEGF	7.12395e-11	-0.61638	0.443	0.549	1.17096e-06
PER3	7.29367e-11	-0.307134	0.119	0.233	1.19886e-06
PRDX4	7.29516e-11	-0.429706	0.485	0.552	1.19911e-06
ULK1	7.79389e-11	-0.338911	0.131	0.243	1.28108e-06
NDUFB9	7.85913e-11	0.267626	0.766	0.671	1.29181e-06
TMEM176A	7.89904e-11	-0.394295	0.365	0.459	1.29836e-06
RPS29	8.22901e-11	-0.263579	0.895	0.88	1.3526e-06
ORAI1	8.67204e-11	-0.290928	0.117	0.228	1.42542e-06
NECTIN2	1.0613e-10	-0.378068	0.283	0.389	1.74445e-06
EIF4A2	1.16297e-10	-0.415083	0.78	0.786	1.91158e-06
F11R	1.27983e-10	-0.336618	0.209	0.327	2.10365e-06
SCAMP2	1.37733e-10	-0.268826	0.12	0.232	2.26391e-06
NRP1	1.797e-20	-0.452016	0.014	0.154	2.95374e-16
RB1CC1	1.39613e-10	-0.38462	0.576	0.656	2.29481e-06
LOC100365839	1.42709e-10	-0.372022	0.51	0.579	2.3457e-06
OVOL1	5.00152e-22	-0.461876	0.035	0.196	8.22099e-18
RGD1359290	2.12442e-10	-0.345893	0.366	0.462	3.49191e-06
IFI27L2B	2.35974e-10	0.511598	0.373	0.261	3.8787e-06
ACBD3	2.36564e-10	0.262154	0.59	0.455	3.8884e-06
ANXA4	2.54666e-10	-0.416226	0.323	0.413	4.18594e-06
GADD45B	2.69321e-10	0.28269	0.817	0.677	4.42683e-06
DNAJB9	2.73016e-10	-0.409816	0.386	0.477	4.48756e-06
PARK7	2.84493e-10	-0.398194	0.48	0.526	4.67621e-06
WNT5B	3.18133e-10	-0.433666	0.126	0.228	5.22915e-06
N4BP1	3.19029e-10	-0.454826	0.536	0.588	5.24388e-06
PABPC4	3.27913e-10	-0.345817	0.286	0.39	5.38991e-06
IL18	4.75049e-22	-0.47177	0.005	0.151	7.80838e-18
NIPSNAP2	3.30985e-10	-0.326534	0.237	0.345	5.4404e-06
LOC102555453	3.41908e-10	-0.342932	0.314	0.41	5.61994e-06
EPS8L2	4.17531e-10	-0.322737	0.173	0.28	6.86295e-06
ARRDC1	4.8281e-10	-0.259151	0.113	0.221	7.93595e-06
AABR07071891.2	5.06142e-10	-0.306642	0.668	0.698	8.31945e-06
SAT1	5.31997e-10	-0.565761	0.928	0.903	8.74443e-06
NR1D2	5.75513e-10	-0.339388	0.274	0.391	9.45971e-06
MIA	6.45274e-10	0.270283	0.339	0.229	1.06064e-05
SLK	6.71383e-10	-0.374521	0.647	0.686	1.10355e-05
EIF2A	8.51707e-10	-0.309102	0.302	0.406	1.39995e-05
PFDN1	9.16222e-10	-0.320346	0.635	0.666	1.50599e-05
ESD	1.012e-09	-0.275676	0.134	0.238	1.66342e-05
MAGT1	1.09954e-09	-0.328088	0.365	0.464	1.80731e-05
MRPS33	1.15857e-09	-0.298292	0.23	0.332	1.90435e-05
PNISR	1.28456e-09	-0.35295	0.705	0.712	2.11143e-05
CNPY2	1.48527e-09	-0.33112	0.63	0.65	2.44134e-05
IST1	1.4949e-09	-0.358616	0.393	0.48	2.45717e-05
VMP1	1.56348e-09	-0.501196	0.705	0.704	2.5699e-05
TEP1	1.61057e-09	-0.267457	0.106	0.207	2.64729e-05
RASGRP3	1.20371e-23	-0.475097	0.003	0.158	1.97854e-19
RCAN1	1.71463e-09	-0.567613	0.175	0.269	2.81835e-05
AFTPH	2.01629e-09	-0.288918	0.152	0.253	3.31418e-05
ADAM17	2.71241e-09	-0.365861	0.213	0.314	4.45839e-05
AABR07057683.1	2.91988e-09	-0.319674	0.368	0.452	4.79941e-05
LOC108349606	3.01112e-09	-0.348115	0.522	0.575	4.94938e-05
ANO1	3.06483e-09	-0.420017	0.4	0.475	5.03765e-05
APH1A	3.77881e-09	-0.269233	0.134	0.232	6.21124e-05
BASP1	4.02191e-09	0.320368	0.62	0.525	6.61081e-05
RAB24	4.17394e-09	-0.331697	0.29	0.388	6.86071e-05
RAB25	4.31858e-09	-0.357988	0.426	0.494	7.09846e-05
DECR1	5.23332e-09	-0.273477	0.18	0.281	8.60201e-05
ITGA8	5.29727e-09	0.284789	0.401	0.287	8.70712e-05
RRBP1	5.45736e-09	-0.272444	0.838	0.818	8.97026e-05
LCMT1	7.12564e-09	-0.287124	0.185	0.284	0.000117124
SLC16A1	7.19065e-09	-0.289628	0.106	0.205	0.000118193
NCOA1	7.36647e-09	-0.409967	0.351	0.423	0.000121083
HEXA	9.21601e-09	-0.275623	0.161	0.258	0.000151484
TFAM	1.06005e-08	-0.255623	0.169	0.271	0.000174241
CHL1	1.25188e-08	-0.44945	0.187	0.274	0.000205772
HIST1H4B	1.26346e-08	-0.338171	0.141	0.234	0.000207676
ANXA2	1.29943e-08	-0.624383	0.724	0.678	0.000213588
MET	1.34518e-08	-0.483487	0.33	0.397	0.000221107
CCT7	1.35455e-08	-0.30339	0.646	0.677	0.000222648
VGLL4	1.51878e-08	-0.320878	0.475	0.543	0.000249642
CLK1	1.7911e-08	-0.387408	0.543	0.6	0.000294404
MCEE	1.94062e-08	-0.315389	0.155	0.249	0.000318979
LUC7L3	2.00629e-08	-0.351458	0.551	0.601	0.000329774
CCT4	2.04567e-08	-0.269582	0.771	0.767	0.000336247
TNFRSF21	2.22372e-08	-0.435384	0.38	0.448	0.000365513
DNAJC21	2.58147e-08	-0.313447	0.356	0.449	0.000424316
MANF	3.06517e-08	-0.363069	0.44	0.511	0.000503822
ELL2	3.23739e-08	-0.297022	0.159	0.254	0.00053213
CTSH	3.32908e-08	-0.467734	0.538	0.559	0.000547201
LOC100910875	4.52764e-08	-0.267685	0.183	0.277	0.000744207
AABR07044925.1	4.55668e-08	-0.310836	0.178	0.273	0.000748982
ABHD17B	4.93022e-08	-0.332504	0.236	0.328	0.000810381
AABR07049994.1	5.04574e-08	-0.280264	0.661	0.665	0.000829368
AC118412.1	5.45136e-08	-0.321852	0.557	0.585	0.00089604
NOB1	5.61218e-08	-0.26463	0.215	0.305	0.000922474
DNAJC3	5.79103e-08	-0.319659	0.455	0.521	0.000951872
TMEM179B	5.8439e-08	-0.260287	0.218	0.31	0.000960562
MPZL2	6.04968e-08	-0.295159	0.457	0.521	0.000994386
MPDU1	6.67128e-08	-0.255201	0.148	0.239	0.00109656
KLHL24	6.89724e-08	-0.292987	0.157	0.247	0.0011337
FURIN	7.46369e-08	-0.490918	0.326	0.392	0.00122681
IFITM1	1.57069e-06	-0.503255	0.108	0.181	0.0258174
PLCE1	8.45679e-08	-0.323225	0.131	0.217	0.00139004
MKNK2	8.55661e-08	-0.277586	0.202	0.302	0.00140645
AABR07064386.1	5.48442e-24	-0.523536	0	0.154	9.01474e-20
BAIAP2	9.75954e-08	-0.29304	0.14	0.226	0.00160418
CLIC1	1.0118e-07	-0.379415	0.876	0.809	0.00166309
TRAPPC6A	1.134e-07	-0.274005	0.281	0.369	0.00186396
RPL30	1.15672e-07	-0.263842	0.785	0.769	0.0019013
TCEAL9	1.21368e-07	-0.32077	0.773	0.79	0.00199492
PPP1CA	1.26119e-07	-0.320248	0.555	0.587	0.00207303
HOPX	5.84475e-18	-0.528011	0.026	0.158	9.60701e-14
ZC3H12A	1.41794e-07	-0.460733	0.438	0.486	0.00233067
RPL22L1	1.53438e-07	-0.273464	0.857	0.827	0.00252205
SARS	1.85423e-07	-0.339475	0.487	0.532	0.00304779
ESRP1	2.11415e-07	-0.274531	0.229	0.319	0.00347503
LOC689574	2.37825e-07	-0.268698	0.318	0.395	0.00390912
SCNN1G	2.44619e-07	-0.374408	0.218	0.301	0.0040208
CR1L	2.49858e-07	-0.307503	0.366	0.442	0.00410692
ID2	1.01581e-27	-0.56842	0.014	0.198	1.66968e-23
SLC6A14	2.31222e-20	-0.569438	0	0.132	3.8006e-16
LOC102552398	1.32625e-15	-0.603198	0.002	0.104	2.17995e-11
CXADR	3.18552e-07	-0.397934	0.272	0.347	0.00523605
IPO7	3.8185e-07	-0.296322	0.597	0.63	0.00627647
MAN2A1	3.8391e-07	-0.493717	0.394	0.44	0.00631033
MRPL52	3.85482e-07	-0.299343	0.503	0.546	0.00633617
ITSN2	3.90133e-07	-0.287046	0.274	0.363	0.00641262
LSR	4.70702e-07	-0.304106	0.389	0.449	0.00773693
TCF20	5.62037e-07	-0.251304	0.129	0.211	0.0092382
SDF2	5.66372e-07	-0.304905	0.382	0.434	0.00930945
SPIRE1	6.92849e-07	-0.290461	0.248	0.328	0.0113884
SERINC5	8.13275e-07	-0.28392	0.183	0.27	0.0133678
DLG1	9.94081e-07	-0.272252	0.297	0.377	0.0163397
USP32	1.16098e-06	-0.30217	0.222	0.303	0.019083
TECR	1.21067e-06	-0.278052	0.482	0.522	0.0198998
NSA2	1.53902e-06	-0.273741	0.647	0.661	0.0252969
FST	2.70845e-07	-0.667821	0.092	0.164	0.00445187
RPP21	1.62067e-06	-0.281231	0.311	0.387	0.0266389
LOC498555	1.68294e-06	-0.259975	0.471	0.531	0.0276625
PAFAH1B3	1.85653e-06	-0.255065	0.192	0.266	0.0305157
WNT4	2.18622e-06	-0.328387	0.131	0.203	0.0359349
GP2	2.27369e-27	-0.700791	0	0.173	3.73727e-23
ANXA11	2.40574e-06	-0.305014	0.606	0.614	0.0395432
YBX3	2.40656e-06	-0.331006	0.703	0.677	0.0395566
GABARAPL2	2.74921e-06	-0.270111	0.658	0.659	0.0451887
GCC2	2.76909e-06	-0.316451	0.253	0.338	0.0455155
DDX54	2.83492e-06	-0.28	0.298	0.373	0.0465976
QARS	2.8844e-06	-0.253014	0.365	0.439	0.0474109
SOD2	2.91085e-06	-0.607964	0.784	0.763	0.0478457
NABP1	3.01374e-06	-0.347765	0.208	0.283	0.0495368
KRAS	3.27709e-06	-0.3329	0.595	0.604	0.0538655
MAN2B1	3.42113e-06	-0.259088	0.215	0.289	0.0562332
CCNL1	3.51262e-06	-0.286992	0.935	0.911	0.0577369
GOLPH3	4.12177e-06	-0.290612	0.702	0.701	0.0677496
FBXO32	4.70161e-06	-0.5263	0.66	0.647	0.0772804
ANO6	5.9746e-06	-0.292154	0.284	0.355	0.0982046
MAP7	6.03794e-06	-0.272703	0.375	0.443	0.0992457
USP24	7.09954e-06	-0.28973	0.33	0.396	0.116695
ERRFI1	8.60333e-06	-0.376436	0.834	0.827	0.141413
ZCCHC7	8.73849e-06	-0.250052	0.232	0.308	0.143635
SDCBP	9.1375e-06	-0.275288	0.768	0.75	0.150193
SERPINB9	1.04077e-05	-0.34163	0.368	0.243	0.171071
IRX1	1.21839e-05	-0.34518	0.239	0.307	0.200266
RT1-S3	1.22617e-05	-0.478825	0.56	0.55	0.201546
AABR07053166.1	1.33751e-05	-0.297971	0.379	0.432	0.219847
BTG2	1.35052e-05	-0.250703	0.986	0.927	0.221985
PLXNB2	1.42862e-05	-0.281157	0.321	0.385	0.234822
FDPS	2.15783e-05	-0.434111	0.246	0.309	0.354682
MIA2	2.30078e-05	-0.258497	0.325	0.384	0.378179
SRSF6	4.00322e-05	-0.285651	0.529	0.561	0.658009
MYBBP1A	7.75079e-05	-0.251581	0.344	0.398	1
AC134224.2	8.01869e-05	-0.614038	0.681	0.686	1
GALNT7	8.35088e-05	-0.354004	0.23	0.29	1
S100A6	9.44778e-05	-1.21448	0.536	0.394	1
BTG1	0.000129118	-0.286487	0.717	0.708	1
CHD2	0.000153244	-0.281348	0.555	0.592	1
ACAA2	0.000176121	-0.276758	0.557	0.554	1
CD59	0.000191953	-0.388902	0.531	0.526	1
NAMPT	0.000208745	-0.362028	0.457	0.489	1
ACSL3	0.00041171	-0.259103	0.232	0.286	1
MAN1A2	0.000713282	-0.269077	0.494	0.506	1
HSPD1	0.000860541	-0.252023	0.721	0.692	1
NDFIP2	0.000934558	-0.26015	0.628	0.629	1
SQSTM1	0.000966838	-0.271371	0.593	0.597	1
RALBP1	0.000995513	-0.253266	0.609	0.6	1
CCNG1	0.00127167	-0.291769	0.536	0.537	1
CHKA	0.00252891	-0.285923	0.539	0.564	1
MAFF	0.00276931	-0.29559	0.525	0.536	1
HSP90AA1	0.00310286	-0.26918	0.827	0.758	1
CREB5	0.0113891	-0.308351	0.244	0.274	1
NFKBIZ	0.0126919	-0.269743	0.318	0.347	1
ZFAND2A	0.0195327	-0.283817	0.227	0.258	1
PPP1R10	0.0224447	-0.277449	0.391	0.396	1
FBLN2	0.0328356	-0.250776	0.817	0.697	1
STEAP4	0.0367456	-0.358788	0.579	0.562	1
EPS15	0.037765	-0.497108	0.51	0.464	1
CTTNBP2NL	0.0444712	-0.309731	0.438	0.421	1
HSPA1B	0.0517262	-0.686381	0.92	0.761	1
TCF7L2	0.0523901	-0.256536	0.602	0.566	1
FOSB	0.0944498	-0.254884	0.986	0.936	1
GATA3	0.121071	-0.267763	0.476	0.447	1
PHLDA1	0.162466	-0.317431	0.827	0.778	1
ZFP36	0.237571	-0.372166	0.613	0.567	1
HSPA5	0.2533	-0.263428	0.984	0.961	1
AABR07000398.1	0.261242	-0.355285	0.984	0.978	1
AREG	0.27692	-0.74936	0.253	0.216	1
WAP	6.24771e-19	-0.712714	0	0.123	1.02694e-14
BCHE	1.18547e-26	-1.05859	0	0.169	1.94856e-22
CLCA1	4.32305e-29	-2.35999	0.003	0.188	7.1058e-25
SOX9	0.667157	-0.309811	0.609	0.555	1
ALDH2	0.773187	-0.267403	0.604	0.507	1

## Sheet: SD Control cluster5
gene	p_val	avg_log2FC	pct.1	pct.2	p_val_adj
COL17A1	0	2.29223	0.946	0.28	0
SEMA5A	0	2.23389	0.856	0.227	0
MYH11	0	2.52586	0.998	0.3	0
KLHL29	1.4578e-300	1.76653	0.72	0.15	2.39619e-296
MYLK	2.0265e-296	2.1602	0.975	0.342	3.33095e-292
[truncated: 3,119 more rows]

## Sheet: SD Control cluster6
gene	p_val	avg_log2FC	pct.1	pct.2	p_val_adj
[truncated: 1,222 more rows]

[truncated: 42 more sheets: SD Control cluster7, SD Control cluster8, SD Control cluster9, SD TGFBRi cluster0, SD TGFBRi cluster1, SD TGFBRi cluster2, SD TGFBRi cluster3, SD TGFBRi cluster4, SD TGFBRi cluster5, SD TGFBRi cluster6, SD TGFBRi cluster7, SD TGFBRi cluster8, SD TGFBRi cluster9, SD TGFBRi cluster10, SD TGFBRi cluster11, SD TGFBRi cluster12, SD TGFBRi cluster13, SD TGFBRi cluster14, ACI Control cluster0, ACI Control cluster1 …]
