# Supplementary material for: Breast cancer prevention by short-term inhibition of TGFβ signaling
Source: Nat Commun. 2022 Dec 7;13:7558. doi: 10.1038/s41467-022-35043-5 (PMC9729304; doi:10.1038/s41467-022-35043-5)
Supplement: Supplementary file 9 — Supplementary Dataset 6 [file 41467_2022_35043_MOESM9_ESM.xlsx]

## Sheet: statistics
p-values for statistical significance of gene expression differences were calculcated inDESeq2 using Wald test following Benjamini and Hochberg adjustment

## Sheet: basal_drug_vs_control
gene	p_val	avg_log2FC	pct.1	pct.2	p_val_adj
IL17B	3.01608e-296	2.20407	0.619	0.298	5.50043e-292
SHROOM3	0	1.80919	0.748	0.358	0
MT1	0	1.62275	0.945	0.71	0
IGFBP5	7.5947e-272	1.49382	0.85	0.653	1.38505e-267
ERRFI1	0	1.41967	0.811	0.576	0
MYH11	0	1.37406	0.881	0.733	0
NR4A1	0	1.362	0.563	0.178	0
EGR1	0	1.26754	0.89	0.631	0
CCN1	1.03308e-219	1.24329	0.714	0.444	1.88403e-215
MYLK	0	1.22645	0.88	0.672	0
GAS6	0	1.20515	0.858	0.622	0
FOSB	5.87219e-293	1.20486	0.828	0.647	1.07091e-288
CST3	5.91647e-99	1.11126	0.822	0.732	1.07899e-94
CCDC107	0	1.08562	0.705	0.349	0
BTG2	6.3214e-215	1.03217	0.8	0.619	1.15283e-210
FOS	1.46686e-61	1.01047	0.777	0.708	2.67511e-57
LOC102553785	3.90524e-88	0.997293	0.393	0.23	7.12199e-84
SPHK1	4.11436e-266	0.975655	0.636	0.32	7.50335e-262
MYL9	0	0.972697	0.969	0.912	0
MT2A	9.18258e-303	0.92185	0.933	0.808	1.67463e-298
JMJD1C	2.8679e-249	0.913293	0.561	0.258	5.23018e-245
ACTA2	0	0.912996	0.994	0.977	0
CSRNP1	1.34293e-211	0.898466	0.788	0.619	2.4491e-207
TMEM176A	4.0364e-218	0.898267	0.515	0.23	7.36118e-214
TGFBR3	5.1093e-225	0.887582	0.664	0.408	9.31783e-221
FBXL22	3.19161e-214	0.884049	0.318	0.058	5.82055e-210
SULT5A1	5.11453e-218	0.855081	0.562	0.279	9.32736e-214
TIMP2	1.50197e-246	0.84177	0.704	0.435	2.73914e-242
TMEM176B	5.62908e-217	0.841101	0.628	0.364	1.02658e-212
ECH1	1.56051e-248	0.836169	0.535	0.23	2.8459e-244
NR4A2	7.53657e-202	0.832596	0.393	0.118	1.37444e-197
CNN1	3.55403e-251	0.818535	0.926	0.82	6.48149e-247
PRELP	4.13755e-222	0.818506	0.54	0.25	7.54565e-218
CABCOCO1	6.83256e-279	0.810579	0.534	0.195	1.24605e-274
HSPA8	1.58549e-267	0.805098	0.93	0.873	2.89145e-263
RND3	3.8845e-199	0.80111	0.784	0.614	7.08415e-195
LMO4	4.48793e-185	0.774315	0.702	0.5	8.18464e-181
HSPA1B	7.43122e-157	0.769585	0.317	0.096	1.35523e-152
ITM2B	1.33808e-256	0.768366	0.922	0.851	2.44026e-252
SESN2	2.12204e-167	0.757083	0.648	0.419	3.86996e-163
FMOD	5.80884e-179	0.750479	0.528	0.27	1.05936e-174
VIM	3.04051e-159	0.750388	0.885	0.764	5.54498e-155
TLE5	2.5137e-210	0.732031	0.673	0.428	4.58423e-206
ATF3	9.7605e-66	0.719688	0.721	0.603	1.78002e-61
LOC100360781	0	0.719559	0.987	0.965	0
SGK1	2.80892e-115	0.712147	0.53	0.331	5.12263e-111
ATP5MC2	1.21934e-291	0.709509	0.943	0.875	2.2237e-287
LIFR	4.77271e-136	0.706283	0.391	0.173	8.70399e-132
ACTA1	4.26582e-45	0.703604	0.173	0.077	7.77957e-41
CHI3L1	3.59057e-28	0.702524	0.459	0.378	6.54812e-24
CHURC1	1.12086e-182	0.701591	0.604	0.359	2.04412e-178
CSRP1	1.04726e-227	0.700159	0.925	0.829	1.90988e-223
H2AFV	9.3548e-137	0.695072	0.63	0.434	1.70604e-132
NDRG2	2.23543e-216	0.69398	0.409	0.127	4.07676e-212
JUNB	3.00144e-105	0.692001	0.932	0.908	5.47374e-101
TPM2	4.60119e-218	0.680974	0.986	0.956	8.39119e-214
ALPL	1.7652e-114	0.675713	0.533	0.34	3.21919e-110
DNAJA1	5.0831e-154	0.673663	0.866	0.811	9.27005e-150
LBP	5.56925e-40	0.673033	0.309	0.205	1.01566e-35
TMSB4X	4.72373e-308	0.671687	0.991	0.981	8.61467e-304
SNRPD2	2.62011e-227	0.659988	0.886	0.775	4.7783e-223
PQLC1	1.48853e-129	0.657011	0.621	0.447	2.71463e-125
FBLN2	9.07043e-172	0.653239	0.765	0.619	1.65417e-167
GADD45G	3.37806e-44	0.649328	0.474	0.359	6.16056e-40
ARC	5.77126e-114	0.647517	0.272	0.09	1.0525e-109
MMP2	5.05334e-113	0.64612	0.494	0.296	9.21578e-109
CXCL12	2.47794e-109	0.641567	0.51	0.309	4.51903e-105
ADGRA3	1.15976e-140	0.639597	0.448	0.221	2.11505e-136
NNAT	2.99314e-71	0.638831	0.536	0.394	5.45859e-67
USE1	6.45996e-143	0.638358	0.627	0.418	1.1781e-138
CIRBP	8.6485e-145	0.637771	0.499	0.266	1.57723e-140
RPS27	0	0.636237	0.99	0.975	0
DUSP6	4.44773e-120	0.626267	0.877	0.835	8.11132e-116
ACTG2	1.20879e-68	0.62533	0.785	0.696	2.20447e-64
GADD45B	5.7553e-106	0.623833	0.639	0.476	1.04959e-101
NEDD4	9.38761e-252	0.62233	0.917	0.858	1.71202e-247
ACAA2	1.3942e-129	0.621423	0.541	0.331	2.5426e-125
SLC41A1	4.25204e-135	0.621027	0.518	0.306	7.75445e-131
EGR2	1.06711e-145	0.617737	0.302	0.089	1.94609e-141
AC134224.3	6.61429e-99	0.617024	0.955	0.954	1.20625e-94
NCOA7	1.27427e-125	0.616405	0.557	0.341	2.3239e-121
RGD1305645	1.25063e-63	0.614988	0.368	0.224	2.28078e-59
GPX1	1.68826e-85	0.610234	0.562	0.404	3.07889e-81
CHKA	1.46565e-122	0.608733	0.651	0.462	2.67291e-118
AABR07053166.1	4.35911e-158	0.60513	0.751	0.533	7.94972e-154
SERTAD1	4.63819e-146	0.601933	0.798	0.651	8.45866e-142
STMN1	3.87425e-81	0.600873	0.711	0.586	7.06547e-77
LOC100362339	1.85372e-151	0.598779	0.705	0.528	3.38062e-147
BAG3	3.76954e-129	0.597605	0.73	0.584	6.8745e-125
CP	1.7648e-123	0.596884	0.437	0.226	3.21847e-119
AK3	1.70279e-150	0.596609	0.54	0.303	3.10537e-146
NOCT	5.62913e-78	0.595103	0.555	0.429	1.02658e-73
RPS18	6.25135e-273	0.592539	0.97	0.946	1.14006e-268
ICAM1	6.6071e-120	0.592305	0.824	0.719	1.20494e-115
OXTR	1.11834e-150	0.587857	0.237	0.045	2.03952e-146
SERPINH1	6.70025e-168	0.586248	0.857	0.747	1.22192e-163
SMARCA2	7.2729e-163	0.584278	0.434	0.189	1.32636e-158
CCNI	3.1492e-134	0.583741	0.605	0.412	5.7432e-130
NIT2	1.11962e-144	0.581581	0.512	0.284	2.04185e-140
SMAD7	1.51372e-100	0.578922	0.36	0.179	2.76057e-96
MYL12B	1.20504e-138	0.576001	0.734	0.574	2.19763e-134
MDM2	2.1665e-50	0.572633	0.649	0.576	3.95104e-46
SLC38A2	7.67586e-133	0.569072	0.841	0.772	1.39985e-128
SELENOP	4.31764e-128	0.567619	0.377	0.165	7.87407e-124
TGM2	8.33886e-72	0.567457	0.413	0.257	1.52076e-67
RBPMS	1.78279e-175	0.564113	0.909	0.83	3.25128e-171
RETSAT	8.42751e-135	0.56359	0.489	0.266	1.53692e-130
NREP	2.85814e-161	0.562867	0.389	0.151	5.21238e-157
ATOX1	6.36172e-120	0.560087	0.755	0.611	1.16019e-115
JDP2	4.86204e-92	0.559397	0.46	0.274	8.8669e-88
RPL32	0	0.557576	0.99	0.979	0
RPL29	0	0.557229	0.991	0.98	0
RPL36A	2.2406e-224	0.55541	0.936	0.879	4.08618e-220
MGST1	4.80312e-128	0.552593	0.485	0.261	8.75945e-124
TAGLN	8.67825e-112	0.552568	0.98	0.964	1.58265e-107
MPST	2.3019e-123	0.55181	0.427	0.217	4.19798e-119
MIDN	4.26233e-115	0.551513	0.67	0.503	7.77321e-111
2022-03-02	1.38376e-138	0.54888	0.433	0.205	2.52357e-134
ADAMTS1	4.41698e-53	0.545679	0.293	0.163	8.05524e-49
MTSS1	6.55512e-132	0.543578	0.374	0.159	1.19546e-127
RPL27A	0	0.543136	0.997	0.994	0
NFIB	1.6114e-160	0.542076	0.419	0.175	2.93872e-156
CHAC1	7.55256e-53	0.541763	0.303	0.172	1.37736e-48
TCEAL9	5.09018e-114	0.541052	0.713	0.569	9.28297e-110
UCP2	5.77571e-91	0.538567	0.887	0.816	1.05332e-86
TIPARP	4.52364e-90	0.53675	0.8	0.743	8.24976e-86
LOC680227	7.94053e-104	0.536643	0.321	0.136	1.44811e-99
CSAD	1.32521e-132	0.535731	0.454	0.233	2.41679e-128
MRPL52	3.95426e-119	0.535249	0.607	0.42	7.21138e-115
COX7A2L	1.94991e-128	0.533464	0.742	0.594	3.55604e-124
PPP1R14A	5.662e-124	0.533388	0.311	0.111	1.03258e-119
ATP1A2	7.16842e-125	0.531469	0.247	0.066	1.30731e-120
DST	1.21111e-55	0.530096	0.783	0.733	2.20871e-51
KCNH1	4.27462e-126	0.529099	0.278	0.086	7.79562e-122
UQCRH	1.6112e-179	0.520448	0.91	0.854	2.93834e-175
CTSH	2.94917e-98	0.519309	0.348	0.169	5.3784e-94
PMEPA1	1.94568e-66	0.518494	0.704	0.645	3.54834e-62
HMGN2	4.09567e-85	0.51643	0.715	0.571	7.46928e-81
LGALS7	3.10368e-151	0.51531	0.98	0.953	5.66018e-147
FAU	0	0.513739	0.996	0.988	0
RPS4X.1	0	0.513393	0.992	0.986	0
YPEL3	2.09968e-86	0.510636	0.5	0.33	3.82919e-82
IRS2	4.42273e-96	0.509922	0.428	0.241	8.06573e-92
FXYD3	8.94844e-142	0.507575	0.92	0.869	1.63193e-137
AABR07025295.1	2.33775e-112	0.505391	0.809	0.713	4.26335e-108
NT5E	5.35858e-106	0.503467	0.451	0.257	9.77245e-102
RIPK1	9.67038e-92	0.502676	0.423	0.249	1.76359e-87
TNFSF12	7.69962e-125	0.499367	0.356	0.149	1.40418e-120
PIK3R1	1.76166e-92	0.498376	0.406	0.225	3.21274e-88
RPL30	8.13643e-225	0.497923	0.95	0.917	1.48384e-220
TIMP3	1.05007e-83	0.49776	0.518	0.343	1.915e-79
RASL11A	5.42436e-86	0.497652	0.213	0.07	9.89241e-82
RT1-S3	1.43676e-82	0.497487	0.443	0.271	2.62022e-78
SVIL	1.07683e-95	0.496712	0.444	0.26	1.96381e-91
F3	1.79085e-18	0.49648	0.584	0.54	3.26597e-14
ELMSAN1	2.52457e-102	0.496396	0.433	0.241	4.60406e-98
EEF1A1	0	0.493568	0.998	0.997	0
PNRC1	1.25627e-94	0.493152	0.813	0.714	2.29106e-90
KRT14	1.54061e-128	0.492746	0.956	0.943	2.80961e-124
DPEP1	1.00323e-91	0.491888	0.281	0.116	1.82959e-87
FOXP1	2.09752e-86	0.491562	0.544	0.384	3.82525e-82
NR4A3	1.35549e-103	0.491358	0.308	0.123	2.472e-99
RPS29	0	0.490675	0.997	0.991	0
RBBP6	4.18876e-77	0.48933	0.602	0.471	7.63904e-73
FLNA	1.40984e-82	0.487739	0.848	0.798	2.57113e-78
RPL3	0	0.487733	0.996	0.989	0
SEMA5A	2.03894e-83	0.487337	0.521	0.354	3.71841e-79
RPL26	0	0.486104	0.985	0.969	0
NHSL1	2.05337e-143	0.484614	0.303	0.091	3.74473e-139
MSRB1	1.65504e-76	0.48294	0.471	0.316	3.0183e-72
TRIB1	8.96854e-68	0.482889	0.599	0.467	1.63559e-63
LHFPL6	8.32604e-90	0.480146	0.42	0.243	1.51842e-85
LPIN2	7.22343e-115	0.477992	0.31	0.119	1.31734e-110
KRTCAP2	7.8144e-105	0.47774	0.659	0.497	1.42511e-100
NF1X	1.75517e-109	0.476744	0.39	0.196	3.20091e-105
TRAPPC6A	1.67035e-105	0.476011	0.354	0.166	3.04621e-101
KITLG	1.14809e-85	0.475186	0.803	0.705	2.09377e-81
FHL3	3.53928e-78	0.472706	0.619	0.48	6.45459e-74
FOXN3	3.43925e-102	0.472615	0.388	0.201	6.27216e-98
NDUFA11	2.23461e-80	0.47212	0.709	0.595	4.07525e-76
COL2A1	3.00144e-63	0.470215	0.457	0.315	5.47374e-59
LOC100361854	1.137e-304	0.47011	0.994	0.991	2.07354e-300
AABR07029198.1	4.80998e-110	0.467243	0.432	0.233	8.77195e-106
ID3	5.92452e-63	0.464856	0.353	0.203	1.08045e-58
LOC100360057	7.01e-247	0.464619	0.98	0.957	1.27841e-242
COL14A1	5.56346e-62	0.463355	0.447	0.306	1.01461e-57
GLO1	8.0216e-99	0.46316	0.678	0.523	1.4629e-94
PLOD1	2.61316e-81	0.463024	0.554	0.404	4.76561e-77
SELENOH	1.05072e-73	0.461547	0.406	0.251	1.91621e-69
PPDPF	2.86324e-87	0.45985	0.495	0.321	5.22169e-83
JUND	6.82593e-59	0.459811	0.701	0.599	1.24485e-54
DUSP5	2.55132e-46	0.45836	0.764	0.715	4.65285e-42
RPL36	2.07627e-214	0.458266	0.979	0.961	3.7865e-210
CNPY2	1.78509e-84	0.456895	0.491	0.329	3.25547e-80
PCF11	8.70503e-76	0.456546	0.534	0.378	1.58754e-71
TPM1	1.02254e-216	0.455731	0.992	0.986	1.8648e-212
RPL6	1.56773e-209	0.452946	0.969	0.944	2.85906e-205
RPS3A	1.34554e-299	0.452713	0.992	0.984	2.45387e-295
COPS9	5.41262e-110	0.452641	0.824	0.716	9.871e-106
NENF	4.74567e-80	0.451734	0.563	0.409	8.65467e-76
MGP	1.78248e-26	0.451559	0.273	0.186	3.2507e-22
PPP1R10	6.02392e-69	0.451261	0.646	0.52	1.09858e-64
EIF3H	1.4401e-107	0.448592	0.839	0.753	2.62631e-103
ND4L	5.55424e-73	0.447214	0.843	0.812	1.01293e-68
ISYNA1	1.06194e-50	0.446068	0.538	0.42	1.93665e-46
DLK1	9.81539e-33	0.442387	0.266	0.17	1.79003e-28
SUSD6	3.46552e-78	0.441551	0.406	0.242	6.32008e-74
OXA1L	5.24512e-68	0.441114	0.451	0.308	9.56553e-64
GLTPD2	1.09e-51	0.440652	0.258	0.137	1.98783e-47
LIMA1	7.8507e-59	0.439638	0.564	0.438	1.43173e-54
DDX3X	3.29968e-57	0.439537	0.718	0.65	6.01762e-53
NDUFB4	1.46792e-69	0.439115	0.528	0.394	2.67705e-65
RPS10	1.23339e-242	0.438425	0.979	0.966	2.24934e-238
TMEM14C	1.63953e-87	0.436608	0.579	0.424	2.99001e-83
MAGED1	8.14135e-73	0.435633	0.663	0.551	1.48474e-68
DKK3	7.00803e-85	0.434817	0.406	0.232	1.27806e-80
LOC103689961	7.41342e-75	0.43475	0.549	0.408	1.35199e-70
PDLIM3	9.22676e-55	0.433895	0.516	0.387	1.68269e-50
UPK1B	3.12994e-96	0.433495	0.38	0.193	5.70807e-92
RPS24	1.2112e-162	0.433493	0.938	0.915	2.20886e-158
ANXA6	1.2948e-74	0.432411	0.495	0.346	2.36133e-70
PTOV1	4.04538e-76	0.431252	0.678	0.572	7.37757e-72
GNG13	9.30762e-46	0.430954	0.738	0.653	1.69743e-41
SCP2	6.75872e-74	0.430714	0.593	0.461	1.23259e-69
MFGE8	6.83083e-93	0.427328	0.864	0.788	1.24574e-88
PAPSS1	2.24144e-83	0.427118	0.605	0.46	4.08771e-79
BCL2L11	7.3639e-92	0.426685	0.3	0.128	1.34295e-87
THOC6	4.36833e-82	0.425453	0.401	0.232	7.96652e-78
PLEKHB1	1.64774e-63	0.425146	0.449	0.299	3.00499e-59
PINK1	1.09642e-79	0.424651	0.404	0.238	1.99955e-75
CTSA	1.5374e-77	0.424474	0.602	0.465	2.80375e-73
CD302	1.43597e-118	0.4235	0.24	0.065	2.61877e-114
AABR07000398.1	2.13063e-66	0.423121	0.986	0.977	3.88562e-62
LAMB1	1.12274e-73	0.422172	0.509	0.36	2.04755e-69
EEF2	3.01928e-276	0.422025	0.991	0.986	5.50625e-272
SYNM	6.54199e-112	0.421075	0.234	0.065	1.19306e-107
SFRP1	6.3992e-67	0.421038	0.411	0.259	1.16702e-62
EIF2AK2	2.08156e-93	0.419921	0.304	0.132	3.79614e-89
RPL37A	0	0.419713	0.997	0.992	0
SCD2	1.96432e-117	0.419029	0.306	0.113	3.58232e-113
RPL39	7.71313e-73	0.415636	0.722	0.632	1.40664e-68
WSB1	5.93115e-64	0.414805	0.685	0.589	1.08166e-59
PSAP	9.39419e-108	0.413307	0.885	0.837	1.71322e-103
CREM	6.74216e-66	0.412359	0.466	0.312	1.22957e-61
LUZP1	1.57957e-43	0.411899	0.654	0.582	2.88066e-39
ITM2C	1.44969e-75	0.410969	0.671	0.538	2.64379e-71
GNAS.1	2.9974e-96	0.410204	0.792	0.71	5.46636e-92
PTN	6.75643e-23	0.408037	0.729	0.719	1.23217e-18
PTMS	2.20264e-108	0.407199	0.93	0.908	4.01696e-104
OSMR	2.4205e-26	0.405894	0.575	0.522	4.41427e-22
TECR	1.88962e-65	0.405807	0.664	0.568	3.4461e-61
LOC690468	1.61923e-83	0.405323	0.841	0.757	2.95299e-79
ERGIC3	5.79039e-77	0.405183	0.623	0.486	1.05599e-72
CTSD	1.16508e-58	0.404193	0.507	0.379	2.12476e-54
R3HDM4	5.07991e-70	0.401982	0.546	0.398	9.26423e-66
ARID5A	2.93359e-92	0.40162	0.294	0.124	5.34999e-88
CD200	4.56769e-51	0.401486	0.326	0.199	8.33009e-47
MDK	1.6426e-79	0.400849	0.95	0.932	2.99562e-75
RPL34	9.3256e-290	0.399746	0.994	0.991	1.70071e-285
RBMS2	1.77647e-85	0.399531	0.412	0.239	3.23975e-81
ATP5F1E	5.10312e-116	0.39783	0.947	0.913	9.30655e-112
RPL24	2.23087e-228	0.397805	0.989	0.979	4.06845e-224
GLUL	4.74595e-42	0.39772	0.684	0.604	8.65519e-38
ADH5	1.47288e-80	0.396976	0.371	0.205	2.6861e-76
DDT	3.90678e-70	0.396448	0.406	0.249	7.1248e-66
ETS2	4.72063e-40	0.395836	0.511	0.414	8.60901e-36
FIS1	8.39265e-61	0.395588	0.602	0.476	1.53057e-56
PCBD2	4.45094e-93	0.394597	0.307	0.136	8.11719e-89
NID1	6.57202e-63	0.3939	0.444	0.299	1.19854e-58
H3F3A	1.38567e-142	0.393068	0.926	0.902	2.52704e-138
ZFP36L2	1.36023e-41	0.392846	0.861	0.803	2.48066e-37
THBS1	1.21814e-38	0.392799	0.847	0.821	2.22152e-34
CCN2	3.88288e-30	0.392792	0.284	0.183	7.08121e-26
ADAMTS4	4.49526e-48	0.391837	0.363	0.239	8.198e-44
TMEM59	1.10048e-78	0.391656	0.751	0.656	2.00694e-74
LDHB	3.39976e-54	0.391558	0.477	0.349	6.20015e-50
DCTN1	2.84221e-76	0.389099	0.275	0.128	5.18334e-72
NUDT2	1.75321e-76	0.388694	0.285	0.134	3.19732e-72
RRAS	2.56453e-48	0.386517	0.519	0.405	4.67694e-44
RASD1	5.61041e-73	0.386274	0.208	0.074	1.02317e-68
ATP5ME	1.19666e-50	0.386243	0.626	0.528	2.18234e-46
RPL7	4.21858e-244	0.383804	0.994	0.992	7.69343e-240
HIBADH	2.05928e-69	0.383244	0.424	0.267	3.75552e-65
ALDH2	8.02438e-68	0.383131	0.741	0.648	1.46341e-63
LMOD1	1.10139e-75	0.382738	0.26	0.112	2.0086e-71
PLXDC2	4.15838e-55	0.382441	0.484	0.351	7.58364e-51
RPL10A	4.37053e-109	0.381961	0.949	0.922	7.97053e-105
MARCKS	1.36763e-39	0.381917	0.579	0.481	2.49416e-35
CDKN1C	6.53296e-73	0.381687	0.261	0.114	1.19142e-68
RPS28	2.08083e-167	0.381442	0.993	0.982	3.79482e-163
AC120237.2	1.18717e-48	0.380977	0.351	0.226	2.16505e-44
SOSTDC1	8.94426e-72	0.38063	0.226	0.088	1.63117e-67
RPL41	2.46506e-272	0.379932	0.999	0.998	4.49553e-268
BOC	3.29444e-65	0.379789	0.402	0.256	6.00807e-61
HSPA14	2.40257e-49	0.378705	0.42	0.299	4.38157e-45
RPSA	3.43696e-198	0.378404	0.997	0.993	6.26798e-194
ETV5	6.86173e-67	0.378235	0.322	0.177	1.25137e-62
RPS21	2.37535e-215	0.377763	0.994	0.988	4.33193e-211
SCPEP1	3.77358e-68	0.377472	0.399	0.247	6.88189e-64
VBP1	1.66432e-55	0.376717	0.596	0.491	3.03521e-51
ANTXR1	6.79234e-106	0.376418	0.272	0.096	1.23872e-101
ERF	1.53674e-47	0.375659	0.497	0.378	2.80256e-43
ARL5B	3.90155e-56	0.375284	0.468	0.329	7.11526e-52
SIRT2	3.52547e-62	0.375066	0.458	0.313	6.42941e-58
IRF1	3.31136e-14	0.375018	0.359	0.3	6.03892e-10
ABCA1	7.00849e-62	0.374936	0.266	0.132	1.27814e-57
IFI27	1.14449e-63	0.374707	0.902	0.854	2.0872e-59
SLC27A3	7.01681e-91	0.37378	0.281	0.117	1.27966e-86
AC134224.1	1.90651e-27	0.372558	0.538	0.459	3.47689e-23
CDK4	1.37222e-55	0.371939	0.447	0.32	2.50252e-51
NDUFA13	2.22145e-66	0.37126	0.719	0.627	4.05125e-62
AABR07026112.1	1.85856e-51	0.369753	0.527	0.392	3.38946e-47
CIB2	3.82109e-109	0.369663	0.237	0.07	6.96852e-105
KLF9	8.02082e-54	0.369465	0.439	0.303	1.46276e-49
APOE	1.08282e-90	0.369254	0.984	0.983	1.97474e-86
MED13L	2.52289e-47	0.368638	0.432	0.313	4.60099e-43
CAMK4	1.30578e-101	0.368431	0.231	0.07	2.38134e-97
EPHX1	6.16523e-95	0.368183	0.197	0.053	1.12435e-90
FCGRT	1.21148e-55	0.367697	0.48	0.344	2.20938e-51
TOB1	3.77681e-77	0.367526	0.242	0.098	6.88778e-73
BIRC2	3.42602e-47	0.367235	0.348	0.226	6.24804e-43
LAMA1	1.22822e-86	0.366612	0.205	0.064	2.2399e-82
NFIL3	1.10291e-71	0.36555	0.222	0.087	2.01137e-67
TNRC6B	2.72298e-81	0.365329	0.332	0.166	4.9659e-77
TMED3	1.73801e-62	0.365258	0.451	0.303	3.1696e-58
GATD3A	3.53936e-57	0.364936	0.396	0.256	6.45473e-53
NFIA	5.81048e-71	0.364531	0.332	0.18	1.05966e-66
DHRS7	6.83961e-66	0.364307	0.355	0.208	1.24734e-61
EMID1	1.35855e-51	0.362912	0.269	0.151	2.47758e-47
RPL9	3.53162e-234	0.361599	0.991	0.984	6.44062e-230
IDH2	2.5241e-64	0.361546	0.425	0.276	4.6032e-60
FHOD3	7.94765e-63	0.360242	0.301	0.161	1.44941e-58
EFNA1	1.08331e-27	0.360044	0.506	0.434	1.97563e-23
BEX3	7.37478e-65	0.359903	0.438	0.289	1.34494e-60
STAP2	1.63359e-55	0.359035	0.337	0.205	2.97917e-51
WASHC3	1.95067e-86	0.358674	0.251	0.098	3.55744e-82
HES1	1.40878e-18	0.3576	0.445	0.384	2.56919e-14
LRP1	6.0058e-46	0.35659	0.443	0.328	1.09528e-41
SEC24A	2.78227e-53	0.353957	0.405	0.274	5.07403e-49
CAVIN3	1.33798e-47	0.352724	0.528	0.404	2.44007e-43
EIF3K	7.84402e-58	0.352528	0.616	0.503	1.43051e-53
BAZ2B	1.05931e-49	0.352383	0.351	0.227	1.93186e-45
KRT15	4.08665e-18	0.350909	0.868	0.879	7.45282e-14
PROCR	1.07737e-15	0.350708	0.306	0.238	1.96479e-11
MYD88	1.97268e-44	0.350631	0.353	0.238	3.59758e-40
SAMD4A	1.91473e-35	0.350255	0.61	0.528	3.49189e-31
KIDINS220	2.6119e-77	0.349893	0.262	0.115	4.76331e-73
WLS	5.01993e-48	0.348127	0.61	0.506	9.15485e-44
UTRN	1.07802e-51	0.347658	0.376	0.249	1.96598e-47
UQCRC2	1.05512e-53	0.34748	0.579	0.471	1.92423e-49
ACOT1	3.61093e-66	0.346194	0.188	0.068	6.58526e-62
BHLHE40	2.30998e-33	0.346056	0.357	0.253	4.21271e-29
HMGCS2	5.59304e-44	0.345253	0.171	0.077	1.02e-39
PPP1R15A	7.37706e-53	0.343924	0.9	0.88	1.34535e-48
ATF4	5.15113e-108	0.343883	0.95	0.929	9.39412e-104
NAA38	6.75153e-46	0.34382	0.492	0.383	1.23128e-41
COL16A1	4.98141e-43	0.343646	0.564	0.465	9.0846e-39
PCNA	4.48337e-50	0.343596	0.544	0.429	8.17633e-46
ATP5PO	4.62794e-51	0.34262	0.731	0.669	8.43998e-47
SMIM3	1.27448e-46	0.342338	0.344	0.224	2.32426e-42
PDCD4	1.26511e-58	0.341453	0.354	0.216	2.30717e-54
BLOC1S1	1.11364e-46	0.341055	0.421	0.297	2.03095e-42
KLF4	4.34098e-24	0.341015	0.487	0.419	7.91665e-20
COL4A2	8.80918e-41	0.340832	0.612	0.52	1.60653e-36
RPS15A	1.27627e-192	0.340499	0.99	0.983	2.32753e-188
GPX7	7.39201e-44	0.340386	0.393	0.274	1.34808e-39
RASSF1	5.20498e-36	0.340245	0.534	0.442	9.49233e-32
RPL35	1.85446e-198	0.340074	0.995	0.99	3.38199e-194
APRT	1.55691e-70	0.339411	0.856	0.792	2.83933e-66
RALGDS	1.21975e-61	0.338806	0.26	0.129	2.22446e-57
GSTM2	3.69859e-30	0.338015	0.597	0.522	6.74512e-26
IFI30	3.4299e-42	0.337303	0.487	0.372	6.25511e-38
RPL10	7.88533e-172	0.337142	0.989	0.981	1.43805e-167
ROR2	1.16918e-79	0.336856	0.234	0.09	2.13224e-75
RTN1	3.95499e-78	0.336481	0.273	0.123	7.21272e-74
LOC690276	1.26341e-99	0.335339	0.221	0.065	2.30409e-95
TNFRSF11A	5.86923e-67	0.334206	0.236	0.102	1.07037e-62
CX3CL1	1.22735e-51	0.33277	0.266	0.141	2.23832e-47
ANAPC13	6.21242e-49	0.332611	0.464	0.343	1.13296e-44
RGD1309748	2.15824e-43	0.332592	0.43	0.315	3.93598e-39
FKBP8	1.18273e-48	0.332559	0.525	0.411	2.15695e-44
MPZL2	3.70851e-61	0.332217	0.319	0.179	6.76321e-57
NDUFB10	2.93572e-36	0.331388	0.567	0.488	5.35386e-32
TSPO	4.84676e-37	0.331112	0.517	0.404	8.83904e-33
KMT2E	4.95939e-44	0.331033	0.49	0.377	9.04443e-40
LOC100360117	3.63894e-44	0.330283	0.58	0.482	6.63634e-40
SDC4	2.21293e-43	0.330001	0.823	0.783	4.03572e-39
SOCS3	6.63693e-36	0.329587	0.19	0.103	1.21038e-31
EIF4B	1.53719e-47	0.329567	0.714	0.639	2.80337e-43
ATP6	6.25389e-108	0.328675	0.976	0.975	1.14052e-103
SIK1	1.03488e-47	0.328556	0.416	0.288	1.88732e-43
GLG1	4.60655e-62	0.328524	0.362	0.217	8.40097e-58
RPL11	7.32595e-201	0.328309	0.992	0.991	1.33603e-196
COX3	3.95209e-114	0.327685	0.99	0.987	7.20742e-110
OAT	5.81481e-41	0.327032	0.512	0.415	1.06045e-36
NUDT14	1.05941e-71	0.326514	0.246	0.106	1.93205e-67
EDF1	3.14828e-59	0.326303	0.792	0.709	5.74152e-55
PBXIP1	1.09709e-53	0.325999	0.342	0.206	2.00077e-49
C1R	1.3662e-39	0.32572	0.446	0.335	2.49155e-35
ECE1	2.66029e-37	0.325613	0.556	0.466	4.85157e-33
NEXN	3.56731e-41	0.325609	0.356	0.239	6.5057e-37
RGD1564664	5.89793e-30	0.324538	0.425	0.308	1.07561e-25
CMTM5	4.49813e-83	0.324196	0.222	0.079	8.20323e-79
KDELR3	2.64971e-54	0.323865	0.295	0.166	4.83228e-50
HSPB1	1.99718e-26	0.323679	0.538	0.462	3.64226e-22
NDUFA6	5.03623e-39	0.322665	0.534	0.436	9.18457e-35
RBP1	2.71226e-42	0.322219	0.758	0.694	4.94635e-38
PLEKHA4	2.66184e-68	0.321043	0.246	0.11	4.8544e-64
MRPL33	8.85288e-48	0.32052	0.438	0.317	1.6145e-43
RERE	2.68112e-39	0.320016	0.4	0.289	4.88957e-35
TFAP2B	9.59712e-35	0.319387	0.364	0.262	1.75023e-30
ELF1	1.19737e-40	0.318762	0.403	0.288	2.18364e-36
EGR3	4.82669e-88	0.318567	0.195	0.056	8.80244e-84
CAPN6	1.83716e-31	0.318115	0.313	0.218	3.35042e-27
RGS2	1.68532e-36	0.318025	0.189	0.098	3.07351e-32
MAPK8IP1	4.31351e-64	0.318008	0.311	0.166	7.86654e-60
GRCC10	2.81493e-59	0.317837	0.314	0.176	5.13359e-55
TOMM7	1.95116e-63	0.317589	0.833	0.76	3.55833e-59
CPNE8	1.72757e-35	0.317425	0.275	0.176	3.15057e-31
NDUFB2	1.48823e-47	0.316164	0.69	0.611	2.71408e-43
VPS13C	8.34016e-54	0.315994	0.265	0.142	1.52099e-49
PFDN5	8.0645e-41	0.315771	0.64	0.546	1.47072e-36
GALNT18	8.9858e-48	0.315484	0.283	0.166	1.63874e-43
ITPR1	1.6352e-57	0.315367	0.295	0.162	2.98212e-53
DUSP14	2.39628e-43	0.315284	0.251	0.14	4.37009e-39
NSA2	1.39322e-39	0.315198	0.692	0.625	2.54082e-35
IGFBP4	4.63056e-23	0.315145	0.362	0.278	8.44476e-19
CELSR2	2.98236e-61	0.314772	0.271	0.137	5.43893e-57
AMOTL2	4.16835e-39	0.314318	0.359	0.246	7.60183e-35
RPL19	3.27343e-203	0.314304	0.997	0.995	5.96975e-199
LOC100362027	2.89452e-45	0.31401	0.682	0.597	5.27873e-41
TP63	4.33714e-57	0.313821	0.248	0.123	7.90964e-53
NDUFB9	2.47071e-43	0.3136	0.677	0.6	4.50584e-39
KANK1	2.20939e-34	0.313524	0.276	0.177	4.02927e-30
PJA1	2.6763e-25	0.313269	0.299	0.216	4.88077e-21
RPS19	4.90092e-50	0.313079	0.355	0.228	8.93781e-46
CLMN	8.41915e-97	0.312909	0.181	0.041	1.5354e-92
RBFOX2	1.34357e-38	0.312735	0.388	0.278	2.45027e-34
SIAH2	1.04853e-39	0.312606	0.404	0.293	1.91221e-35
GNAI2	4.16319e-63	0.312342	0.864	0.83	7.5924e-59
LGR6	1.11269e-71	0.311933	0.276	0.127	2.02922e-67
TMEM134	1.27347e-49	0.311811	0.37	0.245	2.32244e-45
PRDX2	2.90348e-50	0.31154	0.884	0.858	5.29508e-46
GHR	6.86e-42	0.311341	0.285	0.175	1.25106e-37
CLSTN1	1.66544e-44	0.31088	0.603	0.499	3.03727e-40
MDFIC	1.15536e-15	0.310281	0.482	0.442	2.10702e-11
PSENEN	1.7092e-54	0.310112	0.42	0.288	3.11707e-50
SPOP	2.23733e-49	0.309199	0.405	0.275	4.08023e-45
HAS2	2.71242e-29	0.308978	0.182	0.102	4.94664e-25
PARK7	1.1206e-33	0.30827	0.523	0.44	2.04364e-29
PLBD2	1.73294e-50	0.30818	0.364	0.233	3.16037e-46
CLK1	1.24626e-47	0.307844	0.441	0.317	2.27281e-43
ND4	4.45116e-59	0.307445	0.905	0.883	8.11758e-55
COMMD3	2.11606e-35	0.30724	0.39	0.29	3.85906e-31
TFAP2C	2.25991e-37	0.306427	0.805	0.768	4.1214e-33
IL6R	1.50264e-33	0.306082	0.404	0.301	2.74036e-29
HSPA2	2.1632e-34	0.305793	0.286	0.186	3.94502e-30
DDX5	4.13969e-71	0.304911	0.933	0.924	7.54956e-67
DDIT3	3.05199e-44	0.304824	0.374	0.25	5.56591e-40
MAP1LC3B	4.62421e-39	0.304282	0.621	0.534	8.43317e-35
HK2	2.07758e-15	0.303959	0.458	0.406	3.78888e-11
STAT3	1.86922e-39	0.303798	0.853	0.835	3.4089e-35
EEF2K	5.20142e-57	0.303416	0.25	0.124	9.48583e-53
SOX9	3.65636e-26	0.303367	0.46	0.372	6.66811e-22
SERPINB6A	2.69234e-44	0.302853	0.645	0.546	4.91003e-40
TCF7L2	1.09812e-46	0.301937	0.32	0.2	2.00265e-42
RPL21.3	2.79143e-81	0.301315	0.932	0.909	5.09073e-77
RHBDL3	1.89024e-75	0.301156	0.179	0.055	3.44723e-71
SYTL1	1.35096e-68	0.301131	0.228	0.094	2.46375e-64
AABR07006724.1	4.52697e-52	0.300763	0.323	0.194	8.25583e-48
MPC2	2.39498e-44	0.300705	0.431	0.312	4.36773e-40
LY6E	1.92287e-37	0.299456	0.457	0.351	3.50675e-33
MARCKSL1	1.78705e-44	0.298534	0.745	0.656	3.25904e-40
PARP9	8.17208e-42	0.298407	0.297	0.185	1.49034e-37
IRF2BP2	4.01503e-33	0.298102	0.329	0.232	7.3222e-29
LYSMD3	4.07722e-48	0.297865	0.369	0.242	7.43563e-44
SUCLG2	3.78543e-49	0.297694	0.386	0.26	6.9035e-45
PGLS	5.67929e-34	0.297608	0.495	0.406	1.03573e-29
VKORC1	1.66526e-43	0.297165	0.452	0.336	3.03694e-39
SNTB1	5.61479e-45	0.294997	0.322	0.202	1.02397e-40
RPS8	1.23301e-199	0.294289	0.999	0.999	2.24863e-195
BCL3	1.92234e-55	0.294268	0.225	0.104	3.50577e-51
SPTBN1	4.64404e-33	0.293572	0.51	0.415	8.46934e-29
F11R	7.19299e-34	0.293389	0.651	0.577	1.31179e-29
COX6B2	1.20246e-30	0.293224	0.292	0.198	2.19292e-26
LOC259244	1.28827e-12	0.293191	0.129	0.084	2.34941e-08
INTS6	6.23346e-45	0.292707	0.299	0.184	1.1368e-40
COQ10B	1.16847e-20	0.292568	0.616	0.574	2.13093e-16
LAMTOR4	1.36846e-40	0.291309	0.348	0.236	2.49565e-36
ADAMTS9	6.17412e-49	0.290837	0.294	0.171	1.12597e-44
XRCC1	1.55039e-69	0.290829	0.248	0.111	2.82745e-65
CKB	1.93994e-27	0.290723	0.83	0.799	3.53787e-23
PCBP2	6.22627e-37	0.289426	0.559	0.469	1.13548e-32
NOP53	6.19992e-28	0.289029	0.491	0.411	1.13068e-23
HADH	6.05286e-59	0.287539	0.289	0.156	1.10386e-54
MXD4	3.44063e-33	0.287502	0.383	0.286	6.27468e-29
EXT2	9.62191e-49	0.286828	0.302	0.18	1.75475e-44
GOLPH3	9.21148e-27	0.286727	0.548	0.483	1.6799e-22
FBXO32	6.70991e-24	0.286279	0.475	0.375	1.22369e-19
EID1	8.98615e-28	0.286218	0.606	0.549	1.6388e-23
LAMB2	1.46586e-33	0.285844	0.301	0.204	2.67329e-29
TAP1	1.41414e-22	0.28544	0.504	0.432	2.57896e-18
QARS	1.95938e-33	0.285008	0.433	0.335	3.57332e-29
RPS25	4.76254e-57	0.284656	0.897	0.87	8.68545e-53
GASK1B	3.41167e-83	0.28457	0.168	0.042	6.22187e-79
LIMS2	1.10415e-73	0.284138	0.136	0.029	2.01365e-69
CACNB3	2.32136e-50	0.283712	0.237	0.122	4.23346e-46
RIDA	8.9747e-46	0.283605	0.348	0.228	1.63672e-41
CHMP2A	9.24186e-37	0.283598	0.405	0.296	1.68544e-32
MGST2	2.36657e-39	0.282741	0.356	0.239	4.31591e-35
RASSF3	5.82067e-57	0.282689	0.221	0.102	1.06152e-52
NRADD	1.00661e-46	0.281308	0.296	0.176	1.83576e-42
HTATSF1	2.56518e-36	0.280563	0.422	0.316	4.67813e-32
CATSPERZ	3.7607e-44	0.279255	0.272	0.158	6.8584e-40
TMEM50A	1.51265e-31	0.279186	0.516	0.424	2.75862e-27
SLC25A4	2.96257e-35	0.278935	0.637	0.565	5.40283e-31
COL4A5	1.41165e-29	0.278869	0.484	0.397	2.57442e-25
VSIR	1.03299e-80	0.278817	0.131	0.023	1.88386e-76
MYLIP	2.93551e-39	0.278678	0.257	0.152	5.35348e-35
MUSTN1	8.90285e-50	0.27773	0.209	0.098	1.62361e-45
TRIM25	7.46553e-25	0.277706	0.396	0.314	1.36149e-20
PIGP	7.22326e-47	0.277225	0.238	0.126	1.31731e-42
CYB5R3	1.92933e-31	0.276555	0.358	0.259	3.51852e-27
RPL13	1.41376e-131	0.276308	0.997	0.995	2.57828e-127
RGD1306063	4.70366e-69	0.276107	0.204	0.077	8.57806e-65
RPS7	1.6982e-161	0.275259	0.997	0.995	3.097e-157
DAAM1	1.13787e-27	0.275246	0.413	0.325	2.07513e-23
SLC30A1	1.98341e-31	0.274406	0.273	0.179	3.61714e-27
RSRP1	4.04977e-36	0.273132	0.773	0.721	7.38557e-32
FGF1	1.17164e-43	0.27297	0.268	0.153	2.13672e-39
AGPAT4	2.42101e-46	0.272652	0.242	0.131	4.4152e-42
BCKDK	5.74613e-42	0.27251	0.252	0.145	1.04792e-37
RABAC1	1.09702e-37	0.272259	0.763	0.693	2.00063e-33
RPS16	1.08233e-137	0.27218	0.997	0.996	1.97384e-133
SMARCC2	1.18418e-39	0.272039	0.317	0.205	2.15959e-35
PELI1	8.2045e-34	0.271823	0.475	0.375	1.49625e-29
IGBP1	2.98969e-36	0.271079	0.292	0.191	5.4523e-32
EIF3F	1.41751e-53	0.270988	0.903	0.865	2.58511e-49
DPP7	2.11232e-39	0.270747	0.341	0.23	3.85224e-35
DDRGK1	3.93066e-30	0.27042	0.304	0.213	7.16835e-26
HAP1	2.97902e-60	0.270417	0.21	0.089	5.43284e-56
LOC100911847	1.6611e-106	0.2702	0.991	0.985	3.02936e-102
CALM2	2.01461e-50	0.270056	0.892	0.87	3.67404e-46
ZC3H12A	2.16869e-14	0.269869	0.381	0.323	3.95504e-10
HINT2	9.26136e-46	0.269536	0.313	0.192	1.68899e-41
PGF	1.61796e-51	0.269268	0.153	0.055	2.95068e-47
OTOS	2.00278e-22	0.268888	0.317	0.237	3.65247e-18
VCAN	1.75711e-16	0.268395	0.383	0.33	3.20445e-12
RCN3	1.3064e-33	0.267985	0.422	0.324	2.38248e-29
SUCLG1	4.37685e-32	0.267764	0.384	0.288	7.98206e-28
ZFP36L1	2.88071e-24	0.26765	0.953	0.959	5.25355e-20
TTC3	8.15248e-30	0.267358	0.426	0.336	1.48677e-25
LEPROT	7.19856e-55	0.267043	0.269	0.141	1.3128e-50
WNT11	4.2129e-26	0.26636	0.222	0.143	7.68306e-22
ECI1	7.36978e-41	0.266233	0.273	0.165	1.34403e-36
GM2A	3.00458e-40	0.266157	0.292	0.182	5.47945e-36
ALAD	2.79201e-69	0.266057	0.197	0.073	5.09179e-65
CCND1	1.043e-23	0.265759	0.322	0.239	1.90211e-19
ZBTB20	1.08349e-31	0.265688	0.388	0.29	1.97596e-27
BNIP3L	3.64425e-33	0.265648	0.558	0.466	6.64601e-29
SNRPE	9.8402e-38	0.265626	0.848	0.814	1.79456e-33
HDAC1	3.08931e-30	0.265339	0.459	0.369	5.63398e-26
MFAP2	3.24758e-29	0.264833	0.147	0.074	5.92262e-25
CISH	1.85244e-21	0.264783	0.385	0.306	3.3783e-17
ATP5MF	9.34486e-30	0.264765	0.719	0.684	1.70422e-25
RPLP0	4.61761e-128	0.264657	0.999	0.997	8.42114e-124
KRT23	7.83941e-31	0.264479	0.345	0.24	1.42967e-26
RPS9L1	3.21879e-126	0.263957	0.994	0.991	5.87011e-122
UQCR11	4.72298e-33	0.263809	0.712	0.656	8.61329e-29
RAB13	4.47481e-46	0.2631	0.296	0.175	8.1607e-42
MSRB3	4.44989e-29	0.26248	0.499	0.408	8.11527e-25
2022-03-02	1.543e-67	0.262257	0.21	0.082	2.81397e-63
SLC25A11	2.48614e-49	0.262249	0.247	0.13	4.53397e-45
PCDHGC3	6.11261e-39	0.261586	0.338	0.226	1.11476e-34
FUCA1	5.96761e-33	0.261487	0.435	0.335	1.08831e-28
SRF	4.46326e-26	0.261468	0.39	0.302	8.13964e-22
SSPN	1.9598e-68	0.261065	0.16	0.047	3.57409e-64
ELL	3.95134e-35	0.260781	0.32	0.216	7.20606e-31
LOC498555	6.41009e-27	0.260663	0.75	0.707	1.16901e-22
COL9A2	7.41273e-28	0.25999	0.593	0.527	1.35186e-23
APP	4.86029e-56	0.259702	0.91	0.89	8.86372e-52
DGKZ	1.32135e-40	0.259456	0.257	0.152	2.40974e-36
MYCBP2	2.56969e-24	0.259005	0.414	0.336	4.68634e-20
ABCA2	7.76375e-40	0.258754	0.246	0.142	1.41588e-35
RPS23	3.17592e-139	0.258551	0.997	0.992	5.79193e-135
PVR	9.93713e-21	0.257931	0.534	0.472	1.81223e-16
TMEM256	2.14039e-32	0.256958	0.403	0.302	3.90344e-28
PCM1	1.10061e-24	0.256605	0.379	0.294	2.00719e-20
RP9	1.81552e-27	0.256591	0.156	0.084	3.31096e-23
MAFF	7.75393e-18	0.256139	0.623	0.572	1.41408e-13
CD81	7.84321e-30	0.255312	0.853	0.83	1.43037e-25
NPEPL1	2.41099e-71	0.254699	0.177	0.056	4.39692e-67
REM2	1.47985e-45	0.254278	0.158	0.064	2.6988e-41
LOC108349682	2.49684e-38	0.25427	0.355	0.244	4.55348e-34
RPS18L1	4.92524e-29	0.253472	0.386	0.291	8.98216e-25
TAF4B	2.2641e-33	0.253276	0.248	0.153	4.12904e-29
RPL13A	8.57567e-20	0.252976	0.584	0.535	1.56395e-15
ZBED3	6.81933e-24	0.252939	0.342	0.261	1.24364e-19
PCYOX1	3.91627e-41	0.252916	0.287	0.177	7.1421e-37
NDUFA2	4.87788e-25	0.252696	0.524	0.459	8.8958e-21
CTSZ	2.42068e-49	0.251473	0.245	0.129	4.41459e-45
RPL14	2.18923e-120	0.251325	0.995	0.989	3.99249e-116
PARVA	5.60503e-33	0.250853	0.417	0.313	1.02219e-28
PRKCSH	6.88841e-29	0.250641	0.517	0.432	1.25624e-24
MXI1	9.21559e-58	0.250478	0.178	0.068	1.68065e-53
SLC25A20	7.98185e-32	0.250129	0.266	0.172	1.45565e-27
RSRC2	1.13318e-26	-0.250102	0.477	0.574	2.06658e-22
NOC3L	1.9674e-47	-0.250248	0.186	0.314	3.58794e-43
SF3B2	2.7343e-31	-0.250429	0.48	0.589	4.98655e-27
TPRN	2.3535e-81	-0.25082	0.072	0.206	4.29208e-77
TAPBP	1.31345e-38	-0.250934	0.263	0.385	2.39534e-34
AFG3L2	3.02516e-42	-0.250975	0.264	0.395	5.51699e-38
CFAP20	1.39202e-35	-0.251018	0.321	0.442	2.53863e-31
PSMA1	1.97919e-35	-0.251534	0.618	0.715	3.60944e-31
VANGL1	2.52117e-57	-0.252225	0.122	0.247	4.59786e-53
BAX	1.1955e-36	-0.252356	0.306	0.425	2.18023e-32
PFKP	3.99921e-30	-0.252898	0.504	0.61	7.29336e-26
PSMB6	2.75256e-34	-0.253095	0.555	0.662	5.01984e-30
MAX	2.26285e-35	-0.25322	0.53	0.636	4.12676e-31
NUP93	2.46362e-71	-0.253222	0.112	0.252	4.49291e-67
RHEB	2.12407e-40	-0.253237	0.752	0.813	3.87367e-36
UBAP2L	1.48729e-32	-0.253749	0.449	0.568	2.71236e-28
GTF2H1	1.54205e-34	-0.253969	0.356	0.477	2.81224e-30
DLST	1.78056e-39	-0.254067	0.205	0.321	3.24721e-35
2022-09-07	2.29659e-33	-0.254178	0.556	0.655	4.18829e-29
SLC25A46	2.55585e-65	-0.254401	0.101	0.231	4.6611e-61
CUL2	3.13056e-62	-0.254578	0.146	0.284	5.70921e-58
NUMBL	1.17071e-42	-0.255212	0.209	0.334	2.13502e-38
NUS1	2.12575e-40	-0.255243	0.26	0.385	3.87674e-36
ZCRB1	1.1397e-39	-0.255556	0.339	0.466	2.07848e-35
EIF5B	4.46543e-38	-0.255566	0.365	0.491	8.1436e-34
LOXL4	1.22744e-52	-0.255626	0.093	0.201	2.23848e-48
TBRG1	2.49899e-59	-0.255801	0.165	0.305	4.5574e-55
SAC3D1	4.02413e-73	-0.2562	0.088	0.221	7.33881e-69
TDG	2.66642e-44	-0.256375	0.23	0.359	4.86274e-40
SNRPA	7.358e-52	-0.256392	0.139	0.26	1.34188e-47
LOC100910207	3.04919e-56	-0.256412	0.205	0.35	5.56081e-52
TMA16	3.42295e-97	-0.256643	0.054	0.193	6.24243e-93
POLR2D	3.03206e-35	-0.256662	0.393	0.52	5.52957e-31
CEBPG	1.41399e-44	-0.257204	0.334	0.476	2.57869e-40
HSF1	1.12789e-50	-0.257669	0.228	0.366	2.05694e-46
SLC25A32	3.60574e-73	-0.257672	0.081	0.21	6.57579e-69
CAPZA2	2.04999e-41	-0.257686	0.547	0.655	3.73856e-37
CHPF2	5.03315e-112	-0.257887	0.043	0.188	9.17896e-108
SELENOI	9.35546e-77	-0.258067	0.08	0.212	1.70615e-72
ZFP91	1.57629e-36	-0.258146	0.615	0.701	2.87468e-32
LOC108348112	4.59621e-28	-0.25815	0.652	0.736	8.38211e-24
RPL22L1	1.07758e-32	-0.258221	0.7	0.764	1.96518e-28
SNU13	3.6841e-43	-0.258244	0.258	0.387	6.7187e-39
COMMD6	6.22084e-54	-0.258275	0.177	0.312	1.1345e-49
METAP1	1.34894e-44	-0.258505	0.312	0.452	2.46005e-40
IER5	1.76256e-37	-0.259013	0.544	0.665	3.21437e-33
LAMTOR1	5.89869e-41	-0.259018	0.29	0.414	1.07574e-36
NFX1	9.84891e-51	-0.259493	0.205	0.339	1.79615e-46
ASNS	5.76266e-47	-0.259718	0.148	0.265	1.05094e-42
VDAC1	6.7409e-40	-0.26009	0.62	0.717	1.22934e-35
PRPF40A	3.65384e-35	-0.260115	0.488	0.597	6.66351e-31
IFNGR2	5.61295e-43	-0.260841	0.273	0.405	1.02363e-38
CBR3	1.07116e-22	-0.260847	0.095	0.159	1.95348e-18
SWI5	3.40164e-38	-0.260895	0.776	0.83	6.20356e-34
FGFR1OP2	3.11824e-40	-0.261043	0.388	0.518	5.68674e-36
SDAD1	1.76916e-73	-0.261975	0.127	0.273	3.22642e-69
AGO2	3.61656e-45	-0.262187	0.222	0.352	6.59553e-41
BFAR	1.797e-59	-0.262412	0.154	0.293	3.27718e-55
RBM10	1.32e-33	-0.262428	0.298	0.411	2.40729e-29
GSTO1	2.57543e-44	-0.262519	0.168	0.285	4.6968e-40
ACTR1A	3.61053e-51	-0.262535	0.269	0.419	6.58452e-47
TSEN54	4.5038e-81	-0.262652	0.085	0.225	8.21358e-77
PAK6	9.80005e-68	-0.262988	0.116	0.253	1.78724e-63
PAICS	3.1919e-39	-0.263156	0.352	0.479	5.82107e-35
TNFAIP2	5.72467e-73	-0.263427	0.016	0.1	1.04401e-68
TES	6.14656e-43	-0.263717	0.849	0.891	1.12095e-38
ZNRD1	1.47747e-43	-0.264091	0.337	0.473	2.69446e-39
FAM98A	1.24642e-55	-0.264568	0.189	0.33	2.2731e-51
LTBP1	2.74418e-41	-0.264717	0.22	0.342	5.00457e-37
UBE3A	1.11113e-43	-0.265212	0.357	0.491	2.02636e-39
BNIP2	8.54959e-38	-0.265288	0.36	0.485	1.55919e-33
ELAVL1	8.62442e-42	-0.265431	0.497	0.617	1.57283e-37
RCL1	6.79755e-46	-0.265465	0.325	0.468	1.23967e-41
RPF2	1.24589e-89	-0.265486	0.105	0.262	2.27213e-85
CLUH	1.00357e-50	-0.265597	0.185	0.316	1.83021e-46
THAP12	1.42395e-50	-0.265839	0.206	0.34	2.59685e-46
HMOX2	1.49365e-42	-0.265959	0.246	0.375	2.72398e-38
RGD1305350	1.23918e-59	-0.266323	0.169	0.311	2.25989e-55
TCEA1	6.87083e-40	-0.266636	0.66	0.745	1.25303e-35
PROSER2	5.47414e-84	-0.267004	0.054	0.18	9.98319e-80
PTGES	1.13225e-09	-0.267197	0.137	0.18	2.06488e-05
CISD2	3.45958e-43	-0.26737	0.479	0.614	6.30924e-39
FAM32A	2.01325e-35	-0.267525	0.341	0.458	3.67156e-31
IRF2BP1	3.77838e-64	-0.267596	0.138	0.278	6.89063e-60
FIP1L1	4.4449e-41	-0.267773	0.291	0.418	8.10617e-37
RGD1562136	1.34227e-53	-0.267935	0.161	0.293	2.4479e-49
ARMC7	4.02812e-93	-0.268157	0.06	0.199	7.34609e-89
FERMT2	4.53023e-19	-0.268255	0.767	0.803	8.26179e-15
TMED10	1.34163e-36	-0.268369	0.62	0.716	2.44673e-32
LSM12	4.08716e-38	-0.268437	0.476	0.599	7.45375e-34
MRPL38	1.3582e-103	-0.268749	0.082	0.245	2.47696e-99
PPP1CA	2.00373e-35	-0.269302	0.509	0.627	3.6542e-31
ALYREF	1.64165e-36	-0.269667	0.656	0.747	2.99387e-32
ARPC4	5.63809e-45	-0.269845	0.558	0.675	1.02822e-40
SRSF4	4.32543e-46	-0.270112	0.294	0.433	7.88828e-42
EXOSC3	9.36919e-86	-0.270188	0.094	0.244	1.70866e-81
DHX29	1.00428e-69	-0.270245	0.105	0.239	1.83151e-65
ZFP598	4.85784e-51	-0.270659	0.252	0.391	8.85924e-47
MEMO1	9.94779e-60	-0.271017	0.203	0.351	1.81418e-55
KCTD9	5.5216e-92	-0.271506	0.081	0.23	1.00697e-87
MRPL22	2.77224e-75	-0.271573	0.149	0.306	5.05573e-71
NPLOC4	8.52795e-56	-0.271851	0.213	0.357	1.55524e-51
MID1IP1	2.85861e-51	-0.271854	0.164	0.294	5.21325e-47
BMS1	1.30893e-62	-0.271946	0.14	0.278	2.3871e-58
FARSB	6.39094e-65	-0.272145	0.122	0.256	1.16552e-60
SYPL1	1.53202e-43	-0.272182	0.361	0.497	2.79394e-39
SRSF10	4.7193e-40	-0.272303	0.519	0.636	8.60659e-36
UGT1A1	2.97601e-35	-0.272717	0.573	0.666	5.42734e-31
LOC500956	3.43921e-49	-0.272883	0.19	0.32	6.27208e-45
GEMIN5	1.43335e-66	-0.272977	0.108	0.239	2.61399e-62
PFDN6	1.5056e-42	-0.27328	0.284	0.414	2.74576e-38
TSC22D1	2.6734e-16	-0.27344	0.751	0.785	4.87548e-12
CUL5	1.02782e-55	-0.273448	0.295	0.446	1.87444e-51
CLTC	4.81353e-36	-0.27371	0.561	0.677	8.77843e-32
SNX18	4.75605e-39	-0.274141	0.506	0.642	8.6736e-35
SNRPA1	2.5818e-45	-0.27427	0.285	0.423	4.70843e-41
SART1	1.20027e-46	-0.274397	0.223	0.354	2.18893e-42
MBD3	1.65559e-39	-0.274507	0.445	0.568	3.0193e-35
ACBD3	4.81888e-39	-0.274763	0.377	0.504	8.78819e-35
ASS1	1.66657e-69	-0.27482	0.021	0.108	3.03932e-65
AABR07047789.1	5.3288e-51	-0.27531	0.229	0.369	9.71814e-47
STRAP	3.47306e-45	-0.275574	0.443	0.576	6.33382e-41
EIF4A3	7.67495e-38	-0.275843	0.558	0.674	1.39968e-33
CMAS	9.83697e-83	-0.276169	0.087	0.229	1.79397e-78
BAIAP2	1.08283e-36	-0.277009	0.318	0.443	1.97475e-32
LSM3	7.73835e-54	-0.277258	0.22	0.364	1.41124e-49
CNIH4	1.53878e-37	-0.277587	0.373	0.493	2.80628e-33
SRRM1	2.29364e-37	-0.277966	0.562	0.667	4.18291e-33
PSAT1	2.28257e-39	-0.278032	0.245	0.369	4.16271e-35
AABR07058884.2	2.44221e-41	-0.27812	0.313	0.446	4.45385e-37
FAF2	5.16301e-50	-0.278438	0.253	0.394	9.41577e-46
AABR07042903.1	8.29968e-81	-0.278824	0.162	0.343	1.51361e-76
AEN	5.97691e-93	-0.278964	0.067	0.21	1.09001e-88
UBE2I	2.26299e-37	-0.279535	0.589	0.683	4.12702e-33
RPF1	2.75847e-64	-0.279545	0.132	0.271	5.03062e-60
SCHIP1	6.62406e-59	-0.279695	0.145	0.279	1.20803e-54
ACADL	6.12971e-33	-0.280101	0.534	0.633	1.11788e-28
RAE1	1.09192e-75	-0.280366	0.135	0.286	1.99134e-71
NOL10	6.17853e-63	-0.280545	0.128	0.262	1.12678e-58
AABR07005618.1	2.70395e-72	-0.280614	0.118	0.261	4.93119e-68
TIAL1	3.11378e-51	-0.280765	0.254	0.395	5.6786e-47
GLRX2	1.62944e-49	-0.281076	0.221	0.353	2.97161e-45
RASSF7	3.96767e-89	-0.281268	0.065	0.203	7.23584e-85
API5	6.16043e-42	-0.281569	0.412	0.54	1.12348e-37
HGH1	2.65072e-90	-0.281842	0.102	0.258	4.83412e-86
TNFAIP1	2.2862e-67	-0.282153	0.191	0.348	4.16934e-63
CHMP6	2.81855e-71	-0.2822	0.123	0.268	5.14019e-67
RGD1597339	7.53701e-83	-0.282471	0.123	0.281	1.37452e-78
EFL1	1.29114e-74	-0.282516	0.092	0.227	2.35465e-70
PSMB3	1.30597e-41	-0.282825	0.587	0.692	2.3817e-37
UCHL5	3.5854e-78	-0.283026	0.111	0.258	6.53869e-74
MAP4	3.3425e-39	-0.283061	0.482	0.607	6.09572e-35
BDP1	1.4836e-35	-0.283064	0.407	0.528	2.70565e-31
APPL1	2.67131e-52	-0.283485	0.262	0.407	4.87167e-48
HEATR1	3.0244e-81	-0.2838	0.11	0.26	5.5156e-77
GRB2	2.38292e-41	-0.283823	0.571	0.686	4.34573e-37
TMX1	4.81004e-56	-0.284136	0.199	0.34	8.77207e-52
NOL9	2.96032e-71	-0.284253	0.141	0.292	5.39873e-67
CLTB	1.31617e-44	-0.284718	0.751	0.823	2.40029e-40
RIOK1	7.18316e-48	-0.284839	0.263	0.402	1.30999e-43
MTDH	3.02232e-44	-0.284893	0.562	0.675	5.5118e-40
RNMT	5.65996e-73	-0.284909	0.135	0.283	1.03221e-68
ADSS	4.66619e-38	-0.285062	0.478	0.602	8.50973e-34
RBM8A	2.98695e-45	-0.285142	0.7	0.778	5.4473e-41
VDAC2	1.04257e-55	-0.2853	0.76	0.821	1.90134e-51
USP16	5.02073e-44	-0.285354	0.368	0.504	9.1563e-40
NUDT19	4.48975e-50	-0.285398	0.316	0.46	8.18795e-46
SMIM7	2.54838e-60	-0.285568	0.257	0.411	4.64748e-56
PTPN1	2.28684e-40	-0.285893	0.611	0.715	4.17052e-36
YTHDF2	9.46133e-45	-0.286265	0.409	0.543	1.72546e-40
COPS5	2.08399e-54	-0.286515	0.291	0.441	3.80057e-50
MAPK6	9.97477e-65	-0.286616	0.206	0.362	1.8191e-60
PREP	3.08128e-77	-0.286778	0.144	0.299	5.61934e-73
ILF2	1.8107e-42	-0.287044	0.411	0.535	3.30218e-38
PRPF19	8.27515e-51	-0.287074	0.335	0.481	1.50914e-46
CWC15	5.36484e-48	-0.287248	0.301	0.443	9.78385e-44
LIN37	1.27018e-82	-0.287326	0.11	0.261	2.31643e-78
RASA2	1.4633e-55	-0.287648	0.163	0.296	2.66861e-51
TSFM	1.0164e-72	-0.287761	0.159	0.315	1.85361e-68
XRN2	2.45623e-42	-0.288356	0.453	0.579	4.47943e-38
DDX54	3.44761e-74	-0.28868	0.176	0.338	6.28741e-70
POLR2K	9.44056e-48	-0.288774	0.309	0.45	1.72167e-43
BAG1	3.59236e-46	-0.28889	0.395	0.529	6.55138e-42
ZFP771	1.68632e-51	-0.289254	0.294	0.441	3.07533e-47
CLPP	2.66931e-64	-0.289304	0.188	0.34	4.86802e-60
THAP4	9.94875e-72	-0.289339	0.189	0.353	1.81435e-67
TRIR	1.67466e-50	-0.289453	0.648	0.752	3.05408e-46
BLCAP	3.06739e-55	-0.289472	0.295	0.449	5.594e-51
VASP	1.44947e-35	-0.289532	0.521	0.62	2.6434e-31
MDH2	4.42091e-44	-0.290997	0.646	0.749	8.06242e-40
LAP3	2.49545e-48	-0.291181	0.253	0.39	4.55095e-44
UCHL1	1.13031e-54	-0.291531	0.104	0.218	2.06135e-50
RALA	3.44414e-35	-0.292022	0.382	0.494	6.28109e-31
VTA1	1.79955e-59	-0.292467	0.22	0.37	3.28184e-55
ROCK2	2.25872e-43	-0.292638	0.453	0.579	4.11923e-39
UBQLN1	3.57761e-41	-0.293517	0.425	0.551	6.52449e-37
HNRNPD	6.96741e-41	-0.293668	0.581	0.681	1.27065e-36
SFR1	3.1528e-41	-0.29387	0.684	0.767	5.74976e-37
GRWD1	3.26522e-87	-0.294274	0.111	0.27	5.95479e-83
TP53	5.69965e-40	-0.294337	0.642	0.73	1.03945e-35
SMU1	1.39207e-52	-0.294835	0.307	0.459	2.53872e-48
TRAPPC6B	5.86999e-65	-0.294949	0.175	0.325	1.07051e-60
MGAT1	1.37325e-65	-0.295309	0.18	0.334	2.5044e-61
AGFG1	2.82185e-55	-0.295403	0.336	0.486	5.1462e-51
TRA2B	1.27311e-45	-0.295411	0.681	0.764	2.32177e-41
KIF5B	4.18415e-41	-0.295636	0.571	0.677	7.63063e-37
SRSF9	8.7842e-53	-0.295869	0.283	0.426	1.60197e-48
CARD10	8.18854e-62	-0.29606	0.233	0.395	1.49334e-57
POLR2G	2.26814e-53	-0.296429	0.306	0.456	4.13641e-49
HYPK	3.7504e-41	-0.296473	0.518	0.637	6.8396e-37
KRR1	6.12654e-91	-0.296752	0.093	0.246	1.1173e-86
MAPK1IP1L	1.39485e-36	-0.296765	0.434	0.546	2.5438e-32
TRAF2	8.127e-71	-0.296812	0.141	0.289	1.48212e-66
B3GAT3	2.56368e-77	-0.296878	0.161	0.324	4.67538e-73
TOR1A	1.70072e-77	-0.29719	0.144	0.3	3.1016e-73
PLS3	1.74237e-41	-0.297347	0.387	0.513	3.17756e-37
PTPN11	2.77812e-46	-0.297406	0.388	0.526	5.06645e-42
DYNC1I2	1.44987e-47	-0.297411	0.429	0.573	2.64413e-43
PSMB2	7.52324e-56	-0.297601	0.754	0.826	1.37201e-51
TMEM199	1.15949e-60	-0.298305	0.178	0.321	2.11457e-56
DKC1	1.53367e-47	-0.298493	0.416	0.555	2.79696e-43
UBQLN4	1.55879e-64	-0.298698	0.206	0.358	2.84277e-60
CYCS	7.83414e-49	-0.299135	0.62	0.731	1.42871e-44
CSNK2B	2.5072e-54	-0.299458	0.722	0.808	4.57238e-50
MRPL50	1.59102e-98	-0.29947	0.1	0.266	2.90155e-94
FAM76B	3.93948e-75	-0.299996	0.198	0.366	7.18443e-71
SPSB3	2.22918e-70	-0.30002	0.148	0.298	4.06536e-66
NOL11	3.28334e-77	-0.300625	0.13	0.282	5.98783e-73
LUC7L	2.50857e-46	-0.300947	0.336	0.473	4.57489e-42
FDPS	7.2723e-51	-0.301268	0.351	0.499	1.32625e-46
SSU72	4.38786e-50	-0.301732	0.401	0.544	8.00214e-46
SAE1	9.11436e-63	-0.301952	0.237	0.393	1.66219e-58
KDELR2	3.34489e-46	-0.301984	0.498	0.626	6.10008e-42
PSPH	6.96517e-54	-0.302183	0.203	0.342	1.27024e-49
UBA2	1.50047e-57	-0.302211	0.245	0.391	2.7364e-53
CAMLG	7.07936e-82	-0.302283	0.139	0.3	1.29106e-77
TMED5	1.79174e-44	-0.302847	0.437	0.573	3.26759e-40
DNTTIP2	1.01302e-51	-0.303416	0.344	0.492	1.84744e-47
CHMP2B	1.52466e-43	-0.303724	0.384	0.511	2.78053e-39
TCOF1	5.87181e-78	-0.303801	0.144	0.3	1.07084e-73
IFI27L2B	8.63795e-26	-0.304188	0.315	0.414	1.5753e-21
SLC25A5	5.99584e-59	-0.304999	0.876	0.908	1.09346e-54
MCRIP1	1.22568e-62	-0.30504	0.162	0.306	2.23527e-58
RNF149	4.39538e-34	-0.305084	0.438	0.546	8.01586e-30
SPCS3	1.59953e-57	-0.305327	0.198	0.341	2.91706e-53
PSMC1	5.00326e-48	-0.30565	0.312	0.451	9.12445e-44
CYC1	2.41031e-49	-0.305724	0.472	0.612	4.39568e-45
NIPAL4	1.69426e-69	-0.305752	0.12	0.259	3.08982e-65
UTP23	4.85868e-99	-0.305956	0.108	0.278	8.86077e-95
FRK	6.38882e-81	-0.306589	0.062	0.189	1.16513e-76
ZPR1	1.31185e-56	-0.306631	0.208	0.349	2.39242e-52
ITGA2	4.80711e-72	-0.306646	0.094	0.227	8.76672e-68
PDCD2	6.93124e-71	-0.306893	0.192	0.353	1.26405e-66
TFAM	1.56464e-62	-0.307005	0.184	0.331	2.85343e-58
DNAJC21	4.84432e-47	-0.307273	0.332	0.472	8.83458e-43
FKBP3	4.82694e-43	-0.30759	0.402	0.537	8.8029e-39
SCAF11	2.94418e-58	-0.307731	0.301	0.453	5.3693e-54
DIS3	1.50386e-65	-0.308037	0.153	0.296	2.74259e-61
PGP	9.59529e-65	-0.308361	0.177	0.324	1.74989e-60
CHORDC1	4.54552e-64	-0.308932	0.279	0.443	8.28967e-60
YWHAE	5.39369e-60	-0.309034	0.767	0.831	9.83647e-56
LOC298795	7.00213e-46	-0.309206	0.541	0.677	1.27698e-41
CCAR1	6.85871e-48	-0.309745	0.38	0.513	1.25082e-43
EFR3A	3.13927e-45	-0.310011	0.397	0.527	5.72509e-41
BACH1	6.65477e-47	-0.310169	0.253	0.385	1.21363e-42
GRPEL2	1.77984e-80	-0.311047	0.087	0.226	3.2459e-76
SRPRA	4.04876e-52	-0.311451	0.462	0.596	7.38372e-48
EIF3J	5.41399e-49	-0.311567	0.703	0.783	9.87349e-45
GORASP2	2.80732e-74	-0.31159	0.214	0.383	5.1197e-70
IL17RA	1.89789e-70	-0.31173	0.228	0.396	3.46119e-66
USP15	3.30999e-67	-0.311966	0.257	0.423	6.03642e-63
CD63	1.18314e-97	-0.312052	0.948	0.954	2.1577e-93
PDCD10	4.93451e-50	-0.312218	0.55	0.665	8.99906e-46
MCUB	4.77369e-91	-0.312513	0.063	0.2	8.70578e-87
RGD1311703	3.90064e-55	-0.312695	0.369	0.52	7.1136e-51
SLC7A5	2.28693e-45	-0.313064	0.41	0.553	4.17068e-41
EIF4A1	2.52417e-100	-0.313415	0.942	0.961	4.60333e-96
TMOD3	3.3656e-78	-0.313685	0.144	0.301	6.13784e-74
GPNMB	4.49311e-22	-0.313912	0.324	0.417	8.19409e-18
NAA25	8.11378e-68	-0.315376	0.262	0.43	1.47971e-63
CTCF	3.02372e-55	-0.315474	0.317	0.465	5.51436e-51
FLNB	6.09966e-27	-0.315696	0.447	0.533	1.11239e-22
FNTA	3.82856e-51	-0.315704	0.341	0.48	6.98214e-47
FASN	2.11855e-62	-0.315893	0.189	0.336	3.86359e-58
RRAGC	2.22906e-51	-0.315897	0.356	0.504	4.06513e-47
ATP5MC3	5.98964e-90	-0.316036	0.92	0.943	1.09233e-85
BOP1	3.22698e-81	-0.31618	0.122	0.274	5.88504e-77
SLC35B2	1.27739e-75	-0.316369	0.189	0.356	2.32958e-71
UXS1	1.14096e-81	-0.316542	0.107	0.255	2.08077e-77
ZWINT	1.2783e-39	-0.316582	0.522	0.637	2.33124e-35
LRRC8C	1.84101e-53	-0.316601	0.643	0.765	3.35745e-49
CLIP2	4.66318e-79	-0.316733	0.127	0.281	8.50425e-75
SLC48A1	3.66838e-65	-0.31697	0.105	0.231	6.69002e-61
YWHAB	1.45314e-55	-0.317111	0.633	0.744	2.6501e-51
METAP2	9.61434e-53	-0.317139	0.606	0.713	1.75337e-48
SMOX	1.89463e-33	-0.317237	0.369	0.481	3.45523e-29
YPEL5	3.79913e-33	-0.317394	0.311	0.423	6.92848e-29
PDGFB	1.66119e-68	-0.317511	0.107	0.24	3.02952e-64
PDCD11	1.55495e-71	-0.317732	0.161	0.315	2.83576e-67
MED10	2.44606e-76	-0.318095	0.173	0.336	4.46087e-72
AXL	6.15967e-45	-0.318228	0.534	0.645	1.12334e-40
B3GNT2	5.098e-50	-0.318251	0.451	0.592	9.29722e-46
EXOSC6	2.72361e-85	-0.318571	0.13	0.292	4.96705e-81
PTTG1IP	1.07063e-41	-0.3186	0.473	0.595	1.95251e-37
TMEM120A	2.72243e-76	-0.318674	0.154	0.311	4.9649e-72
H2AFY	2.50472e-48	-0.31879	0.613	0.71	4.56785e-44
CINP	4.05205e-113	-0.318995	0.09	0.265	7.38972e-109
AAMP	7.02726e-47	-0.319282	0.596	0.7	1.28156e-42
RNF146	9.4541e-64	-0.319578	0.272	0.437	1.72414e-59
CAPN2	1.09841e-53	-0.319587	0.233	0.37	2.00317e-49
MCFD2	1.70929e-52	-0.319948	0.361	0.508	3.11723e-48
CERS2	1.48335e-63	-0.319955	0.24	0.392	2.70519e-59
UFM1	5.76403e-51	-0.320058	0.443	0.581	1.05119e-46
MIA2	3.33444e-69	-0.320068	0.206	0.365	6.08102e-65
PREB	1.38373e-102	-0.320259	0.103	0.273	2.5235e-98
PPP2R2A	2.39417e-55	-0.320546	0.357	0.511	4.36624e-51
EIF2S2	1.43211e-62	-0.320799	0.757	0.845	2.61173e-58
PKM	2.03675e-50	-0.320922	0.745	0.825	3.71443e-46
XBP1	5.74443e-72	-0.321065	0.196	0.359	1.04761e-67
NUP62	1.62307e-56	-0.321116	0.322	0.476	2.96e-52
ACAP2	5.9353e-44	-0.321164	0.396	0.523	1.08242e-39
MOB4	1.50244e-59	-0.321295	0.392	0.546	2.74001e-55
BRI3	9.36471e-46	-0.321322	0.68	0.766	1.70784e-41
VPS37A	7.93884e-65	-0.32199	0.305	0.469	1.44781e-60
PEA15	7.23941e-64	-0.322268	0.211	0.364	1.32025e-59
PLEK2	1.36733e-46	-0.323551	0.121	0.226	2.49361e-42
GPSM1	5.92497e-44	-0.323591	0.173	0.288	1.08054e-39
ITGB1	1.26652e-44	-0.323757	0.809	0.849	2.30975e-40
MTHFD1L	8.16757e-117	-0.324035	0.059	0.218	1.48952e-112
SOD2	3.7245e-52	-0.324385	0.741	0.827	6.79238e-48
VGLL4	8.78878e-46	-0.324415	0.333	0.465	1.60281e-41
BIN1	7.29452e-50	-0.324475	0.192	0.321	1.3303e-45
SUPT16H	2.67301e-67	-0.324771	0.273	0.435	4.87477e-63
SNRPD3	9.57169e-51	-0.324912	0.552	0.667	1.74559e-46
SERINC2	4.67793e-59	-0.325455	0.13	0.257	8.53115e-55
TXNDC9	2.2049e-62	-0.326205	0.299	0.456	4.02107e-58
FAM57A	1.51832e-141	-0.326521	0.053	0.232	2.76897e-137
UBE2M	7.08688e-53	-0.326663	0.612	0.717	1.29243e-48
NAA50	4.05906e-52	-0.326808	0.48	0.616	7.40251e-48
GNL2	1.1689e-64	-0.326957	0.207	0.361	2.13172e-60
ADGRG1	7.95981e-43	-0.3274	0.59	0.687	1.45163e-38
GPC1	7.78353e-45	-0.327532	0.342	0.468	1.41948e-40
ANP32B	1.2371e-48	-0.328126	0.468	0.602	2.25609e-44
CFL1	6.97375e-113	-0.328209	0.95	0.972	1.2718e-108
DDA1	6.36065e-69	-0.328873	0.249	0.413	1.15999e-64
THOC7	4.21593e-37	-0.329037	0.601	0.697	7.6886e-33
MED28	1.1432e-74	-0.329321	0.237	0.409	2.08485e-70
TXNDC17	2.07594e-50	-0.329611	0.704	0.776	3.7859e-46
COMMD2	2.06591e-98	-0.329886	0.102	0.266	3.76759e-94
RAP1A	1.06296e-64	-0.329981	0.398	0.555	1.93852e-60
TIMM13	1.59335e-60	-0.330924	0.322	0.484	2.9058e-56
OTUB1	4.85598e-62	-0.331106	0.299	0.454	8.85585e-58
TSR1	1.68648e-65	-0.331289	0.262	0.424	3.07564e-61
CCM2	5.31161e-63	-0.331474	0.31	0.472	9.68679e-59
SLC27A4	1.59525e-75	-0.331814	0.167	0.327	2.90927e-71
ITGB4	2.20103e-33	-0.33239	0.517	0.609	4.01401e-29
MRPL17	6.39026e-53	-0.332485	0.421	0.562	1.16539e-48
ISG20L2	5.04133e-93	-0.33252	0.156	0.334	9.19387e-89
KPNA2	1.34953e-52	-0.332681	0.25	0.391	2.46114e-48
ENTR1	6.06346e-70	-0.332799	0.287	0.458	1.10579e-65
SRFBP1	2.60308e-102	-0.33286	0.114	0.288	4.74723e-98
MPP6	5.25237e-79	-0.333013	0.2	0.372	9.57875e-75
SCAMP2	8.40136e-79	-0.333067	0.198	0.365	1.53216e-74
SESTD1	1.14144e-82	-0.333834	0.193	0.367	2.08165e-78
NME1	5.02229e-61	-0.334125	0.339	0.5	9.15914e-57
EIF2B1	1.3728e-80	-0.334208	0.197	0.368	2.50358e-76
ARF1	4.04235e-68	-0.334391	0.779	0.849	7.37204e-64
AABR07043748.1	2.76209e-57	-0.335043	0.571	0.699	5.03722e-53
RAB12	3.23421e-61	-0.335098	0.354	0.511	5.89823e-57
SERPINB1A	4.93009e-18	-0.335758	0.623	0.684	8.991e-14
KEAP1	5.14772e-104	-0.336492	0.108	0.283	9.3879e-100
NMD3	4.89214e-80	-0.336534	0.206	0.38	8.9218e-76
UTP18	1.21845e-75	-0.336798	0.209	0.376	2.22209e-71
UBE2J2	2.7324e-61	-0.337037	0.457	0.609	4.98308e-57
CCNG1	7.64413e-32	-0.337224	0.586	0.678	1.39406e-27
TPM3	4.93058e-56	-0.337273	0.621	0.731	8.99189e-52
BCAR1	4.86538e-77	-0.338057	0.173	0.336	8.873e-73
PRR13	1.26905e-48	-0.339173	0.437	0.567	2.31437e-44
CAPZA1	1.68558e-70	-0.339259	0.274	0.443	3.07399e-66
RUVBL2	3.42035e-84	-0.339465	0.163	0.33	6.23769e-80
OSTC	3.54193e-59	-0.339467	0.414	0.567	6.45943e-55
CDK9	1.40366e-68	-0.339479	0.355	0.525	2.55985e-64
MSMO1	5.86901e-64	-0.339501	0.141	0.28	1.07033e-59
FAHD1	1.20556e-73	-0.339613	0.187	0.351	2.19858e-69
CD9	4.99838e-126	-0.339712	0.941	0.956	9.11555e-122
DLL1	1.89815e-21	-0.339752	0.466	0.541	3.46166e-17
SEMA4B	2.47017e-83	-0.339873	0.097	0.243	4.50484e-79
PITHD1	1.96338e-63	-0.340496	0.28	0.438	3.58062e-59
TIMM8B	4.532e-60	-0.340991	0.43	0.577	8.265e-56
FARSA	2.92584e-77	-0.341434	0.225	0.397	5.33585e-73
PSME3	1.80927e-85	-0.341508	0.199	0.376	3.29957e-81
NAA15	5.85697e-60	-0.342059	0.404	0.561	1.06814e-55
MAEA	9.4103e-60	-0.342189	0.466	0.613	1.71616e-55
LOC688459	2.42224e-60	-0.342317	0.202	0.356	4.41744e-56
DCLK1	5.77521e-45	-0.342548	0.628	0.729	1.05323e-40
SRP19	5.2029e-63	-0.343412	0.3	0.459	9.48853e-59
TWISTNB	2.05953e-53	-0.343689	0.421	0.567	3.75596e-49
RAB21	3.80277e-43	-0.344317	0.572	0.679	6.93511e-39
PSMA4	4.78291e-53	-0.344602	0.53	0.657	8.7226e-49
ADORA2B	3.68483e-72	-0.345242	0.096	0.229	6.72003e-68
NOC4L	9.55417e-98	-0.345547	0.112	0.279	1.74239e-93
HARS	2.82366e-62	-0.345948	0.349	0.501	5.14952e-58
CYP2S1	1.18052e-81	-0.346069	0.09	0.231	2.15291e-77
SQSTM1	9.55557e-27	-0.346504	0.861	0.881	1.74265e-22
UTP14A	4.03565e-79	-0.346527	0.192	0.362	7.35982e-75
SRSF1	3.48508e-53	-0.346877	0.472	0.605	6.35575e-49
GNG12	3.42456e-60	-0.347077	0.309	0.461	6.24537e-56
TBC1D10A	5.18992e-69	-0.347503	0.296	0.466	9.46486e-65
CDK2AP1	5.69519e-67	-0.347624	0.704	0.8	1.03863e-62
SNAPC3	2.3408e-50	-0.347835	0.393	0.527	4.26892e-46
TRIM28	6.68275e-56	-0.347862	0.629	0.738	1.21873e-51
ELOVL1	2.13792e-60	-0.348381	0.366	0.524	3.89893e-56
DERL1	5.36348e-62	-0.348615	0.35	0.503	9.78137e-58
UBE2N	2.55908e-57	-0.349014	0.609	0.719	4.667e-53
ARPC2	3.0865e-74	-0.349283	0.771	0.842	5.62885e-70
GDF15	1.60502e-11	-0.350048	0.277	0.333	2.92708e-07
USP10	3.21013e-54	-0.35049	0.424	0.569	5.85432e-50
NDRG1	8.54391e-41	-0.350635	0.175	0.286	1.55815e-36
MRPS2	2.98986e-105	-0.351286	0.099	0.268	5.45261e-101
GTF2F2	1.69803e-59	-0.351681	0.343	0.491	3.09669e-55
POLR3K	7.83366e-80	-0.351685	0.189	0.354	1.42862e-75
MRPL57	3.51963e-77	-0.351723	0.249	0.422	6.41875e-73
AHSA1	6.44715e-58	-0.351867	0.419	0.566	1.17577e-53
TUBA4A	5.53644e-40	-0.352313	0.625	0.728	1.00968e-35
LEXM	2.24089e-46	-0.352832	0.159	0.277	4.08671e-42
SSNA1	1.93514e-95	-0.353257	0.14	0.313	3.52911e-91
POP1	3.91932e-125	-0.353589	0.051	0.212	7.14766e-121
DEGS1	2.89875e-59	-0.354023	0.493	0.634	5.28646e-55
EIF1AD	6.06389e-98	-0.354887	0.192	0.382	1.10587e-93
RPS6KA1	3.55435e-62	-0.354889	0.481	0.636	6.48208e-58
PAFAH1B2	4.88949e-86	-0.355019	0.247	0.431	8.91697e-82
DFFA	1.9171e-102	-0.355345	0.14	0.321	3.49622e-98
CAPRIN1	2.39479e-60	-0.35602	0.402	0.553	4.36739e-56
ZNHIT6	3.44252e-113	-0.35605	0.097	0.274	6.27813e-109
SARS	4.08497e-57	-0.356463	0.467	0.605	7.44975e-53
ZFP207	6.16366e-60	-0.356702	0.472	0.612	1.12407e-55
PDCD6IP	6.4358e-59	-0.357674	0.444	0.588	1.1737e-54
ACTR3	7.0906e-51	-0.358503	0.561	0.676	1.29311e-46
MORF4L2	1.77425e-66	-0.358552	0.644	0.753	3.23569e-62
PLAA	3.27981e-84	-0.35989	0.246	0.426	5.98138e-80
PSMD6	3.40936e-69	-0.360066	0.366	0.528	6.21765e-65
LSM2	5.07795e-83	-0.360626	0.221	0.4	9.26066e-79
KRT18	1.80239e-12	-0.360832	0.239	0.299	3.28701e-08
TUBB5	1.91018e-71	-0.361157	0.748	0.846	3.48359e-67
IQGAP1	1.44075e-46	-0.36142	0.451	0.577	2.6275e-42
BCAR3	1.18358e-88	-0.361443	0.123	0.286	2.15849e-84
SNRNP40	1.1039e-89	-0.361668	0.196	0.38	2.01318e-85
SLTM	1.60921e-64	-0.362142	0.47	0.623	2.93472e-60
NEDD9	5.7328e-27	-0.362401	0.568	0.642	1.04549e-22
PSMC4	1.18329e-71	-0.362505	0.441	0.598	2.15796e-67
RGD1563365	2.24646e-67	-0.362898	0.381	0.543	4.09686e-63
NUTF2	7.87414e-72	-0.363297	0.361	0.525	1.43601e-67
TMEM97	1.31401e-76	-0.364375	0.159	0.316	2.39637e-72
GOLT1B	1.18982e-87	-0.364481	0.199	0.378	2.16988e-83
BRIX1	9.20008e-68	-0.365405	0.387	0.553	1.67782e-63
NAP1L1	1.12394e-79	-0.365493	0.724	0.819	2.04973e-75
TMEM11	8.00826e-69	-0.365769	0.512	0.663	1.46047e-64
GPAT4	1.32795e-96	-0.366154	0.236	0.432	2.42177e-92
AARS	3.94906e-66	-0.366247	0.371	0.541	7.2019e-62
PSMB5	3.11028e-63	-0.366295	0.644	0.759	5.67222e-59
PPAT	1.12345e-66	-0.366463	0.278	0.441	2.04884e-62
ACTN1	4.04116e-62	-0.366543	0.806	0.867	7.36986e-58
FAM104A	1.41119e-61	-0.36684	0.385	0.534	2.57359e-57
MYL12A	5.60365e-113	-0.367052	0.908	0.945	1.02194e-108
PPP4R2	2.55267e-72	-0.367062	0.459	0.623	4.65531e-68
DIMT1	6.08852e-100	-0.367347	0.16	0.346	1.11036e-95
LETM1	1.2813e-109	-0.367387	0.13	0.317	2.3367e-105
STIP1	3.53643e-65	-0.367642	0.438	0.594	6.44938e-61
ATP6V1D	9.16791e-73	-0.368204	0.308	0.479	1.67195e-68
THAP11	3.73246e-109	-0.368268	0.135	0.323	6.80689e-105
PWP2	3.92551e-118	-0.368417	0.103	0.286	7.15896e-114
PPARD	4.68443e-78	-0.36843	0.27	0.446	8.543e-74
SRSF5	9.84419e-56	-0.36848	0.494	0.634	1.79528e-51
PHAX	2.56929e-71	-0.368938	0.393	0.562	4.68561e-67
SLC7A1	2.32359e-77	-0.370654	0.298	0.487	4.23753e-73
EEA1	1.65332e-86	-0.371209	0.205	0.386	3.01516e-82
EVA1A	2.77537e-71	-0.371244	0.149	0.299	5.06145e-67
LAMC2	4.21918e-58	-0.371252	0.553	0.684	7.69452e-54
PHB2	1.94332e-62	-0.371263	0.604	0.723	3.54403e-58
CASP3	6.10748e-50	-0.371616	0.183	0.308	1.11382e-45
IFRD2	2.01876e-109	-0.371761	0.149	0.339	3.68161e-105
SUMO2	1.20482e-72	-0.372161	0.633	0.768	2.19722e-68
ATIC	2.09126e-87	-0.372749	0.218	0.398	3.81383e-83
PSMC3	7.92168e-67	-0.373409	0.523	0.663	1.44468e-62
FAM210A	8.733e-127	-0.374097	0.101	0.292	1.59264e-122
GLRX5	8.17761e-62	-0.37428	0.525	0.663	1.49135e-57
PSME2	3.93353e-54	-0.374925	0.48	0.615	7.17358e-50
USP1	2.47638e-85	-0.374994	0.148	0.313	4.51617e-81
SH3GLB1	4.47309e-58	-0.37611	0.505	0.628	8.15758e-54
DESI2	6.4758e-73	-0.376218	0.364	0.535	1.18099e-68
LOC103690013	1.15898e-85	-0.376332	0.213	0.393	2.11364e-81
COX5A	3.15608e-102	-0.376795	0.853	0.911	5.75574e-98
TRAF4	8.92181e-64	-0.37685	0.337	0.498	1.62707e-59
TMEM167A	9.86462e-94	-0.377392	0.202	0.387	1.79901e-89
DNLZ	1.78552e-80	-0.37807	0.201	0.369	3.25626e-76
TCERG1	1.18497e-62	-0.378499	0.417	0.568	2.16103e-58
ATP6AP1	2.00811e-72	-0.378686	0.473	0.625	3.66219e-68
PISD	4.45016e-144	-0.379271	0.085	0.287	8.11575e-140
LSM14A	4.55656e-69	-0.379583	0.408	0.57	8.3098e-65
MAK16	3.12202e-112	-0.380153	0.141	0.333	5.69363e-108
ALDOA	8.28e-129	-0.381783	0.945	0.962	1.51002e-124
PIP4P2	2.84667e-96	-0.381992	0.131	0.301	5.19146e-92
GLRX3	4.51999e-78	-0.382081	0.386	0.557	8.2431e-74
TXNL1	8.66495e-89	-0.382252	0.681	0.802	1.58023e-84
NLE1	1.78585e-134	-0.382542	0.087	0.28	3.25685e-130
CXCL16	1.32582e-69	-0.383098	0.423	0.592	2.4179e-65
TTC9	3.7878e-92	-0.383316	0.124	0.29	6.90781e-88
HSPA4	3.808e-72	-0.383522	0.641	0.764	6.94465e-68
TSG101	2.51679e-85	-0.383643	0.229	0.409	4.58987e-81
AK6	3.90352e-75	-0.384008	0.517	0.671	7.11885e-71
DYNLL1	1.37991e-90	-0.384274	0.88	0.929	2.51654e-86
LARS	5.47342e-74	-0.384287	0.313	0.481	9.98187e-70
CSNK2A1	2.08926e-82	-0.384309	0.337	0.518	3.81018e-78
DDX10	2.14668e-108	-0.384675	0.152	0.343	3.9149e-104
UMPS	2.9182e-111	-0.385169	0.141	0.332	5.32191e-107
PTRH2	1.63544e-108	-0.385531	0.143	0.332	2.98255e-104
RGD1308750	1.747e-92	-0.386236	0.194	0.382	3.186e-88
AABR07012795.1	3.68415e-91	-0.386768	0.16	0.332	6.71878e-87
RBM17	1.99224e-75	-0.387508	0.337	0.509	3.63324e-71
SSSCA1	4.82775e-99	-0.387539	0.188	0.379	8.80437e-95
IPO5	6.3664e-72	-0.387866	0.593	0.728	1.16104e-67
TMEM39A	5.5301e-79	-0.387937	0.341	0.521	1.00852e-74
OSGIN1	1.21088e-136	-0.388524	0.05	0.221	2.20828e-132
UBE2F	3.37117e-95	-0.388969	0.252	0.443	6.148e-91
POLR1B	2.8662e-119	-0.389152	0.104	0.289	5.22708e-115
SPTLC2	2.22173e-80	-0.389617	0.344	0.526	4.05178e-76
PRPF38B	3.05471e-73	-0.389794	0.452	0.611	5.57088e-69
MARS	1.25294e-80	-0.389837	0.258	0.434	2.28499e-76
BID	6.192e-139	-0.390374	0.043	0.21	1.12923e-134
UTP11	4.15327e-80	-0.39052	0.291	0.473	7.57431e-76
PINX1	2.02995e-141	-0.390777	0.078	0.271	3.70202e-137
CAB39	4.91484e-75	-0.391009	0.457	0.625	8.96319e-71
PES1	1.08909e-85	-0.391693	0.341	0.53	1.98617e-81
CCT2	3.42016e-79	-0.392372	0.647	0.766	6.23734e-75
ATP6V0E1	7.00631e-77	-0.39283	0.55	0.696	1.27774e-72
HSPA9	2.70175e-69	-0.392903	0.619	0.742	4.92718e-65
SLC35E4	1.11268e-154	-0.393115	0.058	0.25	2.02919e-150
AP2M1	2.33595e-84	-0.394061	0.683	0.79	4.26008e-80
MRPS7	2.39731e-90	-0.394087	0.303	0.49	4.37198e-86
PPP4C	3.31371e-76	-0.396813	0.339	0.509	6.04321e-72
ANXA7	2.8726e-75	-0.397293	0.431	0.588	5.23876e-71
CTPS1	4.44455e-92	-0.397688	0.217	0.401	8.10553e-88
PSMB1	1.84052e-95	-0.398028	0.732	0.827	3.35655e-91
RRP7A	4.1524e-104	-0.398065	0.175	0.368	7.57273e-100
FDX2	1.05499e-114	-0.398631	0.164	0.367	1.92399e-110
KRAS	1.0027e-77	-0.398921	0.379	0.557	1.82862e-73
U2AF1	1.75941e-88	-0.399208	0.751	0.843	3.20864e-84
RAMAC	3.07548e-102	-0.399849	0.201	0.395	5.60875e-98
CEBPZ	1.43343e-77	-0.400532	0.488	0.649	2.61415e-73
RRP15	4.01756e-105	-0.400766	0.189	0.385	7.32682e-101
UBE2K	9.03386e-88	-0.400859	0.386	0.573	1.6475e-83
SERPINB5	9.08903e-71	-0.400898	0.122	0.262	1.65757e-66
CDC37	1.88346e-78	-0.402586	0.636	0.754	3.43487e-74
CCDC86	1.23682e-79	-0.402633	0.321	0.502	2.25559e-75
ATP1B3	5.5869e-92	-0.402755	0.775	0.844	1.01888e-87
HK1	1.42137e-67	-0.403108	0.398	0.562	2.59214e-63
NUFIP1	5.01453e-92	-0.40336	0.264	0.456	9.14499e-88
MAPK1	4.39595e-69	-0.403384	0.428	0.585	8.01689e-65
TM2D3	1.07891e-171	-0.403484	0.069	0.282	1.9676e-167
ACPP	5.80218e-87	-0.403656	0.16	0.33	1.05814e-82
MYC	3.01497e-72	-0.404013	0.869	0.91	5.49841e-68
ATP6V1B2	5.82835e-74	-0.404315	0.412	0.585	1.06292e-69
PPID	1.99089e-80	-0.404819	0.415	0.583	3.63079e-76
WDR46	1.32953e-127	-0.406844	0.158	0.371	2.42467e-123
RAB11A	1.68151e-70	-0.407472	0.537	0.675	3.06657e-66
RBX1	6.90074e-78	-0.407867	0.525	0.662	1.25849e-73
NFKB2	2.3075e-71	-0.407901	0.349	0.51	4.20819e-67
SLC25A3	6.56282e-149	-0.408101	0.901	0.938	1.19686e-144
EFNB1	1.97292e-82	-0.408156	0.251	0.434	3.59802e-78
ATG101	6.57303e-82	-0.408307	0.493	0.662	1.19872e-77
RABGGTB	1.98327e-71	-0.408424	0.436	0.592	3.61689e-67
AFAP1	1.93491e-88	-0.409006	0.221	0.399	3.52869e-84
CDC42SE1	2.14627e-89	-0.409166	0.404	0.589	3.91415e-85
CRYAB	1.55219e-21	-0.409374	0.516	0.598	2.83073e-17
TIMM8A1	4.57663e-119	-0.409677	0.182	0.391	8.34641e-115
GRPEL1	4.08315e-80	-0.410112	0.498	0.656	7.44645e-76
RARS	6.68576e-102	-0.410287	0.262	0.466	1.21928e-97
MTAP	7.88872e-91	-0.410816	0.134	0.298	1.43867e-86
RIOK2	7.21625e-101	-0.411518	0.228	0.426	1.31603e-96
YAE1	5.99638e-100	-0.411572	0.201	0.391	1.09356e-95
CIAPIN1	9.26994e-84	-0.411607	0.333	0.518	1.69056e-79
JPT2	1.18467e-94	-0.412018	0.21	0.399	2.16049e-90
EIF3C	3.71576e-85	-0.412914	0.724	0.817	6.77642e-81
TRIM47	6.30841e-101	-0.413375	0.057	0.2	1.15046e-96
BLOC1S4	9.27944e-102	-0.41434	0.219	0.417	1.69229e-97
PWP1	1.02155e-117	-0.414676	0.139	0.332	1.86301e-113
MANF	5.46993e-78	-0.414822	0.39	0.562	9.97551e-74
PMM1	2.39605e-91	-0.414885	0.273	0.466	4.36968e-87
SYNGR2	8.92499e-121	-0.415269	0.115	0.304	1.62765e-116
NOP2	6.37228e-101	-0.415535	0.221	0.418	1.16211e-96
NIFK	4.82381e-86	-0.415864	0.36	0.542	8.79718e-82
RIOX1	2.81179e-122	-0.415931	0.176	0.39	5.12787e-118
DRG1	1.31078e-130	-0.416279	0.149	0.364	2.39047e-126
PBDC1	5.45887e-83	-0.416584	0.336	0.52	9.95535e-79
HSPB8	2.5973e-52	-0.416658	0.617	0.748	4.73669e-48
NUDC	1.62533e-79	-0.416846	0.39	0.561	2.96411e-75
EAF1	3.64347e-98	-0.417175	0.282	0.481	6.6446e-94
EXOSC1	8.50481e-128	-0.417373	0.149	0.358	1.55102e-123
EIF2B3	4.71977e-137	-0.418082	0.122	0.33	8.60744e-133
HNRNPDL	1.04108e-74	-0.418128	0.639	0.754	1.89861e-70
RAD23B	5.82793e-88	-0.41937	0.569	0.711	1.06284e-83
VEGFA	2.89293e-36	-0.419947	0.462	0.564	5.27583e-32
TXNDC5	7.26608e-35	-0.421392	0.481	0.581	1.32512e-30
HNRNPF	4.54029e-119	-0.421767	0.818	0.888	8.28012e-115
ARGLU1	6.36661e-82	-0.421798	0.469	0.628	1.16108e-77
HSPBP1	1.14998e-106	-0.421929	0.213	0.414	2.09722e-102
ALDH1A3	1.58776e-53	-0.421981	0.074	0.176	2.89559e-49
ZBTB7A	2.98627e-79	-0.422199	0.484	0.638	5.44607e-75
TOMM20	2.54502e-121	-0.422607	0.825	0.889	4.64134e-117
TAGLN2	4.00128e-116	-0.422695	0.888	0.949	7.29714e-112
PLEC	2.35165e-44	-0.424364	0.671	0.739	4.28871e-40
IMPDH1	1.55621e-113	-0.424467	0.187	0.39	2.83807e-109
EZR	9.27054e-73	-0.424567	0.778	0.841	1.69067e-68
SNRPB	6.48524e-89	-0.427599	0.604	0.742	1.18271e-84
NOA1	3.52801e-139	-0.427619	0.128	0.341	6.43403e-135
NFKBIB	8.47344e-108	-0.428018	0.258	0.466	1.5453e-103
NDUFAB1	4.39841e-83	-0.428794	0.518	0.678	8.02138e-79
RGD1304567	2.63789e-131	-0.430045	0.165	0.384	4.81072e-127
LOC100910732	6.62585e-89	-0.430755	0.563	0.708	1.20836e-84
PDLIM4	3.32593e-15	-0.431034	0.606	0.625	6.06549e-11
TMEM41A	1.16319e-104	-0.431079	0.2	0.4	2.12131e-100
RRAGA	3.41442e-90	-0.431741	0.54	0.692	6.22687e-86
PSMD1	6.79755e-86	-0.432311	0.502	0.663	1.23967e-81
SLC25A24	2.43156e-118	-0.432569	0.147	0.346	4.43444e-114
PDLIM5	3.72634e-41	-0.432708	0.597	0.678	6.79573e-37
DDIT4L	1.88497e-186	-0.433214	0.009	0.177	3.43762e-182
CHCHD4	6.41126e-140	-0.434401	0.136	0.355	1.16922e-135
WDR3	3.15809e-152	-0.435014	0.099	0.312	5.75941e-148
SF3B4	1.80789e-89	-0.435152	0.473	0.644	3.29704e-85
PHF5A	1.04127e-89	-0.435236	0.433	0.61	1.89896e-85
IMP4	4.38889e-105	-0.43525	0.302	0.506	8.00402e-101
PTPRE	1.07093e-113	-0.4356	0.145	0.336	1.95305e-109
WDR1	1.23993e-80	-0.436244	0.646	0.754	2.26126e-76
RRP9	6.40338e-91	-0.436374	0.27	0.458	1.16779e-86
VARS	8.42006e-96	-0.436743	0.247	0.439	1.53557e-91
CCT4	7.8565e-116	-0.43704	0.768	0.847	1.43279e-111
BUD23	1.64325e-154	-0.437122	0.11	0.329	2.99679e-150
DNAJC2	1.34766e-125	-0.438125	0.157	0.366	2.45772e-121
NOC2L	9.23603e-123	-0.438747	0.181	0.388	1.68437e-118
PHLDA1	7.37685e-87	-0.438752	0.921	0.969	1.34532e-82
VAPA	2.71051e-110	-0.439454	0.705	0.818	4.94316e-106
EXOSC7	2.38973e-138	-0.439673	0.112	0.318	4.35815e-134
EXOC3	2.49889e-139	-0.440092	0.141	0.357	4.55722e-135
UBXN4	1.18995e-90	-0.440856	0.656	0.767	2.1701e-86
TAC1	1.81557e-31	-0.441267	0.109	0.195	3.31106e-27
DENR	4.79769e-128	-0.441543	0.168	0.381	8.74954e-124
LCN2	1.85577e-30	-0.441622	0.675	0.732	3.38437e-26
DNAJC25	3.02765e-124	-0.442021	0.168	0.377	5.52152e-120
PLK2	8.76477e-44	-0.442426	0.587	0.698	1.59843e-39
TMED9	2.68116e-91	-0.443574	0.476	0.651	4.88963e-87
PPP1R13L	1.82767e-91	-0.443754	0.474	0.649	3.33312e-87
POLR2C	1.07161e-93	-0.444033	0.276	0.463	1.9543e-89
LYPLA2	3.81907e-107	-0.44419	0.244	0.448	6.96484e-103
TRMT112	4.80198e-99	-0.444333	0.564	0.725	8.75737e-95
CSF1	9.06078e-71	-0.445024	0.093	0.222	1.65242e-66
NAF1	1.94183e-121	-0.445495	0.192	0.405	3.54131e-117
PPP1R14C	2.37689e-129	-0.445682	0.113	0.311	4.33474e-125
EEF1AKMT4	5.15623e-201	-0.445702	0.05	0.273	9.40341e-197
EPCAM	6.5647e-129	-0.447234	0.918	0.941	1.1972e-124
ADRM1	1.48636e-91	-0.447782	0.542	0.698	2.71068e-87
YWHAG	6.27879e-84	-0.448855	0.641	0.764	1.14506e-79
BOD1	1.60827e-115	-0.449485	0.31	0.529	2.93301e-111
PPM1G	3.53814e-100	-0.449605	0.411	0.606	6.45251e-96
ITGA3	1.18027e-80	-0.45021	0.447	0.606	2.15247e-76
IMMT	1.32346e-96	-0.450526	0.34	0.535	2.41359e-92
GADD45A	3.29279e-42	-0.450555	0.76	0.827	6.00507e-38
PSMD12	5.27735e-99	-0.45156	0.509	0.683	9.6243e-95
LTBP2	1.34499e-48	-0.451774	0.244	0.379	2.45287e-44
ABCE1	7.7687e-96	-0.451942	0.342	0.534	1.41678e-91
SF3B3	1.31657e-106	-0.453932	0.282	0.488	2.40102e-102
AIMP1	3.25761e-98	-0.456182	0.342	0.534	5.9409e-94
TPM4	3.77442e-57	-0.45708	0.66	0.767	6.88342e-53
UBE2V2	8.00792e-108	-0.457378	0.326	0.528	1.4604e-103
OTUD6B	3.23032e-147	-0.457547	0.142	0.363	5.89113e-143
WDR75	1.43422e-137	-0.458217	0.164	0.383	2.61558e-133
CD47	2.11537e-58	-0.458229	0.529	0.636	3.85781e-54
CTR9	3.84891e-91	-0.458685	0.359	0.54	7.01926e-87
IPO7	5.43348e-91	-0.458736	0.424	0.605	9.90903e-87
HDGF	2.91618e-98	-0.458926	0.454	0.633	5.31824e-94
EMC8	1.29705e-137	-0.459226	0.182	0.409	2.36542e-133
LDLR	1.88469e-84	-0.460063	0.346	0.538	3.43711e-80
DDX39A	1.40128e-95	-0.462605	0.325	0.514	2.55551e-91
RAB14	2.37668e-105	-0.463101	0.499	0.679	4.33435e-101
COMT	8.56545e-51	-0.463408	0.708	0.753	1.56208e-46
NDFIP2	6.92346e-102	-0.464127	0.619	0.765	1.26263e-97
CNN3	4.55708e-119	-0.465496	0.812	0.888	8.31075e-115
NTMT1	3.93214e-104	-0.465512	0.364	0.57	7.17105e-100
MICOS10	2.73416e-96	-0.46727	0.581	0.729	4.98629e-92
PPP1R18	3.91761e-121	-0.467508	0.196	0.408	7.14454e-117
ATP2B1	9.79794e-84	-0.467665	0.463	0.617	1.78685e-79
SYNCRIP	7.5743e-99	-0.467937	0.514	0.683	1.38132e-94
CDV3	1.06446e-106	-0.468967	0.781	0.862	1.94125e-102
TXNL4A	5.92664e-99	-0.470198	0.405	0.594	1.08084e-94
FTSJ3	1.6912e-126	-0.471276	0.243	0.466	3.08424e-122
PDPN	1.00141e-68	-0.471504	0.714	0.802	1.82627e-64
CARS	7.09857e-115	-0.472113	0.262	0.477	1.29457e-110
PSMD2	7.64905e-111	-0.472512	0.367	0.575	1.39496e-106
GPATCH4	8.73295e-143	-0.473574	0.159	0.385	1.59263e-138
LOC100911956	5.24295e-101	-0.473923	0.376	0.569	9.56157e-97
ODC1	2.0674e-50	-0.47412	0.471	0.606	3.77032e-46
UTP3	8.51277e-110	-0.474589	0.43	0.635	1.55247e-105
VPS4A	9.46338e-139	-0.475475	0.237	0.474	1.72584e-134
SMAD3	1.35242e-111	-0.475716	0.196	0.4	2.4664e-107
CDC42EP3	1.41331e-98	-0.476527	0.663	0.824	2.57746e-94
SDCBP	8.62093e-73	-0.477571	0.731	0.819	1.5722e-68
PSMA2	6.13476e-99	-0.477669	0.546	0.699	1.1188e-94
RRP1	4.86529e-136	-0.478251	0.206	0.434	8.87283e-132
SOX10	3.01586e-73	-0.478487	0.233	0.395	5.50003e-69
E2F4	1.88543e-126	-0.478617	0.253	0.476	3.43845e-122
MTCH2	7.057e-102	-0.480177	0.437	0.625	1.28698e-97
PLP2	1.84293e-64	-0.480869	0.585	0.687	3.36096e-60
ABCF2	3.08358e-125	-0.480974	0.303	0.525	5.62352e-121
DDX24	6.01281e-106	-0.481775	0.419	0.616	1.09656e-101
EMP1	1.1393e-67	-0.481869	0.406	0.578	2.07774e-63
TOMM40	6.72727e-122	-0.482289	0.316	0.534	1.22685e-117
HGS	3.61098e-114	-0.482652	0.326	0.536	6.58534e-110
AABR07071440.1	1.48299e-146	-0.484228	0.192	0.427	2.70453e-142
LIF	4.27746e-57	-0.485455	0.117	0.241	7.8008e-53
NIP7	1.02385e-124	-0.486047	0.371	0.591	1.8672e-120
SRSF11	1.05247e-97	-0.486719	0.537	0.699	1.91939e-93
NOP14	5.09494e-112	-0.487457	0.342	0.554	9.29165e-108
PSMD5	9.84859e-172	-0.488868	0.1	0.327	1.79609e-167
JAGN1	8.99018e-155	-0.489284	0.199	0.443	1.63954e-150
VCP	9.61169e-159	-0.490123	0.812	0.892	1.75288e-154
LYPD3	2.54179e-55	-0.490134	0.259	0.398	4.63547e-51
RPIA	3.50802e-107	-0.490544	0.322	0.53	6.39758e-103
GART	3.70988e-144	-0.490718	0.177	0.405	6.7657e-140
PPIF	1.15322e-56	-0.491391	0.228	0.369	2.10312e-52
WDR12	2.97808e-160	-0.49197	0.157	0.398	5.43113e-156
SLC2A1	3.44093e-86	-0.492957	0.494	0.647	6.27523e-82
GHITM	2.46227e-99	-0.493022	0.569	0.714	4.49044e-95
IARS	3.25252e-138	-0.493279	0.201	0.431	5.93162e-134
ATXN7L3B	4.35486e-118	-0.49347	0.473	0.663	7.94195e-114
RNPS1	6.02246e-116	-0.494017	0.55	0.724	1.09832e-111
CCT7	3.03012e-114	-0.4942	0.591	0.738	5.52603e-110
PGK1	9.80665e-103	-0.49455	0.627	0.767	1.78844e-98
CD3EAP	9.03531e-116	-0.494574	0.365	0.579	1.64777e-111
RANGAP1	3.52032e-105	-0.495178	0.354	0.553	6.42001e-101
IGFBP7	1.65525e-105	-0.49552	0.301	0.509	3.01867e-101
WDR74	6.22888e-139	-0.49583	0.272	0.511	1.13596e-134
POLR1E	3.45262e-173	-0.496302	0.117	0.355	6.29654e-169
GMPS	1.37841e-114	-0.497325	0.313	0.523	2.51381e-110
IGFBP3	3.65904e-31	-0.498351	0.126	0.211	6.67299e-27
KRT17	1.00636e-142	-0.499237	0.96	0.988	1.83529e-138
EPGN	2.11251e-79	-0.499754	0.081	0.216	3.85259e-75
HBEGF	6.49013e-93	-0.500618	0.604	0.78	1.1836e-88
APEX1	9.78102e-132	-0.501063	0.223	0.449	1.78376e-127
RWDD1	6.42507e-108	-0.501163	0.29	0.497	1.17174e-103
CEBPB	1.15501e-126	-0.50117	0.967	0.975	2.10639e-122
MRPL43	2.11543e-129	-0.501683	0.304	0.531	3.85791e-125
GNG5	7.6239e-149	-0.503068	0.761	0.855	1.39037e-144
FAM83H	6.45539e-125	-0.503626	0.324	0.546	1.17727e-120
RRP12	6.8575e-148	-0.503992	0.167	0.397	1.2506e-143
MRTO4	1.07593e-127	-0.504568	0.311	0.536	1.96217e-123
WDR43	1.02297e-126	-0.50484	0.434	0.652	1.86559e-122
RNF126	3.00332e-146	-0.505047	0.186	0.416	5.47715e-142
COTL1	4.40025e-77	-0.505223	0.489	0.635	8.02474e-73
CCT6A	3.43677e-134	-0.506055	0.661	0.807	6.26765e-130
RHOB	5.7874e-54	-0.507416	0.721	0.799	1.05545e-49
NDUFAF4	5.8296e-165	-0.509451	0.14	0.379	1.06314e-160
CAT	1.50925e-45	-0.509566	0.398	0.501	2.75241e-41
TIMM9	6.61276e-146	-0.509903	0.217	0.455	1.20597e-141
EIF5A	5.54841e-285	-0.511316	0.961	0.979	1.01186e-280
RNH1	4.3423e-104	-0.512868	0.51	0.678	7.91906e-100
SYNPO	6.47045e-123	-0.512993	0.139	0.336	1.18002e-118
RUVBL1	1.93672e-126	-0.514292	0.255	0.476	3.532e-122
SAR1A	9.64479e-128	-0.515778	0.579	0.742	1.75892e-123
SFN	1.87238e-142	-0.516507	0.932	0.983	3.41465e-138
CLCF1	1.21195e-119	-0.516691	0.136	0.338	2.21023e-115
GIPC1	9.56073e-138	-0.51777	0.235	0.462	1.74359e-133
DDX21	6.91945e-114	-0.518858	0.354	0.562	1.2619e-109
KIF1B	2.56046e-105	-0.519417	0.566	0.704	4.66951e-101
SERBP1	1.14547e-169	-0.520361	0.788	0.877	2.089e-165
HSPE1	2.06795e-139	-0.521401	0.749	0.864	3.77132e-135
TUFM	1.96454e-126	-0.522979	0.409	0.619	3.58273e-122
POLR1C	2.04297e-143	-0.523239	0.326	0.566	3.72576e-139
IRF6	1.62528e-117	-0.523282	0.577	0.742	2.96403e-113
PCGF6	7.50864e-149	-0.523649	0.198	0.435	1.36935e-144
MAFG	3.37606e-117	-0.524479	0.48	0.673	6.15692e-113
EPS8L2	2.57528e-116	-0.525469	0.207	0.412	4.69653e-112
AKAP2	3.99601e-104	-0.528317	0.377	0.581	7.28753e-100
BUB3	2.90542e-171	-0.529458	0.187	0.44	5.29861e-167
SMIM26	4.52411e-161	-0.531389	0.201	0.445	8.25061e-157
PSMA7	3.40428e-162	-0.533824	0.779	0.878	6.20839e-158
PSMC2	3.10537e-137	-0.533927	0.424	0.645	5.66327e-133
TCP1	3.67973e-134	-0.533945	0.626	0.778	6.71073e-130
SFT2D1	9.20017e-139	-0.535232	0.554	0.725	1.67784e-134
IDH1	2.5871e-53	-0.535478	0.547	0.633	4.71809e-49
MAP6	5.35086e-128	-0.535838	0.271	0.502	9.75837e-124
FJX1	4.44236e-119	-0.537976	0.373	0.59	8.10153e-115
ABCF1	2.50808e-133	-0.538828	0.519	0.718	4.57398e-129
AGPAT2	3.54237e-198	-0.538844	0.077	0.316	6.46022e-194
S100A11	9.56853e-273	-0.540388	0.982	0.99	1.74501e-268
PSMA3	6.27293e-132	-0.542528	0.522	0.7	1.14399e-127
NSFL1C	1.24763e-120	-0.54376	0.458	0.646	2.2753e-116
MFSD5	6.67529e-197	-0.546467	0.144	0.409	1.21737e-192
PSMD3	1.25355e-134	-0.55533	0.489	0.691	2.2861e-130
CCT3	2.78636e-148	-0.555914	0.659	0.795	5.08148e-144
HRAS	3.83557e-130	-0.556665	0.507	0.693	6.99493e-126
EIF3A	3.47518e-173	-0.557266	0.775	0.866	6.33768e-169
TRIM29	2.51549e-75	-0.55782	0.501	0.63	4.58749e-71
SRPK1	4.11323e-138	-0.557979	0.402	0.62	7.5013e-134
YARS	3.16145e-136	-0.55852	0.384	0.614	5.76553e-132
NINJ1	4.41965e-100	-0.559258	0.482	0.656	8.06011e-96
RTCB	1.50138e-137	-0.559649	0.307	0.539	2.73806e-133
LAD1	2.02058e-197	-0.561198	0.076	0.31	3.68493e-193
UTP4	3.21043e-156	-0.561842	0.251	0.498	5.85486e-152
LYAR	6.53807e-160	-0.56343	0.299	0.555	1.19235e-155
ARPC5L	3.2434e-142	-0.564699	0.479	0.68	5.91499e-138
TARS	1.50729e-135	-0.566088	0.473	0.673	2.74885e-131
RSL24D1	3.71029e-161	-0.566505	0.305	0.553	6.76645e-157
COL18A1	4.34206e-109	-0.569165	0.563	0.724	7.91861e-105
GTPBP4	4.20429e-151	-0.569655	0.414	0.643	7.66737e-147
ARL8A	2.30783e-147	-0.569897	0.31	0.546	4.20879e-143
IL1RN	5.84784e-120	-0.569899	0.083	0.259	1.06647e-115
EIF3B	4.57156e-150	-0.572304	0.549	0.738	8.33715e-146
LDHA	6.46609e-239	-0.576933	0.945	0.972	1.17922e-234
ZC3H15	1.82792e-152	-0.578162	0.587	0.767	3.33358e-148
PUS1	3.24861e-214	-0.578641	0.139	0.416	5.92449e-210
SMN1	3.07327e-175	-0.579188	0.235	0.494	5.60473e-171
RPS19BP1	6.41324e-158	-0.581841	0.301	0.547	1.16958e-153
AATF	2.77759e-185	-0.582967	0.18	0.444	5.06549e-181
LOC100361457	1.19027e-108	-0.584946	0.827	0.886	2.1707e-104
PSMD11	1.19494e-142	-0.585683	0.496	0.691	2.17921e-138
CD24	3.15377e-97	-0.585718	0.582	0.727	5.75153e-93
NOLC1	1.1127e-143	-0.586261	0.608	0.781	2.02923e-139
NXT1	1.13045e-186	-0.586688	0.23	0.503	2.0616e-182
RASAL2	2.72984e-88	-0.58968	0.311	0.493	4.9784e-84
RAB22A	1.39541e-151	-0.591514	0.39	0.621	2.54481e-147
SEMA3C	3.06911e-98	-0.593034	0.359	0.543	5.59714e-94
RHOG	3.58436e-164	-0.593492	0.255	0.507	6.53681e-160
FHL2	8.80653e-195	-0.594609	0.114	0.367	1.60605e-190
ESF1	8.79962e-151	-0.595443	0.357	0.591	1.60479e-146
PGAM5	1.61885e-221	-0.596779	0.191	0.489	2.9523e-217
LRRFIP1	5.682e-136	-0.598603	0.52	0.701	1.03623e-131
NME2	5.15051e-296	-0.59937	0.919	0.962	9.39299e-292
BYSL	1.2191e-205	-0.60037	0.174	0.452	2.22327e-201
POLR1D	3.35978e-157	-0.602316	0.507	0.711	6.12724e-153
S100A10	4.35361e-222	-0.603496	0.939	0.972	7.93967e-218
JAG1	4.37669e-112	-0.605197	0.265	0.463	7.98177e-108
PRSS22	1.35505e-78	-0.610731	0.157	0.322	2.4712e-74
ARHGDIA	7.05059e-165	-0.611977	0.556	0.746	1.28582e-160
PFN1	0	-0.613464	0.964	0.98	0
ZFP706	4.21531e-164	-0.613731	0.544	0.744	7.68747e-160
ERH	6.13181e-223	-0.614953	0.756	0.88	1.11826e-218
TMEM115	5.12352e-204	-0.615602	0.219	0.505	9.34376e-200
PSMC5	2.33231e-160	-0.618214	0.331	0.576	4.25343e-156
DDX18	1.16349e-152	-0.619013	0.371	0.602	2.12186e-148
DCUN1D5	2.06484e-173	-0.620021	0.413	0.653	3.76564e-169
ARPC5	6.02416e-163	-0.620681	0.58	0.756	1.09863e-158
YBX3	3.07052e-191	-0.621718	0.68	0.819	5.59971e-187
PNO1	1.13062e-190	-0.622177	0.214	0.487	2.06192e-186
NCL	4.68799e-205	-0.623073	0.849	0.912	8.54949e-201
SRSF2	2.36556e-216	-0.625144	0.814	0.889	4.31408e-212
UCK2	2.64413e-165	-0.625656	0.279	0.535	4.8221e-161
TRMT6	4.25337e-226	-0.627147	0.138	0.425	7.75686e-222
FOSL1	3.94333e-177	-0.627696	0.783	0.898	7.19144e-173
MLLT11	6.73543e-186	-0.628348	0.15	0.406	1.22834e-181
RRS1	3.80891e-179	-0.62852	0.346	0.615	6.94631e-175
ACTR2	2.67411e-178	-0.629763	0.544	0.729	4.87677e-174
MRPS34	7.82406e-183	-0.633642	0.341	0.609	1.42687e-178
KRT8	1.34107e-158	-0.633688	0.871	0.927	2.4457e-154
DDX27	8.12908e-187	-0.633901	0.275	0.544	1.4825e-182
NAA20	4.18843e-188	-0.634061	0.26	0.526	7.63845e-184
PHB	1.06865e-190	-0.634955	0.601	0.78	1.9489e-186
NOP56	8.86686e-152	-0.63527	0.405	0.634	1.61705e-147
NSUN2	1.72416e-199	-0.635786	0.236	0.515	3.14436e-195
FBL	3.37063e-176	-0.635855	0.496	0.721	6.14701e-172
PSMD4	3.79985e-175	-0.635938	0.416	0.658	6.92978e-171
NR2C2AP	4.06023e-191	-0.636191	0.304	0.576	7.40464e-187
GCLC	2.5175e-175	-0.639609	0.153	0.399	4.59117e-171
LRRC59	5.94143e-180	-0.639675	0.343	0.6	1.08354e-175
TRIM27	1.04172e-186	-0.643637	0.467	0.711	1.89978e-182
ANXA1	9.46308e-53	-0.646607	0.401	0.543	1.72578e-48
MRPS18B	5.26132e-216	-0.646811	0.181	0.468	9.59507e-212
CYP1B1	3.12434e-55	-0.65021	0.252	0.392	5.69785e-51
PGAM1	3.33074e-286	-0.650648	0.86	0.921	6.07427e-282
AJUBA	1.40591e-150	-0.651509	0.291	0.526	2.56397e-146
USP14	1.53783e-204	-0.65204	0.301	0.578	2.80454e-200
RIOK3	1.25952e-156	-0.653188	0.395	0.619	2.29699e-152
GAR1	4.84521e-199	-0.657154	0.309	0.589	8.83621e-195
TIMM10	3.0317e-207	-0.657404	0.272	0.559	5.52891e-203
HIF1A	7.89489e-165	-0.659111	0.588	0.763	1.43979e-160
SNRPD1	1.18435e-195	-0.659949	0.576	0.771	2.1599e-191
PIN1	9.07248e-192	-0.662382	0.377	0.638	1.65455e-187
NOB1	2.29047e-197	-0.668921	0.435	0.677	4.17713e-193
SAT1	8.15325e-111	-0.67076	0.717	0.837	1.48691e-106
MSN	1.11306e-172	-0.671203	0.54	0.755	2.02989e-168
ATAD3A	8.45047e-223	-0.673503	0.235	0.532	1.54111e-218
FKBP1A	5.87665e-186	-0.6759	0.583	0.77	1.07172e-181
PSMA6	4.91589e-199	-0.677123	0.513	0.732	8.96512e-195
NPM1	0	-0.678096	0.935	0.964	0
TOMM5	2.56328e-212	-0.681031	0.326	0.608	4.67465e-208
TIMM17A	8.61269e-222	-0.68264	0.278	0.568	1.5707e-217
TOMM70	1.2711e-203	-0.683945	0.304	0.585	2.3181e-199
PDLIM1	1.15836e-213	-0.689045	0.16	0.44	2.11249e-209
SIGMAR1	4.65892e-196	-0.689179	0.259	0.529	8.49647e-192
G3BP1	6.06295e-221	-0.694012	0.624	0.796	1.1057e-216
PPAN	9.1267e-220	-0.694253	0.333	0.623	1.66444e-215
PKP1	8.38622e-176	-0.694793	0.15	0.398	1.5294e-171
RAB5IF	2.68741e-242	-0.695254	0.755	0.87	4.90103e-238
IMP3	7.43314e-211	-0.702037	0.333	0.614	1.35558e-206
EIF2S1	1.48331e-219	-0.706821	0.512	0.744	2.70512e-215
CNBP	0	-0.70696	0.854	0.929	0
DNAJA2	1.51127e-220	-0.707287	0.632	0.81	2.7561e-216
MTHFD2	1.64643e-184	-0.707578	0.419	0.689	3.00259e-180
TMEM165	1.65283e-239	-0.708299	0.282	0.582	3.01426e-235
AQP3	7.44277e-104	-0.709356	0.024	0.144	1.35734e-99
ACTG1	1.4559e-171	-0.710059	0.966	0.985	2.65513e-167
NFKBIA	2.05731e-160	-0.710907	0.845	0.935	3.75191e-156
MPHOSPH10	4.53925e-233	-0.712406	0.246	0.551	8.27823e-229
JUP	7.41268e-197	-0.714629	0.674	0.813	1.35185e-192
SPRR1A	1.77387e-37	-0.716074	0.037	0.103	3.235e-33
PSMA5	1.09129e-230	-0.71624	0.607	0.796	1.99019e-226
EIF1A	1.76659e-219	-0.716711	0.551	0.764	3.22173e-215
EIF4EBP1	3.78118e-180	-0.722722	0.383	0.643	6.89574e-176
DOHH	2.36608e-250	-0.723385	0.24	0.555	4.31502e-246
AK2	1.46539e-196	-0.723809	0.407	0.662	2.67243e-192
EEF1E1	5.76209e-228	-0.726683	0.284	0.581	1.05083e-223
FAM136A	2.53322e-254	-0.727024	0.212	0.527	4.61983e-250
PTGES3	1.91266e-299	-0.728044	0.785	0.89	3.48812e-295
ANXA8	1.78141e-189	-0.728538	0.074	0.301	3.24876e-185
RANBP1	1.80151e-217	-0.732762	0.459	0.713	3.28542e-213
BASP1	4.68482e-183	-0.736323	0.423	0.688	8.5437e-179
NOP16	3.7217e-220	-0.736518	0.426	0.688	6.78727e-216
TIMM23	3.36962e-240	-0.739931	0.571	0.784	6.14517e-236
CCT8	6.06031e-221	-0.74101	0.444	0.693	1.10522e-216
EIF3D	4.43399e-237	-0.742025	0.37	0.654	8.08627e-233
ZMYND19	6.22558e-290	-0.744076	0.163	0.496	1.13536e-285
ZFAND2A	1.88165e-130	-0.746109	0.289	0.507	3.43157e-126
CLIC1	1.17062e-187	-0.746123	0.644	0.804	2.13486e-183
NARS	2.87321e-217	-0.747987	0.624	0.813	5.23988e-213
EIF6	2.94975e-305	-0.748153	0.774	0.892	5.37946e-301
HSPD1	7.16353e-253	-0.749886	0.718	0.869	1.30641e-248
ANXA3	3.47102e-200	-0.754882	0.192	0.472	6.3301e-196
TXN1	0	-0.762772	0.909	0.959	0
PPP1R14B	1.75127e-226	-0.762885	0.353	0.635	3.19379e-222
HIST1H1E	9.96194e-114	-0.763492	0.144	0.341	1.81676e-109
GARS	3.13115e-264	-0.763838	0.24	0.561	5.71028e-260
PAK1IP1	5.11284e-256	-0.764547	0.233	0.545	9.32428e-252
AIMP2	5.44393e-238	-0.769492	0.391	0.678	9.9281e-234
CITED2	1.14389e-136	-0.771986	0.294	0.523	2.08611e-132
NOP58	5.99445e-237	-0.773254	0.605	0.805	1.09321e-232
YWHAH	7.04789e-259	-0.783535	0.646	0.829	1.28532e-254
MYO1B	2.46765e-197	-0.784418	0.414	0.659	4.50025e-193
ATP6V0B	3.51838e-258	-0.784908	0.449	0.714	6.41646e-254
SRSF3	1.88611e-231	-0.785987	0.545	0.757	3.43969e-227
PA2G4	7.60216e-240	-0.789833	0.438	0.703	1.38641e-235
EMC6	7.90228e-274	-0.790884	0.504	0.763	1.44114e-269
TIMP1	2.20501e-60	-0.791983	0.3	0.453	4.02127e-56
HMGA1	4.30032e-212	-0.792981	0.553	0.784	7.8425e-208
C1QBP	1.70488e-291	-0.7958	0.672	0.851	3.1092e-287
MMP10	3.69106e-138	-0.80049	0.022	0.168	6.73138e-134
CD44	8.71313e-213	-0.807692	0.26	0.544	1.58901e-208
VAT1	3.84605e-220	-0.808898	0.521	0.749	7.01404e-216
AABR07054319.1	8.70128e-248	-0.810821	0.184	0.499	1.58685e-243
FABP5	1.70061e-185	-0.811206	0.717	0.872	3.1014e-181
PSMD7	6.07197e-274	-0.811321	0.513	0.762	1.10735e-269
SHMT2	3.01037e-268	-0.814156	0.266	0.589	5.49002e-264
MRPL12	3.2292e-258	-0.821446	0.332	0.636	5.8891e-254
PFDN2	6.52654e-272	-0.821521	0.498	0.752	1.19025e-267
GCLM	4.01024e-221	-0.828884	0.112	0.379	7.31347e-217
EPRS	6.11486e-253	-0.835875	0.608	0.809	1.11517e-248
NRG1	1.04983e-229	-0.837899	0.754	0.885	1.91457e-225
PHLDA3	0	-0.841762	0.826	0.922	0
TUBB4B	8.84487e-298	-0.847779	0.762	0.904	1.61304e-293
PRRG4	5.84915e-268	-0.859573	0.219	0.539	1.06671e-263
PDCD6	6.46161e-294	-0.873171	0.555	0.781	1.1784e-289
HTRA1	1.89368e-194	-0.881248	0.207	0.466	3.45351e-190
MYBBP1A	5.28751e-289	-0.896433	0.391	0.692	9.64283e-285
TKT	3.07105e-276	-0.910699	0.645	0.822	5.60068e-272
TALDO1	6.64232e-236	-0.912651	0.563	0.771	1.21136e-231
ANXA5	0	-0.915179	0.763	0.895	0
DSP	1.4615e-288	-0.92251	0.758	0.88	2.66533e-284
EREG	5.4151e-158	-0.935773	0.051	0.239	9.87552e-154
S100A6	1.33853e-103	-0.944181	0.3	0.506	2.44108e-99
HIST1H1C	6.8112e-160	-0.944652	0.249	0.499	1.24216e-155
SRSF7	0	-0.958763	0.613	0.822	0
MMP3	1.25692e-146	-0.966124	0.029	0.189	2.29225e-142
FTL1	0	-0.975209	0.903	0.947	0
LGALS3	1.65909e-200	-0.986951	0.562	0.759	3.02568e-196
PRDX1	0	-0.989226	0.891	0.948	0
LOC100360087	0	-1.01275	0.964	0.983	0
SDC1	0	-1.02162	0.792	0.903	0
CST6	3.69614e-127	-1.05779	0.396	0.582	6.74064e-123
RAN	0	-1.05884	0.81	0.927	0
IER3	0	-1.06148	0.921	0.965	0
PLAU	5.68773e-195	-1.0781	0.068	0.297	1.03727e-190
TM4SF1	1.49914e-183	-1.08804	0.464	0.703	2.73398e-179
EFHD2	0	-1.10329	0.554	0.812	0
FTH1	0	-1.11047	0.993	0.998	0
SLC7A11	6.90002e-205	-1.12105	0.342	0.6	1.25836e-200
GPX2	7.9756e-233	-1.18909	0.152	0.439	1.45451e-228
AKR1B8	9.01605e-175	-1.19325	0.006	0.161	1.64426e-170
CSF3	2.27274e-130	-1.21467	0.039	0.195	4.1448e-126
OAF	0	-1.23013	0.367	0.733	0
FAM129B	0	-1.2308	0.475	0.801	0
CDCP1	0	-1.34334	0.471	0.778	0
AREG	1.0827e-195	-1.36223	0.268	0.545	1.97451e-191
PLIN2	5.7987e-252	-1.39493	0.546	0.75	1.05751e-247
CTSL	0	-1.40019	0.88	0.928	0
TXNRD1	0	-1.40354	0.655	0.885	0
AKR1B1	6.1301e-231	-1.43132	0.574	0.756	1.11795e-226
CXCL1	0	-1.53012	0.695	0.927	0
ANXA2	0	-1.78305	0.662	0.888	0
FST	1.48767e-181	-1.84728	0.356	0.586	2.71307e-177
NQO1	0	-1.8923	0.167	0.701	0
PLAUR	0	-1.90558	0.232	0.669	0
ADM	0	-2.12199	0.171	0.55	0
CXCL2	0	-2.72564	0.195	0.587	0
HMOX1	0	-2.80422	0.764	0.958	0
CXCL3	1.1618e-275	-2.89262	0.035	0.298	2.11878e-271

## Sheet: luminal_progenitor_drug_vs_cont
gene	p_val	avg_log2FC	pct.1	pct.2	p_val_adj
GLYCAM1	1.99313e-216	2.94527	0.404	0.167	3.63488e-212
WAP	1.65999e-75	2.1121	0.507	0.434	3.02732e-71
CSN2	0	2.04218	0.499	0.166	0
MT1	0	2.01407	0.765	0.537	0
CHI3L1	1.17335e-130	1.53186	0.618	0.549	2.13984e-126
GAS6	1.95271e-295	1.50601	0.619	0.396	3.56115e-291
FASN	7.28198e-288	1.50048	0.56	0.321	1.32802e-283
FABP3	1.72457e-71	1.48738	0.345	0.218	3.1451e-67
XDH	0	1.48434	0.61	0.368	0
PDCD4	0	1.40461	0.611	0.36	0
MT2A	2.41902e-122	1.37024	0.534	0.393	4.41157e-118
THRSP	5.50585e-203	1.28486	0.644	0.463	1.0041e-198
CSN1S2B	1.32668e-224	1.25308	0.576	0.373	2.41947e-220
IGFBP5	1.54398e-252	1.24632	0.815	0.772	2.81576e-248
CSN1S2A	2.67386e-56	1.13095	0.279	0.165	4.87632e-52
TF	3.48845e-202	1.0806	0.886	0.843	6.36189e-198
OGFRL1	2.63823e-219	1.05075	0.46	0.22	4.81134e-215
CLTA	9.66723e-229	0.995323	0.836	0.803	1.76301e-224
ACSL1	9.82009e-132	0.959547	0.351	0.18	1.79089e-127
ELF5	5.87749e-155	0.943033	0.608	0.474	1.07188e-150
HSPA8	0	0.913929	0.87	0.832	0
OLAH	1.04199e-203	0.863042	0.835	0.765	1.90029e-199
PODXL	5.55899e-154	0.860829	0.486	0.307	1.01379e-149
SECTM1B	1.09038e-121	0.826519	0.661	0.621	1.98853e-117
LOC691143	1.76841e-46	0.809632	0.132	0.056	3.22504e-42
GLUL	1.25338e-191	0.808973	0.826	0.796	2.28578e-187
MCEE	7.64192e-99	0.794924	0.38	0.231	1.39366e-94
EVA1B	1.74233e-149	0.790311	0.403	0.216	3.17749e-145
TGFB3	8.22485e-192	0.76185	0.338	0.121	1.49997e-187
BTN1A1	4.09241e-99	0.753051	0.497	0.381	7.46332e-95
UBC	1.36532e-134	0.752013	0.804	0.8	2.48993e-130
ECH1	4.98145e-112	0.751117	0.48	0.334	9.08467e-108
CP	1.44373e-31	0.748717	0.446	0.407	2.63293e-27
FAM20C	2.5728e-141	0.738979	0.374	0.189	4.69202e-137
AABR07015057.1	2.0038e-24	0.733513	0.192	0.129	3.65432e-20
TCEAL9	1.50077e-138	0.733256	0.723	0.655	2.73695e-134
SCP2	7.90085e-107	0.719418	0.644	0.564	1.44088e-102
TLE5	1.75628e-119	0.713432	0.587	0.469	3.20293e-115
C4B	3.79564e-36	0.70925	0.445	0.409	6.92212e-32
HSPA1B	1.03477e-15	0.702971	0.281	0.237	1.88712e-11
FADS1	1.21692e-162	0.70209	0.384	0.178	2.2193e-158
ZFP36L2	1.81154e-69	0.699231	0.51	0.403	3.3037e-65
ALDOC	6.94181e-73	0.696716	0.604	0.534	1.26598e-68
UCP2	6.86348e-145	0.691079	0.735	0.652	1.25169e-140
ECI1	8.64754e-75	0.673238	0.569	0.488	1.57705e-70
KNG1	1.12602e-70	0.672963	0.128	0.037	2.05352e-66
BEX3	1.08947e-80	0.664594	0.491	0.368	1.98686e-76
AC125248.1	2.45979e-92	0.663611	0.377	0.232	4.48592e-88
ACLY	2.52795e-61	0.661852	0.519	0.445	4.61023e-57
RASSF4	2.91692e-80	0.647861	0.387	0.248	5.31959e-76
ITM2B	4.33131e-191	0.644169	0.925	0.938	7.89902e-187
CCNI	1.27212e-68	0.641679	0.478	0.372	2.31996e-64
DBP	1.87068e-203	0.63069	0.234	0.036	3.41157e-199
PLAC8	1.4121e-60	0.622531	0.579	0.481	2.57524e-56
NPDC1	4.56265e-69	0.611617	0.576	0.522	8.3209e-65
SCNN1B	6.85041e-47	0.61074	0.475	0.411	1.24931e-42
CD14	1.10466e-40	0.603278	0.57	0.543	2.01458e-36
TKT	3.0126e-51	0.60284	0.586	0.531	5.49408e-47
FOSB	4.14597e-21	0.596014	0.58	0.588	7.561e-17
MSRB1	4.13926e-86	0.594706	0.356	0.218	7.54877e-82
GFRA3	7.09001e-137	0.581614	0.305	0.123	1.29301e-132
SMIM22	1.97343e-67	0.58013	0.545	0.452	3.59895e-63
PINK1	3.39327e-53	0.579473	0.395	0.297	6.18831e-49
DECR1	8.92543e-72	0.574124	0.41	0.286	1.62773e-67
LAMTOR2	4.88749e-73	0.571111	0.574	0.485	8.91331e-69
TCF7L2	2.84781e-105	0.57087	0.352	0.194	5.19355e-101
STEAP4	1.82544e-35	0.5698	0.449	0.386	3.32905e-31
LOC103689965	8.27338e-42	0.569719	0.395	0.323	1.50882e-37
PEG3	2.81404e-53	0.565347	0.273	0.169	5.13196e-49
AABR07000398.1	3.23308e-44	0.560783	0.971	0.976	5.89616e-40
ANO1	5.12252e-71	0.555585	0.392	0.274	9.34193e-67
ACAA2	8.99508e-49	0.554459	0.554	0.497	1.64043e-44
MRPL52	7.80742e-51	0.550782	0.554	0.492	1.42384e-46
EGR1	3.65884e-57	0.548694	0.683	0.624	6.67262e-53
LOC100360781	8.87127e-288	0.547553	0.95	0.95	1.61785e-283
FTH1	1.04606e-238	0.535384	0.999	1	1.90771e-234
MUC15	2.44081e-46	0.524079	0.433	0.349	4.4513e-42
FOS	7.80291e-20	0.52338	0.63	0.612	1.42302e-15
TIMP2	1.39841e-49	0.521505	0.313	0.216	2.55027e-45
CLEC2G	3.81446e-50	0.519813	0.45	0.356	6.95643e-46
CAT	2.35069e-33	0.516491	0.485	0.426	4.28696e-29
DAB2	2.8555e-31	0.516462	0.449	0.388	5.20757e-27
KIT	3.44409e-34	0.515616	0.427	0.359	6.28099e-30
ACACB	8.76447e-87	0.513922	0.299	0.158	1.59838e-82
GATD3A	7.86875e-47	0.512911	0.496	0.413	1.43502e-42
MRPL9	1.78128e-44	0.507082	0.337	0.243	3.24852e-40
MKNK2	5.19237e-42	0.505812	0.402	0.313	9.46932e-38
SELENOH	5.46081e-49	0.504986	0.46	0.368	9.95888e-45
FLOT1	5.265e-50	0.503027	0.348	0.246	9.60178e-46
WASHC3	8.73591e-71	0.502321	0.312	0.185	1.59317e-66
JUNB	1.68352e-103	0.502188	0.873	0.865	3.07023e-99
CSN3	1.40436e-16	0.501179	0.669	0.641	2.56113e-12
LOC100362339	2.47482e-40	0.500444	0.621	0.611	4.51332e-36
CTSH	2.82195e-32	0.493342	0.534	0.501	5.1464e-28
ZC3H12A	2.61784e-27	0.485947	0.635	0.63	4.77416e-23
VAMP8	1.47627e-32	0.482645	0.571	0.542	2.69227e-28
CORO1B	3.4515e-40	0.480986	0.431	0.347	6.2945e-36
RNASET2	1.99769e-25	0.480382	0.515	0.486	3.64318e-21
LOC108349682	4.1531e-40	0.474781	0.455	0.373	7.57401e-36
CHURC1	1.32547e-38	0.47367	0.546	0.499	2.41726e-34
NADK	1.96854e-76	0.465225	0.281	0.149	3.59002e-72
ENO1	1.31407e-33	0.460833	0.613	0.59	2.39647e-29
ATP5MC2	1.47875e-136	0.459737	0.841	0.832	2.69679e-132
UBALD2	1.10467e-17	0.458722	0.36	0.313	2.01459e-13
SLFN2	1.52509e-19	0.453181	0.303	0.243	2.7813e-15
NIT2	2.46539e-27	0.450868	0.472	0.425	4.49613e-23
ARPC1B	2.78679e-82	0.450854	0.78	0.794	5.08226e-78
RPL32	8.78781e-263	0.448305	0.965	0.968	1.60263e-258
HADH	7.78054e-37	0.445444	0.378	0.293	1.41894e-32
VPS36	8.94599e-38	0.445398	0.375	0.288	1.63148e-33
GPX3	3.26747e-50	0.443908	0.151	0.068	5.95888e-46
RAB25	9.46026e-32	0.44329	0.511	0.457	1.72527e-27
SCAND1	1.06354e-25	0.443024	0.514	0.472	1.93957e-21
TNFRSF11A	6.3338e-138	0.442221	0.264	0.088	1.1551e-133
NFIB	2.31255e-50	0.440872	0.384	0.285	4.2174e-46
POLDIP2	3.23258e-48	0.43946	0.315	0.213	5.89525e-44
JUND	5.41848e-63	0.4393	0.804	0.796	9.88168e-59
HMGCS2	2.12682e-34	0.436995	0.137	0.07	3.87868e-30
RPL39	5.66039e-26	0.435636	0.622	0.618	1.03229e-21
NDUFB4	3.40581e-38	0.434363	0.526	0.464	6.21117e-34
TAF10	1.21162e-42	0.433439	0.463	0.382	2.20962e-38
IRX2	4.39395e-27	0.433069	0.326	0.254	8.01325e-23
DGKZ	8.34175e-66	0.430471	0.257	0.139	1.52129e-61
SFRP1	3.11217e-100	0.427911	0.257	0.109	5.67566e-96
DUOXA1	4.32782e-53	0.427802	0.382	0.281	7.89265e-49
RTRAF	5.29405e-29	0.427089	0.535	0.491	9.65476e-25
COPS9	4.05332e-46	0.425825	0.721	0.729	7.39204e-42
DYNLRB2	1.8396e-18	0.42498	0.292	0.238	3.35488e-14
TMPRSS4	3.64564e-62	0.424689	0.239	0.127	6.64855e-58
BTG2	1.28524e-06	0.424644	0.608	0.644	0.0234388
RPS19	3.77108e-21	0.42356	0.395	0.341	6.87732e-17
LOC690468	2.10033e-41	0.423409	0.711	0.718	3.83037e-37
G0S2	1.57808e-19	0.421905	0.209	0.15	2.87794e-15
IER5	1.8025e-27	0.41935	0.675	0.688	3.28721e-23
CHMP2A	2.83047e-26	0.417958	0.44	0.382	5.16193e-22
MTCH1	1.2214e-28	0.416379	0.527	0.481	2.22747e-24
SLC25A39	1.75518e-51	0.415777	0.37	0.26	3.20092e-47
LOC689574	8.3431e-19	0.41572	0.422	0.378	1.52153e-14
DNAJA1	1.74453e-06	0.415029	0.688	0.741	0.0318149
HINT3	1.71928e-84	0.414455	0.221	0.094	3.13546e-80
SUCLG1	1.27134e-40	0.413529	0.417	0.326	2.31853e-36
PHYHD1	2.12021e-38	0.411561	0.251	0.165	3.86662e-34
SULT5A1	2.44175e-77	0.411277	0.144	0.043	4.45301e-73
LALBA	3.11986e-25	0.411261	0.842	0.877	5.68968e-21
ND4L	1.02131e-13	0.410977	0.647	0.69	1.86257e-09
NSA2	6.48831e-12	0.41097	0.551	0.547	1.18327e-07
RGD1306063	4.59596e-52	0.410615	0.266	0.16	8.38164e-48
SELENOP	3.11347e-46	0.409213	0.317	0.216	5.67803e-42
STARD10	5.59521e-37	0.408691	0.337	0.249	1.0204e-32
SLC25A11	7.12744e-52	0.407719	0.329	0.222	1.29983e-47
PIGP	1.40996e-64	0.407006	0.317	0.195	2.57134e-60
PDE4B	4.47515e-11	0.406766	0.529	0.53	8.16133e-07
ST6GALNAC2	6.23762e-26	0.405754	0.53	0.522	1.13755e-21
SNCG	1.07954e-49	0.405633	0.151	0.067	1.96875e-45
LBP	1.32229e-10	0.405292	0.754	0.832	2.41146e-06
RPS28	9.69664e-191	0.404419	0.979	0.978	1.76838e-186
POLR2E	2.3843e-37	0.40404	0.525	0.455	4.34825e-33
HSD17B10	5.6015e-28	0.4028	0.483	0.432	1.02155e-23
NEDD4	2.51716e-47	0.401892	0.751	0.758	4.59055e-43
BCKDK	1.28966e-60	0.401632	0.327	0.207	2.35195e-56
IFT43	4.79862e-30	0.401359	0.35	0.273	8.75124e-26
PHGDH	1.00644e-43	0.400341	0.299	0.202	1.83544e-39
SLC45A3	1.69761e-87	0.399912	0.19	0.067	3.09594e-83
NDUFB10	1.62968e-32	0.39942	0.505	0.438	2.97205e-28
LOC102549726	2.5788e-06	0.398899	0.623	0.66	0.0470296
APPL2	3.98971e-44	0.398305	0.223	0.132	7.27603e-40
RETSAT	1.45092e-29	0.397017	0.448	0.403	2.64605e-25
SNRPD2	1.39232e-40	0.396505	0.715	0.732	2.53918e-36
SOD1	1.31566e-18	0.395347	0.522	0.493	2.39937e-14
MRPS21	6.19439e-25	0.39512	0.417	0.354	1.12967e-20
ATP6V1G1	4.60776e-19	0.394909	0.618	0.6	8.40318e-15
MRPS35	4.23144e-38	0.391381	0.287	0.199	7.71688e-34
ICA1	6.38166e-78	0.391136	0.222	0.098	1.16382e-73
MARCKSL1	1.5329e-18	0.390735	0.596	0.587	2.79555e-14
CHST1	1.30036e-73	0.39069	0.202	0.087	2.37147e-69
TRAPPC6A	4.76886e-26	0.390163	0.426	0.363	8.69697e-22
SH3BP4	2.34521e-66	0.389776	0.224	0.111	4.27696e-62
BCKDHA	6.71937e-35	0.389637	0.34	0.256	1.22541e-30
FAM20A	5.55792e-123	0.389239	0.233	0.076	1.0136e-118
BCAS2	8.449e-29	0.389005	0.335	0.265	1.54084e-24
PTOV1	3.19226e-17	0.388975	0.512	0.484	5.82173e-13
AK3	4.86634e-36	0.388148	0.406	0.317	8.87474e-32
CLMN	1.22791e-57	0.387669	0.304	0.186	2.23934e-53
SMAGP	4.74368e-15	0.386722	0.459	0.418	8.65104e-11
TAF3	2.44276e-27	0.385749	0.556	0.514	4.45487e-23
CD320	4.70492e-27	0.385238	0.419	0.364	8.58036e-23
RALGDS	9.76104e-24	0.385159	0.265	0.2	1.78012e-19
LIPA	9.99401e-68	0.385032	0.274	0.153	1.82261e-63
UQCRC2	7.63502e-21	0.384715	0.505	0.471	1.3924e-16
NDUFV2	3.61349e-33	0.384139	0.411	0.332	6.58992e-29
VBP1	6.89747e-22	0.381986	0.571	0.55	1.25789e-17
NDRG2	2.94903e-26	0.381681	0.381	0.311	5.37815e-22
FIS1	1.6862e-18	0.381444	0.448	0.398	3.07512e-14
TMEM134	3.43288e-45	0.381424	0.355	0.256	6.26054e-41
ABHD5	4.04202e-13	0.380809	0.26	0.218	7.37144e-09
USE1	7.78015e-18	0.380534	0.493	0.459	1.41887e-13
OXA1L	6.47522e-19	0.37932	0.454	0.409	1.18089e-14
CRIP2	1.86426e-33	0.378812	0.717	0.727	3.39985e-29
CAR2	1.53035e-08	0.378291	0.274	0.24	0.000279091
LSM7	1.60711e-36	0.377608	0.342	0.253	2.93088e-32
TRPS1	2.07482e-28	0.376861	0.38	0.307	3.78385e-24
FKBP8	1.58528e-22	0.376772	0.441	0.391	2.89107e-18
ROMO1	3.83326e-22	0.376303	0.407	0.35	6.99072e-18
LPL	1.05573e-21	0.376135	0.34	0.287	1.92534e-17
ATP5ME	5.46979e-26	0.373945	0.485	0.424	9.97525e-22
NOP53	1.45247e-06	0.373006	0.436	0.424	0.0264888
KLC3	1.07257e-44	0.372986	0.228	0.135	1.95604e-40
SH3BGRL3	8.28286e-25	0.371881	0.426	0.363	1.51055e-20
TMEM223	1.24644e-64	0.370293	0.325	0.204	2.27313e-60
MAPK8IP1	1.84536e-29	0.368493	0.285	0.208	3.36538e-25
EIF4B	2.38795e-10	0.367869	0.603	0.623	4.35491e-06
MGST1	1.82285e-20	0.366526	0.634	0.672	3.32433e-16
MPC2	2.55528e-17	0.366484	0.493	0.467	4.66007e-13
BCL3	8.21883e-26	0.366174	0.249	0.18	1.49887e-21
AKR7A2	8.96106e-39	0.364958	0.29	0.201	1.63423e-34
LAMTOR4	1.37101e-33	0.363994	0.403	0.321	2.5003e-29
APP	2.17754e-16	0.363165	0.667	0.769	3.97119e-12
NUDT2	1.13911e-33	0.362815	0.305	0.221	2.07739e-29
SSBP3	1.44074e-44	0.361943	0.312	0.211	2.62747e-40
ANGPTL4	3.25384e-08	0.359342	0.411	0.393	0.000593404
PLA2G12A	1.68591e-23	0.358033	0.363	0.294	3.0746e-19
NDUFS5	2.9284e-20	0.357738	0.535	0.507	5.34052e-16
SULF2	1.86198e-36	0.356095	0.385	0.3	3.3957e-32
PCBD2	3.17844e-39	0.356019	0.314	0.223	5.79653e-35
CGNL1	8.9315e-33	0.355231	0.329	0.247	1.62884e-28
STAT5A	9.50755e-73	0.354173	0.243	0.121	1.73389e-68
ANAPC13	6.15075e-27	0.354125	0.455	0.393	1.12171e-22
DUOX1	1.70539e-23	0.35344	0.366	0.31	3.11012e-19
SNRPE	3.96091e-19	0.353184	0.676	0.695	7.22351e-15
BOLA1	1.17563e-46	0.351987	0.258	0.161	2.144e-42
RPS18	6.91133e-116	0.350826	0.91	0.931	1.26042e-111
PFDN5	4.34217e-19	0.350072	0.523	0.487	7.91882e-15
COMMD3	1.97252e-28	0.349636	0.369	0.295	3.59728e-24
GSTA6	4.46321e-30	0.348155	0.195	0.124	8.13955e-26
H2AFV	6.09325e-12	0.347743	0.507	0.487	1.11123e-07
FAM13A	3.11022e-102	0.34742	0.121	0.015	5.6721e-98
EDF1	3.78772e-26	0.34736	0.633	0.62	6.90767e-22
ZMYND8	2.52799e-56	0.347314	0.206	0.105	4.6103e-52
HINT2	1.92983e-16	0.346321	0.437	0.395	3.51943e-12
ETFA	5.07499e-13	0.345587	0.524	0.508	9.25525e-09
CAPRIN1	1.07492e-06	0.345067	0.407	0.39	0.0196032
MRPS33	6.11794e-30	0.344281	0.393	0.318	1.11573e-25
LOC100363782	2.55424e-27	0.343721	0.343	0.272	4.65817e-23
HSDL2	1.24294e-08	0.342723	0.516	0.513	0.000226675
SCPEP1	1.05713e-32	0.342568	0.316	0.237	1.9279e-28
COPZ2	2.01101e-43	0.342271	0.262	0.166	3.66748e-39
HP1BP3	1.71834e-15	0.340267	0.342	0.292	3.13374e-11
RT1-S3	3.29698e-13	0.339714	0.461	0.439	6.01271e-09
GRCC10	5.11597e-24	0.339633	0.325	0.256	9.32999e-20
BOLA2	6.91909e-28	0.339429	0.639	0.627	1.26183e-23
EHMT2	3.14008e-29	0.338467	0.264	0.189	5.72656e-25
DBI	2.36477e-06	0.337665	0.581	0.607	0.0431264
AABR07053166.1	3.97835e-24	0.337158	0.628	0.584	7.25532e-20
RPS29	1.53582e-178	0.33713	0.987	0.987	2.80088e-174
EEF1D	5.28024e-17	0.336841	0.677	0.696	9.62958e-13
UQCRFS1	1.53133e-12	0.336238	0.556	0.548	2.79269e-08
RPL36A	6.63425e-70	0.336104	0.842	0.873	1.20989e-65
CDK4	4.23463e-24	0.335222	0.353	0.287	7.72269e-20
GLOD4	5.81543e-34	0.335053	0.307	0.222	1.06056e-29
ACO1	1.40055e-44	0.334754	0.221	0.129	2.55418e-40
SH3YL1	1.45414e-46	0.334723	0.2	0.109	2.65191e-42
STAP2	5.11586e-20	0.334497	0.386	0.334	9.32979e-16
NDUFA6	4.65534e-23	0.333572	0.499	0.456	8.48994e-19
MPST	3.02984e-13	0.333308	0.432	0.397	5.52552e-09
ECI3	6.73013e-15	0.333306	0.309	0.261	1.22737e-10
CISD1	1.54359e-19	0.332368	0.473	0.427	2.81504e-15
PPDPF	4.7886e-21	0.332232	0.499	0.451	8.73297e-17
NIPSNAP2	2.54863e-49	0.332022	0.215	0.117	4.64794e-45
MED25	5.23798e-18	0.331834	0.255	0.198	9.55251e-14
LMO4	5.43451e-10	0.331455	0.497	0.491	9.91092e-06
CIB1	1.59674e-15	0.330579	0.375	0.328	2.91197e-11
RPL36	2.80863e-128	0.329082	0.94	0.955	5.12211e-124
TCF25	1.93272e-07	0.329029	0.585	0.601	0.0035247
IMPA2	7.89397e-60	0.328596	0.236	0.125	1.43962e-55
DDX5	5.70604e-54	0.327789	0.855	0.879	1.04061e-49
POLR2J	1.08289e-29	0.327251	0.284	0.206	1.97487e-25
MYOF	2.8157e-21	0.326693	0.333	0.272	5.13499e-17
ST3GAL4	3.85802e-37	0.326299	0.275	0.185	7.03587e-33
PNRC2	9.33013e-14	0.325451	0.328	0.281	1.70154e-09
MRPL27	4.41718e-16	0.325437	0.356	0.307	8.05562e-12
TGFBR3	2.98869e-76	0.324993	0.22	0.096	5.45047e-72
GTF2H5	9.5309e-17	0.324793	0.349	0.3	1.73815e-12
LSM8	2.99113e-23	0.324398	0.312	0.243	5.45493e-19
AQP1	1.1302e-20	0.323776	0.13	0.079	2.06115e-16
NDUFB3	8.01148e-20	0.323515	0.414	0.358	1.46105e-15
COX6B1	1.2477e-34	0.321993	0.743	0.766	2.27543e-30
DHCR7	4.17773e-71	0.321142	0.194	0.083	7.61893e-67
NOL7	1.07699e-07	0.321079	0.479	0.466	0.0019641
SEC11C	4.99134e-18	0.319988	0.468	0.435	9.10272e-14
MRPS24	9.38073e-28	0.319913	0.303	0.224	1.71076e-23
ARHGEF1	1.12617e-19	0.319448	0.345	0.284	2.05379e-15
MRPL33	1.94095e-15	0.319448	0.359	0.31	3.53971e-11
AABR07035218.1	5.58047e-10	0.318214	0.602	0.615	1.01771e-05
COPS7A	2.66178e-25	0.318043	0.285	0.216	4.85429e-21
ABHD14B	3.35562e-21	0.317284	0.311	0.248	6.11964e-17
SRP9	9.91607e-07	0.316968	0.397	0.38	0.0180839
LOC100911991	1.19299e-08	0.315855	0.243	0.209	0.000217565
RPS27	5.00274e-101	0.314699	0.961	0.963	9.12349e-97
TC2N	1.98851e-39	0.313218	0.224	0.136	3.62644e-35
NONO	1.57489e-07	0.311917	0.498	0.495	0.00287213
PARK7	6.29801e-14	0.311717	0.555	0.536	1.14857e-09
MRPL30	1.496e-34	0.311292	0.222	0.14	2.72826e-30
SLC25A23	7.98678e-54	0.310714	0.177	0.083	1.45655e-49
SERPING1	1.16707e-13	0.310475	0.261	0.215	2.12839e-09
SIRT2	8.25294e-09	0.309597	0.333	0.301	0.000150509
IGBP1	2.81188e-13	0.308435	0.336	0.292	5.12802e-09
EFS	6.66074e-41	0.308245	0.215	0.127	1.21472e-36
EEF2K	3.41959e-49	0.307951	0.213	0.116	6.23631e-45
RNPEP	1.14302e-25	0.30765	0.284	0.212	2.08452e-21
RPS24	4.09666e-69	0.307397	0.875	0.904	7.47108e-65
RB1	3.73563e-32	0.307064	0.22	0.142	6.81266e-28
PIK3R1	2.43553e-16	0.306745	0.281	0.227	4.44168e-12
USP46	3.37342e-42	0.30671	0.223	0.132	6.1521e-38
TRAPPC2L	4.0353e-25	0.30665	0.274	0.205	7.35917e-21
LOC100361854	3.5126e-142	0.306197	0.985	0.988	6.40594e-138
SS18L2	2.17494e-11	0.305852	0.358	0.321	3.96644e-07
RSRP1	1.82832e-16	0.30574	0.683	0.719	3.33431e-12
RPS25	7.19453e-42	0.304317	0.791	0.827	1.31207e-37
OST4	7.59694e-12	0.302834	0.666	0.692	1.38545e-07
SNAPIN	3.06894e-29	0.30262	0.234	0.159	5.59683e-25
NDUFA2	3.71457e-12	0.301958	0.486	0.458	6.77427e-08
CMC1	2.08081e-29	0.301543	0.261	0.185	3.79477e-25
NAPRT	1.4518e-17	0.301347	0.328	0.272	2.64764e-13
CACNB3	7.45987e-41	0.300065	0.22	0.132	1.36046e-36
DEPTOR	2.57849e-66	0.29897	0.153	0.055	4.70239e-62
LAMB1	4.13216e-53	0.298574	0.211	0.111	7.53581e-49
ZBED3	1.34185e-34	0.298472	0.202	0.123	2.44713e-30
AC109737.1	6.99631e-49	0.297928	0.189	0.097	1.27592e-44
VPS28	1.65729e-11	0.297876	0.418	0.385	3.02241e-07
STK39	8.02392e-22	0.297748	0.292	0.228	1.46332e-17
LAMTOR5	2.34917e-14	0.297713	0.343	0.297	4.28419e-10
ISCU	4.56499e-13	0.297304	0.317	0.272	8.32518e-09
IFT20	5.08332e-11	0.297128	0.322	0.283	9.27045e-07
ADH5	2.46977e-17	0.296566	0.339	0.285	4.50411e-13
EIF3K	3.42477e-10	0.296385	0.519	0.505	6.24575e-06
NDUFC1	4.02434e-24	0.295776	0.37	0.3	7.33918e-20
XRCC1	7.95882e-32	0.294701	0.282	0.201	1.45145e-27
TSC22D3	9.67452e-33	0.294396	0.18	0.107	1.76434e-28
FAM162A	2.19569e-28	0.293656	0.263	0.187	4.00427e-24
CMBL	2.58729e-36	0.292606	0.22	0.137	4.71844e-32
ULK1	2.55746e-25	0.292542	0.192	0.129	4.66404e-21
ARF5	9.81799e-16	0.292509	0.655	0.674	1.79051e-11
EXOSC5	9.59253e-46	0.291981	0.242	0.145	1.74939e-41
NCOA1	8.40829e-20	0.291565	0.251	0.192	1.53342e-15
SUGT1	7.88206e-09	0.291326	0.336	0.301	0.000143745
ETFB	6.25781e-17	0.290951	0.36	0.304	1.14124e-12
CRACR2B	2.129e-53	0.290764	0.164	0.072	3.88266e-49
SLC41A1	5.60278e-18	0.290517	0.245	0.188	1.02178e-13
AC128848.1	8.40368e-25	0.290277	0.142	0.085	1.53258e-20
NAA38	1.23875e-12	0.290211	0.44	0.405	2.2591e-08
UNG	3.48383e-39	0.289979	0.191	0.11	6.35346e-35
RGD1565641	5.62308e-11	0.289514	0.308	0.268	1.02548e-06
HEXIM1	1.61717e-12	0.289292	0.329	0.285	2.94923e-08
NDUFA8	1.9104e-28	0.288733	0.365	0.287	3.484e-24
PTPRF	1.29155e-11	0.288627	0.433	0.406	2.35539e-07
TMEM147	1.31385e-29	0.288538	0.376	0.3	2.39608e-25
VGLL4	1.09447e-08	0.288507	0.303	0.265	0.000199599
RBM20	1.01474e-92	0.288334	0.111	0.015	1.85057e-88
PC	3.11839e-57	0.287493	0.228	0.122	5.687e-53
NDUFS8	2.36769e-13	0.287051	0.387	0.343	4.31796e-09
COQ2	7.79786e-43	0.285732	0.243	0.149	1.4221e-38
JOSD2	2.4648e-42	0.285446	0.254	0.158	4.49506e-38
RPL41	5.09877e-176	0.285055	0.997	0.998	9.29863e-172
MAPK3	1.63817e-07	0.282842	0.392	0.37	0.00298754
ROGDI	4.63269e-25	0.282014	0.322	0.249	8.44863e-21
ANAPC11	2.51957e-10	0.281964	0.554	0.56	4.59495e-06
UQCR10	2.49525e-07	0.281535	0.526	0.533	0.00455059
VDR	1.7347e-19	0.281335	0.317	0.257	3.16357e-15
EPAS1	8.91483e-21	0.280921	0.263	0.198	1.6258e-16
RPH3AL	8.19091e-23	0.280276	0.247	0.18	1.49378e-18
PSMB8	2.58107e-11	0.280168	0.363	0.326	4.70709e-07
RPS10	6.2509e-85	0.279656	0.915	0.94	1.13998e-80
LAMTOR1	6.29621e-18	0.278894	0.302	0.243	1.14824e-13
VPS51	2.04573e-14	0.278533	0.286	0.238	3.73079e-10
DERA	1.87329e-34	0.278442	0.243	0.159	3.41632e-30
CNPY2	2.97293e-15	0.278357	0.485	0.464	5.42173e-11
ITGB4	3.5558e-18	0.277621	0.327	0.273	6.48471e-14
SMARCD2	5.11413e-18	0.277124	0.266	0.21	9.32664e-14
IFI27	1.75132e-21	0.277054	0.782	0.819	3.19388e-17
FADS2	6.1425e-32	0.27612	0.311	0.228	1.12021e-27
ALDH9A1	5.01692e-11	0.275251	0.33	0.294	9.14936e-07
BCKDHB	1.05612e-14	0.275087	0.319	0.269	1.92605e-10
TMEM254	9.49689e-16	0.275054	0.346	0.297	1.73195e-11
PER3	2.9e-40	0.2744	0.232	0.142	5.28873e-36
MPC1	5.7218e-07	0.273547	0.448	0.438	0.0104348
RYK	2.47316e-21	0.27282	0.2	0.14	4.5103e-17
EI24	1.16282e-25	0.272601	0.213	0.145	2.12063e-21
ATP2C2	6.5441e-50	0.271719	0.196	0.102	1.19345e-45
UGP2	4.77314e-20	0.271594	0.188	0.131	8.70478e-16
MRPL34	3.44648e-42	0.270479	0.22	0.13	6.28534e-38
PREX2	6.71473e-11	0.270437	0.277	0.234	1.22457e-06
TMEM256	2.56708e-10	0.270436	0.489	0.471	4.68158e-06
RPL6	2.46705e-60	0.270409	0.897	0.922	4.49916e-56
RPL30	8.64765e-46	0.269957	0.852	0.89	1.57707e-41
BICDL2	7.06092e-30	0.269611	0.2	0.128	1.2877e-25
CBX3	8.26752e-33	0.269413	0.202	0.125	1.50775e-28
BRK1	2.21121e-15	0.269132	0.387	0.336	4.03258e-11
AABR07029581.1	3.16371e-30	0.268958	0.248	0.17	5.76966e-26
SLX1B	5.66058e-39	0.268483	0.19	0.107	1.03232e-34
OGFR	1.65909e-10	0.268284	0.312	0.273	3.02567e-06
2022-03-02	2.70641e-25	0.267784	0.256	0.186	4.93567e-21
GLRX2	1.23454e-13	0.267571	0.249	0.201	2.25144e-09
ZBTB8OS	7.17817e-25	0.266508	0.234	0.166	1.30908e-20
PLEKHB1	1.05916e-10	0.266164	0.275	0.234	1.93159e-06
IRF2BP2	7.35267e-26	0.265244	0.198	0.133	1.34091e-21
C3	1.72916e-50	0.264815	0.118	0.043	3.15347e-46
HIBADH	1.27988e-20	0.264559	0.266	0.203	2.33412e-16
COPZ1	5.39399e-06	0.264432	0.387	0.37	0.0983702
PET100	5.27294e-25	0.264269	0.294	0.227	9.61626e-21
CLPX	7.35257e-23	0.264233	0.245	0.178	1.34089e-18
LOC288913	1.04851e-08	0.264127	0.379	0.349	0.000191217
PARP1	6.75677e-31	0.264069	0.27	0.188	1.23223e-26
SLC35B2	2.03933e-31	0.263955	0.248	0.17	3.71913e-27
ANP32A	2.98855e-18	0.263429	0.272	0.213	5.45023e-14
ISOC2B	5.99487e-33	0.263246	0.205	0.128	1.09329e-28
FBXO6	1.24794e-21	0.263143	0.213	0.151	2.27587e-17
EIF4EBP2	7.87341e-23	0.263071	0.238	0.171	1.43587e-18
TMEM50B	1.1699e-38	0.262953	0.234	0.146	2.13354e-34
ERLEC1	4.10682e-30	0.26294	0.263	0.186	7.48961e-26
TMEM179B	1.0211e-31	0.262541	0.277	0.195	1.86217e-27
RPL29	2.81426e-81	0.262515	0.957	0.969	5.13237e-77
FAM219B	3.18762e-46	0.261282	0.182	0.093	5.81326e-42
UROD	7.93851e-26	0.261069	0.211	0.145	1.44775e-21
AP2A2	8.51312e-30	0.260758	0.178	0.109	1.55254e-25
RPL23A	2.58863e-16	0.260517	0.736	0.795	4.72088e-12
NDUFS3	2.20422e-22	0.260474	0.27	0.202	4.01984e-18
PRDX2	3.56885e-17	0.259811	0.707	0.723	6.50851e-13
GNAI2	1.43359e-07	0.259761	0.66	0.711	0.00261443
RGD1309534	6.25669e-47	0.259539	0.143	0.063	1.14103e-42
PAM16	6.682e-09	0.259391	0.33	0.296	0.00012186
RNF5	3.96607e-09	0.25825	0.34	0.306	7.23292e-05
IFI35	1.17372e-42	0.258244	0.199	0.11	2.14051e-38
GLTP	3.91069e-39	0.257882	0.221	0.134	7.13192e-35
MIEN1	1.62656e-08	0.257291	0.326	0.293	0.000296636
AP2S1	2.19604e-18	0.25718	0.284	0.225	4.00491e-14
CIAO2A	2.17139e-25	0.257103	0.197	0.131	3.95996e-21
TRABD	3.17436e-07	0.256788	0.292	0.263	0.00578909
SLC25A4	7.56533e-10	0.255579	0.294	0.257	1.37969e-05
POMT1	1.0264e-33	0.255357	0.213	0.135	1.87185e-29
TSPAN7	1.17683e-08	0.254126	0.383	0.361	0.000214619
PAQR4	3.28223e-50	0.253767	0.205	0.108	5.98579e-46
PQLC1	9.27594e-11	0.253681	0.358	0.324	1.69165e-06
LOC108348061	8.27232e-24	0.253645	0.111	0.06	1.50862e-19
COMMD4	8.23967e-13	0.253261	0.289	0.243	1.50267e-08
GNG10	3.14941e-07	0.252722	0.402	0.377	0.00574359
IFITM2	9.42932e-18	0.251485	0.738	0.786	1.71963e-13
NIT1	1.15026e-14	0.25128	0.248	0.198	2.09773e-10
ATP5PO	5.06066e-09	0.251274	0.612	0.629	9.22912e-05
AGTRAP	4.38043e-37	0.251079	0.258	0.17	7.98859e-33
CDC123	8.71755e-13	0.250945	0.229	0.182	1.58982e-08
CSN1S1	3.04477e-31	0.250939	0.955	0.929	5.55274e-27
TLN1	1.92138e-65	-0.25045	0.327	0.46	3.50402e-61
RFLNB	5.04688e-74	-0.25077	0.136	0.259	9.204e-70
NDEL1	5.0592e-72	-0.250999	0.33	0.476	9.22647e-68
MED13	4.92814e-85	-0.251166	0.174	0.314	8.98745e-81
KRT14	1.28426e-16	-0.251209	0.101	0.148	2.34211e-12
FNTA	1.12271e-83	-0.251506	0.261	0.408	2.04748e-79
ADAMTS3	1.64978e-61	-0.251592	0.169	0.287	3.0087e-57
EIF2S1	6.02484e-71	-0.251756	0.424	0.565	1.09875e-66
NEDD4L	1.59868e-70	-0.251787	0.322	0.464	2.91551e-66
EIF4H	3.42816e-80	-0.252175	0.59	0.726	6.25194e-76
UGT1A1	1.09497e-63	-0.252219	0.099	0.198	1.99689e-59
RT1-CE5	4.06364e-60	-0.252418	0.43	0.573	7.41086e-56
ITGA6	2.59359e-50	-0.252813	0.355	0.471	4.72993e-46
SLTM	2.48188e-75	-0.252917	0.327	0.472	4.52621e-71
TMOD3	7.05567e-85	-0.253954	0.317	0.467	1.28674e-80
RAB1A	2.74644e-98	-0.254002	0.519	0.676	5.00868e-94
TCP1	1.85415e-83	-0.254278	0.449	0.603	3.38142e-79
FRMD6	7.66825e-81	-0.254579	0.181	0.319	1.39846e-76
ELAVL1	1.7461e-75	-0.255184	0.364	0.509	3.18436e-71
RSAD2	6.89441e-27	-0.25521	0.057	0.108	1.25733e-22
PRPF38B	6.94393e-69	-0.255284	0.28	0.416	1.26636e-64
SPIRE1	1.05868e-101	-0.255348	0.13	0.275	1.93072e-97
NUP98	2.05887e-74	-0.255399	0.293	0.433	3.75476e-70
TCERG1	1.97347e-68	-0.255819	0.325	0.464	3.59903e-64
DFFA	2.31221e-86	-0.256266	0.133	0.267	4.21678e-82
TACC2	1.78556e-85	-0.256274	0.175	0.317	3.25633e-81
MGAT1	4.53169e-80	-0.256284	0.153	0.285	8.26444e-76
AABR07021544.1	2.78933e-50	-0.256893	0.298	0.417	5.08691e-46
ANKRD17	3.21538e-71	-0.257195	0.335	0.471	5.86389e-67
AHNAK	2.83192e-50	-0.257316	0.651	0.764	5.16457e-46
VMP1	8.91751e-77	-0.257466	0.232	0.369	1.62629e-72
ZC3H15	2.12046e-92	-0.257711	0.435	0.591	3.86709e-88
IER3	6.85972e-27	-0.257797	0.828	0.896	1.25101e-22
NR2C2AP	4.68426e-65	-0.258141	0.292	0.424	8.54269e-61
RAB22A	2.10794e-76	-0.258622	0.235	0.374	3.84424e-72
TARDBP	1.09591e-69	-0.258726	0.307	0.447	1.99862e-65
NARS	7.36995e-49	-0.25895	0.383	0.49	1.34406e-44
RAB14	1.3783e-85	-0.259326	0.396	0.543	2.5136e-81
DTX2	1.13127e-104	-0.259693	0.193	0.355	2.06309e-100
LAMA5	2.11692e-66	-0.259713	0.086	0.184	3.86063e-62
EIF3B	1.57209e-79	-0.259741	0.401	0.555	2.86702e-75
ARHGAP28	1.79934e-61	-0.259813	0.263	0.395	3.28147e-57
BZW1	9.49602e-99	-0.260029	0.402	0.566	1.73179e-94
NEWGENE-1310139	6.27631e-56	-0.260105	0.246	0.372	1.14461e-51
ICAM1	8.73033e-61	-0.261054	0.351	0.504	1.59215e-56
UBAP2	3.77371e-84	-0.26149	0.279	0.432	6.88211e-80
SDF2	2.56418e-59	-0.261793	0.395	0.511	4.6763e-55
APPL1	3.61193e-71	-0.262232	0.233	0.369	6.58707e-67
SLC1A5	6.07963e-118	-0.262233	0.069	0.204	1.10874e-113
ATP6AP1	9.17391e-64	-0.262273	0.318	0.451	1.67305e-59
SEMA3E	8.09271e-144	-0.262663	0.047	0.182	1.47587e-139
SLC35E4	5.14209e-73	-0.262838	0.131	0.251	9.37762e-69
SLC1A1	3.22693e-67	-0.263627	0.247	0.383	5.88496e-63
ARIH1	8.48918e-67	-0.264035	0.286	0.424	1.54817e-62
UBE2A	1.8544e-83	-0.264165	0.346	0.497	3.38186e-79
PITRM1	1.61563e-69	-0.264264	0.173	0.298	2.94643e-65
SEC63	7.85897e-62	-0.264328	0.376	0.511	1.43324e-57
ADSS	8.59597e-83	-0.264662	0.259	0.407	1.56765e-78
VAPA	5.59996e-99	-0.264851	0.535	0.689	1.02126e-94
SRPK1	3.25822e-91	-0.265153	0.313	0.474	5.94202e-87
ADRB2	3.63622e-85	-0.265484	0.081	0.195	6.63137e-81
RNF111	1.47671e-78	-0.266414	0.269	0.416	2.69307e-74
FBL	8.72948e-79	-0.267549	0.317	0.47	1.59199e-74
RAB12	7.77891e-79	-0.267923	0.178	0.316	1.41864e-74
ANXA3	2.6358e-164	-0.267998	0.025	0.153	4.80691e-160
MYO10	3.19676e-77	-0.268171	0.252	0.396	5.82993e-73
UBE2D3	5.07282e-91	-0.269579	0.681	0.8	9.25131e-87
MAPK6	2.95497e-89	-0.269581	0.21	0.36	5.38897e-85
DENND2C	3.63735e-90	-0.270262	0.15	0.292	6.63344e-86
HSPA13	1.50703e-66	-0.270573	0.308	0.444	2.74836e-62
CLCF1	8.50306e-112	-0.272165	0.052	0.171	1.5507e-107
RHEB	4.76433e-89	-0.272489	0.477	0.622	8.68871e-85
PDLIM4	1.149e-57	-0.272927	0.145	0.253	2.09544e-53
B3GNT2	1.83504e-111	-0.273136	0.093	0.236	3.34657e-107
GCLM	1.75052e-70	-0.273502	0.092	0.197	3.19243e-66
ARHGEF3	4.18011e-79	-0.27401	0.174	0.312	7.62327e-75
GPBP1	3.78915e-75	-0.274187	0.314	0.458	6.91027e-71
SEC11A	2.22788e-67	-0.2751	0.439	0.575	4.06299e-63
JAK1	3.06939e-72	-0.275789	0.411	0.545	5.59765e-68
MDM2	8.38141e-81	-0.27683	0.269	0.418	1.52852e-76
TMED10	1.50339e-64	-0.277275	0.546	0.695	2.74174e-60
PGK1	2.57971e-58	-0.277637	0.441	0.572	4.70461e-54
RBBP7	8.06042e-83	-0.277695	0.475	0.629	1.46998e-78
HSP90B1	5.79405e-55	-0.278067	0.541	0.689	1.05666e-50
RAB21	6.51585e-93	-0.278382	0.325	0.487	1.18829e-88
NOP56	3.35711e-86	-0.278425	0.259	0.411	6.12237e-82
PHF20	1.537e-85	-0.278518	0.209	0.355	2.80303e-81
IQGAP1	7.04634e-77	-0.27852	0.418	0.561	1.28504e-72
PELO	1.03039e-85	-0.278683	0.372	0.534	1.87912e-81
UBE2Z	2.0166e-95	-0.278741	0.292	0.456	3.67767e-91
HIC1	3.15881e-159	-0.279285	0.012	0.119	5.76072e-155
H2AFZ	3.40177e-84	-0.279501	0.674	0.835	6.20381e-80
UBR4	7.44375e-87	-0.27958	0.318	0.47	1.35752e-82
P4HB	2.39843e-65	-0.280416	0.654	0.81	4.37401e-61
NPLOC4	5.06057e-118	-0.280742	0.137	0.298	9.22895e-114
DDX18	6.98569e-70	-0.281099	0.238	0.371	1.27398e-65
ZDHHC14	1.27723e-108	-0.281633	0.093	0.23	2.32928e-104
JPT1	7.14022e-87	-0.282159	0.531	0.677	1.30216e-82
TPT1	3.28955e-183	-0.282678	0.992	0.996	5.99916e-179
MAFG	6.18617e-82	-0.283109	0.33	0.483	1.12817e-77
PGAM5	7.645e-106	-0.283299	0.139	0.29	1.39422e-101
CNBP	8.4225e-98	-0.283309	0.734	0.854	1.53601e-93
NAA50	7.39742e-96	-0.284682	0.344	0.509	1.34907e-91
NOLC1	5.96907e-67	-0.284817	0.377	0.515	1.08858e-62
MAFF	5.81166e-85	-0.284844	0.407	0.57	1.05987e-80
CNKSR3	9.60657e-86	-0.285198	0.197	0.345	1.75195e-81
PRR13	9.524e-71	-0.285622	0.413	0.547	1.73689e-66
ATP6V1B2	2.626e-83	-0.285919	0.363	0.518	4.78903e-79
CLDN23	1.80646e-147	-0.287009	0.073	0.228	3.29444e-143
STX12	6.5443e-95	-0.287847	0.281	0.443	1.19348e-90
TRIM28	4.18346e-94	-0.287922	0.432	0.593	7.62938e-90
HSPA4L	4.28462e-98	-0.288705	0.129	0.271	7.81385e-94
ATP2A2	3.90977e-66	-0.289029	0.411	0.549	7.13024e-62
RNPS1	5.13876e-97	-0.289537	0.457	0.615	9.37156e-93
MAP3K8	4.48906e-74	-0.289754	0.22	0.36	8.18669e-70
LUC7L	1.37562e-87	-0.290431	0.253	0.406	2.50872e-83
TOR1AIP1	3.94941e-84	-0.290779	0.279	0.43	7.20254e-80
MYL6	1.60091e-90	-0.292207	0.785	0.888	2.91958e-86
BAIAP2L1	4.33471e-80	-0.292259	0.231	0.368	7.90521e-76
TIPARP	1.99833e-74	-0.292328	0.509	0.663	3.64436e-70
LUC7L3	1.63032e-86	-0.293045	0.466	0.614	2.97322e-82
NAA15	2.69099e-98	-0.294206	0.273	0.438	4.90756e-94
EFNB2	3.57355e-100	-0.294269	0.143	0.29	6.51708e-96
MET	5.85763e-79	-0.294447	0.155	0.285	1.06826e-74
PKN2	1.04944e-98	-0.294489	0.345	0.51	1.91386e-94
TXNL1	7.7874e-103	-0.295179	0.51	0.666	1.42019e-98
ACTB	3.38566e-111	-0.295212	0.957	0.985	6.17443e-107
NEWGENE-619861	1.94562e-83	-0.295238	0.49	0.636	3.54822e-79
MMP10	9.83566e-120	-0.295581	0.014	0.102	1.79373e-115
PLIN2	2.46894e-53	-0.296177	0.905	0.94	4.5026e-49
PPP2R1B	7.5755e-103	-0.29636	0.216	0.379	1.38154e-98
ELOVL1	3.51189e-83	-0.296597	0.332	0.479	6.40464e-79
AABR07054319.1	5.27064e-116	-0.296602	0.106	0.259	9.61206e-112
CAPZA2	2.17399e-109	-0.297198	0.439	0.6	3.9647e-105
SESN2	1.47058e-88	-0.297338	0.194	0.342	2.6819e-84
HS3ST1	3.02654e-64	-0.297388	0.053	0.136	5.5195e-60
CALD1	1.67165e-68	-0.297411	0.31	0.45	3.04859e-64
TAX1BP1	6.17735e-96	-0.298437	0.577	0.723	1.12656e-91
GLS	6.78738e-85	-0.300045	0.255	0.412	1.23782e-80
GLRX	1.7103e-100	-0.300872	0.088	0.217	3.11907e-96
OTUD7B	3.56478e-133	-0.301597	0.116	0.281	6.5011e-129
NEDD9	3.29312e-72	-0.302488	0.142	0.264	6.00567e-68
CD44	1.03231e-151	-0.303169	0.058	0.205	1.88262e-147
ARPC2	6.58775e-100	-0.303241	0.551	0.705	1.20141e-95
CEP85L	1.03816e-83	-0.303435	0.168	0.303	1.8933e-79
PNO1	5.70392e-100	-0.303964	0.16	0.31	1.04022e-95
PPP2R2A	9.56913e-106	-0.30401	0.26	0.428	1.74512e-101
SON	1.43733e-73	-0.304409	0.643	0.777	2.62126e-69
PPAN	1.07039e-125	-0.305773	0.167	0.342	1.95207e-121
LGMN	5.27083e-74	-0.305875	0.328	0.464	9.61241e-70
NPEPPS	3.21089e-86	-0.307072	0.366	0.511	5.85571e-82
PPP1R13L	4.69137e-106	-0.307568	0.285	0.455	8.55565e-102
CCNL1	3.91541e-56	-0.307734	0.573	0.703	7.14053e-52
NPTN	3.42886e-76	-0.308008	0.319	0.46	6.25322e-72
JPT2	9.66634e-95	-0.308153	0.241	0.401	1.76285e-90
TRIM47	1.98276e-98	-0.308213	0.125	0.267	3.61596e-94
ATP2B1	2.49361e-80	-0.308213	0.226	0.366	4.5476e-76
MRPS18B	5.85663e-107	-0.308286	0.223	0.388	1.06807e-102
RAC1	7.05106e-84	-0.30865	0.511	0.643	1.2859e-79
CHMP2B	6.41047e-101	-0.309026	0.296	0.462	1.16908e-96
ARHGAP17	1.17674e-96	-0.309063	0.245	0.405	2.14602e-92
STX3	8.83022e-109	-0.30923	0.182	0.346	1.61037e-104
GAPDH	1.98592e-99	-0.309898	0.778	0.902	3.62173e-95
UTP3	5.20998e-100	-0.310187	0.246	0.41	9.50143e-96
NCL	1.01554e-75	-0.310554	0.679	0.813	1.85204e-71
NIP7	2.62339e-108	-0.310838	0.19	0.354	4.78429e-104
SRSF2	1.43787e-77	-0.311036	0.599	0.741	2.62224e-73
HSPA4	4.15386e-92	-0.311283	0.468	0.622	7.57539e-88
ROCK2	7.3352e-93	-0.311779	0.291	0.447	1.33772e-88
PLK3	3.48398e-50	-0.312876	0.513	0.626	6.35374e-46
RRS1	2.15507e-121	-0.312949	0.139	0.302	3.9302e-117
HK2	1.05594e-83	-0.31452	0.183	0.325	1.92572e-79
YPEL5	2.67915e-90	-0.31555	0.269	0.427	4.88597e-86
DESI2	3.40219e-112	-0.316404	0.291	0.468	6.20457e-108
USP6NL	1.80482e-102	-0.316427	0.202	0.361	3.29145e-98
ADAM17	2.04177e-70	-0.316531	0.23	0.361	3.72358e-66
IL6ST	1.08735e-101	-0.319107	0.179	0.334	1.983e-97
MBD2	7.3993e-112	-0.319228	0.31	0.488	1.34941e-107
PRKCD	1.45802e-93	-0.320422	0.251	0.408	2.65899e-89
SERINC3	6.39282e-87	-0.320465	0.409	0.558	1.16586e-82
LSR	7.96509e-77	-0.320844	0.522	0.657	1.45259e-72
SF3B4	4.25843e-99	-0.321507	0.358	0.519	7.7661e-95
CALM1	4.04014e-97	-0.322916	0.77	0.888	7.36801e-93
PHB	1.99012e-70	-0.323489	0.548	0.674	3.62937e-66
MYO5B	5.04424e-69	-0.323688	0.296	0.436	9.19918e-65
SRSF7	4.73914e-70	-0.323771	0.342	0.48	8.64278e-66
PGRMC1	8.02263e-72	-0.324209	0.423	0.564	1.46309e-67
CSNK1D	2.97941e-105	-0.325272	0.399	0.561	5.43354e-101
SLC2A1	1.03044e-88	-0.325486	0.218	0.368	1.87922e-84
ABI1	2.11446e-104	-0.327371	0.345	0.514	3.85614e-100
TRIR	3.82669e-111	-0.328256	0.489	0.652	6.97874e-107
CHIC2	1.84427e-88	-0.328709	0.573	0.723	3.3634e-84
CDC42	4.41954e-125	-0.32875	0.742	0.851	8.05991e-121
ARF2	2.47603e-125	-0.329354	0.137	0.303	4.51553e-121
PEBP1	6.64944e-109	-0.329372	0.65	0.805	1.21266e-104
HIST1H1E	2.41546e-126	-0.331319	0.186	0.373	4.40507e-122
TXNDC5	5.49033e-75	-0.333103	0.317	0.458	1.00127e-70
GRHL3	1.12251e-165	-0.333155	0.042	0.187	2.04712e-161
LOC103690108	6.19642e-107	-0.334154	0.32	0.498	1.13004e-102
GSC	1.47008e-57	-0.336789	0.042	0.114	2.68098e-53
PNP	1.01361e-98	-0.336856	0.52	0.681	1.84852e-94
AMD1	1.4302e-88	-0.337085	0.333	0.488	2.60826e-84
STRN3	1.24111e-105	-0.337468	0.386	0.552	2.26342e-101
TOR1AIP2	2.10993e-104	-0.33807	0.252	0.414	3.84788e-100
DUSP5	5.30462e-82	-0.338227	0.256	0.413	9.67404e-78
CDKN1A	2.46829e-94	-0.338487	0.665	0.8	4.50141e-90
TOMM20	1.13018e-105	-0.340263	0.549	0.698	2.06112e-101
CEBPG	2.71138e-139	-0.340679	0.269	0.464	4.94474e-135
CLU	2.13151e-78	-0.340767	0.752	0.896	3.88724e-74
MAGOH	4.87929e-123	-0.341726	0.442	0.62	8.89836e-119
KRAS	7.70416e-107	-0.341916	0.371	0.55	1.40501e-102
BAG3	4.11009e-109	-0.342698	0.295	0.477	7.49557e-105
CST3	4.51326e-31	-0.345152	0.609	0.724	8.23083e-27
FBXO34	4.74741e-124	-0.345369	0.278	0.463	8.65785e-120
PDCD6	5.42582e-107	-0.346758	0.39	0.553	9.89506e-103
MAPRE1	2.77457e-129	-0.347528	0.464	0.646	5.05999e-125
RNH1	8.58401e-125	-0.349271	0.51	0.676	1.56547e-120
KIF1B	1.2156e-100	-0.349584	0.486	0.64	2.21688e-96
GNG5	6.58617e-113	-0.349943	0.605	0.752	1.20112e-108
LAMC2	5.42992e-162	-0.351197	0.067	0.226	9.90254e-158
RASA2	1.53475e-153	-0.351697	0.168	0.362	2.79892e-149
PSMD1	8.33894e-108	-0.352452	0.339	0.509	1.52077e-103
PSMA1	2.33184e-114	-0.352472	0.418	0.593	4.25258e-110
SNORC	6.93074e-70	-0.353192	0.716	0.845	1.26396e-65
CRB3	4.77384e-85	-0.35341	0.293	0.436	8.70605e-81
TPM3	1.70069e-113	-0.353861	0.499	0.675	3.10155e-109
IPO5	8.6881e-121	-0.353908	0.415	0.6	1.58445e-116
UBE2N	3.56916e-118	-0.3557	0.434	0.606	6.50907e-114
VCP	2.22469e-133	-0.357471	0.644	0.8	4.05716e-129
MAPK1IP1L	1.78917e-127	-0.358206	0.271	0.456	3.2629e-123
ACTR2	2.9834e-111	-0.3583	0.48	0.648	5.44083e-107
MORF4L2	2.35077e-117	-0.358335	0.456	0.626	4.2871e-113
TJP1	1.97387e-117	-0.359598	0.296	0.474	3.59974e-113
SLC7A5	1.62022e-114	-0.359864	0.126	0.28	2.9548e-110
PHLDA1	6.15391e-71	-0.360684	0.838	0.901	1.12229e-66
SLC7A11	1.1237e-101	-0.361209	0.044	0.148	2.0493e-97
TARS	5.03686e-100	-0.361623	0.277	0.44	9.18572e-96
AABR07042903.1	1.36688e-179	-0.361753	0.135	0.346	2.49279e-175
RCN2	1.78672e-47	-0.362871	0.26	0.366	3.25843e-43
PTTG1IP	1.7528e-103	-0.364432	0.34	0.509	3.19659e-99
DOT1L	3.28639e-112	-0.36473	0.29	0.47	5.9934e-108
ZSWIM4	1.20954e-109	-0.366093	0.217	0.383	2.20584e-105
SAR1A	1.16589e-112	-0.366402	0.407	0.584	2.12623e-108
CYSTM1	3.47911e-103	-0.370233	0.27	0.43	6.34485e-99
NOP58	3.19837e-112	-0.373027	0.434	0.603	5.83287e-108
KRT8	1.25387e-130	-0.373053	0.886	0.95	2.28668e-126
SERINC1	6.24802e-108	-0.37346	0.252	0.419	1.13945e-103
RT1-CE4	5.76777e-90	-0.373476	0.472	0.63	1.05187e-85
PDIA3	4.2132e-97	-0.374489	0.607	0.78	7.68361e-93
LAPTM4A	1.29155e-105	-0.375002	0.587	0.754	2.35539e-101
HGS	1.13817e-117	-0.376043	0.291	0.464	2.07568e-113
ARL8A	3.83507e-113	-0.377404	0.286	0.456	6.99402e-109
CLIC4	2.3895e-91	-0.37775	0.439	0.61	4.35774e-87
MTHFD2	2.71156e-121	-0.378425	0.092	0.238	4.94507e-117
SFPQ	6.9431e-114	-0.37904	0.544	0.702	1.26621e-109
ATF4	3.59204e-140	-0.380175	0.772	0.884	6.5508e-136
GP2	1.14431e-31	-0.380634	0.274	0.37	2.08688e-27
HECTD1	9.91147e-124	-0.381382	0.436	0.61	1.80755e-119
ERN1	3.79624e-137	-0.381444	0.189	0.373	6.9232e-133
PSMD11	2.99306e-111	-0.382083	0.387	0.552	5.45845e-107
AKR1B1	1.08198e-54	-0.383147	0.104	0.198	1.97321e-50
KITLG	7.80041e-122	-0.383261	0.175	0.349	1.42256e-117
RT1-CE7	2.50326e-115	-0.385107	0.572	0.762	4.5652e-111
WFDC2	2.50012e-09	-0.387367	0.258	0.287	4.55947e-05
KRT23	5.98583e-101	-0.387658	0.236	0.401	1.09164e-96
NFKBIB	2.04718e-120	-0.38781	0.293	0.475	3.73344e-116
MBP	2.98826e-107	-0.389568	0.349	0.526	5.44969e-103
TMEM11	2.88951e-120	-0.390815	0.315	0.493	5.26961e-116
OCLN	5.03292e-106	-0.390944	0.359	0.521	9.17854e-102
TJP2	6.06977e-117	-0.391005	0.307	0.481	1.10694e-112
ATP6V0B	1.32726e-105	-0.391819	0.402	0.562	2.42052e-101
PLS3	1.16655e-175	-0.392595	0.124	0.318	2.12744e-171
HBEGF	4.54799e-74	-0.393126	0.587	0.752	8.29417e-70
ARHGEF5	4.01292e-119	-0.394349	0.254	0.43	7.31836e-115
ETS2	4.05572e-123	-0.395953	0.377	0.566	7.39641e-119
RELL1	1.84386e-109	-0.396155	0.308	0.482	3.36266e-105
TUBA4A	1.04644e-119	-0.396882	0.421	0.607	1.90838e-115
ARL8B	1.66552e-102	-0.398175	0.359	0.521	3.03741e-98
VCL	8.87941e-114	-0.398308	0.176	0.338	1.61934e-109
TNFAIP3	8.40279e-78	-0.398403	0.137	0.263	1.53242e-73
PRSS8	2.47262e-104	-0.398655	0.233	0.392	4.50932e-100
SFT2D1	1.18811e-113	-0.399887	0.413	0.576	2.16676e-109
NEURL3	1.96393e-79	-0.401635	0.15	0.283	3.58162e-75
TRIB3	9.28999e-173	-0.402959	0.06	0.222	1.69422e-168
CD3EAP	1.85393e-150	-0.403373	0.179	0.372	3.38101e-146
TNFRSF1A	1.8987e-123	-0.403435	0.33	0.516	3.46266e-119
TMBIM6	2.64454e-117	-0.404126	0.629	0.8	4.82284e-113
WDR43	3.05978e-142	-0.404507	0.305	0.502	5.58012e-138
MAP7D1	4.14034e-127	-0.404974	0.446	0.618	7.55074e-123
RAB7A	1.98061e-144	-0.405231	0.545	0.716	3.61204e-140
ARF1	9.3128e-142	-0.405683	0.646	0.811	1.69838e-137
FABP5	2.12441e-109	-0.406625	0.83	0.94	3.8743e-105
LGALS3	2.60113e-74	-0.407881	0.634	0.747	4.74369e-70
SBSN	6.5803e-61	-0.408367	0.234	0.366	1.20005e-56
VAT1	2.63329e-131	-0.408734	0.37	0.554	4.80233e-127
ATP6AP2	3.30145e-113	-0.409985	0.337	0.511	6.02085e-109
RHOG	2.58847e-151	-0.411377	0.307	0.508	4.72059e-147
RBPMS	6.40243e-119	-0.411925	0.291	0.474	1.16761e-114
VASN	1.27295e-109	-0.413425	0.245	0.419	2.32147e-105
GHITM	8.79922e-121	-0.414099	0.536	0.694	1.60471e-116
HSPD1	9.1601e-111	-0.415326	0.536	0.705	1.67053e-106
CDV3	1.57247e-140	-0.416289	0.571	0.737	2.86772e-136
UBXN4	7.17601e-123	-0.418265	0.466	0.638	1.30869e-118
UBE2G1	4.15696e-146	-0.420057	0.345	0.546	7.58104e-142
ACPP	1.49118e-217	-0.423077	0.077	0.277	2.71947e-213
EIF4E	8.2378e-151	-0.423678	0.435	0.627	1.50233e-146
RTN3	8.04481e-116	-0.424854	0.54	0.707	1.46713e-111
PDCD10	5.55739e-159	-0.426479	0.414	0.605	1.0135e-154
EMC6	3.22879e-137	-0.427189	0.355	0.541	5.88835e-133
ZBTB7A	3.65311e-135	-0.427894	0.322	0.51	6.66218e-131
TRA2B	4.11423e-129	-0.428863	0.471	0.649	7.50312e-125
TPM4	3.43677e-114	-0.429556	0.42	0.59	6.26764e-110
TMED5	1.54656e-123	-0.430547	0.312	0.495	2.82046e-119
LMNA	5.16255e-135	-0.431325	0.734	0.859	9.41495e-131
MMP3	2.26438e-125	-0.43146	0.023	0.125	4.12955e-121
PTGES3	3.6108e-159	-0.432792	0.601	0.771	6.58501e-155
DIAPH1	9.42751e-129	-0.433507	0.306	0.488	1.71929e-124
FAM83H	2.37512e-175	-0.43556	0.233	0.451	4.3315e-171
EFHD2	1.11355e-120	-0.435606	0.397	0.57	2.03078e-116
RHOC	2.7171e-114	-0.435878	0.456	0.632	4.95517e-110
ARPC5	3.24945e-159	-0.436639	0.47	0.655	5.92603e-155
CLTB	3.32793e-140	-0.438572	0.467	0.642	6.06915e-136
OSBPL9	1.45295e-160	-0.439079	0.22	0.421	2.64975e-156
2022-09-11	1.11402e-166	-0.439187	0.13	0.322	2.03164e-162
ETS1	6.94675e-175	-0.440459	0.146	0.355	1.26688e-170
EIF1A	8.52194e-154	-0.440478	0.412	0.604	1.55415e-149
SLC3A2	4.17206e-93	-0.440602	0.581	0.728	7.60859e-89
PKM	3.64802e-125	-0.441454	0.509	0.675	6.65289e-121
SGK1	4.02484e-73	-0.442528	0.184	0.313	7.3401e-69
CITED2	4.32979e-63	-0.445172	0.525	0.646	7.89625e-59
SLC49A4	4.77827e-155	-0.446984	0.236	0.439	8.71413e-151
AABR07025295.1	6.27263e-138	-0.447001	0.261	0.462	1.14394e-133
ATP13A4	1.3166e-116	-0.448759	0.158	0.319	2.40108e-112
RAB8B	1.04947e-181	-0.450302	0.177	0.39	1.91392e-177
EPS8L2	3.08333e-145	-0.45043	0.32	0.511	5.62307e-141
CD99	4.81336e-132	-0.451069	0.529	0.712	8.77813e-128
DEGS1	2.59286e-131	-0.451752	0.29	0.47	4.7286e-127
VASP	1.39012e-163	-0.453503	0.297	0.504	2.53516e-159
TPM1	3.68605e-74	-0.453563	0.573	0.696	6.72226e-70
RAB5IF	6.71874e-141	-0.454592	0.469	0.647	1.2253e-136
IGFBP7	1.55061e-18	-0.455916	0.096	0.145	2.82785e-14
PLEC	7.53765e-46	-0.459891	0.272	0.365	1.37464e-41
GRB2	1.65516e-159	-0.460214	0.435	0.631	3.01851e-155
LRRFIP1	1.36555e-176	-0.460374	0.127	0.324	2.49035e-172
RUNX1	2.9081e-124	-0.46687	0.301	0.48	5.3035e-120
QSOX1	7.6543e-115	-0.468363	0.623	0.803	1.39591e-110
TAGLN2	1.46262e-110	-0.468405	0.63	0.782	2.66739e-106
YWHAG	1.36325e-156	-0.468721	0.406	0.6	2.48615e-152
ALDOA	1.05117e-182	-0.46922	0.741	0.871	1.91702e-178
U2AF1	5.96199e-152	-0.469467	0.505	0.689	1.08729e-147
AK6	4.63508e-189	-0.472763	0.357	0.576	8.45299e-185
ITPKC	1.40516e-151	-0.473029	0.358	0.572	2.56258e-147
CLDND1	4.65308e-154	-0.476085	0.385	0.581	8.48583e-150
EIF5A	1.28107e-222	-0.476619	0.822	0.936	2.3363e-218
CXCL16	1.45061e-129	-0.477372	0.394	0.579	2.64548e-125
JUP	1.37058e-157	-0.478447	0.6	0.765	2.49952e-153
DAAM1	1.31187e-142	-0.482035	0.263	0.458	2.39247e-138
ELL2	8.69091e-151	-0.483623	0.303	0.505	1.58496e-146
SFN	1.98844e-88	-0.486968	0.565	0.725	3.62631e-84
ATF6	1.75988e-134	-0.488147	0.348	0.534	3.20948e-130
EIF6	4.75232e-160	-0.489073	0.516	0.691	8.66681e-156
OTOS	3.02945e-77	-0.49025	0.162	0.298	5.5248e-73
NASP	4.15268e-146	-0.491691	0.477	0.668	7.57324e-142
INSIG1	7.80567e-116	-0.492371	0.23	0.407	1.42352e-111
COL4A1	5.77671e-29	-0.49299	0.055	0.107	1.0535e-24
RAN	9.4517e-166	-0.49608	0.578	0.765	1.72371e-161
RIOK3	2.48861e-143	-0.496298	0.35	0.539	4.53847e-139
CSF3	1.25414e-42	-0.497113	0.188	0.291	2.28717e-38
MYO1B	4.4998e-151	-0.500258	0.24	0.437	8.20629e-147
HMGA1	3.16223e-174	-0.50409	0.252	0.479	5.76695e-170
CSTB	6.16763e-128	-0.505522	0.732	0.852	1.12479e-123
THOC7	2.76672e-162	-0.506058	0.36	0.56	5.04566e-158
TUBA1C	1.75843e-165	-0.506189	0.537	0.73	3.20684e-161
HERPUD1	4.09806e-87	-0.50755	0.285	0.434	7.47362e-83
COL4A3BP	6.81799e-172	-0.508976	0.267	0.477	1.2434e-167
DSP	1.32229e-139	-0.510494	0.05	0.186	2.41146e-135
MYC	1.48676e-117	-0.517103	0.552	0.716	2.7114e-113
EIF1	0	-0.517699	0.937	0.976	0
PAFAH1B1	2.66213e-215	-0.518452	0.621	0.794	4.85492e-211
ACTN1	1.126e-129	-0.518782	0.38	0.556	2.05349e-125
G3BP1	2.11549e-187	-0.523359	0.514	0.711	3.85801e-183
NDRG1	1.02775e-113	-0.525291	0.633	0.768	1.8743e-109
FAM129A	6.47866e-159	-0.529228	0.205	0.408	1.18151e-154
CAPN2	2.89144e-205	-0.529437	0.186	0.408	5.27312e-201
OAF	1.4669e-155	-0.532993	0.152	0.342	2.67518e-151
PVR	5.17339e-145	-0.537203	0.497	0.687	9.43471e-141
CFL1	3.28905e-202	-0.537521	0.692	0.851	5.99824e-198
F2RL1	6.81303e-190	-0.537901	0.213	0.437	1.24249e-185
AIMP2	4.42643e-195	-0.539815	0.3	0.527	8.07248e-191
MAP1B	1.80409e-231	-0.544477	0.088	0.304	3.29011e-227
OASL	1.25139e-61	-0.5447	0.132	0.243	2.28217e-57
ST14	2.13235e-157	-0.54533	0.467	0.643	3.88877e-153
ACTN4	8.12936e-166	-0.548068	0.553	0.729	1.48255e-161
YWHAZ	4.35172e-231	-0.551801	0.704	0.857	7.93624e-227
PFN1	2.59156e-219	-0.551806	0.802	0.908	4.72623e-215
TSPAN31	1.09822e-172	-0.552522	0.235	0.442	2.00282e-168
ADAMTS1	2.84704e-72	-0.553583	0.085	0.19	5.19215e-68
CLDN3	1.41348e-119	-0.557184	0.666	0.793	2.57777e-115
IL1RN	1.80108e-175	-0.559054	0.063	0.23	3.28463e-171
LOC685680	3.62928e-130	-0.563019	0.438	0.622	6.61871e-126
EZR	2.46007e-158	-0.565779	0.676	0.828	4.48644e-154
DYNLL1	3.01726e-156	-0.567578	0.64	0.79	5.50257e-152
LOC100362453	1.77711e-212	-0.568043	0.517	0.717	3.24091e-208
CTSL	2.14594e-141	-0.569104	0.658	0.82	3.91355e-137
CTSC	6.83636e-112	-0.569503	0.563	0.723	1.24675e-107
NQO1	2.58193e-214	-0.576552	0.061	0.246	4.70867e-210
SQSTM1	1.35631e-150	-0.577065	0.728	0.847	2.47349e-146
RAB11FIP1	5.82711e-177	-0.579153	0.38	0.593	1.06269e-172
MAL	4.06666e-129	-0.579922	0.102	0.258	7.41636e-125
SDC1	2.48855e-118	-0.579943	0.385	0.558	4.53837e-114
RBMS1	1.03418e-260	-0.584192	0.174	0.427	1.88603e-256
NECTIN2	1.06249e-154	-0.596048	0.428	0.606	1.93767e-150
SERPINB9	1.10617e-144	-0.597559	0.045	0.177	2.01732e-140
DSTN	1.52348e-224	-0.598172	0.758	0.878	2.77837e-220
S100A11	0	-0.598861	0.915	0.97	0
ZFP655	3.70392e-237	-0.606424	0.267	0.517	6.75484e-233
PERP	4.3008e-198	-0.610227	0.212	0.441	7.84337e-194
ITGB1	3.00666e-186	-0.616439	0.453	0.649	5.48325e-182
PLK2	3.79705e-156	-0.624851	0.192	0.39	6.92469e-152
ANXA1	2.84516e-216	-0.625928	0.931	0.965	5.18872e-212
ATP1B3	4.88736e-188	-0.627523	0.325	0.543	8.91307e-184
PLP2	1.15566e-203	-0.628234	0.528	0.719	2.10757e-199
SPTLC2	3.8899e-252	-0.633915	0.209	0.461	7.09402e-248
ATP6V0C	1.93022e-249	-0.635305	0.666	0.84	3.52015e-245
PGAM1	7.52171e-252	-0.637655	0.563	0.763	1.37173e-247
ATG101	4.85657e-250	-0.642152	0.398	0.634	8.85693e-246
DUSP1	4.75315e-124	-0.643484	0.527	0.703	8.66833e-120
ZWINT	6.58508e-263	-0.648311	0.277	0.537	1.20092e-258
EHD4	5.85919e-217	-0.64889	0.574	0.765	1.06854e-212
TXN1	1.01243e-285	-0.656006	0.718	0.886	1.84637e-281
LOC100912068	4.51155e-259	-0.658536	0.019	0.187	8.22772e-255
PDLIM7	1.68402e-247	-0.658985	0.209	0.459	3.07114e-243
USP54	4.83799e-190	-0.661019	0.264	0.495	8.82304e-186
SPAG9	3.16299e-210	-0.667336	0.502	0.705	5.76834e-206
SDCBP	2.99487e-262	-0.669231	0.655	0.822	5.46175e-258
RASAL2	3.58098e-248	-0.672114	0.151	0.395	6.53063e-244
IL1RL1	3.80646e-195	-0.672282	0.01	0.132	6.94184e-191
CHAC1	1.09351e-224	-0.67368	0.058	0.249	1.99424e-220
PFDN2	6.90927e-284	-0.675805	0.419	0.663	1.26004e-279
KCNK1	2.78099e-172	-0.678768	0.319	0.516	5.0717e-168
CCL2	2.89979e-40	-0.682608	0.084	0.159	5.28834e-36
CD9	4.34888e-292	-0.684514	0.7	0.866	7.93105e-288
BASP1	5.45293e-221	-0.690376	0.432	0.657	9.94451e-217
LOC688459	6.80213e-270	-0.699685	0.211	0.482	1.2405e-265
UAP1	6.37001e-254	-0.705113	0.377	0.633	1.1617e-249
CDH1	1.39296e-231	-0.718455	0.466	0.683	2.54034e-227
S100A10	1.04921e-248	-0.722615	0.788	0.89	1.91345e-244
DDIT4	2.30727e-150	-0.731468	0.256	0.459	4.20776e-146
NDFIP2	9.59296e-266	-0.731725	0.512	0.729	1.74947e-261
CXCL6	1.8544e-116	-0.735761	0.017	0.106	3.38188e-112
SPINT1	1.11427e-220	-0.74081	0.419	0.623	2.0321e-216
CCN1	3.09189e-97	-0.757793	0.276	0.442	5.63869e-93
F11R	3.09186e-267	-0.761092	0.581	0.769	5.63863e-263
NRG1	9.16133e-222	-0.761534	0.095	0.305	1.67075e-217
GDF15	6.38744e-157	-0.765993	0.151	0.346	1.16488e-152
YWHAH	0	-0.771498	0.554	0.781	0
TNFSF18	4.48214e-283	-0.775073	0.043	0.251	8.17409e-279
PRDX1	7.93172e-253	-0.780916	0.729	0.874	1.44651e-248
TACSTD2	9.12514e-236	-0.783484	0.053	0.241	1.66415e-231
CNN3	3.29601e-283	-0.78697	0.145	0.405	6.01092e-279
ANXA5	9.47163e-229	-0.800356	0.379	0.606	1.72734e-224
S100A6	8.59633e-142	-0.801662	0.189	0.383	1.56771e-137
CLDN4	2.42249e-194	-0.81833	0.765	0.862	4.4179e-190
PDLIM5	1.53975e-290	-0.823827	0.408	0.661	2.80804e-286
CCNG1	4.41316e-293	-0.827849	0.484	0.735	8.04829e-289
ATF3	9.47534e-132	-0.831575	0.799	0.86	1.72802e-127
ANXA2	0	-0.846401	0.809	0.923	0
PRRG4	0	-0.8583	0.137	0.445	0
CLIC1	0	-0.865187	0.684	0.864	0
HSPA5	3.97001e-188	-0.866173	0.671	0.847	7.2401e-184
IRF6	5.4803e-278	-0.875758	0.526	0.75	9.99443e-274
TUBB6	5.7587e-283	-0.882797	0.514	0.747	1.05021e-278
LYPD3	2.98338e-280	-0.883207	0.195	0.459	5.44079e-276
CLDN7	0	-0.883237	0.639	0.819	0
TUBB4B	0	-0.892409	0.55	0.786	0
MSN	0	-0.907626	0.21	0.524	0
SUCO	3.9919e-274	-0.910487	0.386	0.632	7.28002e-270
LOC100361457	0	-0.913227	0.648	0.825	0
RTN4	0	-0.922331	0.511	0.745	0
CD63	0	-0.928076	0.631	0.821	0
GADD45A	1.15454e-292	-0.967015	0.268	0.544	2.10554e-288
PLET1	4.23113e-230	-0.967713	0.455	0.666	7.71631e-226
ZFAND2A	2.87142e-304	-0.969616	0.325	0.622	5.23661e-300
CLCA1	1.37025e-69	-0.979811	0.1	0.205	2.49893e-65
HSPB1	1.1078e-176	-0.986354	0.101	0.288	2.02029e-172
CXCL1	5.1474e-157	-0.994377	0.866	0.942	9.38731e-153
APOE	2.26542e-241	-0.994926	0.557	0.8	4.13144e-237
AKR1B8	2.6767e-253	-0.997714	0.005	0.149	4.8815e-249
AREG	1.63424e-167	-0.998918	0.068	0.232	2.98037e-163
CRYAB	1.33078e-204	-1.00213	0.087	0.285	2.42694e-200
CDCP1	0	-1.00218	0.355	0.624	0
KLF6	0	-1.02496	0.65	0.835	0
SAT1	0	-1.03607	0.833	0.942	0
PRNP	0	-1.04626	0.31	0.607	0
CXADR	0	-1.05647	0.366	0.649	0
FRK	0	-1.07691	0.326	0.605	0
TES	0	-1.09339	0.407	0.72	0
EMP1	0	-1.09512	0.107	0.405	0
TNFRSF12A	0	-1.1153	0.705	0.879	0
CXCL2	8.28326e-186	-1.132	0.778	0.901	1.51062e-181
ACTG1	0	-1.13316	0.826	0.943	0
KRT7	0	-1.14339	0.099	0.366	0
CDC42EP3	0	-1.14607	0.309	0.623	0
TXNRD1	0	-1.15792	0.421	0.728	0
F3	4.05914e-265	-1.21485	0.449	0.689	7.40265e-261
PMP22	0	-1.23287	0.317	0.59	0
PPIF	0	-1.23962	0.381	0.658	0
EPCAM	0	-1.28805	0.781	0.929	0
TM4SF1	0	-1.30339	0.119	0.427	0
HSPB8	0	-1.31579	0.255	0.621	0
RCAN1	0	-1.32111	0.434	0.722	0
PRSS22	0	-1.34834	0.152	0.441	0
TIMP1	2.15861e-301	-1.35755	0.497	0.745	3.93665e-297
KRT17	0	-1.39864	0.083	0.34	0
ALDH1A3	0	-1.42314	0.103	0.368	0
FOSL1	0	-1.45286	0.414	0.76	0
THBS1	0	-1.49225	0.41	0.708	0
PLAU	1.81159e-272	-1.88037	0.146	0.393	3.3038e-268
PLAUR	0	-1.93755	0.478	0.809	0
HMOX1	0	-1.94552	0.416	0.778	0
CXCL3	0	-3.39095	0.142	0.587	0

## Sheet: mature_luminal_drug_vs_control
gene	p_val	avg_log2FC	pct.1	pct.2	p_val_adj
CSN2	1.30184e-78	2.79135	0.223	0.032	2.37417e-74
CSN1S1	7.85304e-86	2.40479	0.533	0.272	1.43216e-81
PRR27	9.4202e-68	2.17772	0.395	0.179	1.71796e-63
TF	1.54264e-82	2.1361	0.639	0.401	2.81332e-78
CSN3	2.21315e-56	1.77863	0.324	0.131	4.03613e-52
IGFBP5	2.66345e-86	1.7268	0.432	0.186	4.85733e-82
LALBA	1.86731e-59	1.70996	0.352	0.155	3.40542e-55
WAP	7.9421e-58	1.45129	0.209	0.049	1.4484e-53
LBP	4.93133e-60	1.4122	0.335	0.139	8.99327e-56
OLAH	1.46e-69	1.11248	0.301	0.1	2.6626e-65
MFGE8	4.66006e-22	1.02614	0.69	0.596	8.49856e-18
LCN2	5.19272e-28	0.989917	0.43	0.299	9.46996e-24
CLCA1	1.80905e-137	0.963422	0.923	0.729	3.29916e-133
FABP3	2.6157e-44	0.924767	0.151	0.03	4.77025e-40
CHI3L1	1.38738e-69	0.921617	0.264	0.069	2.53016e-65
IFITM1	3.07429e-83	0.911236	0.55	0.273	5.60659e-79
LOC102552398	6.26679e-136	0.864075	0.33	0.036	1.14288e-131
ITM2B	2.03096e-150	0.859605	0.953	0.931	3.70387e-146
CITED1	9.63405e-105	0.825819	0.895	0.68	1.75696e-100
SMIM22	2.22416e-182	0.815622	0.818	0.491	4.0562e-178
FOSB	3.03894e-88	0.757263	0.837	0.665	5.54211e-84
ACAA2	1.09735e-148	0.748683	0.842	0.581	2.00123e-144
DNPH1	7.04101e-149	0.741999	0.567	0.205	1.28407e-144
ACLY	1.80802e-148	0.733944	0.722	0.388	3.29729e-144
ACSM3	7.39997e-88	0.673027	0.482	0.199	1.34953e-83
THRSP	6.07489e-73	0.668267	0.247	0.054	1.10788e-68
CSN1S2A	4.69824e-28	0.664823	0.127	0.036	8.56818e-24
PDK4	2.0882e-22	0.654712	0.239	0.13	3.80826e-18
FASN	4.79479e-112	0.652289	0.67	0.387	8.74427e-108
KNG1	6.32627e-64	0.639468	0.208	0.04	1.15372e-59
SECTM1B	1.28175e-46	0.631841	0.319	0.156	2.33752e-42
ATP5MC1	6.41313e-106	0.62593	0.798	0.539	1.16956e-101
CYP51	5.78139e-94	0.62481	0.622	0.328	1.05435e-89
IDI1	6.19686e-97	0.613882	0.454	0.163	1.13012e-92
XDH	2.19268e-84	0.613262	0.274	0.059	3.99879e-80
RSRP1	1.71779e-103	0.613205	0.899	0.785	3.13273e-99
ECHDC1	1.63949e-120	0.602606	0.548	0.221	2.98994e-116
SNORC	1.47988e-44	0.596381	0.297	0.126	2.69885e-40
HMGCS1	3.26896e-87	0.595531	0.45	0.179	5.9616e-83
SCD2	1.54099e-121	0.592382	0.489	0.162	2.81031e-117
IDH2	1.36057e-118	0.575072	0.63	0.292	2.48128e-114
DDX5	1.0126e-126	0.569531	0.94	0.891	1.84668e-122
TST	9.27011e-101	0.562957	0.591	0.286	1.69059e-96
TLE5	1.13478e-105	0.559395	0.859	0.683	2.0695e-101
FDPS	8.08862e-51	0.559144	0.798	0.639	1.47512e-46
AKR7A2	1.64036e-107	0.557429	0.65	0.326	2.99152e-103
LY6E	1.06467e-94	0.55623	0.758	0.488	1.94163e-90
MGP	3.00731e-27	0.554558	0.2	0.089	5.48443e-23
LAMTOR2	7.14331e-86	0.550424	0.814	0.592	1.30273e-81
GAS6	3.58134e-70	0.53719	0.243	0.055	6.53129e-66
ZFP36L2	2.51074e-37	0.535653	0.636	0.457	4.57885e-33
TMEM176A	2.88124e-70	0.535005	0.817	0.636	5.25452e-66
EXOSC5	8.95208e-128	0.526904	0.482	0.15	1.63259e-123
PDCD4	1.90984e-94	0.519052	0.593	0.305	3.48298e-90
COX17	1.16312e-78	0.51552	0.837	0.637	2.12119e-74
ATP5PO	7.24109e-95	0.511888	0.843	0.647	1.32056e-90
MGST1	5.32064e-76	0.509853	0.693	0.455	9.70325e-72
RBBP6	2.97105e-73	0.509727	0.676	0.428	5.41831e-69
NDUFB4	8.83674e-98	0.508475	0.764	0.479	1.61156e-93
LOC690468	2.02785e-92	0.507292	0.898	0.782	3.69819e-88
PLIN2	3.2834e-10	0.506756	0.526	0.456	5.98794e-06
BCKDHA	1.19598e-114	0.506733	0.575	0.245	2.1811e-110
TRAPPC6A	4.77917e-113	0.506021	0.763	0.465	8.71577e-109
GNG10	3.16462e-83	0.503973	0.737	0.475	5.77133e-79
PPP1R10	9.83883e-62	0.499139	0.656	0.429	1.79431e-57
MSMO1	1.73347e-40	0.49483	0.382	0.208	3.16133e-36
UCP2	7.51715e-81	0.491147	0.762	0.524	1.3709e-76
NDUFS5	4.09773e-83	0.488983	0.792	0.57	7.47303e-79
DDX3X	4.91675e-81	0.488978	0.752	0.518	8.96668e-77
LOC100360781	8.67585e-161	0.48856	0.992	0.971	1.58221e-156
TMEM176B	1.9796e-74	0.484187	0.714	0.454	3.61019e-70
APOE	5.67416e-16	0.484074	0.345	0.236	1.0348e-11
BCHE	5.33985e-41	0.481814	0.601	0.408	9.73828e-37
ST6GALNAC2	7.13576e-59	0.478139	0.744	0.544	1.30135e-54
MRPS21	2.79648e-70	0.47521	0.731	0.487	5.09994e-66
HEPACAM2	5.38836e-107	0.470939	0.391	0.102	9.82675e-103
ANAPC13	3.18062e-81	0.466814	0.767	0.513	5.80049e-77
CDK4	4.24267e-73	0.466325	0.651	0.396	7.73735e-69
QSOX1	1.61986e-45	0.466098	0.645	0.448	2.95415e-41
CSN1S2B	1.00848e-72	0.464534	0.224	0.041	1.83916e-68
RPL32	1.08099e-161	0.463681	0.989	0.967	1.9714e-157
HADH	2.42237e-96	0.463553	0.578	0.282	4.41767e-92
SCP2	2.99152e-69	0.458495	0.772	0.564	5.45563e-65
SERTAD1	2.81584e-67	0.457631	0.806	0.629	5.13524e-63
UQCR10	5.16481e-73	0.454891	0.845	0.694	9.41907e-69
NEDD4	3.7125e-76	0.451271	0.87	0.762	6.77049e-72
PPP1R1B	4.00194e-95	0.451211	0.457	0.172	7.29833e-91
RPS18	1.10583e-124	0.450916	0.971	0.943	2.0167e-120
LAMTOR4	5.70495e-75	0.449513	0.711	0.452	1.04041e-70
NDUFC2	8.59998e-75	0.441546	0.822	0.62	1.56838e-70
IFITM2	5.46343e-87	0.440771	0.941	0.885	9.96366e-83
MARCKSL1	7.55112e-59	0.439708	0.811	0.637	1.3771e-54
ACRBP	1.09359e-71	0.438322	0.67	0.394	1.99439e-67
NDUFB8	2.98431e-68	0.435471	0.81	0.605	5.44249e-64
CISD1	4.19675e-62	0.435078	0.809	0.627	7.65361e-58
RPL36A	1.33126e-97	0.43313	0.947	0.895	2.42782e-93
TSTA3	1.04222e-65	0.432337	0.673	0.415	1.9007e-61
RPS24	1.87621e-94	0.429418	0.957	0.918	3.42164e-90
HSPA8	5.18758e-98	0.427232	0.935	0.831	9.46059e-94
RPL36	1.19734e-139	0.426772	0.987	0.961	2.1836e-135
NME3	1.08836e-86	0.424472	0.578	0.282	1.98485e-82
SCARA3	3.07148e-102	0.423965	0.414	0.122	5.60146e-98
DNAJA1	1.27105e-95	0.423965	0.907	0.774	2.31802e-91
RPL39	8.36169e-57	0.423178	0.815	0.68	1.52492e-52
RPL31	1.31579e-81	0.423123	0.921	0.839	2.39961e-77
HEXIM1	9.24773e-65	0.418996	0.559	0.306	1.68651e-60
ATP5ME	4.42013e-63	0.418711	0.76	0.541	8.06098e-59
GSTA4	1.01934e-43	0.417851	0.706	0.505	1.85897e-39
PTMA	1.1805e-87	0.41714	0.974	0.949	2.15288e-83
TAF3	3.57491e-66	0.416071	0.819	0.636	6.51956e-62
NR4A1	1.11887e-42	0.414954	0.341	0.161	2.04048e-38
PARK7	1.01962e-62	0.414823	0.868	0.696	1.85947e-58
TUBA1B	4.57412e-40	0.414422	0.703	0.514	8.34183e-36
SEC61B	5.08171e-54	0.414361	0.884	0.749	9.26752e-50
PCF11	2.5247e-66	0.410344	0.632	0.376	4.60429e-62
HMGCR	2.07696e-46	0.409705	0.536	0.328	3.78776e-42
LPL	1.03754e-72	0.407073	0.468	0.214	1.89216e-68
GRCC10	3.93016e-70	0.403595	0.618	0.348	7.16743e-66
ELF5	6.29764e-64	0.403467	0.236	0.059	1.1485e-59
ATP5MF	7.2033e-67	0.403344	0.867	0.715	1.31367e-62
CDO1	8.30919e-82	0.402569	0.428	0.157	1.51535e-77
FTH1	2.94703e-33	0.401876	0.994	0.994	5.37451e-29
NDUFC1	3.87842e-72	0.401463	0.63	0.368	7.07307e-68
C4B	2.16332e-63	0.400716	0.216	0.046	3.94526e-59
JUN	3.94276e-52	0.39802	0.926	0.893	7.19041e-48
CNPY2	6.71755e-59	0.397968	0.782	0.572	1.22508e-54
SQLE	4.89965e-42	0.397193	0.384	0.204	8.9355e-38
STMN1	6.85117e-43	0.396733	0.613	0.401	1.24945e-38
ENPP3	4.3107e-65	0.396588	0.302	0.102	7.86142e-61
TMEM147	5.40915e-73	0.396216	0.599	0.33	9.86467e-69
HMGN2	3.7728e-46	0.393778	0.706	0.498	6.88046e-42
RPL23A	1.15871e-74	0.392939	0.921	0.843	2.11315e-70
IFT43	5.67821e-72	0.392903	0.562	0.291	1.03554e-67
PDE4B	3.82051e-39	0.390758	0.231	0.092	6.96747e-35
MIDN	1.77081e-58	0.389378	0.657	0.417	3.22943e-54
VASN	3.21944e-74	0.388909	0.577	0.294	5.8713e-70
SND1	1.84756e-62	0.388662	0.69	0.452	3.36939e-58
COPS9	2.36538e-48	0.386749	0.777	0.626	4.31374e-44
LAGE3	1.20076e-66	0.385334	0.611	0.355	2.18982e-62
SSR2	3.44043e-57	0.385185	0.859	0.739	6.27432e-53
GM2A	4.93845e-73	0.384747	0.618	0.342	9.00624e-69
CSRNP1	6.92704e-46	0.383919	0.69	0.468	1.26328e-41
NPDC1	2.7714e-59	0.383293	0.742	0.541	5.0542e-55
ROMO1	4.66536e-69	0.38264	0.671	0.411	8.50821e-65
RPS25	2.43467e-76	0.38105	0.922	0.865	4.44011e-72
HNRNPAB	9.24994e-60	0.380907	0.573	0.333	1.68691e-55
TSPAN7	1.2699e-92	0.380635	0.36	0.101	2.31592e-88
STXBP6	2.79061e-107	0.380496	0.37	0.087	5.08923e-103
DECR1	1.55235e-83	0.378071	0.559	0.271	2.83103e-79
UPF3B	6.52862e-64	0.377547	0.547	0.291	1.19062e-59
LOC108348112	4.09072e-43	0.376394	0.791	0.613	7.46024e-39
NDUFA2	1.92481e-48	0.376252	0.763	0.547	3.51027e-44
HINT2	1.36226e-63	0.374951	0.728	0.494	2.48435e-59
SUCLG1	9.18783e-67	0.373308	0.588	0.329	1.67558e-62
NIT2	3.82089e-60	0.371769	0.655	0.419	6.96816e-56
TMEM256	1.02422e-54	0.371554	0.68	0.452	1.86787e-50
RPS28	4.24689e-93	0.370534	0.991	0.978	7.74505e-89
NAA38	1.19715e-58	0.370276	0.706	0.48	2.18325e-54
WNT4	1.89589e-70	0.369684	0.533	0.265	3.45754e-66
ALDOC	2.56413e-41	0.367456	0.487	0.304	4.67621e-37
CRIP2	7.19174e-48	0.365557	0.857	0.728	1.31156e-43
NDUFA13	1.64668e-60	0.364806	0.87	0.748	3.00306e-56
PRDX2	2.47206e-64	0.361732	0.949	0.896	4.5083e-60
TMEM254	9.42013e-86	0.359568	0.495	0.212	1.71795e-81
TIMM13	1.98216e-52	0.359397	0.858	0.735	3.61486e-48
RGD1562987	9.67248e-80	0.35908	0.566	0.279	1.76397e-75
PRLR	3.29463e-46	0.358879	0.727	0.515	6.00841e-42
IQGAP2	2.09394e-75	0.358444	0.497	0.225	3.81872e-71
RPS27	8.19454e-95	0.356263	0.988	0.972	1.49444e-90
TMEM179B	4.87647e-80	0.355813	0.532	0.253	8.89323e-76
NDUFB10	3.42002e-59	0.355571	0.721	0.49	6.23709e-55
NDUFB3	6.53778e-51	0.355491	0.639	0.411	1.19229e-46
CHURC1	3.17842e-55	0.355297	0.802	0.61	5.79649e-51
BEX3	3.44802e-59	0.354756	0.641	0.391	6.28816e-55
LDLR	1.0764e-32	0.354489	0.652	0.46	1.96303e-28
APRT	9.45497e-49	0.353198	0.873	0.762	1.7243e-44
ERF	1.73637e-46	0.352822	0.629	0.413	3.16662e-42
ALAD	1.19188e-77	0.352324	0.437	0.175	2.17363e-73
HNRNPA1	2.15323e-49	0.352253	0.888	0.783	3.92684e-45
RPN1	1.59162e-55	0.352222	0.795	0.61	2.90265e-51
FMC1	1.35942e-69	0.351418	0.507	0.243	2.47917e-65
LOC100362339	4.06243e-55	0.351104	0.771	0.594	7.40866e-51
RPL6	7.80656e-86	0.350398	0.968	0.939	1.42368e-81
TOMM6	8.31863e-49	0.3498	0.865	0.739	1.51707e-44
RPL30	1.19564e-77	0.349509	0.95	0.922	2.18049e-73
PRDX3	1.06805e-55	0.349155	0.618	0.384	1.9478e-51
PCBD2	8.19203e-68	0.348573	0.544	0.281	1.49398e-63
TSC22D3	3.57546e-53	0.347419	0.356	0.153	6.52057e-49
YBX1	6.81601e-45	0.346651	0.79	0.626	1.24304e-40
LOC108349682	5.33222e-56	0.345897	0.58	0.346	9.72437e-52
NME1	2.51405e-50	0.345787	0.594	0.371	4.58487e-46
PTOV1	1.40977e-47	0.345424	0.788	0.599	2.57099e-43
ATP5F1A	2.32597e-51	0.345257	0.866	0.756	4.24188e-47
TOMM7	2.75015e-63	0.345054	0.902	0.794	5.01545e-59
PGLS	5.12529e-49	0.3446	0.752	0.552	9.34698e-45
NDUFB2	2.79752e-53	0.344254	0.804	0.628	5.10183e-49
CTSC	6.25384e-33	0.343664	0.496	0.323	1.14051e-28
BCKDHB	4.30494e-70	0.342573	0.59	0.318	7.85092e-66
TOB1	1.76862e-62	0.342098	0.413	0.18	3.22543e-58
SUCLG2	1.63492e-63	0.340852	0.552	0.292	2.98161e-59
COX6C	5.25471e-58	0.340451	0.913	0.839	9.58302e-54
IVD	6.56337e-70	0.339115	0.482	0.224	1.19696e-65
SELENOH	3.64352e-52	0.338674	0.682	0.458	6.64469e-48
CP	1.0452e-42	0.338524	0.207	0.067	1.90613e-38
DHRS4	1.51775e-61	0.337033	0.543	0.285	2.76793e-57
P3H4	4.50124e-79	0.336929	0.447	0.184	8.20892e-75
SLC44A1	2.06303e-55	0.336899	0.664	0.435	3.76236e-51
UQCRC2	2.21711e-53	0.336382	0.738	0.531	4.04334e-49
EIF4A1	5.4009e-66	0.335106	0.95	0.898	9.84962e-62
CD164L2	4.6105e-60	0.334606	0.516	0.268	8.40816e-56
ECE1	1.02359e-57	0.333706	0.639	0.388	1.86671e-53
HMGN3	7.23022e-68	0.331311	0.513	0.253	1.31858e-63
RPL10A	1.84681e-60	0.330446	0.951	0.914	3.36803e-56
PABPC1	5.17848e-48	0.329939	0.934	0.889	9.444e-44
RIPK4	3.50051e-43	0.329641	0.688	0.48	6.38389e-39
C1QBP	1.16665e-34	0.329145	0.832	0.691	2.12762e-30
CBX3	2.47156e-72	0.329112	0.413	0.168	4.50738e-68
NDUFA11	4.45224e-48	0.329074	0.762	0.564	8.11955e-44
SPCS1	1.40845e-43	0.328094	0.816	0.663	2.56859e-39
IFITM3	4.99228e-32	0.327644	0.93	0.903	9.10442e-28
NUDT5	2.20882e-80	0.327173	0.373	0.126	4.02823e-76
SQOR	2.52888e-87	0.32696	0.277	0.052	4.61192e-83
INSIG1	1.60387e-37	0.32685	0.438	0.255	2.92497e-33
SLC25A5	1.13863e-45	0.325784	0.869	0.775	2.07652e-41
AABR07035218.1	2.2269e-42	0.325705	0.783	0.603	4.06119e-38
H3F3A	1.06642e-53	0.325542	0.959	0.926	1.94483e-49
NDUFA6	5.39191e-49	0.324701	0.78	0.587	9.83322e-45
HMGB2	4.88204e-23	0.324695	0.592	0.43	8.90338e-19
RPS10	1.10362e-87	0.324127	0.975	0.962	2.01268e-83
SREBF1	6.51684e-59	0.321988	0.5	0.262	1.18848e-54
GAMT	6.18026e-74	0.321622	0.471	0.203	1.12709e-69
FTO	1.22253e-77	0.321049	0.408	0.152	2.22954e-73
PA2G4	8.88512e-48	0.320848	0.658	0.441	1.62038e-43
TECR	2.57343e-43	0.320465	0.849	0.721	4.69317e-39
DTD1	8.12979e-71	0.320411	0.466	0.208	1.48263e-66
SPCS2	1.94164e-47	0.319671	0.778	0.586	3.54097e-43
BTN1A1	3.60847e-68	0.319632	0.217	0.041	6.58077e-64
BCKDK	1.2798e-67	0.319589	0.533	0.275	2.33397e-63
GALNT7	1.90755e-73	0.319173	0.381	0.14	3.4788e-69
SDC2	1.22489e-85	0.319146	0.384	0.124	2.23383e-81
SLC25A17	1.26966e-60	0.319133	0.559	0.307	2.31548e-56
COX8A	5.10169e-57	0.318919	0.958	0.917	9.30395e-53
MCEE	8.07393e-66	0.318697	0.353	0.13	1.47244e-61
NDUFB6	1.67952e-46	0.318256	0.722	0.512	3.06295e-42
RPS3A	2.93666e-80	0.317913	0.989	0.975	5.35559e-76
FAM162A	3.52349e-72	0.317751	0.439	0.183	6.42579e-68
ULK1	4.34739e-70	0.317	0.475	0.216	7.92834e-66
DNAJC19	8.10224e-64	0.314709	0.601	0.343	1.47761e-59
ACAT1	5.96167e-65	0.314594	0.536	0.276	1.08723e-60
DDB1	2.13815e-42	0.314277	0.747	0.55	3.89935e-38
PPP1R1A	8.42234e-39	0.313537	0.151	0.036	1.53598e-34
ATP5F1E	2.23833e-50	0.31344	0.941	0.878	4.08204e-46
SLC38A2	6.25698e-33	0.313057	0.849	0.767	1.14109e-28
SLC25A4	4.91445e-63	0.311847	0.557	0.302	8.96249e-59
UQCR11	3.89044e-42	0.311202	0.874	0.751	7.09499e-38
LOC103689965	1.25392e-60	0.31045	0.209	0.043	2.28678e-56
ETFA	6.5093e-43	0.309998	0.734	0.532	1.1871e-38
ECH1	1.30011e-52	0.309933	0.675	0.433	2.37101e-48
PEG3	8.6932e-63	0.309537	0.348	0.132	1.58538e-58
ALDH7A1	4.65746e-46	0.309534	0.714	0.49	8.49381e-42
SLC25A11	1.67937e-65	0.309301	0.581	0.319	3.06267e-61
MPC2	1.34263e-57	0.309284	0.647	0.411	2.44855e-53
UQCRC1	1.70979e-45	0.308979	0.773	0.562	3.11814e-41
NDUFS7	1.78938e-50	0.308787	0.667	0.453	3.26329e-46
MPST	1.37912e-44	0.308457	0.71	0.5	2.5151e-40
ATP5MC2	8.57893e-62	0.30838	0.958	0.915	1.56454e-57
NDUFA7	2.37115e-37	0.3083	0.843	0.7	4.32427e-33
PET100	3.00152e-59	0.307877	0.534	0.292	5.47388e-55
HIBADH	3.70533e-71	0.307835	0.468	0.21	6.7574e-67
SELENOS	2.45385e-44	0.307154	0.665	0.448	4.47508e-40
LOC498555	6.24943e-37	0.306641	0.823	0.698	1.13971e-32
GDE1	4.49809e-35	0.303948	0.68	0.491	8.20317e-31
ATP5PF	2.74851e-42	0.303687	0.856	0.727	5.01246e-38
NDUFA3	5.80371e-48	0.303391	0.681	0.467	1.05842e-43
PQLC1	4.24145e-54	0.303206	0.523	0.287	7.73514e-50
ECI1	1.25236e-41	0.303058	0.733	0.526	2.28393e-37
PIGP	4.60307e-62	0.302894	0.537	0.279	8.39461e-58
DCTN3	4.75149e-40	0.302794	0.751	0.565	8.66529e-36
RGD1306063	1.75021e-61	0.302346	0.481	0.238	3.19186e-57
NDUFB5	6.81498e-50	0.30196	0.767	0.569	1.24285e-45
ENO1	7.11152e-39	0.301458	0.678	0.482	1.29693e-34
AABR07004397.2	2.67108e-55	0.301032	0.447	0.222	4.87125e-51
RETSAT	2.38343e-58	0.300182	0.515	0.281	4.34665e-54
2022-03-02	1.95793e-60	0.300017	0.528	0.28	3.57067e-56
PPIB	1.3676e-44	0.299501	0.908	0.86	2.49409e-40
RPS17	1.10852e-52	0.299254	0.945	0.909	2.02161e-48
PINK1	1.27512e-45	0.299208	0.626	0.41	2.32543e-41
SSBP3	6.82907e-76	0.298767	0.396	0.143	1.24542e-71
ACSL1	3.6961e-58	0.298728	0.174	0.027	6.74058e-54
COX7C	1.40646e-64	0.298581	0.951	0.914	2.56497e-60
MSRB1	1.47365e-64	0.297847	0.457	0.212	2.68749e-60
PRDX6	2.89286e-32	0.297744	0.834	0.705	5.27572e-28
CALM3	6.06363e-42	0.297523	0.589	0.372	1.10582e-37
H2AFV	3.54027e-31	0.296755	0.844	0.698	6.45639e-27
VKORC1	1.27666e-50	0.296662	0.589	0.357	2.32824e-46
ERGIC1	1.30812e-76	0.295773	0.438	0.176	2.38562e-72
TMEM223	2.76931e-58	0.295074	0.589	0.338	5.05039e-54
MLF2	6.94651e-35	0.294907	0.774	0.605	1.26684e-30
ADH5	5.20264e-61	0.294747	0.541	0.286	9.48806e-57
LOC689574	6.27932e-48	0.294377	0.718	0.503	1.14516e-43
TMEM59	2.28789e-38	0.292356	0.884	0.809	4.17242e-34
COX14	4.69191e-38	0.292156	0.707	0.516	8.55664e-34
NUDT14	4.8052e-57	0.291776	0.53	0.284	8.76324e-53
TMEM258B	1.11751e-64	0.289644	0.509	0.252	2.038e-60
CD320	1.00864e-55	0.289302	0.398	0.185	1.83945e-51
FKBP8	7.54664e-43	0.289177	0.733	0.531	1.37628e-38
ATP5F1B	2.03708e-54	0.288775	0.942	0.92	3.71503e-50
LOC100361854	6.52081e-79	0.288758	0.996	0.987	1.1892e-74
TMEM14C	2.82838e-40	0.288585	0.761	0.574	5.15811e-36
MICOS13	1.75104e-38	0.288547	0.877	0.773	3.19337e-34
ACY1	6.43289e-64	0.288534	0.496	0.248	1.17317e-59
NR1D2	1.20183e-43	0.288267	0.611	0.389	2.19177e-39
ANO1	3.19342e-47	0.287771	0.515	0.298	5.82383e-43
SLC25A23	4.82957e-61	0.287552	0.381	0.157	8.80768e-57
NDUFB9	8.11496e-38	0.28754	0.785	0.627	1.47993e-33
XBP1	1.26343e-38	0.287327	0.685	0.489	2.30413e-34
PCK2	1.39909e-38	0.287227	0.617	0.401	2.55152e-34
MDH1	1.9454e-43	0.286154	0.732	0.531	3.54783e-39
NFIA	8.15116e-56	0.286011	0.387	0.168	1.48653e-51
NT5DC2	9.86291e-74	0.285672	0.344	0.113	1.7987e-69
NFIB	4.68704e-71	0.283862	0.261	0.064	8.54775e-67
LOC100360117	2.55213e-34	0.283679	0.742	0.576	4.65432e-30
SLC50A1	6.65523e-52	0.283317	0.533	0.297	1.21371e-47
MRPL23	1.91367e-38	0.283132	0.796	0.627	3.48997e-34
DCTPP1	7.4512e-40	0.282815	0.287	0.128	1.35888e-35
NDUFAB1	8.83342e-31	0.282699	0.734	0.568	1.61095e-26
LOC103690013	1.85234e-41	0.282553	0.488	0.286	3.37811e-37
COPZ1	9.92166e-34	0.282415	0.635	0.433	1.80941e-29
NDUFV2	7.82526e-44	0.281742	0.652	0.433	1.42709e-39
SDHC	9.54506e-38	0.281665	0.693	0.491	1.74073e-33
RPS19	1.40446e-41	0.280312	0.54	0.334	2.56132e-37
TXNIP	2.32796e-13	0.278352	0.774	0.686	4.2455e-09
HIGD1A	1.2082e-35	0.277996	0.661	0.459	2.20339e-31
MRPL14	3.67384e-45	0.276947	0.622	0.404	6.69999e-41
ADI1	8.34391e-57	0.276836	0.428	0.2	1.52168e-52
TRAP1	2.24422e-56	0.27673	0.528	0.286	4.09278e-52
LSM7	1.63865e-39	0.276252	0.627	0.407	2.98841e-35
GPSM3	1.7193e-36	0.276178	0.559	0.344	3.13549e-32
LAPTM4B	1.09177e-37	0.276172	0.767	0.598	1.99106e-33
MRPL33	1.44931e-47	0.275836	0.606	0.38	2.64312e-43
NENF	5.40301e-33	0.275772	0.782	0.606	9.85346e-29
SCNN1B	1.62663e-35	0.275673	0.509	0.326	2.96648e-31
ND4L	8.91978e-20	0.275411	0.863	0.793	1.6267e-15
PCCB	3.65319e-55	0.27414	0.59	0.35	6.66232e-51
ETFB	7.63463e-42	0.273758	0.663	0.435	1.39233e-37
OSTC	9.81338e-42	0.273416	0.642	0.435	1.78967e-37
YIPF1	3.10816e-55	0.273391	0.557	0.311	5.66834e-51
RPS10L1	4.99944e-28	0.2729	0.621	0.43	9.11748e-24
ARID1A	1.57171e-38	0.272709	0.645	0.439	2.86632e-34
ARL4A	7.30749e-62	0.272703	0.483	0.231	1.33267e-57
MLF1	3.90923e-61	0.272524	0.264	0.075	7.12926e-57
MIA	1.8985e-32	0.271993	0.505	0.324	3.4623e-28
IFI27	5.72799e-28	0.271965	0.925	0.834	1.04461e-23
STAP2	1.95782e-45	0.27125	0.681	0.452	3.57048e-41
MRPS23	2.32443e-42	0.270764	0.56	0.336	4.23906e-38
SPINDOC	1.88904e-51	0.270624	0.517	0.284	3.44505e-47
BOLA2	3.66747e-29	0.270513	0.815	0.657	6.68836e-25
NCL	4.83749e-32	0.27024	0.863	0.764	8.82212e-28
SRRM2	6.94988e-43	0.269586	0.893	0.829	1.26745e-38
ERP29	5.05792e-33	0.269092	0.727	0.544	9.22413e-29
COX7B	2.12526e-38	0.268825	0.769	0.593	3.87584e-34
CREB3L4	1.19495e-56	0.268412	0.416	0.187	2.17924e-52
NPC2	1.22306e-40	0.268106	0.65	0.461	2.23049e-36
ATP5MC3	3.7822e-34	0.266649	0.93	0.887	6.8976e-30
NDUFS8	7.28355e-38	0.266439	0.681	0.471	1.3283e-33
NDUFA12	2.91554e-42	0.266201	0.709	0.493	5.31707e-38
FXN	1.83049e-48	0.266017	0.393	0.189	3.33826e-44
TPPP3	6.01668e-40	0.265612	0.262	0.108	1.09726e-35
NABP2	1.40057e-44	0.265108	0.585	0.359	2.55422e-40
TBCA	3.38941e-26	0.264232	0.862	0.748	6.18128e-22
COX6B1	1.72051e-44	0.263986	0.911	0.848	3.1377e-40
RPN2	4.98065e-31	0.263861	0.762	0.605	9.08321e-27
FGG	1.88225e-06	0.26346	0.272	0.211	0.0343266
PHB2	2.09724e-36	0.263282	0.781	0.624	3.82474e-32
RPS21	5.47737e-65	0.262596	0.994	0.984	9.98908e-61
REX1BD	8.13144e-44	0.262513	0.424	0.22	1.48293e-39
FBLN2	9.21801e-46	0.262466	0.227	0.073	1.68109e-41
RALGDS	7.6412e-37	0.261148	0.538	0.344	1.39353e-32
SDHA	9.31482e-43	0.260866	0.581	0.363	1.69874e-38
BTG2	4.12808e-15	0.260655	0.9	0.861	7.52838e-11
LDHB	1.0763e-52	0.25944	0.365	0.164	1.96284e-48
FKBP3	2.00549e-35	0.258705	0.636	0.437	3.65741e-31
WSB1	3.19506e-36	0.25864	0.608	0.409	5.82683e-32
CCT7	1.34713e-28	0.258629	0.803	0.661	2.45677e-24
UQCRQ	2.35915e-29	0.257735	0.863	0.735	4.30239e-25
RIDA	5.44653e-63	0.2561	0.438	0.198	9.93284e-59
SLC44A4	1.6852e-51	0.256074	0.488	0.261	3.0733e-47
SEC61A1	7.59059e-42	0.255416	0.662	0.447	1.3843e-37
MRPL52	3.18874e-34	0.25525	0.827	0.674	5.81531e-30
CCNI	7.06633e-35	0.253646	0.649	0.457	1.28869e-30
RPL22L1	1.29414e-23	0.253128	0.875	0.807	2.36013e-19
GTF2H5	3.53371e-39	0.252756	0.598	0.382	6.44442e-35
MCTS1	3.48788e-39	0.25255	0.56	0.345	6.36086e-35
DNAJC15	5.86498e-46	0.252406	0.538	0.311	1.0696e-41
NDUFS3	6.29531e-44	0.252101	0.496	0.283	1.14808e-39
HAGH	2.57977e-56	0.251755	0.354	0.145	4.70473e-52
GPI	1.5817e-37	0.251453	0.761	0.586	2.88454e-33
PAM16	2.90824e-40	0.251402	0.578	0.369	5.30375e-36
JMJD1C	3.08546e-31	0.251324	0.709	0.52	5.62696e-27
CYC1	5.03349e-34	0.250882	0.749	0.554	9.17958e-30
VDAC1	2.2308e-26	0.250876	0.833	0.704	4.0683e-22
ERLEC1	1.10447e-47	0.250606	0.518	0.287	2.01422e-43
BAZ1A	9.1212e-35	0.25035	0.559	0.37	1.66343e-30
PROM1	1.5031e-43	0.250334	0.386	0.192	2.74121e-39
IGSF3	1.03693e-06	-0.250744	0.295	0.323	0.0189104
SH3PXD2B	3.60972e-13	-0.251082	0.201	0.269	6.58305e-09
URGCP	3.28163e-06	-0.252179	0.229	0.265	0.0598471
MMP15	4.71293e-09	-0.252723	0.192	0.244	8.59497e-05
HSPA4	3.0947e-08	-0.253863	0.756	0.722	0.000564381
STMN4	6.75992e-48	-0.253975	0.02	0.116	1.23281e-43
2022-03-08	9.46067e-08	-0.253994	0.322	0.356	0.00172534
PACSIN3	1.56139e-06	-0.254643	0.32	0.344	0.0284751
ARPC2	5.97397e-15	-0.254664	0.8	0.768	1.08947e-10
PLEKHG3	8.03825e-09	-0.255264	0.279	0.323	0.000146594
ETS1	4.94944e-09	-0.256221	0.135	0.186	9.0263e-05
PLCD1	5.37702e-15	-0.257185	0.153	0.227	9.80607e-11
KRT18	4.69512e-30	-0.257232	0.982	0.992	8.56248e-26
OSMR	2.34407e-06	-0.257985	0.327	0.354	0.0427488
PDCD6IP	5.87619e-09	-0.258931	0.685	0.633	0.000107164
TNFRSF12A	7.05265e-10	-0.260197	0.909	0.909	1.28619e-05
IRAK2	3.22344e-08	-0.260255	0.182	0.227	0.000587859
CTNNA1	6.71807e-13	-0.260287	0.756	0.723	1.22517e-08
ACTR2	3.243e-09	-0.26048	0.725	0.675	5.91426e-05
EIF1A	1.36196e-07	-0.261195	0.669	0.64	0.00248382
GRASP	1.69163e-19	-0.261205	0.143	0.229	3.08502e-15
UBE2D3	3.96357e-20	-0.263328	0.833	0.806	7.22837e-16
MFSD5	4.14287e-11	-0.263544	0.369	0.41	7.55535e-07
CAB39	6.55815e-10	-0.263635	0.624	0.6	1.19601e-05
ABHD17C	8.30296e-07	-0.263818	0.244	0.278	0.0151421
AJUBA	1.66399e-47	-0.263883	0.049	0.169	3.03463e-43
TNFAIP8	3.15823e-07	-0.263963	0.313	0.346	0.00575966
N4BP1	1.58688e-06	-0.264777	0.387	0.397	0.02894
PSMD4	2.86021e-09	-0.26478	0.664	0.625	5.21617e-05
EIF3C	1.33082e-17	-0.267701	0.849	0.815	2.42701e-13
SLC25A24	8.54164e-09	-0.267715	0.276	0.322	0.000155774
TSKU	8.59014e-35	-0.267734	0.072	0.18	1.56658e-30
PTPN23	2.8811e-07	-0.267846	0.321	0.35	0.00525427
BMP2	3.91151e-18	-0.26795	0.136	0.221	7.13341e-14
DAP	5.15027e-07	-0.269041	0.397	0.407	0.00939254
PHLDB3	2.23166e-07	-0.269791	0.311	0.342	0.00406987
GPRC5A	1.88113e-41	-0.272194	0.072	0.195	3.43061e-37
MVP	3.75355e-06	-0.272198	0.517	0.49	0.0684535
TMEM115	1.7313e-07	-0.272513	0.414	0.436	0.00315738
ITGB4	7.75393e-07	-0.273434	0.577	0.558	0.0141408
TXNL1	2.77305e-17	-0.273511	0.812	0.793	5.05722e-13
PWWP2B	3.69975e-23	-0.273603	0.156	0.254	6.74724e-19
IFNGR2	2.90239e-12	-0.273686	0.589	0.583	5.29309e-08
DNAJB3	1.27048e-13	-0.274213	0.133	0.201	2.31698e-09
TPRG1L	1.93983e-08	-0.274521	0.577	0.554	0.000353767
PDCD10	1.14407e-12	-0.275423	0.764	0.715	2.08643e-08
NINJ1	3.19849e-07	-0.275547	0.635	0.61	0.00583308
ATXN7L3B	1.92759e-07	-0.27606	0.654	0.609	0.00351535
CFL1	7.83923e-44	-0.276279	0.941	0.94	1.42964e-39
TNKS1BP1	5.23691e-08	-0.276306	0.539	0.523	0.000955055
BLES03	1.84339e-12	-0.276981	0.393	0.436	3.36179e-08
ARRDC1	1.68721e-07	-0.276992	0.522	0.501	0.00307696
DDX47	9.06705e-08	-0.277176	0.454	0.458	0.00165356
PURA	1.73925e-06	-0.277322	0.606	0.577	0.0317188
PPP1R13L	1.43944e-09	-0.277757	0.59	0.573	2.62511e-05
MYL6	3.10793e-42	-0.277776	0.952	0.94	5.66793e-38
RAB11A	3.07023e-18	-0.278167	0.774	0.75	5.59917e-14
ATP1B3	2.55872e-09	-0.27859	0.711	0.67	4.66634e-05
SERINC5	2.23659e-06	-0.279249	0.634	0.595	0.0407887
RAB22A	2.78167e-06	-0.279253	0.555	0.525	0.0507293
DDX24	1.5109e-12	-0.27999	0.684	0.662	2.75543e-08
SMS	4.54723e-06	-0.280471	0.558	0.537	0.0829278
ATG3	4.74604e-09	-0.280629	0.54	0.532	8.65535e-05
RASSF9	4.92206e-24	-0.280774	0.118	0.213	8.97636e-20
USP18	1.03899e-13	-0.280913	0.134	0.204	1.8948e-09
CAMTA1	1.30334e-06	-0.281061	0.449	0.446	0.0237689
TRIP6	1.54768e-06	-0.281324	0.625	0.589	0.028225
CORO1C	3.7979e-09	-0.281532	0.322	0.362	6.92623e-05
NDFIP2	2.57394e-10	-0.285153	0.714	0.679	4.69409e-06
GHITM	1.41413e-13	-0.286618	0.711	0.681	2.57896e-09
PPP1R18	1.20974e-15	-0.288074	0.202	0.28	2.20621e-11
LMNB1	5.71357e-13	-0.290915	0.229	0.3	1.04198e-08
SYF2	2.73735e-11	-0.291269	0.729	0.688	4.99211e-07
DNAJB1	1.88754e-10	-0.291419	0.57	0.426	3.44231e-06
ELOVL1	3.02127e-07	-0.294008	0.625	0.582	0.00550988
EHD2	1.09383e-16	-0.294211	0.26	0.335	1.99482e-12
RRAS	2.26698e-08	-0.294411	0.404	0.413	0.000413429
MRPS18B	8.26232e-12	-0.294779	0.543	0.535	1.5068e-07
ARL8A	2.44006e-08	-0.295545	0.581	0.559	0.000444993
FLT1	9.92734e-14	-0.29594	0.229	0.298	1.81045e-09
EMC6	2.67186e-12	-0.296837	0.667	0.64	4.87267e-08
TOR1AIP1	4.18041e-06	-0.298175	0.668	0.626	0.0762382
MTHFD2	2.33795e-12	-0.29845	0.21	0.274	4.26373e-08
SERPINB5	4.97286e-15	-0.298691	0.358	0.415	9.06901e-11
SYS1	4.19282e-10	-0.299338	0.67	0.639	7.64644e-06
CLDN23	1.81119e-19	-0.299346	0.16	0.249	3.30307e-15
EIF1AD	9.65321e-09	-0.299799	0.363	0.394	0.000176046
CAPZA2	1.0538e-11	-0.299821	0.678	0.647	1.92182e-07
MINDY2	6.08881e-11	-0.299984	0.331	0.373	1.11042e-06
CD99	8.98694e-10	-0.300105	0.655	0.634	1.63895e-05
AMPD3	7.36277e-16	-0.300157	0.265	0.341	1.34275e-11
BRD4	1.22865e-12	-0.300333	0.759	0.717	2.2407e-08
KLF6	2.01659e-11	-0.300339	0.798	0.788	3.67765e-07
TLR2	7.46736e-33	-0.301228	0.107	0.219	1.36182e-28
OTUD7B	2.99982e-10	-0.301522	0.316	0.36	5.47077e-06
SLC7A7	1.27272e-43	-0.301652	0.045	0.154	2.32106e-39
SWAP70	4.17059e-09	-0.301786	0.42	0.436	7.6059e-05
RT1-A1	5.94365e-11	-0.301852	0.756	0.71	1.08394e-06
AABR07042903.1	4.43764e-28	-0.302928	0.225	0.352	8.09293e-24
CAP1	2.54605e-15	-0.304409	0.739	0.697	4.64323e-11
WEE1	2.09986e-08	-0.304901	0.42	0.442	0.000382952
B4GALT5	3.30734e-22	-0.304964	0.172	0.27	6.0316e-18
CALM2	4.31573e-33	-0.305032	0.86	0.845	7.87059e-29
SDCBP	1.15691e-13	-0.306645	0.814	0.78	2.10985e-09
VPS4A	3.60678e-06	-0.307538	0.404	0.41	0.0657769
CARS	7.5873e-11	-0.308369	0.256	0.307	1.3837e-06
CNTFR	1.09187e-53	-0.310376	0.015	0.114	1.99124e-49
RNH1	3.53577e-21	-0.310486	0.757	0.72	6.44818e-17
TPRN	7.43328e-22	-0.311385	0.251	0.345	1.35561e-17
MGAT4B	4.95648e-09	-0.312042	0.454	0.468	9.03913e-05
PIK3CB	8.45563e-18	-0.31324	0.241	0.32	1.54205e-13
MYL12B	1.98786e-16	-0.314638	0.857	0.817	3.62526e-12
PIEZO1	1.7806e-06	-0.316698	0.604	0.578	0.0324728
GJB3	2.4292e-28	-0.317333	0.188	0.305	4.43013e-24
BZW1	8.62004e-19	-0.317352	0.683	0.675	1.57204e-14
SEMA7A	2.85962e-34	-0.318513	0.102	0.221	5.21508e-30
PDGFB	9.16792e-18	-0.319563	0.148	0.23	1.67195e-13
AHNAK	1.40865e-17	-0.320028	0.863	0.857	2.56896e-13
UTP23	4.8992e-16	-0.320204	0.264	0.334	8.93467e-12
BIN1	3.19368e-12	-0.322249	0.313	0.359	5.82432e-08
GCNT3	1.68742e-31	-0.322411	0.085	0.192	3.07735e-27
FKBP1A	1.7052e-13	-0.323123	0.792	0.756	3.10977e-09
DRAP1	7.93663e-19	-0.32399	0.785	0.751	1.4474e-14
CHMP2B	5.34229e-11	-0.324108	0.525	0.528	9.74274e-07
TOR1AIP2	8.65753e-15	-0.324173	0.731	0.714	1.57887e-10
TMOD3	2.11889e-12	-0.324363	0.582	0.561	3.86422e-08
LAMC1	5.90434e-12	-0.324591	0.447	0.482	1.07677e-07
WNT7B	7.70045e-39	-0.324958	0.131	0.265	1.40433e-34
SBNO2	1.43202e-16	-0.32677	0.468	0.502	2.61158e-12
MAT2B	2.53546e-09	-0.32733	0.423	0.433	4.62392e-05
CDC42SE1	2.34843e-12	-0.327687	0.607	0.59	4.28284e-08
FNTA	7.24824e-15	-0.329192	0.607	0.593	1.32186e-10
NUDT9	1.22846e-19	-0.331422	0.21	0.294	2.24034e-15
ACTR3	2.04319e-10	-0.331519	0.596	0.565	3.72617e-06
RASSF7	3.50124e-21	-0.332869	0.237	0.324	6.38522e-17
IRF6	2.11459e-07	-0.334045	0.657	0.621	0.00385638
ATP6V0C	2.42161e-31	-0.334967	0.908	0.919	4.41629e-27
RBM47	2.65386e-15	-0.335814	0.325	0.379	4.83984e-11
TGFA	4.20649e-17	-0.336821	0.168	0.247	7.67138e-13
SFN	3.74328e-28	-0.336908	0.839	0.848	6.82662e-24
BCL2L1	6.07662e-21	-0.337004	0.21	0.302	1.10819e-16
RBMS1	2.19668e-09	-0.337129	0.432	0.441	4.00609e-05
JAK1	6.76627e-14	-0.337302	0.691	0.654	1.23396e-09
LGALS7	3.60329e-09	-0.33779	0.098	0.149	6.57132e-05
MYADM	4.30591e-12	-0.337881	0.546	0.551	7.85268e-08
FUT1	3.76141e-39	-0.338524	0.128	0.259	6.85968e-35
RT1-CE7	5.69276e-32	-0.339576	0.853	0.847	1.03819e-27
JAK2	2.3857e-09	-0.339617	0.478	0.48	4.3508e-05
PDCD6	2.04112e-19	-0.340336	0.668	0.652	3.72238e-15
MBP	5.33802e-07	-0.340644	0.405	0.416	0.00973494
STAMBPL1	8.71546e-63	-0.340833	0.064	0.215	1.58944e-58
ARHGDIA	8.8691e-18	-0.342694	0.746	0.713	1.61746e-13
DAAM1	4.63562e-09	-0.343057	0.5	0.496	8.45397e-05
RSAD2	8.77738e-34	-0.343524	0.04	0.13	1.60073e-29
TARS	3.29109e-08	-0.344555	0.441	0.447	0.000600196
KLF5	1.6336e-13	-0.345392	0.639	0.646	2.97919e-09
SPTBN1	9.20066e-12	-0.346508	0.724	0.678	1.67792e-07
OXSR1	9.7397e-14	-0.347059	0.347	0.399	1.77623e-09
MAP1B	7.3157e-15	-0.347114	0.259	0.331	1.33416e-10
GLRX	3.48785e-06	-0.348126	0.218	0.25	0.0636079
IRF1	2.15332e-08	-0.349525	0.492	0.496	0.000392701
AKTIP	1.34897e-14	-0.351607	0.403	0.437	2.46012e-10
LAD1	1.35213e-10	-0.351918	0.381	0.408	2.46588e-06
NDRG1	2.54452e-12	-0.352352	0.373	0.444	4.64044e-08
CTSB	2.02285e-28	-0.352519	0.837	0.838	3.68908e-24
HGS	4.91161e-14	-0.352882	0.545	0.545	8.9573e-10
RMT1	1.32927e-19	-0.355382	0.188	0.284	2.42419e-15
ENC1	4.8094e-44	-0.356345	0.037	0.142	8.7709e-40
B2M	8.00866e-48	-0.357679	0.935	0.953	1.46054e-43
RALA	5.06662e-18	-0.358385	0.571	0.561	9.24e-14
CD2AP	1.0073e-08	-0.359725	0.488	0.482	0.000183702
RPIA	1.22038e-18	-0.359845	0.37	0.429	2.22561e-14
PSMD5	5.72602e-21	-0.362968	0.231	0.319	1.04425e-16
LIMA1	1.22426e-10	-0.364714	0.507	0.508	2.23268e-06
AABR07031756.1	2.30442e-19	-0.365322	0.321	0.387	4.20257e-15
RAB20	1.33184e-10	-0.36563	0.592	0.581	2.42888e-06
TRIB3	5.71399e-25	-0.365914	0.189	0.294	1.04206e-20
PPP3CA	1.87884e-13	-0.36721	0.39	0.422	3.42645e-09
RHOV	1.85725e-09	-0.368368	0.559	0.559	3.38707e-05
TJP2	2.24107e-13	-0.368791	0.54	0.535	4.08704e-09
ANO6	1.4511e-12	-0.369262	0.375	0.411	2.64636e-08
DEGS1	2.74052e-19	-0.369713	0.605	0.608	4.99789e-15
NFKBIB	5.96896e-11	-0.369979	0.471	0.489	1.08856e-06
ACADL	3.01468e-22	-0.371361	0.69	0.672	5.49788e-18
ZNRD1	2.6436e-23	-0.371986	0.602	0.614	4.82114e-19
IER3	1.19926e-27	-0.372057	0.874	0.922	2.1871e-23
CNN2	1.11113e-44	-0.372241	0.117	0.258	2.02636e-40
CITED4	9.02371e-10	-0.372289	0.19	0.243	1.64565e-05
RALGPS2	7.12955e-19	-0.373229	0.327	0.397	1.30022e-14
DSC2	4.89447e-18	-0.373258	0.267	0.346	8.92605e-14
ALDOA	1.13451e-53	-0.373377	0.902	0.909	2.06901e-49
SEMA3E	9.08646e-21	-0.373739	0.188	0.282	1.6571e-16
SF3B4	3.17345e-25	-0.374452	0.688	0.684	5.78741e-21
LYSMD2	4.5301e-18	-0.375964	0.364	0.434	8.26155e-14
TMEM41A	2.86506e-29	-0.376325	0.172	0.282	5.225e-25
PERP	1.12033e-22	-0.377816	0.7	0.689	2.04314e-18
ADAM10	7.74166e-11	-0.378831	0.474	0.478	1.41185e-06
TLN1	1.91833e-11	-0.378911	0.559	0.545	3.49846e-07
SNX7	2.55438e-32	-0.37912	0.213	0.33	4.65841e-28
H3F3B	1.41319e-47	-0.379361	0.988	0.99	2.57724e-43
SGMS1	7.59871e-17	-0.380323	0.303	0.368	1.38578e-12
ATF7IP	4.96249e-13	-0.380456	0.443	0.465	9.0501e-09
GLYCAM1	2.47963e-23	-0.381238	0.325	0.177	4.52211e-19
CEP85L	1.83663e-12	-0.381786	0.656	0.645	3.34947e-08
TNFRSF1A	4.62863e-13	-0.382224	0.634	0.62	8.44122e-09
GRINA	1.79262e-31	-0.384508	0.822	0.815	3.2692e-27
ILK	1.97613e-16	-0.385077	0.467	0.493	3.60387e-12
KCNK1	1.2384e-09	-0.38827	0.51	0.497	2.25847e-05
KLHL22	1.66893e-20	-0.388812	0.296	0.373	3.04363e-16
DTX2	9.52372e-20	-0.389993	0.422	0.475	1.73684e-15
CLTB	2.73732e-30	-0.390137	0.778	0.768	4.99205e-26
RHBDF2	1.41283e-24	-0.390232	0.301	0.393	2.57658e-20
ITGA6	7.81417e-11	-0.390392	0.564	0.551	1.42507e-06
CXCL1	5.22182e-27	-0.391358	0.627	0.774	9.52303e-23
RAB21	1.08223e-12	-0.393162	0.508	0.511	1.97366e-08
BAIAP2	8.42272e-24	-0.393233	0.646	0.655	1.53605e-19
TJP1	2.12586e-13	-0.394107	0.481	0.496	3.87694e-09
METRNL	5.83024e-30	-0.398073	0.145	0.256	1.06326e-25
KRT8	4.53724e-55	-0.398909	0.971	0.985	8.27456e-51
DSG2	2.86935e-19	-0.401196	0.346	0.413	5.23283e-15
ADM	1.19494e-21	-0.401444	0.073	0.151	2.17922e-17
FAM129B	3.46818e-21	-0.401732	0.534	0.555	6.32491e-17
ZYX	3.47485e-21	-0.402914	0.488	0.533	6.33709e-17
KITLG	2.52307e-16	-0.403225	0.457	0.491	4.60132e-12
ST5	1.49502e-32	-0.404017	0.103	0.21	2.72647e-28
PKP3	9.01893e-27	-0.404445	0.326	0.411	1.64478e-22
TMEM123	1.98016e-16	-0.405321	0.377	0.428	3.61122e-12
SH2D4A	4.72948e-15	-0.406198	0.394	0.442	8.62516e-11
NFKBIE	2.09317e-46	-0.406624	0.125	0.267	3.81731e-42
RTN4	2.99173e-34	-0.406714	0.818	0.805	5.45602e-30
PFDN2	1.02619e-37	-0.407976	0.756	0.762	1.87147e-33
CDC42EP3	3.99669e-11	-0.409584	0.296	0.348	7.28877e-07
NFKBIA	6.50406e-28	-0.409941	0.864	0.89	1.18614e-23
CLCA5	1.60173e-16	-0.411734	0.343	0.426	2.92107e-12
IFT57	6.55344e-20	-0.411912	0.348	0.413	1.19515e-15
MPZL2	1.84429e-09	-0.412061	0.645	0.602	3.36343e-05
NPEPPS	4.10322e-26	-0.413041	0.652	0.652	7.48304e-22
TPBG	1.50618e-20	-0.413685	0.439	0.491	2.74682e-16
ADSS	2.30879e-19	-0.414114	0.517	0.539	4.21053e-15
NAA20	7.42258e-22	-0.421043	0.409	0.467	1.35366e-17
TXNRD1	6.52948e-13	-0.426815	0.523	0.523	1.19078e-08
LEFTY1	1.67605e-14	-0.427236	0.131	0.202	3.05661e-10
JAG1	3.54528e-25	-0.427582	0.241	0.34	6.46554e-21
PFN1	1.76694e-103	-0.431233	0.968	0.981	3.22238e-99
BAIAP2L1	1.17984e-13	-0.431561	0.671	0.646	2.15168e-09
RIN2	1.44266e-15	-0.431886	0.394	0.443	2.63098e-11
ZWINT	4.88862e-15	-0.432201	0.552	0.555	8.91538e-11
YWHAH	4.75746e-40	-0.432218	0.799	0.788	8.67619e-36
MLPH	2.19953e-25	-0.432273	0.194	0.297	4.01129e-21
RRAS2	4.33073e-31	-0.435951	0.211	0.323	7.89795e-27
NRIP1	2.59081e-12	-0.436649	0.5	0.516	4.72486e-08
GRHL3	9.19747e-72	-0.438828	0.057	0.219	1.67734e-67
CLDN7	1.57313e-69	-0.441621	0.911	0.926	2.86891e-65
ITGB6	3.44522e-60	-0.442111	0.059	0.205	6.28305e-56
SLC1A1	2.7576e-25	-0.442207	0.315	0.403	5.02904e-21
CEBPG	1.64811e-24	-0.442763	0.489	0.536	3.00566e-20
FAM129A	2.22827e-24	-0.44301	0.149	0.243	4.06369e-20
PAWR	4.48409e-22	-0.443433	0.448	0.506	8.17763e-18
PLP2	9.13337e-39	-0.443748	0.78	0.765	1.66565e-34
CD63	5.40175e-71	-0.445509	0.924	0.946	9.85116e-67
TMED3	2.25611e-13	-0.445722	0.762	0.723	4.11447e-09
CDKN1A	2.18899e-32	-0.445814	0.764	0.799	3.99206e-28
NQO1	6.11447e-22	-0.449912	0.179	0.27	1.1151e-17
MMP13	1.49187e-21	-0.450701	0.047	0.117	2.72073e-17
THOC7	5.6676e-27	-0.451267	0.649	0.655	1.0336e-22
PLK2	5.2656e-12	-0.451915	0.461	0.485	9.60288e-08
P4HA2	5.93571e-31	-0.452261	0.229	0.339	1.08249e-26
PRSS8	2.07333e-26	-0.452293	0.386	0.465	3.78114e-22
EPS8L2	2.9581e-29	-0.452795	0.496	0.545	5.39468e-25
ATG101	1.46853e-43	-0.454365	0.756	0.769	2.67816e-39
PDLIM2	1.32849e-29	-0.456241	0.222	0.326	2.42277e-25
RHEB	8.27789e-33	-0.456844	0.757	0.745	1.50964e-28
EFHD2	3.84551e-39	-0.457129	0.654	0.671	7.01306e-35
BATF3	2.09263e-38	-0.457879	0.184	0.316	3.81633e-34
CYSTM1	1.6682e-45	-0.460898	0.814	0.794	3.0423e-41
TNIP1	3.29701e-23	-0.461302	0.456	0.497	6.01275e-19
TGIF1	7.62186e-31	-0.463828	0.646	0.671	1.39e-26
PGPEP1	1.93371e-16	-0.467343	0.384	0.435	3.52651e-12
ADGRG6	1.26878e-67	-0.467782	0.113	0.291	2.31388e-63
COL1A1	1.66182e-06	-0.471819	0.182	0.223	0.0303066
TNFRSF21	4.41309e-27	-0.476458	0.737	0.721	8.04815e-23
ARHGEF5	4.12763e-24	-0.478383	0.539	0.568	7.52756e-20
EPCAM	8.62931e-124	-0.481617	0.948	0.966	1.57373e-119
GPX2	7.25631e-29	-0.481809	0.219	0.328	1.32333e-24
F11R	4.41527e-61	-0.481861	0.861	0.86	8.05213e-57
ELF3	1.72397e-36	-0.482029	0.733	0.745	3.14401e-32
RIOK3	2.74126e-13	-0.48413	0.659	0.631	4.99923e-09
AABR07031756.2	1.22802e-32	-0.485697	0.215	0.328	2.23954e-28
FAM177A1	8.13019e-17	-0.486542	0.575	0.567	1.4827e-12
GNG12	2.25123e-18	-0.486758	0.478	0.499	4.10556e-14
FOSL1	3.55157e-15	-0.489219	0.542	0.566	6.477e-11
ERRFI1	1.56855e-18	-0.489652	0.737	0.73	2.86056e-14
BCO2	2.72588e-24	-0.489719	0.404	0.475	4.97119e-20
SKP1	5.44726e-26	-0.491893	0.872	0.859	9.93416e-22
BCAR1	4.88623e-28	-0.492295	0.526	0.584	8.91103e-24
RT1-CE5	6.90887e-40	-0.49241	0.685	0.714	1.25997e-35
EIF6	9.01958e-70	-0.49414	0.823	0.831	1.6449e-65
FLNB	3.52204e-20	-0.495839	0.685	0.661	6.42314e-16
ETS2	1.37164e-55	-0.499583	0.802	0.822	2.50146e-51
HBS1L	6.99445e-24	-0.499624	0.611	0.62	1.27558e-19
SRI	4.00621e-29	-0.501887	0.502	0.542	7.30613e-25
LOC684797	5.12331e-08	-0.505358	0.812	0.773	0.000934338
ARPC5	1.91012e-49	-0.508076	0.669	0.703	3.48348e-45
PRR13	8.41563e-43	-0.508308	0.732	0.729	1.53476e-38
VAT1	5.94685e-42	-0.50945	0.716	0.714	1.08453e-37
SH3GLB1	4.0712e-62	-0.510047	0.797	0.81	7.42464e-58
BASP1	2.36481e-38	-0.512335	0.72	0.737	4.3127e-34
SOX9	5.49936e-25	-0.513421	0.486	0.563	1.00292e-20
SPTLC2	1.94176e-38	-0.513525	0.417	0.511	3.54118e-34
ATP6V0E1	1.09111e-56	-0.513672	0.786	0.785	1.98986e-52
TMEM43	7.62703e-33	-0.514029	0.369	0.471	1.39094e-28
RHOG	9.70611e-42	-0.517303	0.57	0.634	1.7701e-37
PGR	7.8912e-38	-0.520869	0.29	0.412	1.43912e-33
WDR1	5.46616e-35	-0.522237	0.642	0.655	9.96863e-31
ABCG1	4.03613e-31	-0.524839	0.305	0.414	7.36069e-27
NFKB2	4.24104e-33	-0.530565	0.45	0.524	7.73438e-29
RASAL2	3.3948e-35	-0.531059	0.293	0.408	6.1911e-31
ACTN4	3.40414e-66	-0.535775	0.824	0.833	6.20813e-62
ANGPTL4	7.81767e-14	-0.536793	0.271	0.346	1.42571e-09
RAB11FIP1	4.53586e-35	-0.537852	0.541	0.585	8.27204e-31
DSP	7.55232e-43	-0.53868	0.646	0.697	1.37732e-38
LITAF	9.13759e-57	-0.539335	0.709	0.74	1.66642e-52
LAMA5	2.04382e-21	-0.545549	0.566	0.589	3.72732e-17
PPL	6.25544e-40	-0.547157	0.521	0.589	1.1408e-35
CXCL16	1.69298e-47	-0.54765	0.568	0.641	3.08748e-43
TACC2	3.09058e-30	-0.548216	0.449	0.518	5.63628e-26
PRRG4	2.31661e-53	-0.550653	0.212	0.372	4.22479e-49
TES	3.12976e-47	-0.552088	0.699	0.723	5.70774e-43
LYPD3	1.0789e-31	-0.559403	0.66	0.666	1.96758e-27
MACC1	1.90528e-36	-0.562148	0.402	0.507	3.47466e-32
SERINC2	3.90349e-42	-0.567881	0.546	0.603	7.11879e-38
CAVIN3	6.91509e-48	-0.569172	0.176	0.326	1.2611e-43
MYC	3.58824e-32	-0.572065	0.558	0.636	6.54387e-28
RBP7	2.71801e-31	-0.57453	0.208	0.321	4.95684e-27
OCLN	2.5811e-38	-0.575169	0.49	0.553	4.70716e-34
CARHSP1	4.24711e-66	-0.57925	0.83	0.834	7.74545e-62
ICAM1	1.22743e-36	-0.58012	0.603	0.678	2.23847e-32
BTC	6.66561e-85	-0.580719	0.081	0.274	1.21561e-80
CITED2	7.56043e-18	-0.583815	0.436	0.499	1.37879e-13
ZFAND2A	2.40388e-41	-0.584678	0.488	0.594	4.38396e-37
TIFA	4.39527e-38	-0.586017	0.487	0.575	8.01566e-34
NOTCH1	9.6156e-34	-0.588968	0.468	0.535	1.7536e-29
CHAC1	6.82998e-40	-0.591136	0.161	0.303	1.24558e-35
S100A10	1.93204e-69	-0.594512	0.895	0.897	3.52347e-65
DTNBP1	3.67378e-43	-0.595654	0.371	0.477	6.69988e-39
FURIN	3.06767e-55	-0.597013	0.746	0.787	5.59451e-51
BPGM	5.22985e-55	-0.603056	0.243	0.404	9.53768e-51
DUSP6	7.63433e-42	-0.60587	0.398	0.522	1.39227e-37
NCK2	2.02383e-43	-0.608996	0.418	0.512	3.69087e-39
CALD1	7.00831e-27	-0.60936	0.516	0.55	1.27811e-22
IL1RN	2.19695e-65	-0.610791	0.104	0.276	4.00658e-61
ZFP36L1	1.59882e-63	-0.611083	0.83	0.871	2.91578e-59
MSN	2.28771e-49	-0.611633	0.658	0.693	4.17209e-45
THBS1	9.54756e-16	-0.612979	0.51	0.555	1.74119e-11
GAS2L3	2.40311e-75	-0.613419	0.079	0.255	4.38255e-71
TIMP1	1.54639e-38	-0.615672	0.692	0.733	2.82014e-34
RT1-CE4	4.76639e-67	-0.617349	0.748	0.778	8.69246e-63
HIST1H1E	2.23709e-37	-0.619124	0.38	0.495	4.07977e-33
LRRFIP1	4.57545e-62	-0.620301	0.626	0.687	8.34425e-58
TSPAN13	1.14033e-40	-0.623162	0.407	0.518	2.07963e-36
NECTIN2	5.43417e-87	-0.623692	0.811	0.831	9.9103e-83
HAS2	9.87658e-61	-0.626248	0.103	0.269	1.80119e-56
ST14	2.24876e-70	-0.632154	0.808	0.804	4.10107e-66
RND1	1.1013e-35	-0.635114	0.355	0.457	2.00844e-31
MYL12A	2.53075e-98	-0.635736	0.908	0.906	4.61532e-94
GADD45B	2.47639e-48	-0.636108	0.645	0.719	4.5162e-44
PLS3	1.41588e-47	-0.636288	0.349	0.47	2.58214e-43
SPINT1	1.33857e-83	-0.641893	0.807	0.803	2.44116e-79
DSTN	6.32612e-96	-0.642937	0.949	0.955	1.15369e-91
PTGES	8.04391e-13	-0.652038	0.486	0.504	1.46697e-08
PDGFA	5.06175e-55	-0.656393	0.308	0.467	9.23111e-51
IRX1	1.21565e-43	-0.65924	0.464	0.567	2.21698e-39
SGK1	5.33391e-18	-0.660789	0.387	0.448	9.72744e-14
EIF4EBP1	5.14828e-36	-0.660875	0.591	0.617	9.38891e-32
HSPH1	2.48177e-13	-0.66848	0.533	0.551	4.526e-09
S100A11	5.81741e-137	-0.669252	0.966	0.976	1.06092e-132
CRB3	6.73002e-58	-0.670031	0.591	0.647	1.22735e-53
SDC4	2.7668e-75	-0.675917	0.866	0.886	5.04581e-71
PRSS22	2.92023e-81	-0.676103	0.743	0.837	5.32562e-77
NEURL3	4.87143e-31	-0.676945	0.257	0.378	8.88403e-27
FHL2	1.27106e-99	-0.687136	0.141	0.381	2.31803e-95
TPM4	1.61973e-68	-0.694018	0.752	0.762	2.9539e-64
PLEKHH3	9.31818e-70	-0.69534	0.413	0.563	1.69936e-65
BHLHE40	8.50777e-71	-0.69564	0.375	0.557	1.55156e-66
PDLIM4	3.45729e-36	-0.696208	0.505	0.561	6.30505e-32
SLC4A11	4.02022e-91	-0.698159	0.106	0.317	7.33168e-87
CLIC1	7.33218e-157	-0.709622	0.889	0.92	1.33717e-152
VTCN1	2.08902e-40	-0.710214	0.271	0.394	3.80975e-36
CLDN4	7.75786e-101	-0.71034	0.914	0.952	1.4148e-96
ABHD2	1.3988e-42	-0.714554	0.404	0.512	2.55099e-38
ASS1	1.88324e-30	-0.715579	0.091	0.193	3.43447e-26
MMP10	2.06986e-43	-0.718395	0.145	0.292	3.77481e-39
PLAUR	9.64693e-39	-0.72407	0.611	0.676	1.75931e-34
FRK	1.03932e-47	-0.725278	0.35	0.47	1.89541e-43
ACTB	2.31538e-187	-0.725453	0.989	0.996	4.22256e-183
RAC1	1.48658e-117	-0.727142	0.846	0.855	2.71108e-113
HSPB8	2.11428e-69	-0.733529	0.694	0.743	3.85581e-65
BOK	9.84158e-58	-0.750008	0.312	0.478	1.79481e-53
SDC1	1.14737e-68	-0.754579	0.632	0.697	2.09245e-64
VCL	3.29772e-70	-0.755479	0.595	0.683	6.01406e-66
PDLIM7	3.05092e-63	-0.760338	0.397	0.531	5.56396e-59
PLEC	1.03594e-73	-0.762142	0.807	0.82	1.88924e-69
TSC22D1	1.8127e-48	-0.762901	0.728	0.748	3.30582e-44
CAPN2	5.47676e-72	-0.762908	0.477	0.595	9.98797e-68
GP2	1.53109e-14	-0.775548	0.611	0.61	2.79225e-10
UPK3A	3.60892e-29	-0.790106	0.059	0.153	6.58159e-25
CNN3	2.94638e-109	-0.799936	0.723	0.788	5.37331e-105
LOC100361457	4.50687e-150	-0.810892	0.893	0.932	8.21918e-146
CEBPD	5.87476e-36	-0.81756	0.628	0.683	1.07138e-31
CDCP1	1.77532e-82	-0.851332	0.613	0.695	3.23765e-78
ANXA2	2.44124e-89	-0.861028	0.819	0.856	4.45209e-85
RFLNB	9.21535e-81	-0.863079	0.313	0.496	1.6806e-76
CALCB	1.78195e-58	-0.869232	0.021	0.135	3.24974e-54
CEBPB	1.08595e-84	-0.86991	0.774	0.844	1.98044e-80
CDH1	7.2868e-100	-0.885339	0.769	0.792	1.32889e-95
EZR	4.65606e-143	-0.890912	0.917	0.941	8.49125e-139
KRT19	1.2134e-154	-0.900835	0.898	0.924	2.21289e-150
LAMC2	1.91737e-94	-0.90448	0.415	0.604	3.4967e-90
CTSL	6.03653e-72	-0.905164	0.847	0.864	1.10088e-67
UBD	4.14378e-52	-0.906638	0.059	0.192	7.55701e-48
CD47	1.73497e-108	-0.914138	0.638	0.714	3.16406e-104
ACTG1	1.74051e-187	-0.922344	0.947	0.978	3.17417e-183
BIRC3	9.87339e-85	-0.92306	0.522	0.663	1.80061e-80
SQSTM1	1.16785e-219	-0.9337	0.921	0.95	2.1298e-215
MMP3	1.23813e-57	-0.944903	0.191	0.373	2.25797e-53
SAT1	2.22994e-99	-0.947878	0.857	0.89	4.06675e-95
CSRP1	4.02277e-52	-0.972409	0.541	0.62	7.33633e-48
CX3CL1	5.99274e-45	-0.981952	0.647	0.68	1.0929e-40
PLET1	2.60179e-112	-0.982955	0.745	0.808	4.74488e-108
ANXA5	3.05988e-98	-0.987324	0.542	0.654	5.5803e-94
CLDN3	7.1283e-210	-0.992295	0.9	0.929	1.29999e-205
PDLIM5	1.05181e-110	-0.994512	0.564	0.687	1.91818e-106
GATA3	1.15201e-139	-1.0001	0.652	0.776	2.10092e-135
ACTN1	6.55128e-81	-1.01273	0.617	0.678	1.19476e-76
UGT1A1	2.78833e-105	-1.01712	0.334	0.55	5.08508e-101
TPM1	5.18131e-96	-1.0436	0.654	0.742	9.44916e-92
GADD45A	1.84942e-95	-1.06327	0.325	0.54	3.37279e-91
F3	6.01009e-81	-1.08538	0.637	0.749	1.09606e-76
ANXA3	1.21066e-153	-1.10581	0.247	0.555	2.20788e-149
HIST1H1C	4.49864e-91	-1.12325	0.442	0.619	8.20416e-87
HMOX1	7.00489e-70	-1.12336	0.555	0.681	1.27748e-65
KRT23	2.93691e-134	-1.14763	0.182	0.45	5.35605e-130
LGALS3	7.6563e-130	-1.20429	0.65	0.779	1.39628e-125
SLC14A1	4.03752e-161	-1.22695	0.234	0.546	7.36322e-157
TRIM47	3.30077e-172	-1.25025	0.308	0.606	6.01961e-168
PLAC8	1.21171e-36	-1.26576	0.425	0.512	2.20979e-32
ANXA1	4.77616e-242	-1.26864	0.944	0.968	8.71029e-238
KRT7	1.27455e-185	-1.33086	0.603	0.805	2.3244e-181
IL33	4.55751e-29	-1.37714	0.242	0.34	8.31153e-25
SERPINB9	1.48607e-190	-1.39418	0.632	0.812	2.71015e-186
KRT17	2.25707e-71	-1.53969	0.099	0.28	4.11622e-67
TM4SF1	4.5111e-153	-1.62737	0.204	0.514	8.2269e-149
HSPB1	1.26311e-100	-1.80903	0.476	0.665	2.30353e-96
CXCL6	4.48115e-126	-1.85378	0.062	0.302	8.17228e-122
AKR1B8	3.79299e-204	-1.89137	0.117	0.47	6.91727e-200
PLAU	5.81184e-283	-1.9666	0.651	0.868	1.05991e-278
TACSTD2	1.083e-209	-1.9696	0.455	0.711	1.97506e-205
ALDH1A3	3.34378e-233	-2.07987	0.302	0.667	6.09805e-229
CXCL3	0	-3.3585	0.343	0.832	0

## Sheet: macrophage_drug_vs_control
gene	p_val	avg_log2FC	pct.1	pct.2	p_val_adj
PLAC8	1.10535e-57	1.36647	0.649	0.422	2.01582e-53
FOSB	1.99476e-24	1.07843	0.555	0.43	3.63784e-20
MT1	5.50599e-25	1.06794	0.348	0.19	1.00413e-20
GNGT2	1.34448e-51	0.954995	0.391	0.147	2.45194e-47
LY6E	1.38213e-39	0.92729	0.535	0.323	2.5206e-35
IL1B	7.46127e-35	0.912497	0.687	0.523	1.36071e-30
G0S2	3.76948e-34	0.907659	0.457	0.251	6.87441e-30
FCNB	2.92727e-21	0.891187	0.225	0.098	5.33845e-17
GPX1	1.19453e-98	0.858851	0.936	0.747	2.17847e-94
MYL12B	3.64074e-48	0.80893	0.745	0.561	6.63961e-44
AGPAT4	8.39458e-45	0.794544	0.522	0.272	1.53092e-40
PIK3R5	1.00901e-43	0.778732	0.459	0.226	1.84014e-39
GNG10	1.54549e-45	0.771576	0.62	0.401	2.8185e-41
SLC16A3	5.60131e-22	0.769604	0.323	0.175	1.02151e-17
PTPN1	3.20696e-47	0.750272	0.727	0.517	5.84854e-43
FYN	1.69619e-41	0.735946	0.432	0.199	3.09335e-37
NFKB1	4.10638e-50	0.731466	0.654	0.401	7.48881e-46
BIRC3	8.712e-40	0.718175	0.592	0.383	1.58881e-35
HOPX	3.69503e-21	0.714204	0.374	0.233	6.73863e-17
EGR1	2.96751e-11	0.713353	0.379	0.278	5.41186e-07
BCL3	2.41886e-50	0.706555	0.464	0.207	4.41127e-46
BAZ1A	2.29711e-37	0.689419	0.447	0.243	4.18923e-33
LIMD2	2.43879e-37	0.68751	0.514	0.3	4.44762e-33
BLVRA	5.14673e-35	0.682212	0.48	0.273	9.3861e-31
PFN1	3.52178e-79	0.679527	0.968	0.916	6.42268e-75
LOC497963	1.9444e-08	0.67162	0.209	0.134	0.000354599
ARHGDIB	5.13517e-58	0.668674	0.855	0.682	9.36502e-54
FAM107B	1.28238e-40	0.668397	0.536	0.303	2.33868e-36
CORO1A	2.8396e-39	0.667807	0.679	0.473	5.17859e-35
NR4A1	2.20098e-28	0.666472	0.469	0.276	4.01393e-24
ZMIZ1	2.58316e-37	0.663223	0.543	0.327	4.71091e-33
FOS	1.43966e-30	0.656501	0.828	0.742	2.6255e-26
CASS4	1.47552e-20	0.655851	0.378	0.242	2.69091e-16
JDP2	5.37996e-17	0.654974	0.344	0.215	9.81144e-13
MAL	1.05704e-31	0.645754	0.413	0.206	1.92772e-27
THEMIS2	1.51123e-31	0.643867	0.477	0.28	2.75603e-27
FN1	4.5426e-10	0.643618	0.261	0.172	8.28433e-06
TNIP1	9.0639e-37	0.643346	0.583	0.367	1.65298e-32
FCGR3A	5.3069e-11	0.638079	0.114	0.049	9.6782e-07
EZR	1.79406e-29	0.636561	0.665	0.491	3.27183e-25
LST1	3.75892e-28	0.635008	0.403	0.228	6.85515e-24
JAK2	5.13523e-41	0.633469	0.542	0.317	9.36512e-37
LSP1	1.58639e-26	0.632294	0.586	0.412	2.8931e-22
RT1-T24-4	8.89332e-30	0.632235	0.253	0.097	1.62187e-25
CD8A	2.44091e-18	0.630673	0.171	0.066	4.45149e-14
AABR07021544.1	1.38098e-29	0.629369	0.273	0.112	2.51848e-25
AKNA	1.18212e-34	0.620339	0.351	0.153	2.15582e-30
RT1-S3	3.71862e-25	0.613155	0.439	0.269	6.78164e-21
CDC42EP4	7.15287e-36	0.611192	0.442	0.23	1.30447e-31
CMIP	4.24316e-38	0.606321	0.424	0.204	7.73825e-34
REL	5.23246e-36	0.600345	0.451	0.234	9.54243e-32
AKAP13	1.19397e-28	0.59688	0.49	0.313	2.17744e-24
IFITM1	7.80163e-10	0.595169	0.536	0.457	1.42278e-05
CCM2	6.73624e-37	0.594921	0.403	0.192	1.22849e-32
ATP5MC2	2.20348e-41	0.584695	0.773	0.613	4.01848e-37
NFAT5	1.32605e-35	0.573092	0.488	0.275	2.41831e-31
COQ10B	4.74818e-16	0.57082	0.454	0.325	8.65926e-12
KDM6B	5.58252e-27	0.568372	0.585	0.416	1.01808e-22
RAC2	3.20735e-32	0.56711	0.648	0.441	5.84925e-28
DUSP2	1.49186e-13	0.560003	0.362	0.246	2.7207e-09
LRRFIP1	5.28709e-29	0.558696	0.381	0.204	9.64206e-25
FYB1	2.69707e-28	0.558382	0.634	0.454	4.91864e-24
TAF3	1.40453e-30	0.55465	0.413	0.233	2.56144e-26
TNFAIP3	8.3231e-30	0.554005	0.42	0.226	1.51788e-25
FAM49A	7.19557e-37	0.550094	0.409	0.197	1.31226e-32
JMJD1C	2.19972e-20	0.549267	0.312	0.174	4.01163e-16
SRI	3.60293e-28	0.549248	0.38	0.208	6.57066e-24
DUSP1	7.84202e-39	0.542939	0.914	0.838	1.43015e-34
RBM47	1.28064e-30	0.542746	0.307	0.134	2.33549e-26
SH3BGRL3	7.44512e-31	0.541657	0.699	0.534	1.35777e-26
S100A6	3.38584e-13	0.541389	0.64	0.533	6.17476e-09
C3	6.83735e-25	0.539982	0.483	0.295	1.24693e-20
RAMP1	4.17617e-28	0.539405	0.399	0.222	7.61609e-24
HPCAL1	1.74488e-26	0.539228	0.368	0.197	3.18214e-22
ELL2	1.64209e-22	0.537788	0.494	0.34	2.99467e-18
UNC93B1	2.34506e-30	0.53769	0.567	0.371	4.27669e-26
LOC100360781	9.05375e-49	0.534932	0.927	0.853	1.65113e-44
FLNA	4.76648e-24	0.533492	0.599	0.437	8.69263e-20
DBP	1.17512e-17	0.529256	0.16	0.064	2.14307e-13
PYCARD	7.14292e-38	0.524184	0.279	0.094	1.30265e-33
MXI1	1.4534e-18	0.520641	0.264	0.136	2.65056e-14
PRKCD	3.65581e-33	0.51681	0.516	0.303	6.66711e-29
PSMB9	6.00275e-29	0.51475	0.455	0.272	1.09472e-24
ATOX1	1.88639e-21	0.514688	0.675	0.538	3.4402e-17
RILPL2	2.83285e-26	0.513301	0.476	0.279	5.16627e-22
CNN2	7.23181e-26	0.51042	0.264	0.113	1.31887e-21
ORAI2	3.73055e-29	0.509278	0.282	0.115	6.8034e-25
ASS1	2.03477e-16	0.509175	0.277	0.152	3.7108e-12
MYO1G	1.43572e-28	0.508854	0.51	0.303	2.61833e-24
MAPKAPK2	8.56064e-24	0.508388	0.46	0.292	1.5612e-19
RUNX1	2.2438e-31	0.508067	0.346	0.162	4.09202e-27
CAB39	6.15759e-27	0.507876	0.515	0.328	1.12296e-22
ITGAL	5.25015e-23	0.505628	0.5	0.314	9.57471e-19
CYFIP2	3.03993e-26	0.504306	0.172	0.048	5.54393e-22
DOCK8	3.20763e-31	0.503913	0.279	0.11	5.84976e-27
LGALS1	2.8906e-14	0.50334	0.292	0.18	5.2716e-10
CAPZB	5.31677e-26	0.502914	0.681	0.533	9.69619e-22
LYN	1.39997e-29	0.502309	0.622	0.428	2.55312e-25
NFAM1	2.53422e-28	0.502263	0.357	0.179	4.62166e-24
ELMSAN1	3.10351e-22	0.501633	0.358	0.203	5.65988e-18
BTG1	1.89504e-22	0.50129	0.698	0.557	3.45598e-18
FGR	6.24882e-29	0.498852	0.365	0.175	1.1396e-24
CHIC2	2.62573e-20	0.498432	0.525	0.382	4.78854e-16
SIK1	6.21505e-27	0.494585	0.39	0.21	1.13344e-22
NFKBIE	2.44319e-23	0.490885	0.435	0.27	4.45565e-19
CD300C2	3.0901e-16	0.487416	0.512	0.376	5.63542e-12
LYZ2	2.88797e-26	0.487089	0.958	0.925	5.2668e-22
MEF2A	1.12076e-21	0.483778	0.362	0.207	2.04393e-17
ZC3H12A	6.44088e-28	0.483351	0.689	0.512	1.17462e-23
ERP29	1.31303e-21	0.482378	0.504	0.344	2.39457e-17
SIRPA	5.57415e-29	0.482288	0.408	0.219	1.01656e-24
MYO1F	1.17166e-23	0.481424	0.325	0.169	2.13676e-19
RAP1B	5.507e-27	0.480953	0.713	0.563	1.00431e-22
PIK3AP1	5.31615e-24	0.480643	0.514	0.333	9.69505e-20
PDE4B	3.84575e-20	0.471768	0.627	0.464	7.01349e-16
TNFSF13	2.77995e-18	0.466039	0.429	0.282	5.06979e-14
PSME2	1.66142e-20	0.465254	0.568	0.423	3.02993e-16
MOB3A	1.78999e-21	0.462321	0.387	0.236	3.2644e-17
APBB1IP	1.0781e-20	0.456376	0.537	0.373	1.96613e-16
SF3B1	1.94517e-24	0.455558	0.615	0.443	3.5474e-20
CLEC4A1	5.80324e-20	0.455048	0.457	0.3	1.05834e-15
ACTB	2.47661e-47	0.453547	0.998	0.995	4.51659e-43
JARID2	3.48912e-26	0.452708	0.226	0.085	6.36312e-22
H2AFV	8.19783e-29	0.452698	0.361	0.181	1.49504e-24
ATP5ME	1.06943e-23	0.451468	0.366	0.208	1.95033e-19
GNAI3	1.32167e-21	0.451398	0.524	0.362	2.41034e-17
IFI30	3.95136e-11	0.451055	0.629	0.546	7.20609e-07
SYNJ1	8.7733e-22	0.449824	0.423	0.261	1.59999e-17
RPL36A	6.01048e-23	0.449258	0.672	0.53	1.09613e-18
GPSM3	1.47186e-21	0.448997	0.313	0.163	2.68423e-17
FIS1	9.22815e-27	0.446745	0.549	0.371	1.68294e-22
TMEM131L	8.71639e-22	0.445289	0.186	0.069	1.58961e-17
RPL30	7.06457e-37	0.442676	0.862	0.754	1.28837e-32
RANBP2	8.9409e-17	0.442188	0.402	0.273	1.63055e-12
VIM	4.6666e-15	0.441119	0.896	0.809	8.51047e-11
SPN	3.62969e-20	0.439447	0.322	0.167	6.61947e-16
CSN1S1	2.72649e-07	0.439359	0.216	0.144	0.00497229
OSTF1	3.52915e-31	0.439278	0.698	0.504	6.43611e-27
IFI27	7.51056e-22	0.438293	0.808	0.683	1.3697e-17
FLOT1	1.37845e-15	0.43814	0.325	0.202	2.51388e-11
ZC3HAV1	1.14557e-17	0.434197	0.526	0.384	2.08917e-13
VBP1	4.77024e-24	0.431216	0.602	0.443	8.69948e-20
COX6C	2.54191e-27	0.430403	0.824	0.71	4.63569e-23
MVP	2.5789e-19	0.428679	0.409	0.264	4.70314e-15
FLI1	4.63556e-18	0.426927	0.224	0.11	8.45386e-14
SELENOH	1.42589e-19	0.425853	0.301	0.164	2.60039e-15
ST3GAL4	1.84477e-19	0.425704	0.378	0.233	3.36431e-15
LOC690468	2.08243e-23	0.425305	0.641	0.487	3.79773e-19
MALT1	2.26729e-24	0.425239	0.191	0.065	4.13487e-20
KMT2E	3.07136e-21	0.423334	0.408	0.244	5.60123e-17
HCK	1.22701e-19	0.422902	0.599	0.435	2.23769e-15
SH3KBP1	6.95308e-24	0.421726	0.25	0.108	1.26803e-19
UGCG	3.90346e-12	0.420543	0.33	0.228	7.11874e-08
GMFG	7.46542e-32	0.418645	0.867	0.719	1.36147e-27
PSMB10	1.86509e-21	0.417832	0.365	0.213	3.40137e-17
CFLAR	2.92383e-21	0.416805	0.455	0.286	5.33219e-17
NRROS	4.22858e-24	0.416744	0.382	0.21	7.71166e-20
STAT3	1.64281e-19	0.416506	0.558	0.409	2.99599e-15
PTPN6	1.84071e-18	0.415413	0.336	0.194	3.35691e-14
TAP1	9.18236e-16	0.414839	0.232	0.122	1.67459e-11
COX17	6.77383e-20	0.413168	0.623	0.476	1.23534e-15
CSRNP1	4.67025e-16	0.411705	0.623	0.504	8.51713e-12
LOC691141	1.42545e-21	0.41131	0.322	0.162	2.59959e-17
SIK3	3.81297e-27	0.410012	0.315	0.147	6.95372e-23
ERBIN	1.16974e-19	0.408751	0.279	0.147	2.13326e-15
ABCA1	5.56523e-10	0.406542	0.403	0.308	1.01493e-05
RELL1	6.846e-17	0.406345	0.337	0.203	1.2485e-12
MEFV	1.91075e-20	0.406025	0.175	0.063	3.48463e-16
DENND3	2.87669e-19	0.405633	0.128	0.035	5.24622e-15
FMNL1	1.58737e-20	0.40546	0.507	0.337	2.89489e-16
RPS18	3.57803e-28	0.403271	0.812	0.705	6.52525e-24
RPL32	7.92851e-32	0.40223	0.922	0.842	1.44592e-27
PSMB8	4.79854e-20	0.401071	0.409	0.255	8.75109e-16
DOT1L	1.13273e-13	0.400785	0.354	0.242	2.06576e-09
TRAF3	1.08524e-18	0.400715	0.17	0.066	1.97914e-14
PTK2B	3.64203e-20	0.400219	0.315	0.168	6.64198e-16
CAST	3.29661e-17	0.399976	0.574	0.428	6.01203e-13
PLEK	6.72621e-17	0.399247	0.684	0.56	1.22666e-12
SAMHD1	1.48689e-17	0.398152	0.314	0.174	2.71165e-13
NFKBIZ	1.13191e-15	0.397394	0.701	0.575	2.06427e-11
RPL39	2.41679e-17	0.397353	0.449	0.32	4.40751e-13
TNRC6B	4.5344e-23	0.3965	0.208	0.079	8.26939e-19
ATP13A2	2.74244e-19	0.396291	0.146	0.046	5.00138e-15
ND4L	1.27817e-17	0.392934	0.747	0.658	2.33101e-13
NADK	2.48402e-16	0.392798	0.384	0.247	4.5301e-12
RARA	1.67315e-24	0.392597	0.469	0.292	3.05132e-20
H3F3C	7.76599e-21	0.391817	0.667	0.522	1.41628e-16
SUSD3	2.27025e-11	0.390952	0.211	0.12	4.14026e-07
RGS10	2.21712e-15	0.390805	0.476	0.352	4.04335e-11
MSN	4.52423e-12	0.38896	0.715	0.616	8.25083e-08
METRNL	9.58564e-16	0.387826	0.54	0.405	1.74813e-11
RASGRP2	1.58228e-16	0.38768	0.281	0.155	2.88561e-12
SNRPE	7.88378e-24	0.38574	0.622	0.473	1.43777e-19
PLXNB2	5.79348e-13	0.38549	0.306	0.196	1.05656e-08
TMSB4X	5.31608e-58	0.385372	0.999	0.997	9.69494e-54
EFHD2	1.9024e-20	0.38454	0.608	0.448	3.46941e-16
PLEC	9.43191e-12	0.382723	0.481	0.376	1.7201e-07
KLF3	5.28183e-16	0.3824	0.194	0.09	9.63247e-12
GNAI2	8.57135e-31	0.381584	0.931	0.839	1.56316e-26
TMEM134	2.80066e-17	0.381288	0.297	0.169	5.10756e-13
RPL36	6.32844e-29	0.381206	0.898	0.815	1.15412e-24
MAP4K1	1.0157e-14	0.380849	0.464	0.334	1.85233e-10
STAT6	6.01787e-17	0.380267	0.392	0.258	1.09748e-12
UQCR11	1.72951e-13	0.380167	0.522	0.404	3.15411e-09
BHLHE40	5.01636e-17	0.380093	0.335	0.195	9.14834e-13
CYTH1	6.54067e-18	0.379802	0.246	0.124	1.19282e-13
ANXA2	1.3188e-14	0.379466	0.704	0.591	2.4051e-10
RIN3	2.51867e-15	0.37848	0.166	0.071	4.59331e-11
NDUFA13	3.56713e-20	0.378281	0.667	0.53	6.50537e-16
MRPL52	2.03933e-17	0.378239	0.453	0.312	3.71913e-13
SLFN4	4.8075e-12	0.377758	0.535	0.391	8.76743e-08
DENND4A	8.58603e-27	0.376984	0.225	0.081	1.56583e-22
ND3	1.04615e-15	0.376395	0.4	0.266	1.90787e-11
GRK6	1.61642e-17	0.375253	0.227	0.107	2.94786e-13
ANKRD11	7.83798e-17	0.374765	0.319	0.189	1.42941e-12
MRTFA	8.05455e-19	0.372801	0.282	0.144	1.46891e-14
NCOR2	3.94301e-23	0.372735	0.213	0.082	7.19087e-19
RASA3	1.40489e-16	0.371975	0.172	0.071	2.56209e-12
RAB2A	7.21059e-13	0.371836	0.389	0.281	1.315e-08
LAMTOR2	1.08711e-17	0.371182	0.404	0.26	1.98256e-13
TUBB5	3.062e-10	0.370292	0.406	0.303	5.58416e-06
TUBA1B	1.90801e-14	0.37009	0.575	0.432	3.47964e-10
PTPRJ	2.04134e-20	0.367692	0.484	0.324	3.7228e-16
XDH	5.06049e-14	0.36475	0.415	0.281	9.22881e-10
FOXP4	5.77746e-17	0.364682	0.163	0.066	1.05364e-12
ENO3	3.01704e-16	0.363931	0.107	0.029	5.50218e-12
PIK3CD	4.10312e-17	0.363906	0.212	0.099	7.48286e-13
GJB2	1.61644e-14	0.363052	0.258	0.138	2.9479e-10
OTULINL	3.35667e-17	0.362526	0.389	0.241	6.12156e-13
IFNGR2	7.36756e-16	0.362383	0.499	0.363	1.34362e-11
MRPL33	3.19975e-17	0.36229	0.325	0.195	5.83538e-13
CNPY3	3.10668e-19	0.362044	0.398	0.245	5.66565e-15
COX6B1	6.90739e-18	0.362033	0.737	0.625	1.2597e-13
CYBA	2.941e-24	0.360895	0.896	0.808	5.36349e-20
VAMP8	1.63917e-17	0.360125	0.538	0.396	2.98936e-13
CORO1C	1.61511e-14	0.359782	0.313	0.197	2.94548e-10
IRF7	8.67561e-09	0.359512	0.254	0.163	0.000158217
SNRPF	3.0265e-12	0.359302	0.331	0.23	5.51943e-08
PTPRO	3.83253e-15	0.358922	0.491	0.354	6.98938e-11
ADGRE5	8.70866e-21	0.358793	0.634	0.476	1.5882e-16
CLCF1	1.05785e-11	0.358768	0.31	0.196	1.92919e-07
N4BP2L1	3.58733e-14	0.358631	0.161	0.072	6.54221e-10
IQGAP1	1.35323e-14	0.357935	0.57	0.44	2.46789e-10
NAPSA	3.60989e-12	0.3578	0.636	0.514	6.58336e-08
UQCR10	1.89744e-15	0.357106	0.481	0.349	3.46037e-11
MTSS1	2.62169e-10	0.356206	0.208	0.124	4.78118e-06
AABR07028769.1	4.77545e-18	0.355664	0.195	0.085	8.70899e-14
MXD1	1.496e-11	0.355574	0.343	0.233	2.72825e-07
ACTR3	1.25897e-18	0.355449	0.75	0.639	2.29598e-14
FOXN3	3.06933e-21	0.354071	0.177	0.063	5.59753e-17
GPBP1	1.64119e-14	0.353687	0.449	0.323	2.99304e-10
SLA	2.42163e-16	0.353613	0.146	0.056	4.41633e-12
LOC690045	6.19857e-18	0.351975	0.409	0.26	1.13043e-13
NFKBID	9.77587e-14	0.351631	0.172	0.081	1.78283e-09
PGS1	6.32409e-16	0.351581	0.203	0.097	1.15333e-11
GRK2	1.48157e-15	0.351535	0.209	0.105	2.70195e-11
CDC14A	5.87282e-16	0.350893	0.151	0.061	1.07103e-11
ATP5F1E	2.38142e-23	0.350296	0.861	0.772	4.343e-19
RPS24	1.65562e-21	0.350061	0.852	0.764	3.01935e-17
TNFRSF1B	1.87437e-11	0.349493	0.448	0.339	3.4183e-07
N4BP1	5.57405e-14	0.349458	0.303	0.186	1.01654e-09
RTFDC1	7.89311e-16	0.349206	0.231	0.121	1.43947e-11
TMEM14C	8.02583e-17	0.349061	0.531	0.392	1.46367e-12
PPP1R10	1.34779e-09	0.348619	0.44	0.337	2.45797e-05
TAF10	3.25778e-14	0.347835	0.387	0.27	5.94122e-10
RAB32	4.88853e-11	0.347752	0.369	0.261	8.91522e-07
SMCHD1	1.03164e-16	0.347521	0.188	0.082	1.88141e-12
CHI3L1	3.04776e-14	0.347144	0.339	0.203	5.5582e-10
REEP5	5.13145e-15	0.345777	0.575	0.441	9.35822e-11
MACF1	5.02635e-12	0.345406	0.367	0.259	9.16656e-08
PTAFR	4.63653e-14	0.34515	0.225	0.123	8.45564e-10
WASF2	6.81037e-15	0.344573	0.544	0.41	1.24201e-10
CSF2RB	4.01016e-08	0.34447	0.277	0.199	0.000731332
NFKBIA	1.55616e-37	0.344091	0.964	0.959	2.83798e-33
MARCKS	8.34572e-13	0.344047	0.664	0.56	1.52201e-08
LCP1	7.14028e-16	0.343793	0.661	0.543	1.30217e-11
IRF8	3.54773e-09	0.343547	0.221	0.138	6.46999e-05
EHD1	1.44746e-16	0.343494	0.641	0.51	2.63973e-12
ITSN2	9.07262e-18	0.34329	0.316	0.183	1.65457e-13
S100A4	2.86508e-12	0.342815	0.687	0.585	5.22505e-08
PGLS	1.24801e-11	0.341702	0.394	0.286	2.276e-07
VASP	1.67531e-13	0.341454	0.587	0.453	3.05526e-09
CCNI	2.57449e-16	0.341173	0.29	0.166	4.6951e-12
NCF4	7.10444e-10	0.340493	0.553	0.458	1.29564e-05
ELF1	3.06588e-13	0.340329	0.272	0.165	5.59125e-09
CBLB	2.69769e-13	0.338979	0.187	0.093	4.91979e-09
PREX1	5.86819e-16	0.338497	0.2	0.094	1.07018e-11
DAPK1	1.22702e-12	0.338308	0.233	0.133	2.23771e-08
UNC119	2.23082e-15	0.338006	0.232	0.119	4.06834e-11
PKN1	5.37908e-14	0.3373	0.278	0.168	9.80984e-10
RHOA	3.15249e-13	0.337288	0.584	0.479	5.7492e-09
ITGB2	8.36341e-13	0.336002	0.688	0.574	1.52524e-08
AIF1	3.59826e-16	0.335868	0.765	0.635	6.56214e-12
ND4	2.31939e-14	0.335811	0.899	0.865	4.22988e-10
NIPBL	1.16637e-15	0.333168	0.307	0.183	2.12712e-11
CLEC4A3	1.67288e-14	0.332759	0.258	0.146	3.05082e-10
FAU	4.93755e-41	0.332609	0.989	0.982	9.00462e-37
PARK7	4.08652e-16	0.331369	0.414	0.282	7.45258e-12
RNF144B	6.25922e-12	0.331266	0.279	0.173	1.14149e-07
CD82	6.16826e-13	0.33113	0.542	0.417	1.12491e-08
CHURC1	2.77669e-13	0.331004	0.337	0.223	5.06385e-09
RBBP8	6.62436e-12	0.330718	0.319	0.214	1.20808e-07
STX7	1.31368e-10	0.330388	0.279	0.185	2.39575e-06
SBNO2	1.35544e-13	0.33036	0.254	0.149	2.47192e-09
SCP2	1.69758e-11	0.33029	0.347	0.243	3.09588e-07
NDUFB3	3.13323e-14	0.330199	0.317	0.2	5.71407e-10
TIMM13	3.00781e-15	0.329767	0.409	0.277	5.48534e-11
NDUFA8	7.1075e-16	0.329637	0.296	0.174	1.29619e-11
SYNGR2	1.43466e-13	0.329312	0.479	0.353	2.6164e-09
LOC497796	1.90883e-14	0.328876	0.168	0.074	3.48113e-10
RPL6	7.45228e-21	0.328769	0.853	0.778	1.35907e-16
CRTC2	5.92242e-20	0.328146	0.322	0.176	1.08007e-15
ARHGEF2	3.19204e-19	0.327959	0.325	0.181	5.82132e-15
EMILIN2	3.16889e-14	0.327578	0.404	0.272	5.7791e-10
LOC681325	1.35751e-13	0.327556	0.304	0.181	2.47568e-09
ADORA2A	1.3567e-17	0.327459	0.349	0.202	2.47421e-13
TNFAIP8	1.34211e-17	0.327225	0.241	0.117	2.4476e-13
AABR07015057.1	1.66297e-08	0.326779	0.198	0.123	0.000303277
LY86	1.18377e-14	0.326095	0.35	0.229	2.15885e-10
NDUFS5	2.72355e-11	0.325688	0.289	0.191	4.96694e-07
ROCK1	2.83148e-13	0.325666	0.332	0.219	5.16376e-09
RHOG	9.72122e-17	0.325305	0.62	0.478	1.77286e-12
NOP53	2.10032e-14	0.325082	0.374	0.25	3.83036e-10
TUT7	1.63571e-11	0.32497	0.31	0.203	2.98305e-07
SNX20	2.30524e-13	0.324468	0.275	0.165	4.20407e-09
GRCC10	2.92266e-13	0.324442	0.286	0.175	5.33006e-09
AKT1	3.82592e-14	0.32367	0.21	0.109	6.97733e-10
COTL1	6.00032e-13	0.32288	0.554	0.441	1.09428e-08
2022-09-09	1.50132e-09	0.322508	0.197	0.12	2.73796e-05
TSPAN13	1.26342e-15	0.322152	0.244	0.129	2.30409e-11
HIVEP2	5.99659e-13	0.32197	0.228	0.127	1.0936e-08
TRAPPC6A	1.78802e-19	0.321825	0.225	0.103	3.26082e-15
RAB27A	3.12645e-14	0.321455	0.111	0.037	5.70171e-10
MYADM	1.1153e-09	0.321039	0.286	0.196	2.03398e-05
RRM1	1.07344e-11	0.320415	0.164	0.082	1.95764e-07
UCP2	1.88061e-12	0.320363	0.791	0.676	3.42967e-08
SAMSN1	5.78961e-17	0.320309	0.505	0.339	1.05585e-12
PPP1R18	2.63177e-11	0.319635	0.306	0.203	4.79956e-07
TANK	4.70863e-17	0.319259	0.432	0.279	8.58712e-13
RAB8B	5.29681e-17	0.31896	0.627	0.459	9.65979e-13
TYROBP	2.07036e-23	0.318094	0.975	0.953	3.77572e-19
HCST	1.53245e-11	0.317877	0.334	0.228	2.79474e-07
MAP3K3	9.99612e-14	0.317713	0.246	0.138	1.82299e-09
SMAGP	1.04859e-14	0.317631	0.329	0.203	1.91231e-10
NR1H3	2.68781e-17	0.317609	0.133	0.043	4.90175e-13
IRAK2	3.26914e-13	0.317411	0.502	0.374	5.96192e-09
PINK1	1.34096e-06	0.316796	0.25	0.181	0.0244551
PSME1	7.08968e-17	0.316787	0.731	0.618	1.29295e-12
BOLA2	4.16694e-14	0.315792	0.492	0.361	7.59924e-10
PPP1R9B	1.12272e-14	0.314777	0.217	0.113	2.04751e-10
AFF1	2.06188e-16	0.31467	0.175	0.074	3.76024e-12
TPR	9.98586e-10	0.314573	0.457	0.353	1.82112e-05
GNA13	1.28248e-09	0.314069	0.416	0.316	2.33886e-05
TNFAIP2	1.44023e-10	0.313971	0.434	0.32	2.62654e-06
LOC100361457	1.77577e-11	0.313439	0.757	0.669	3.23848e-07
GPR132	4.70907e-17	0.31285	0.139	0.048	8.58794e-13
TRAF1	2.66567e-12	0.312418	0.367	0.247	4.86138e-08
TLE5	1.12438e-13	0.312128	0.41	0.284	2.05054e-09
STK40	2.59635e-14	0.312097	0.365	0.234	4.73496e-10
RPL24	3.2099e-28	0.311553	0.959	0.926	5.8539e-24
INPP5D	1.88526e-18	0.311527	0.295	0.156	3.43814e-14
PURB	9.06935e-15	0.310898	0.413	0.281	1.65398e-10
LRP1	3.46398e-13	0.310339	0.446	0.328	6.31726e-09
RARG	8.36836e-14	0.309455	0.212	0.11	1.52614e-09
RPL29	1.05731e-22	0.308161	0.94	0.883	1.92822e-18
IL6R	3.03758e-12	0.307919	0.364	0.244	5.53963e-08
TMEM160	7.16119e-15	0.30781	0.234	0.125	1.30599e-10
RPS10	9.69738e-23	0.307703	0.909	0.851	1.76851e-18
ARID1A	3.42319e-14	0.307694	0.235	0.128	6.24288e-10
H3F3A	1.24577e-20	0.307386	0.912	0.867	2.27191e-16
KCNN4	7.81949e-09	0.306785	0.127	0.065	0.000142604
TPM4	2.70885e-11	0.306651	0.528	0.428	4.94012e-07
APRT	2.25662e-18	0.30656	0.784	0.673	4.1154e-14
RBM3	5.70773e-13	0.306458	0.782	0.698	1.04092e-08
MED13L	2.15206e-15	0.305565	0.157	0.066	3.92472e-11
ARHGAP9	2.06461e-10	0.305309	0.222	0.135	3.76522e-06
SEM1	3.69161e-13	0.305295	0.614	0.5	6.7324e-09
DDX3X	2.08048e-14	0.305216	0.554	0.42	3.79416e-10
ARHGEF10L	2.99632e-18	0.305144	0.193	0.082	5.46439e-14
IAH1	1.15318e-14	0.304683	0.339	0.218	2.10305e-10
LOC498555	2.01134e-16	0.30438	0.481	0.339	3.66808e-12
EDF1	1.45472e-13	0.304227	0.537	0.42	2.65297e-09
ALOX5AP	1.11344e-10	0.302833	0.675	0.541	2.03059e-06
KLF4	7.70408e-09	0.30164	0.529	0.419	0.000140499
LOC100361854	4.37739e-20	0.301551	0.947	0.901	7.98304e-16
TOMM6	1.74613e-11	0.301453	0.366	0.262	3.18441e-07
CD48	8.96393e-13	0.301339	0.515	0.385	1.63475e-08
RALB	1.21401e-10	0.301227	0.22	0.132	2.21398e-06
LRRC8D	1.70707e-13	0.300943	0.15	0.067	3.11319e-09
VSIR	4.9572e-16	0.300476	0.217	0.106	9.04044e-12
LMNB1	1.00863e-15	0.299705	0.155	0.063	1.83943e-11
ANP32B	1.29678e-11	0.299616	0.246	0.15	2.36493e-07
NDUFA12	1.78828e-11	0.299487	0.276	0.177	3.26128e-07
CCT7	2.82138e-11	0.299143	0.368	0.263	5.14535e-07
DAPP1	1.82449e-13	0.298943	0.249	0.143	3.32732e-09
ADD3	3.7518e-11	0.29869	0.216	0.124	6.84215e-07
RNF19B	8.52399e-11	0.298509	0.32	0.216	1.55452e-06
ITGAX	1.75685e-15	0.298059	0.222	0.113	3.20397e-11
ARAP1	4.55607e-15	0.297871	0.298	0.177	8.3089e-11
CD83	8.71075e-09	0.297188	0.483	0.384	0.000158858
JAK1	4.298e-12	0.29684	0.422	0.307	7.83827e-08
CCND3	6.44153e-16	0.296619	0.223	0.109	1.17474e-11
BCL6	8.86812e-16	0.296423	0.186	0.082	1.61728e-11
PRKCB	2.01146e-13	0.296356	0.219	0.117	3.6683e-09
LSM7	7.35513e-11	0.296178	0.154	0.079	1.34136e-06
SHISA5	8.3159e-12	0.296049	0.577	0.463	1.51657e-07
DTX2	4.38685e-12	0.296018	0.259	0.156	8.0003e-08
MYOF	1.88588e-19	0.295946	0.189	0.075	3.43927e-15
RUNX3	4.64001e-07	0.295762	0.173	0.113	0.00846199
GRB2	3.36459e-15	0.295477	0.732	0.598	6.136e-11
ADIPOR2	7.49475e-12	0.295196	0.247	0.147	1.36682e-07
RPS25	2.95398e-13	0.294846	0.758	0.662	5.38717e-09
OTULIN	5.68664e-15	0.294684	0.292	0.167	1.03707e-10
WNK1	5.74692e-07	0.294363	0.436	0.364	0.0104807
UBE2H	3.53374e-14	0.293573	0.228	0.123	6.44448e-10
TOMM7	6.43436e-13	0.293511	0.548	0.426	1.17343e-08
ATP5PF	2.3217e-12	0.293428	0.575	0.457	4.23409e-08
LOC108349682	1.88894e-13	0.293171	0.231	0.128	3.44486e-09
CALM3	1.32656e-13	0.292938	0.409	0.288	2.41925e-09
FAM129A	1.53202e-10	0.292199	0.157	0.082	2.79394e-06
TRPS1	6.99508e-13	0.292042	0.18	0.091	1.27569e-08
YJU2	1.11607e-10	0.291789	0.154	0.08	2.03538e-06
PDCD4	2.58232e-11	0.291585	0.291	0.184	4.70939e-07
CSF1R	4.48484e-15	0.291541	0.838	0.665	8.17901e-11
LDHA	1.4122e-10	0.290448	0.772	0.716	2.57543e-06
DNAJC19	1.06942e-10	0.290332	0.264	0.169	1.9503e-06
NAAA	4.93349e-07	0.289387	0.317	0.238	0.0089972
WIPF1	1.925e-13	0.289117	0.18	0.088	3.51062e-09
NFYC	5.36619e-10	0.289002	0.195	0.116	9.78632e-06
SPAG9	1.73409e-15	0.288911	0.648	0.495	3.16245e-11
RELB	9.97514e-12	0.288118	0.211	0.119	1.81917e-07
GNG2	7.75147e-09	0.288066	0.343	0.259	0.000141364
EIF4E3	1.7056e-16	0.287969	0.121	0.038	3.11051e-12
NDUFB4	2.15203e-12	0.287711	0.3	0.194	3.92466e-08
RPS15A	8.61e-26	0.287265	0.954	0.915	1.57021e-21
FAM49B	1.3965e-07	0.285845	0.275	0.198	0.0025468
MBNL2	3.92703e-08	0.285831	0.295	0.21	0.000716172
SLC2A1	1.2971e-07	0.285804	0.352	0.268	0.00236551
STAT1	1.3482e-11	0.285736	0.208	0.117	2.45871e-07
PHLPP1	1.96149e-13	0.285692	0.148	0.066	3.57716e-09
SNRPD2	2.42969e-13	0.284953	0.574	0.462	4.43103e-09
RPL31	8.71531e-12	0.284878	0.578	0.478	1.58941e-07
CD47	5.21974e-12	0.284409	0.432	0.314	9.51923e-08
LOC100360057	5.35699e-19	0.284386	0.901	0.833	9.76954e-15
ELL	1.0764e-10	0.284318	0.186	0.105	1.96304e-06
JUNB	4.647e-29	0.284048	0.93	0.859	8.47474e-25
TMEM88	1.353e-10	0.283802	0.142	0.07	2.46747e-06
TNFAIP8L2	3.21579e-11	0.283627	0.422	0.302	5.86463e-07
ATP2A2	4.80243e-11	0.283217	0.444	0.332	8.75819e-07
FKBP8	9.376e-13	0.283157	0.426	0.306	1.7099e-08
AP2S1	6.43419e-08	0.283082	0.324	0.239	0.0011734
H2AFY	1.08854e-11	0.280775	0.432	0.32	1.98517e-07
RPS6KA1	1.80546e-15	0.280641	0.297	0.168	3.29261e-11
EVL	1.22007e-09	0.280395	0.119	0.056	2.22505e-05
COX7C	4.96e-15	0.280018	0.804	0.722	9.04556e-11
ANKRD17	9.9294e-12	0.279466	0.214	0.123	1.81082e-07
RPL27A	9.54325e-22	0.27943	0.974	0.951	1.7404e-17
MYH9L1	1.81512e-12	0.277993	0.211	0.116	3.31024e-08
FGD3	1.20642e-11	0.277957	0.179	0.095	2.20016e-07
ATP5MD	1.9199e-10	0.27761	0.357	0.256	3.50132e-06
SF3A2	3.73708e-09	0.277121	0.223	0.143	6.81531e-05
RAB4B	2.16765e-15	0.277092	0.234	0.122	3.95314e-11
ICAM2	8.2007e-13	0.276929	0.278	0.169	1.49556e-08
OST4	8.25934e-12	0.276451	0.74	0.619	1.50626e-07
NAA38	7.03682e-10	0.276332	0.287	0.194	1.2833e-05
DDT	2.85043e-09	0.275759	0.394	0.297	5.19833e-05
PIM1	1.23636e-11	0.275595	0.463	0.345	2.25474e-07
RCSD1	8.09814e-13	0.275419	0.157	0.073	1.47686e-08
MEF2D	1.8375e-10	0.274992	0.2	0.115	3.35105e-06
POLR1D	6.68001e-09	0.274619	0.364	0.268	0.000121823
NDUFA2	4.82343e-09	0.274615	0.4	0.309	8.79648e-05
SLC25A39	8.81709e-10	0.274556	0.239	0.152	1.60797e-05
NCSTN	6.15475e-09	0.27428	0.207	0.131	0.000112244
ITGB7	7.86364e-13	0.274254	0.173	0.085	1.43409e-08
RAB11B	2.14437e-13	0.274157	0.39	0.267	3.91068e-09
NEDD8	9.64567e-11	0.273039	0.541	0.439	1.75908e-06
TAB2	1.06805e-09	0.272918	0.196	0.116	1.94781e-05
TNFRSF1A	2.50694e-08	0.272882	0.403	0.311	0.000457191
SCD2	2.72148e-12	0.272568	0.109	0.041	4.96316e-08
WAS	4.09176e-14	0.272535	0.378	0.247	7.46214e-10
TACC1	3.79186e-10	0.272494	0.309	0.212	6.91522e-06
ZFP91	1.26448e-10	0.272349	0.46	0.353	2.30603e-06
VMP1	2.46655e-10	0.27218	0.309	0.21	4.49826e-06
SKAP2	1.42382e-11	0.271553	0.423	0.307	2.59661e-07
CHMP3	2.88928e-10	0.271442	0.261	0.171	5.26918e-06
MRPS21	6.01248e-13	0.271394	0.275	0.168	1.0965e-08
MGST1	4.23549e-10	0.271066	0.331	0.225	7.72427e-06
GM2A	1.11593e-11	0.271049	0.669	0.554	2.03512e-07
UQCRQ	3.29828e-10	0.270427	0.533	0.425	6.01508e-06
RASSF2	4.6947e-10	0.269693	0.171	0.096	8.56173e-06
TSPO	2.67844e-16	0.269509	0.703	0.57	4.88468e-12
LTA4H	5.02461e-06	0.268852	0.255	0.191	0.0916339
CIB1	1.38394e-08	0.268675	0.377	0.287	0.000252388
ARID3A	7.76887e-12	0.268068	0.131	0.057	1.41681e-07
RASSF3	2.51907e-15	0.268026	0.173	0.074	4.59404e-11
RBMS1	5.50406e-11	0.267699	0.245	0.152	1.00377e-06
ACSL5	3.04503e-12	0.267666	0.157	0.076	5.55322e-08
WDFY3	2.44504e-08	0.26761	0.221	0.146	0.000445901
BTAF1	6.50086e-11	0.267512	0.223	0.133	1.18556e-06
TCF25	1.11802e-10	0.267272	0.529	0.423	2.03894e-06
SH3BP1	3.73121e-14	0.267009	0.146	0.06	6.8046e-10
RPS3A	6.96839e-21	0.266572	0.942	0.907	1.27083e-16
NAP1L1	3.43257e-11	0.266287	0.486	0.37	6.25997e-07
RPS21	2.89232e-20	0.265723	0.946	0.909	5.27473e-16
ARHGAP30	1.968e-10	0.265661	0.192	0.11	3.58903e-06
SERPINB1A	4.02401e-14	0.263636	0.389	0.256	7.33858e-10
LOC108348144	2.2929e-11	0.263627	0.46	0.345	4.18155e-07
SQOR	4.4816e-07	0.263563	0.129	0.074	0.00817309
RPL26	3.72947e-19	0.263513	0.92	0.859	6.80143e-15
RIN2	5.82731e-12	0.263256	0.195	0.105	1.06273e-07
TET2	1.22487e-08	0.263163	0.173	0.102	0.00022338
ABCG1	3.5084e-10	0.262886	0.237	0.144	6.39826e-06
PRELID1	2.55571e-09	0.261553	0.599	0.511	4.66085e-05
STK10	4.51139e-08	0.261182	0.216	0.141	0.000822742
LOC679539	5.74262e-12	0.261165	0.354	0.242	1.04728e-07
AOAH	3.41571e-12	0.259816	0.329	0.21	6.22923e-08
SLC44A2	2.22926e-16	0.25939	0.167	0.067	4.0655e-12
DPY19L1	2.65801e-10	0.259305	0.228	0.138	4.84742e-06
MEA1	2.31879e-10	0.258969	0.414	0.309	4.22877e-06
RIPK1	4.54943e-10	0.25882	0.326	0.224	8.2968e-06
PCM1	3.79797e-09	0.258632	0.183	0.108	6.92636e-05
HNRNPD	2.08348e-08	0.258288	0.38	0.292	0.000379964
PDXK	6.13087e-12	0.258032	0.163	0.08	1.11809e-07
ACSL1	1.37179e-12	0.257922	0.155	0.072	2.50173e-08
RPL34	3.3066e-22	0.257804	0.961	0.929	6.03025e-18
BLOC1S1	1.06912e-11	0.257773	0.494	0.376	1.94975e-07
HDAC1	4.28754e-08	0.257437	0.31	0.226	0.000781918
RPL27	6.79257e-14	0.257334	0.837	0.765	1.23876e-09
EIF4G3	1.13507e-08	0.256928	0.232	0.152	0.000207002
NAB2	1.05643e-11	0.256893	0.144	0.067	1.9266e-07
BIN2	9.4282e-13	0.256666	0.236	0.131	1.71942e-08
MINK1	1.21816e-10	0.256638	0.211	0.122	2.22156e-06
WTAP	3.12955e-09	0.256057	0.242	0.158	5.70736e-05
ANAPC13	1.06859e-10	0.255951	0.3	0.2	1.94878e-06
RPL17	2.86963e-19	0.255928	0.919	0.859	5.23334e-15
RPL5	5.60226e-13	0.255853	0.814	0.733	1.02168e-08
UBL3	1.19777e-10	0.255781	0.334	0.23	2.18437e-06
NOL7	4.04567e-11	0.255729	0.346	0.239	7.37808e-07
EIF4EBP2	5.26221e-13	0.254965	0.138	0.059	9.5967e-09
PPP4R2	6.1608e-10	0.254884	0.498	0.393	1.12355e-05
ELOVL5	1.22711e-09	0.254803	0.181	0.103	2.23789e-05
MITF	8.70828e-11	0.254729	0.191	0.106	1.58813e-06
SPI1	1.55949e-17	0.254647	0.76	0.622	2.84404e-13
MARK2	1.57217e-14	0.254595	0.18	0.085	2.86716e-10
MBD2	4.56369e-12	0.253957	0.217	0.124	8.3228e-08
ITGA5	7.67367e-19	0.25392	0.255	0.125	1.39945e-14
FAM117B	6.11238e-15	0.253744	0.129	0.047	1.11472e-10
ATP5F1D	3.51236e-11	0.253653	0.614	0.495	6.4055e-07
CAP1	4.29557e-12	0.253411	0.623	0.51	7.83382e-08
SIRPD	7.89088e-11	0.253378	0.139	0.066	1.43906e-06
TMEM179B	1.93191e-11	0.253328	0.211	0.119	3.52322e-07
AABR07045485.1	7.80839e-10	0.253278	0.162	0.088	1.42402e-05
STIM1	2.15136e-11	0.252928	0.141	0.066	3.92343e-07
POU2F2	4.63134e-14	0.252548	0.213	0.106	8.44618e-10
EML4	8.24727e-12	0.252536	0.147	0.069	1.50405e-07
AABR07029198.1	1.04505e-09	0.251813	0.217	0.133	1.90587e-05
IKBKB	4.91244e-15	0.251692	0.208	0.1	8.95881e-11
PON2	1.28895e-11	0.251647	0.261	0.159	2.35066e-07
SZRD1	3.72222e-10	0.251622	0.384	0.279	6.78821e-06
NDUFB8	1.25256e-10	0.251391	0.477	0.362	2.2843e-06
MCUB	2.15794e-07	0.250881	0.262	0.189	0.00393544
RT1-CE7	5.69519e-08	-0.253469	0.824	0.872	0.00103863
TMEM37	1.57896e-07	-0.255839	0.127	0.197	0.00287954
AABR07012795.1	7.7038e-13	-0.25608	0.049	0.117	1.40494e-08
PELO	1.87868e-08	-0.257283	0.116	0.186	0.000342615
C1QB	1.07365e-09	-0.262293	0.348	0.468	1.95801e-05
NEWGENE-619861	3.69076e-06	-0.266745	0.605	0.638	0.0673085
ACOX1	7.1747e-08	-0.275125	0.222	0.307	0.00130845
DOK2	4.92908e-08	-0.277437	0.154	0.227	0.000898917
HSPA9	5.23653e-06	-0.284783	0.27	0.334	0.0954987
VCP	1.72249e-06	-0.285701	0.681	0.685	0.0314131
ASGR2	8.35522e-08	-0.289779	0.211	0.295	0.00152374
PLD3	7.99808e-09	-0.290499	0.262	0.352	0.000145861
PEA15	2.20422e-11	-0.302042	0.235	0.335	4.01984e-07
ACADL	3.54197e-11	-0.30214	0.235	0.332	6.4595e-07
SELENOP	1.26346e-06	-0.306379	0.36	0.434	0.0230418
VEGFB	2.63372e-11	-0.306895	0.118	0.204	4.80311e-07
HPGDS	6.10822e-09	-0.307635	0.091	0.159	0.000111396
OSGIN1	2.58378e-07	-0.308247	0.14	0.208	0.00471205
CYCS	4.61044e-07	-0.31184	0.44	0.499	0.00840806
HHEX	1.84497e-07	-0.312959	0.057	0.106	0.00336468
CITED2	5.03238e-16	-0.313111	0.709	0.773	9.17755e-12
IDH1	4.3324e-06	-0.31615	0.295	0.368	0.0790099
NCOA4	3.57928e-06	-0.318563	0.335	0.397	0.0652753
RIPK3	4.2645e-07	-0.327067	0.169	0.234	0.00777716
ALDOA	2.09465e-19	-0.327258	0.928	0.94	3.82001e-15
SKP1	3.72648e-07	-0.333519	0.491	0.54	0.00679598
STMN1	2.12416e-11	-0.335518	0.205	0.306	3.87383e-07
ZFP36L1	1.72646e-09	-0.338576	0.563	0.645	3.14855e-05
ZWINT	3.1187e-12	-0.340219	0.139	0.231	5.68757e-08
CALR	7.61828e-08	-0.340608	0.702	0.716	0.00138935
TENT5A	1.02543e-06	-0.344354	0.191	0.261	0.0187008
EIF4G2	1.61789e-12	-0.345283	0.771	0.789	2.95055e-08
CD163	6.56275e-08	-0.353362	0.214	0.298	0.00119685
TUBB4B	1.60233e-11	-0.354894	0.571	0.633	2.92217e-07
BAMBI	4.65764e-06	-0.355494	0.137	0.194	0.0849413
CCL3	1.1561e-07	-0.356848	0.758	0.807	0.00210837
PTGES3	2.72695e-09	-0.358127	0.498	0.553	4.97314e-05
CTSB	8.10477e-23	-0.360282	0.947	0.95	1.47807e-18
TPT1	4.38453e-56	-0.363932	0.986	0.996	7.99606e-52
PSMD7	7.72603e-09	-0.364767	0.237	0.317	0.0001409
SPARC	1.38534e-10	-0.365267	0.213	0.306	2.52644e-06
ECM1	2.05681e-09	-0.371345	0.09	0.158	3.751e-05
MANF	1.91718e-09	-0.374064	0.316	0.401	3.49636e-05
SOCS1	2.32338e-11	-0.374865	0.119	0.203	4.23715e-07
BAX	2.65979e-06	-0.379597	0.386	0.439	0.0485066
DEPDC7	1.53634e-12	-0.380135	0.145	0.24	2.80182e-08
UBC	1.15916e-15	-0.381057	0.917	0.94	2.11396e-11
SLC7A6OS	1.28986e-07	-0.385092	0.24	0.314	0.00235232
NPM1	4.37256e-08	-0.38636	0.783	0.768	0.000797424
TREX1	6.03231e-07	-0.386727	0.214	0.278	0.0110011
NUDT9	6.7676e-10	-0.386798	0.355	0.448	1.23421e-05
CLIC4	1.13479e-08	-0.386932	0.548	0.606	0.000206953
PRR13	3.65372e-13	-0.389305	0.764	0.786	6.66328e-09
ATP6V1B2	1.37772e-10	-0.393793	0.635	0.665	2.51254e-06
VAT1	3.58241e-08	-0.395169	0.45	0.512	0.000653324
PLTP	4.60393e-12	-0.400828	0.401	0.519	8.39619e-08
GCLM	2.10697e-18	-0.402209	0.053	0.142	3.84249e-14
CNBP	9.14677e-12	-0.404774	0.649	0.697	1.6681e-07
CD164	5.97195e-09	-0.407048	0.516	0.567	0.00010891
SRSF5	4.59194e-06	-0.413255	0.567	0.604	0.0837433
FCMR	1.34167e-10	-0.415798	0.27	0.369	2.4468e-06
PDPN	5.43571e-11	-0.422028	0.179	0.28	9.91311e-07
ZBED5	2.27782e-13	-0.425056	0.768	0.77	4.15406e-09
IDI1	2.30487e-07	-0.42617	0.153	0.219	0.00420339
TFRC	4.06742e-11	-0.428087	0.123	0.206	7.41775e-07
SOD1	3.61234e-09	-0.432423	0.47	0.534	6.58782e-05
NABP1	2.01513e-11	-0.432474	0.219	0.314	3.675e-07
ATP6V0C	1.2796e-32	-0.432862	0.943	0.929	2.3336e-28
GABARAPL1	6.09414e-13	-0.442992	0.265	0.375	1.11139e-08
MS4A7	4.22833e-12	-0.443713	0.214	0.321	7.71121e-08
H2AFX	4.86342e-09	-0.448629	0.314	0.39	8.86942e-05
CTSD	4.20367e-11	-0.44924	0.582	0.633	7.66623e-07
IL7R	1.68986e-15	-0.45195	0.074	0.162	3.0818e-11
GNL3	2.56221e-08	-0.454073	0.259	0.332	0.000467271
LTC4S	8.46248e-08	-0.454109	0.124	0.191	0.0015433
CH25H	7.15626e-11	-0.457795	0.062	0.129	1.30509e-06
RAN	2.3346e-14	-0.462407	0.586	0.636	4.25761e-10
ODC1	3.68982e-09	-0.4628	0.254	0.336	6.72913e-05
BAG3	1.91429e-10	-0.463815	0.202	0.289	3.49109e-06
NOLC1	1.45823e-09	-0.466445	0.228	0.307	2.65937e-05
F13A1	4.54742e-10	-0.466619	0.265	0.363	8.29313e-06
UBXN4	2.10316e-11	-0.46694	0.367	0.446	3.83552e-07
ALYREF	1.06328e-10	-0.467905	0.507	0.571	1.9391e-06
CD99	1.15704e-15	-0.47415	0.567	0.641	2.1101e-11
SLC48A1	2.67635e-13	-0.478282	0.177	0.275	4.88086e-09
EIF1	3.69856e-65	-0.481875	0.976	0.989	6.74507e-61
CFD	1.44103e-08	-0.486324	0.412	0.494	0.0002628
SOD2	9.6102e-20	-0.487124	0.926	0.943	1.75261e-15
GSTP1	3.22692e-10	-0.494961	0.386	0.472	5.88494e-06
ARRDC4	1.04401e-15	-0.495245	0.169	0.284	1.90396e-11
TRIM35	1.19774e-14	-0.49676	0.132	0.231	2.18431e-10
PGRMC1	7.8834e-11	-0.502848	0.367	0.453	1.4377e-06
CXCL10	7.47437e-07	-0.504308	0.234	0.309	0.013631
CST3	8.53366e-12	-0.505358	0.796	0.781	1.55628e-07
YPEL5	1.11951e-11	-0.507201	0.2	0.293	2.04165e-07
PLIN2	3.99269e-13	-0.509927	0.66	0.727	7.28147e-09
ATF4	8.01911e-19	-0.510267	0.858	0.876	1.46244e-14
STS	1.09994e-10	-0.52328	0.214	0.301	2.00597e-06
LGMN	7.27777e-10	-0.528012	0.539	0.568	1.32725e-05
TNFSF18	7.73247e-23	-0.528925	0.039	0.134	1.41017e-18
ATP6V0B	3.48614e-20	-0.531037	0.709	0.733	6.35767e-16
ADM	6.55816e-25	-0.531385	0.057	0.17	1.19601e-20
KLHL21	1.81438e-09	-0.534943	0.196	0.276	3.30888e-05
ATF3	1.93842e-15	-0.540677	0.567	0.655	3.53509e-11
ARL6IP1	1.47642e-15	-0.540869	0.554	0.639	2.69254e-11
UBE2S	1.98755e-14	-0.541987	0.745	0.759	3.6247e-10
DNAJB1	9.82868e-08	-0.543615	0.337	0.404	0.00179246
LOC108348112	1.36849e-10	-0.548988	0.592	0.627	2.49572e-06
LOC102549726	3.11203e-06	-0.549752	0.311	0.372	0.0567541
TXN1	2.22767e-30	-0.559968	0.864	0.901	4.06261e-26
PEBP1	7.43602e-21	-0.560157	0.455	0.57	1.35611e-16
AABR07002969.1	4.50353e-10	-0.56126	0.361	0.437	8.21308e-06
DNAJB9	1.13286e-12	-0.562629	0.231	0.326	2.066e-08
ZFAND2A	3.22544e-24	-0.562902	0.523	0.663	5.88224e-20
STOM	3.04563e-17	-0.563387	0.323	0.442	5.55432e-13
CXCL2	1.33689e-12	-0.566947	0.672	0.757	2.43809e-08
SRSF2	7.24514e-24	-0.567601	0.721	0.791	1.3213e-19
MARCKSL1	3.39655e-07	-0.571141	0.671	0.661	0.00619429
NOP56	9.37196e-20	-0.578862	0.187	0.314	1.70916e-15
LYVE1	9.01517e-12	-0.585973	0.264	0.367	1.6441e-07
HSPD1	2.2082e-10	-0.589049	0.317	0.393	4.02709e-06
GPNMB	1.7456e-08	-0.590343	0.279	0.359	0.000318345
HSPA8	2.429e-19	-0.590663	0.8	0.824	4.42976e-15
ATP5IF1	1.41124e-28	-0.594998	0.651	0.716	2.57369e-24
PLAU	1.50324e-27	-0.597128	0.054	0.174	2.74145e-23
OSER1	5.60504e-19	-0.597884	0.367	0.495	1.02219e-14
COL3A1	1.39302e-10	-0.599887	0.21	0.3	2.54045e-06
HBEGF	3.89087e-12	-0.610139	0.166	0.26	7.09578e-08
DYNLL1	7.08627e-31	-0.6127	0.726	0.79	1.29232e-26
CXCL1	9.21128e-16	-0.614509	0.52	0.672	1.67986e-11
H2AFZ	2.14928e-22	-0.614548	0.765	0.809	3.91963e-18
PLK2	1.31945e-13	-0.615595	0.305	0.414	2.40628e-09
APOE	3.05014e-11	-0.633655	0.399	0.499	5.56254e-07
HSPA2	6.41964e-18	-0.65181	0.101	0.203	1.17075e-13
HSPA5	1.96538e-32	-0.66187	0.838	0.862	3.58427e-28
CD63	6.34225e-25	-0.664706	0.663	0.704	1.15664e-20
CCL2	5.99629e-20	-0.672954	0.475	0.633	1.09354e-15
TXNRD1	1.59837e-12	-0.673264	0.666	0.667	2.91495e-08
RSRP1	8.78576e-13	-0.685012	0.694	0.729	1.60226e-08
TMEM140	1.16982e-29	-0.692883	0.068	0.202	2.13339e-25
OASL	1.74536e-08	-0.704377	0.291	0.367	0.000318302
HSP90AA1	1.16841e-21	-0.707931	0.375	0.511	2.13084e-17
IFIT3	1.6392e-09	-0.720322	0.129	0.204	2.9894e-05
FTH1	3.07468e-90	-0.736396	0.999	1	5.60729e-86
RTP3	8.99596e-13	-0.738339	0.107	0.194	1.64059e-08
COL1A1	5.05791e-24	-0.741512	0.22	0.371	9.22411e-20
SLC3A2	1.53111e-37	-0.741975	0.559	0.676	2.79229e-33
HSP90AB1	3.3119e-63	-0.743146	0.965	0.97	6.03992e-59
IER3	4.09566e-40	-0.760212	0.627	0.779	7.46926e-36
FTL1	2.12169e-131	-0.761998	0.989	0.998	3.86933e-127
CSTB	1.38186e-45	-0.771811	0.86	0.842	2.5201e-41
CREG1	4.72785e-22	-0.780712	0.38	0.51	8.62217e-18
AABR07054319.1	5.83828e-29	-0.782029	0.216	0.382	1.06473e-24
LOC100360087	1.53982e-156	-0.788149	0.996	0.999	2.80817e-152
DNAJA1	4.41687e-20	-0.789596	0.664	0.704	8.05505e-16
PRDX6	8.69584e-26	-0.800239	0.417	0.536	1.58586e-21
GADD45A	1.19546e-24	-0.800567	0.455	0.581	2.18016e-20
CCNG1	8.38943e-23	-0.802574	0.334	0.463	1.52998e-18
HSPA1B	1.12618e-14	-0.856675	0.137	0.239	2.05382e-10
SLC7A11	6.6002e-12	-0.862649	0.189	0.278	1.20368e-07
PF4	2.89198e-19	-0.8758	0.375	0.504	5.2741e-15
RIOK3	3.19164e-40	-0.906442	0.619	0.726	5.82059e-36
EBI3	5.13919e-25	-0.907193	0.549	0.651	9.37235e-21
CTSL	2.75359e-33	-0.930168	0.52	0.646	5.02171e-29
ISG15	8.84346e-13	-0.93228	0.215	0.308	1.61278e-08
CD209F	2.78452e-08	-0.956879	0.087	0.149	0.000507814
PRDX1	3.84761e-23	-0.974502	0.619	0.679	7.01689e-19
SQSTM1	1.26861e-65	-0.990222	0.871	0.908	2.31356e-61
PHLDA1	2.45439e-37	-0.993775	0.32	0.51	4.47607e-33
CCL7	7.70315e-24	-1.21335	0.333	0.479	1.40482e-19
FABP5	1.33353e-25	-1.25825	0.372	0.509	2.43195e-21
NQO1	2.64756e-56	-1.33708	0.392	0.605	4.82835e-52
HSPH1	1.39449e-39	-1.33716	0.243	0.44	2.54312e-35
GDF15	8.05713e-27	-1.37841	0.483	0.61	1.46938e-22
CXCL3	3.3587e-22	-1.56058	0.335	0.485	6.12526e-18
HMOX1	1.03476e-98	-1.64548	0.697	0.871	1.88709e-94
AKR1B8	6.79569e-35	-1.83556	0.249	0.432	1.23933e-30
CCL4	3.21821e-42	-1.84588	0.204	0.405	5.86905e-38
HSPB1	9.38319e-40	-2.04273	0.064	0.221	1.71121e-35

## Sheet: fibroblasts-left_drug_vs_contro
gene	p_val	avg_log2FC	pct.1	pct.2	p_val_adj
AKR1B8	6.65482e-63	-2.9318	0.183	0.388	1.21364e-58
HMOX1	5.77041e-220	-2.70083	0.574	0.867	1.05235e-215
CXCL3	9.13934e-42	-1.96948	0.064	0.213	1.66674e-37
CXCL2	6.73389e-32	-1.91645	0.154	0.302	1.22806e-27
NQO1	1.18955e-128	-1.64245	0.195	0.519	2.16937e-124
AABR07054319.1	3.6496e-106	-1.5855	0.103	0.395	6.65577e-102
AKR1B1	6.46978e-43	-1.5764	0.495	0.61	1.17989e-38
LOC100360087	6.25546e-239	-1.47743	0.911	0.969	1.14081e-234
PLIN2	5.02303e-43	-1.46647	0.448	0.598	9.1605e-39
ZFAND2A	4.82547e-104	-1.42766	0.405	0.662	8.80021e-100
FTL1	3.70215e-213	-1.4191	0.82	0.928	6.75161e-209
HSPB1	7.84934e-35	-1.4104	0.673	0.754	1.43148e-30
SQSTM1	1.37707e-139	-1.36136	0.83	0.911	2.51137e-135
CXCL1	9.64491e-46	-1.32877	0.707	0.829	1.75894e-41
GDF15	1.69563e-47	-1.28733	0.375	0.549	3.09233e-43
RIOK3	2.25438e-69	-1.15348	0.44	0.622	4.11131e-65
IER3	1.41035e-51	-1.11367	0.73	0.828	2.57205e-47
SOD2	5.89371e-98	-1.09116	0.738	0.854	1.07484e-93
AREG	2.75341e-20	-1.08683	0.068	0.161	5.0214e-16
PHLDA1	3.44941e-76	-1.01698	0.752	0.869	6.29068e-72
CITED2	4.53998e-59	-0.972898	0.376	0.598	8.27957e-55
HSPH1	2.07664e-33	-0.958931	0.322	0.483	3.78717e-29
SLC48A1	3.21771e-55	-0.932048	0.268	0.463	5.86814e-51
FTH1	1.70697e-162	-0.841304	0.991	0.997	3.113e-158
NGF	8.99154e-10	-0.826012	0.373	0.426	1.63979e-05
DGAT1	1.59623e-36	-0.82402	0.449	0.59	2.91105e-32
ASNS	5.86146e-49	-0.813575	0.166	0.351	1.06895e-44
NARS	8.16099e-59	-0.791736	0.522	0.677	1.48832e-54
RAN	4.42782e-85	-0.787296	0.732	0.836	8.07501e-81
NOP56	1.96358e-56	-0.783477	0.355	0.549	3.58099e-52
ZWINT	4.60988e-51	-0.77855	0.453	0.625	8.40704e-47
GHITM	1.54693e-51	-0.757666	0.42	0.582	2.82114e-47
NOP16	1.73175e-46	-0.754966	0.343	0.516	3.15818e-42
HSPD1	1.49641e-40	-0.744974	0.505	0.654	2.72901e-36
NINJ1	2.10756e-30	-0.732324	0.344	0.492	3.84355e-26
PTPRN	2.47041e-40	-0.72765	0.131	0.292	4.50528e-36
HSPE1	3.05186e-33	-0.726571	0.67	0.754	5.56568e-29
PSMD7	5.19276e-54	-0.714419	0.387	0.572	9.47004e-50
CSTB	3.70275e-35	-0.712703	0.715	0.779	6.7527e-31
EDNRB	2.50589e-10	-0.690943	0.438	0.503	4.56998e-06
PSMA5	3.05138e-47	-0.68485	0.505	0.639	5.56481e-43
SHMT2	1.65744e-36	-0.675386	0.238	0.398	3.02268e-32
PLAUR	1.87486e-32	-0.667595	0.437	0.585	3.41919e-28
TSC22D1	3.14806e-30	-0.664862	0.765	0.829	5.74112e-26
KIF1B	5.08816e-33	-0.660855	0.448	0.566	9.27927e-29
EPRS	1.97232e-24	-0.649568	0.525	0.608	3.59691e-20
GARS	3.29197e-29	-0.648373	0.29	0.425	6.00356e-25
SLC7A11	5.99524e-35	-0.619212	0.04	0.157	1.09335e-30
POLR2A	1.10894e-22	-0.616162	0.302	0.419	2.02237e-18
TNFAIP6	1.99511e-21	-0.611302	0.184	0.314	3.63849e-17
ARL6IP1	2.14837e-25	-0.610408	0.562	0.66	3.91798e-21
GABARAPL2	1.56641e-45	-0.603105	0.777	0.839	2.85667e-41
TXN1	4.56899e-75	-0.601009	0.914	0.946	8.33247e-71
HSPA9	2.7605e-36	-0.595696	0.483	0.616	5.03432e-32
SLC3A2	2.43361e-42	-0.595293	0.685	0.788	4.43818e-38
HS3ST1	1.93529e-21	-0.582642	0.094	0.197	3.52939e-17
NOB1	4.74159e-34	-0.573374	0.303	0.452	8.64723e-30
HIST1H1C	4.97687e-15	-0.570528	0.133	0.224	9.07631e-11
FOSL1	5.00928e-26	-0.569516	0.266	0.406	9.13542e-22
NIT1	1.03089e-37	-0.562207	0.162	0.327	1.88003e-33
STC1	4.05936e-11	-0.559845	0.233	0.316	7.40305e-07
CD164	4.55934e-36	-0.558505	0.558	0.676	8.31488e-32
LOC108348112	1.77414e-28	-0.555699	0.65	0.732	3.23549e-24
PSPH	1.67802e-18	-0.551226	0.356	0.458	3.0602e-14
TMEM140	2.67795e-21	-0.542235	0.181	0.297	4.88377e-17
CEBPZ	1.63962e-32	-0.541417	0.424	0.558	2.99017e-28
CARS	4.54738e-26	-0.541094	0.26	0.392	8.29305e-22
PRR13	2.01091e-25	-0.53596	0.392	0.512	3.6673e-21
HSPA5	6.30843e-43	-0.534078	0.846	0.92	1.15047e-38
PGM2L1	1.42395e-21	-0.529882	0.416	0.541	2.59685e-17
TIMM23	1.63048e-29	-0.529551	0.449	0.567	2.97351e-25
FGFR1	3.68628e-22	-0.526888	0.2	0.323	6.72267e-18
NFKBIA	1.72877e-19	-0.526839	0.732	0.791	3.15276e-15
RSRP1	1.05069e-11	-0.5245	0.617	0.647	1.91615e-07
THBD	1.63467e-12	-0.523711	0.55	0.629	2.98115e-08
PFDN2	8.65107e-35	-0.523286	0.558	0.664	1.5777e-30
PSMA3	9.16117e-30	-0.522321	0.452	0.565	1.67072e-25
HSP90AB1	7.91825e-65	-0.519588	0.976	0.988	1.44405e-60
LOC100362149	1.29098e-53	-0.517259	0.753	0.84	2.35436e-49
LOC684797	1.83456e-26	-0.516966	0.201	0.344	3.34569e-22
MAFG	6.17455e-32	-0.511326	0.284	0.44	1.12605e-27
MYBBP1A	1.48572e-25	-0.50997	0.241	0.371	2.70951e-21
UGP2	2.99557e-18	-0.506467	0.331	0.44	5.46303e-14
GLA	2.59574e-13	-0.506134	0.17	0.258	4.73386e-09
APEX1	1.48572e-35	-0.505761	0.139	0.294	2.7095e-31
GCLC	1.49287e-17	-0.505575	0.357	0.456	2.72255e-13
SRSF2	7.68653e-35	-0.501883	0.785	0.844	1.40179e-30
NDUFA5	1.41059e-14	-0.501094	0.723	0.771	2.5725e-10
MRPL12	1.4622e-23	-0.499009	0.249	0.377	2.66662e-19
ODC1	9.89173e-20	-0.498573	0.378	0.487	1.80395e-15
PEBP1	1.72181e-45	-0.498158	0.746	0.832	3.14007e-41
SELENOS	5.00906e-21	-0.497748	0.367	0.477	9.13502e-17
HIST1H4B	5.66562e-27	-0.497695	0.094	0.215	1.03324e-22
H2AFZ	3.26332e-23	-0.49516	0.729	0.807	5.95131e-19
PSMC2	2.89952e-27	-0.494388	0.343	0.475	5.28785e-23
CTSL	8.89383e-27	-0.493781	0.658	0.743	1.62197e-22
UBE2S	6.98139e-17	-0.493648	0.792	0.834	1.2732e-12
CCT8	9.82926e-31	-0.492723	0.327	0.473	1.79256e-26
PSMD11	1.73005e-22	-0.490951	0.388	0.49	3.15509e-18
ATP6V0C	3.19256e-32	-0.487933	0.817	0.87	5.82227e-28
TXNRD1	1.7421e-19	-0.487361	0.632	0.704	3.17707e-15
FBL	1.78048e-28	-0.487197	0.399	0.531	3.24706e-24
NIFK	5.93477e-24	-0.484384	0.272	0.399	1.08232e-19
INHBA	2.74393e-08	-0.483695	0.067	0.117	0.00050041
PPIF	3.2225e-14	-0.478734	0.165	0.26	5.87687e-10
PNP	3.09822e-12	-0.478077	0.469	0.529	5.65023e-08
CNBP	5.55035e-44	-0.47734	0.821	0.861	1.01222e-39
LAP3	4.29135e-22	-0.477307	0.261	0.383	7.82613e-18
EIF4EBP1	2.24805e-16	-0.473379	0.389	0.481	4.09977e-12
ALDOA	4.77622e-53	-0.472359	0.883	0.922	8.7104e-49
AHSA1	3.47742e-26	-0.47116	0.322	0.456	6.34178e-22
GAR1	1.67909e-26	-0.470142	0.192	0.331	3.06215e-22
CHCHD4	2.50351e-26	-0.469787	0.173	0.308	4.56565e-22
PSMC4	1.34366e-24	-0.466325	0.38	0.5	2.45043e-20
SRGN	1.07871e-16	-0.457418	0.134	0.233	1.96724e-12
C1QBP	3.49554e-20	-0.454521	0.429	0.525	6.37481e-16
CCT7	6.86793e-25	-0.453762	0.474	0.577	1.25251e-20
PSMA1	3.9543e-25	-0.453364	0.432	0.552	7.21146e-21
CCT6A	4.53688e-24	-0.453066	0.515	0.611	8.27391e-20
SRSF5	2.66145e-13	-0.451735	0.529	0.59	4.85369e-09
PELO	1.90703e-24	-0.450785	0.287	0.434	3.47785e-20
DDX21	5.37173e-22	-0.449512	0.293	0.418	9.79643e-18
PSME2	6.82018e-25	-0.446482	0.577	0.666	1.2438e-20
YARS	5.62539e-20	-0.446444	0.409	0.52	1.0259e-15
TARS	6.73488e-19	-0.443868	0.418	0.512	1.22824e-14
RPS19BP1	3.95865e-23	-0.441944	0.221	0.352	7.21939e-19
EIF3A	2.4338e-24	-0.441886	0.528	0.625	4.43851e-20
AIMP2	1.95852e-18	-0.441813	0.272	0.387	3.57175e-14
EIF3G	1.47925e-22	-0.440602	0.418	0.533	2.69771e-18
PTGES3	2.01319e-28	-0.4378	0.675	0.739	3.67146e-24
IL11	1.60601e-19	-0.436302	0.03	0.102	2.92889e-15
CEBPA	2.70449e-16	-0.436286	0.136	0.23	4.93217e-12
MAP1B	4.7625e-12	-0.4327	0.569	0.62	8.68537e-08
ADM	2.00733e-18	-0.432059	0.061	0.144	3.66077e-14
TMSB15B2	8.13523e-16	-0.431541	0.154	0.25	1.48362e-11
MRTO4	2.13159e-20	-0.431101	0.233	0.35	3.88739e-16
PSMA6	1.68486e-19	-0.430476	0.43	0.532	3.07269e-15
PAK1IP1	2.10308e-22	-0.426268	0.145	0.262	3.83539e-18
ZFP330	4.37393e-26	-0.425719	0.152	0.283	7.97674e-22
AKAP2	8.61004e-09	-0.425347	0.377	0.434	0.000157021
SARS	1.35604e-13	-0.422665	0.26	0.347	2.47301e-09
CCT5	1.20419e-28	-0.421614	0.629	0.709	2.19607e-24
VCP	2.27206e-26	-0.419889	0.703	0.762	4.14356e-22
NEWGENE-620180	2.54691e-20	-0.419023	0.036	0.113	4.6448e-16
SLC25A3	8.37057e-34	-0.417053	0.806	0.849	1.52654e-29
RT1-CE7	5.17723e-18	-0.415472	0.598	0.679	9.44172e-14
DDX18	1.70343e-18	-0.415085	0.226	0.34	3.10655e-14
PLK2	8.62079e-13	-0.414471	0.169	0.258	1.57217e-08
GBP2	2.78277e-08	-0.413921	0.212	0.276	0.000507494
EEF1E1	1.09216e-17	-0.413449	0.243	0.354	1.99177e-13
NOLC1	8.07058e-20	-0.411607	0.446	0.546	1.47183e-15
RPS20	7.13396e-57	-0.409848	0.951	0.971	1.30102e-52
HBEGF	2.93444e-08	-0.409596	0.22	0.286	0.000535154
TUBB3	5.03139e-08	-0.40934	0.184	0.25	0.000917574
DDIT4L	1.34189e-27	-0.40818	0.019	0.104	2.4472e-23
ATP5IF1	7.88827e-28	-0.40778	0.806	0.84	1.43858e-23
TPT1	1.10989e-87	-0.406746	0.988	0.994	2.02411e-83
GPATCH4	1.23968e-25	-0.405912	0.108	0.227	2.26081e-21
ZBED5	1.09712e-28	-0.405541	0.849	0.879	2.00082e-24
IMP3	5.00747e-23	-0.405457	0.272	0.399	9.13212e-19
RRP9	8.30666e-18	-0.404732	0.171	0.276	1.51489e-13
IL6	1.13221e-06	-0.404247	0.329	0.4	0.0206481
ATAD3A	1.53017e-22	-0.402853	0.156	0.278	2.79056e-18
GCLM	2.16275e-18	-0.402784	0.186	0.296	3.94421e-14
AMD1	3.42411e-15	-0.401818	0.416	0.503	6.24455e-11
MTHFD2	2.56276e-12	-0.401532	0.475	0.54	4.67371e-08
DDX24	2.11868e-19	-0.398605	0.284	0.406	3.86384e-15
RSL24D1	1.9345e-21	-0.39852	0.233	0.357	3.52795e-17
ADRM1	7.34761e-21	-0.398407	0.399	0.51	1.33998e-16
CYCS	1.16713e-22	-0.397539	0.777	0.836	2.1285e-18
WDR75	2.1411e-31	-0.396146	0.11	0.251	3.90473e-27
DCUN1D5	5.81476e-20	-0.395962	0.224	0.344	1.06044e-15
VARS	1.99881e-17	-0.394485	0.214	0.322	3.64522e-13
CCT4	9.04412e-26	-0.393972	0.635	0.72	1.64938e-21
DGCR6	1.55772e-08	-0.392177	0.236	0.301	0.000284081
MCRIP1	4.56893e-29	-0.390551	0.13	0.269	8.33235e-25
PDE4D	5.17204e-14	-0.390375	0.163	0.253	9.43224e-10
NFKBIB	7.72209e-21	-0.389935	0.096	0.199	1.40828e-16
BAMBI	6.73956e-09	-0.389453	0.214	0.287	0.000122909
RANBP1	2.77852e-20	-0.389219	0.47	0.58	5.06719e-16
GNG5	8.24807e-22	-0.387272	0.716	0.773	1.5042e-17
EIF3D	3.76929e-18	-0.38628	0.317	0.43	6.87405e-14
TIMM8B	3.46578e-19	-0.38509	0.352	0.462	6.32053e-15
DNAJB9	6.90874e-12	-0.384298	0.407	0.486	1.25995e-07
NOP58	1.77972e-17	-0.383572	0.522	0.611	3.24567e-13
UBXN4	1.08024e-18	-0.38343	0.409	0.514	1.97003e-14
GTPBP4	1.09872e-17	-0.38332	0.283	0.39	2.00374e-13
MED21	4.172e-21	-0.382192	0.278	0.404	7.60847e-17
DNAJA2	5.59765e-14	-0.381219	0.456	0.533	1.02084e-09
NFKBIZ	5.1222e-11	-0.380727	0.263	0.347	9.34135e-07
PPAN	3.81446e-20	-0.380153	0.225	0.344	6.95643e-16
GABARAPL1	5.8579e-17	-0.38005	0.262	0.369	1.06831e-12
LRRC32	4.44914e-08	-0.378378	0.212	0.276	0.000811389
ABCF2	6.00514e-16	-0.377415	0.32	0.424	1.09516e-11
NPM1	1.11227e-26	-0.37703	0.855	0.884	2.02844e-22
DPH3	2.33132e-20	-0.376438	0.459	0.565	4.25163e-16
CCNG1	2.19239e-10	-0.3763	0.248	0.324	3.99827e-06
TRMT6	7.02052e-20	-0.375923	0.09	0.189	1.28033e-15
PSMD4	2.50633e-20	-0.375915	0.344	0.466	4.57079e-16
EIF2S2	2.71308e-20	-0.372195	0.73	0.788	4.94785e-16
CLU	1.28761e-06	-0.372067	0.088	0.135	0.0234822
MPHOSPH10	3.96418e-22	-0.37132	0.157	0.278	7.22947e-18
EIF5A	3.74349e-41	-0.371002	0.907	0.929	6.827e-37
SRSF6	1.00026e-10	-0.370704	0.419	0.484	1.82417e-06
PSMC5	2.70987e-15	-0.370638	0.341	0.439	4.94199e-11
EMC6	7.14733e-17	-0.369664	0.414	0.509	1.30346e-12
BLCAP	5.7721e-25	-0.369335	0.179	0.312	1.05266e-20
HSPB8	1.06906e-17	-0.369138	0.564	0.68	1.94964e-13
BUD23	1.66119e-30	-0.366893	0.097	0.232	3.02951e-26
TIMM10	2.2324e-20	-0.365603	0.168	0.286	4.07123e-16
FTSJ3	1.94694e-22	-0.365155	0.163	0.285	3.55064e-18
GOLT1B	6.6477e-22	-0.364626	0.143	0.262	1.21234e-17
CIAPIN1	7.20764e-19	-0.364532	0.174	0.287	1.31446e-14
POSTN	5.72757e-10	-0.361466	0.189	0.273	1.04454e-05
MRPS18B	4.32707e-29	-0.360296	0.11	0.244	7.89128e-25
DOHH	5.11315e-18	-0.359654	0.21	0.321	9.32485e-14
G3BP1	4.14564e-15	-0.359454	0.52	0.582	7.5604e-11
UPP1	8.15528e-08	-0.357533	0.106	0.163	0.00148728
SDCBP	1.82995e-09	-0.357056	0.518	0.571	3.33727e-05
SAR1A	6.79343e-18	-0.356374	0.541	0.628	1.23892e-13
ZMYND19	6.97417e-21	-0.356253	0.109	0.217	1.27188e-16
BOP1	2.23024e-21	-0.353897	0.111	0.221	4.06728e-17
MYC	5.54131e-15	-0.351862	0.545	0.636	1.01057e-10
TIMP1	1.7151e-18	-0.350601	0.825	0.885	3.12783e-14
AABR07042903.1	1.16023e-32	-0.348788	0.077	0.211	2.11591e-28
EEF1D	2.99231e-17	-0.34873	0.574	0.649	5.45708e-13
ZC3H15	7.42847e-16	-0.348232	0.421	0.52	1.35473e-11
AARS	1.86604e-16	-0.3481	0.319	0.426	3.4031e-12
SRPRA	4.53867e-10	-0.347572	0.437	0.502	8.27717e-06
MTCH2	4.48368e-16	-0.34665	0.301	0.398	8.17689e-12
ARRDC3	1.22393e-32	-0.346324	0.025	0.127	2.23209e-28
MARS	5.70042e-18	-0.346309	0.179	0.285	1.03959e-13
PSMA2	5.7816e-15	-0.344853	0.482	0.556	1.05439e-10
RTCB	6.23551e-15	-0.344546	0.227	0.322	1.13717e-10
PGRMC1	5.25418e-07	-0.343804	0.415	0.461	0.00958206
TARDBP	2.01385e-11	-0.342987	0.244	0.328	3.67266e-07
ESF1	8.04799e-16	-0.342743	0.21	0.316	1.46771e-11
TRMT112	2.78963e-14	-0.341402	0.381	0.482	5.08746e-10
EIF1	3.93088e-47	-0.340158	0.977	0.992	7.16874e-43
CCDC71L	8.30294e-15	-0.339485	0.208	0.31	1.51421e-10
STIP1	5.62108e-15	-0.338419	0.259	0.36	1.02512e-10
CACYBP	4.5036e-09	-0.33678	0.26	0.335	8.21322e-05
NIP7	1.42038e-16	-0.336486	0.275	0.383	2.59035e-12
SYS1	2.15786e-09	-0.336421	0.233	0.308	3.93529e-05
METAP2	2.29002e-09	-0.335357	0.403	0.465	4.1763e-05
TOMM70	7.16224e-14	-0.33518	0.188	0.281	1.30618e-09
PDCD6	7.0061e-14	-0.334228	0.308	0.405	1.2777e-09
TCP1	4.99524e-14	-0.333195	0.476	0.553	9.10982e-10
NCL	3.54253e-17	-0.333046	0.784	0.826	6.4605e-13
EIF1A	5.33058e-16	-0.331521	0.416	0.516	9.72138e-12
EIF3J	1.28345e-15	-0.329728	0.628	0.701	2.34063e-11
YPEL5	3.14036e-10	-0.328261	0.177	0.251	5.72707e-06
HIF1A	2.87819e-06	-0.326772	0.441	0.479	0.0524895
PNO1	3.14203e-19	-0.326617	0.152	0.262	5.73012e-15
RPL15	7.21623e-47	-0.325063	0.913	0.949	1.31602e-42
RPLP1	5.56693e-63	-0.32484	0.992	0.993	1.01524e-58
EMD	1.04372e-09	-0.324835	0.41	0.487	1.90343e-05
RNF149	1.34814e-11	-0.323927	0.184	0.263	2.45861e-07
MRPS7	6.04613e-16	-0.323597	0.281	0.385	1.10263e-11
AIMP1	2.69703e-15	-0.323261	0.25	0.352	4.91857e-11
DPM1	7.26064e-14	-0.322831	0.302	0.398	1.32412e-09
UTP3	4.60952e-12	-0.32265	0.308	0.396	8.40638e-08
TP53	8.7424e-15	-0.321425	0.333	0.432	1.59435e-10
AAMP	5.2682e-15	-0.32089	0.475	0.566	9.60761e-11
PSMC1	2.82357e-14	-0.320037	0.346	0.451	5.14934e-10
GSS	1.52882e-15	-0.318731	0.109	0.197	2.78811e-11
FAM32A	2.23307e-10	-0.318606	0.347	0.423	4.07245e-06
IMP4	2.40459e-15	-0.317775	0.242	0.344	4.38526e-11
SNX18	1.83239e-08	-0.317414	0.318	0.386	0.000334172
HTRA1	5.193e-08	-0.317267	0.067	0.115	0.000947047
ARGLU1	6.24757e-12	-0.31703	0.404	0.489	1.13937e-07
COL5A3	5.48349e-11	-0.316756	0.417	0.496	1.00002e-06
IRAK2	1.5974e-14	-0.31632	0.127	0.215	2.91318e-10
DDX27	2.63401e-24	-0.315938	0.12	0.244	4.80364e-20
TIMM17A	1.77146e-18	-0.31517	0.164	0.274	3.23061e-14
PES1	2.23956e-16	-0.314733	0.214	0.319	4.08429e-12
PIP4P2	3.02574e-19	-0.31266	0.057	0.143	5.51803e-15
IMPDH2	5.83728e-15	-0.312269	0.72	0.784	1.06455e-10
BAG3	2.09253e-10	-0.312134	0.528	0.601	3.81614e-06
PLAT	2.62275e-09	-0.31194	0.237	0.313	4.7831e-05
ETS2	1.28598e-09	-0.311847	0.365	0.438	2.34524e-05
RACK1	1.16537e-25	-0.311796	0.83	0.87	2.12528e-21
EIF2S1	1.69373e-11	-0.309798	0.384	0.461	3.08885e-07
SF3B4	3.65992e-13	-0.309595	0.315	0.41	6.6746e-09
CALR	2.7003e-12	-0.309388	0.746	0.793	4.92453e-08
ABCF1	6.29405e-12	-0.307757	0.376	0.459	1.14785e-07
COX5A	1.33438e-13	-0.305084	0.591	0.653	2.43352e-09
BCAT1	5.42005e-29	-0.304385	0.025	0.119	9.88455e-25
EIF3C	6.58659e-14	-0.303077	0.61	0.681	1.2012e-09
BACH1	6.00606e-11	-0.302903	0.149	0.225	1.09532e-06
ITGA5	6.07908e-07	-0.302811	0.143	0.199	0.0110864
AEN	3.61311e-23	-0.302594	0.054	0.149	6.58923e-19
RPL18A	3.11461e-44	-0.302421	0.958	0.97	5.68012e-40
PSMD12	2.37574e-11	-0.30181	0.337	0.418	4.33264e-07
MAP1LC3B	1.86896e-09	-0.300708	0.408	0.468	3.40843e-05
DYNLL1	3.16787e-14	-0.299799	0.885	0.91	5.77725e-10
WDR12	2.36527e-15	-0.299543	0.135	0.227	4.31355e-11
HBP1	9.68896e-11	-0.299478	0.295	0.385	1.76698e-06
GLUL	1.48309e-11	-0.298144	0.66	0.729	2.70471e-07
RGD1562378	5.33158e-22	-0.297581	0.058	0.154	9.72321e-18
TOMM40	3.25109e-17	-0.29737	0.164	0.272	5.92901e-13
MORF4L2	6.51375e-15	-0.296877	0.624	0.679	1.18791e-10
PSMD2	8.31312e-14	-0.295982	0.294	0.391	1.51606e-09
EIF3B	7.6114e-12	-0.295936	0.414	0.497	1.38809e-07
LYAR	1.18775e-13	-0.295639	0.185	0.28	2.16611e-09
USP14	5.1072e-12	-0.294317	0.224	0.31	9.314e-08
MYLIP	1.51905e-06	-0.293653	0.257	0.314	0.0277028
AGPAT2	1.19865e-11	-0.293372	0.076	0.142	2.18598e-07
PSMB1	2.4895e-16	-0.293082	0.609	0.673	4.5401e-12
TAF13	1.20839e-08	-0.292981	0.118	0.178	0.000220374
AABR07071440.1	3.53252e-19	-0.292646	0.082	0.176	6.44226e-15
MANF	1.48913e-10	-0.292524	0.49	0.571	2.71572e-06
CCT3	3.51128e-13	-0.29252	0.554	0.629	6.40352e-09
FBXO30	2.36952e-11	-0.292354	0.269	0.357	4.3213e-07
NOP10	8.56552e-13	-0.292143	0.468	0.544	1.56209e-08
EIF3M	1.5758e-12	-0.290965	0.459	0.539	2.87379e-08
MAK16	5.06109e-13	-0.289853	0.112	0.192	9.22991e-09
AFG3L2	7.54663e-11	-0.28901	0.179	0.257	1.37628e-06
PROCR	1.57029e-12	-0.288227	0.786	0.85	2.86374e-08
SOWAHC	1.29424e-10	-0.287568	0.084	0.148	2.3603e-06
RPLP0	6.15198e-40	-0.287049	0.978	0.988	1.12194e-35
PNISR	8.24995e-11	-0.285422	0.203	0.286	1.50454e-06
RGD1311703	6.13739e-10	-0.284947	0.325	0.405	1.11928e-05
TBL3	2.21795e-20	-0.283457	0.076	0.172	4.04488e-16
RPL4	9.47298e-21	-0.283395	0.778	0.825	1.72759e-16
PSAT1	4.3683e-15	-0.282799	0.116	0.205	7.96647e-11
PIN1	1.16574e-07	-0.282552	0.329	0.392	0.00212596
GNL3	1.30922e-13	-0.282269	0.517	0.601	2.38762e-09
NSUN2	4.71463e-11	-0.282065	0.172	0.249	8.59807e-07
RAB5IF	2.34965e-09	-0.280958	0.443	0.508	4.28505e-05
FLVCR1	1.86563e-09	-0.280867	0.09	0.149	3.40234e-05
VAPA	1.77375e-07	-0.280218	0.557	0.587	0.00323479
ATP6V0B	1.38051e-10	-0.279559	0.268	0.353	2.51764e-06
RT1-CE5	4.8355e-07	-0.279379	0.468	0.52	0.00881851
LARS	3.67363e-09	-0.27871	0.235	0.307	6.69959e-05
GNL2	2.55848e-15	-0.278175	0.12	0.212	4.6659e-11
USP16	7.78804e-11	-0.277347	0.238	0.32	1.4203e-06
TOMM20	2.12029e-11	-0.276213	0.587	0.636	3.86677e-07
PHB2	2.57368e-08	-0.274557	0.414	0.475	0.000469362
PRDX2	1.02991e-08	-0.27435	0.846	0.873	0.000187824
HACD3	7.11885e-12	-0.274334	0.136	0.216	1.29826e-07
MRPL9	3.25196e-12	-0.274163	0.145	0.23	5.9306e-08
CYP1B1	4.49987e-08	-0.274098	0.125	0.189	0.000820642
ENHO	3.66083e-08	-0.273472	0.06	0.107	0.000667625
BYSL	4.95651e-10	-0.273109	0.22	0.299	9.03919e-06
BOD1	3.25403e-09	-0.271278	0.17	0.241	5.93438e-05
SURF4	3.55935e-08	-0.271211	0.339	0.408	0.000649119
AP2M1	1.19562e-07	-0.270808	0.566	0.609	0.00218045
TAF7	6.39659e-15	-0.270533	0.218	0.323	1.16655e-10
FJX1	2.83667e-16	-0.269995	0.077	0.161	5.17323e-12
CHTOP	3.09293e-10	-0.26991	0.226	0.306	5.64058e-06
RCL1	2.07334e-11	-0.268534	0.093	0.162	3.78114e-07
RARS	6.55537e-15	-0.268425	0.222	0.321	1.1955e-10
RRS1	2.70658e-11	-0.26818	0.18	0.265	4.93599e-07
ATXN7L3B	2.90867e-10	-0.267844	0.318	0.398	5.30455e-06
SRSF7	8.38048e-12	-0.267788	0.62	0.689	1.52835e-07
FNTA	1.39197e-09	-0.267085	0.225	0.3	2.53853e-05
RNPC3	2.0213e-11	-0.266771	0.185	0.268	3.68624e-07
SERINC1	1.10597e-06	-0.26444	0.286	0.341	0.0201695
LOC684988	5.62804e-31	-0.264309	0.937	0.959	1.02638e-26
PDHB	4.6023e-11	-0.263457	0.216	0.301	8.39322e-07
CTPS1	7.15011e-08	-0.263163	0.261	0.326	0.00130397
PSMD6	6.78139e-08	-0.261748	0.305	0.372	0.00123672
SKP1	3.51613e-10	-0.260153	0.744	0.768	6.41237e-06
TMBIM6	6.20936e-16	-0.259877	0.742	0.796	1.1324e-11
ACADL	3.14603e-07	-0.259774	0.326	0.389	0.00573742
RABGGTB	3.1614e-10	-0.259416	0.403	0.477	5.76545e-06
SNRNP70	1.84243e-10	-0.259412	0.533	0.596	3.36005e-06
YRDC	4.46463e-09	-0.259067	0.222	0.295	8.14215e-05
SLC39A14	3.54258e-07	-0.258917	0.181	0.241	0.00646061
CTSB	9.22195e-10	-0.25852	0.675	0.719	1.68181e-05
HSPA4	5.15252e-08	-0.256421	0.411	0.48	0.000939666
RPS9L1	2.85865e-31	-0.256269	0.954	0.976	5.21332e-27
SOD1	5.16983e-08	-0.254898	0.36	0.428	0.000942822
EIF1AD	1.25324e-08	-0.254835	0.124	0.186	0.000228553
SERBP1	2.06302e-11	-0.254488	0.676	0.711	3.76233e-07
RAMAC	8.1965e-17	-0.253487	0.082	0.169	1.4948e-12
SLC16A1	2.63808e-09	-0.253327	0.106	0.168	4.81108e-05
DLST	1.48549e-11	-0.252733	0.181	0.266	2.70908e-07
CCT2	8.15983e-09	-0.252416	0.461	0.519	0.000148811
BCL2L11	6.48554e-09	-0.251979	0.129	0.194	0.000118277
SERP1	1.50048e-11	-0.2516	0.493	0.563	2.73643e-07
UTP11	1.32532e-08	-0.251396	0.202	0.272	0.000241698
EIF2B1	6.48873e-11	-0.25078	0.146	0.221	1.18335e-06
TMEM167A	1.25379e-12	-0.250213	0.132	0.216	2.28653e-08
WDR74	7.98625e-10	-0.250207	0.147	0.219	1.45645e-05
STRAP	1.23178e-08	-0.250059	0.392	0.459	0.00022464
PLS3	1.19439e-07	0.250344	0.311	0.241	0.00217822
ECI1	2.06419e-17	0.250379	0.214	0.117	3.76446e-13
TMEM59	2.6723e-09	0.250505	0.595	0.504	4.87348e-05
CCDC141	6.38383e-21	0.250893	0.155	0.064	1.16422e-16
RETSAT	1.32371e-11	0.251021	0.444	0.345	2.41405e-07
ACO2	1.94536e-08	0.25109	0.444	0.366	0.000354775
SEC61B	6.76938e-11	0.251104	0.656	0.568	1.23453e-06
NDUFV1	1.94071e-09	0.251175	0.432	0.347	3.53927e-05
ITGA1	2.82746e-11	0.251196	0.533	0.439	5.15644e-07
MTUS1	2.71134e-11	0.251474	0.141	0.077	4.94467e-07
MPV17	2.23096e-16	0.251508	0.162	0.08	4.06861e-12
RT1-T24-3	1.09864e-19	0.251913	0.106	0.035	2.00358e-15
DDAH2	1.00282e-17	0.251945	0.148	0.066	1.82884e-13
PPP1CB	6.72494e-07	0.25197	0.486	0.425	0.0122643
COX6B2	1.89905e-09	0.252238	0.183	0.117	3.46329e-05
RSU1	4.01495e-19	0.252746	0.301	0.182	7.32207e-15
ZBTB20	1.52256e-14	0.252992	0.241	0.147	2.77669e-10
PLA2G16	1.27506e-10	0.253046	0.426	0.327	2.32533e-06
GALK1	4.10764e-20	0.253418	0.214	0.109	7.49111e-16
EVA1B	2.16175e-10	0.253622	0.134	0.074	3.94239e-06
PGLS	1.94505e-11	0.253705	0.342	0.251	3.54718e-07
EVI5	4.73436e-14	0.253727	0.196	0.112	8.63405e-10
NONO	1.25312e-09	0.254141	0.391	0.304	2.28532e-05
PCBD2	4.87971e-13	0.254421	0.201	0.119	8.89913e-09
NES	4.24951e-11	0.254519	0.185	0.112	7.74984e-07
CCDC107	2.4563e-07	0.25475	0.324	0.249	0.00447955
ARPP19	1.77894e-08	0.254757	0.361	0.286	0.000324425
DBN1	4.9114e-15	0.254947	0.179	0.094	8.95693e-11
TPRG1L	5.75885e-08	0.255436	0.514	0.438	0.00105024
SIVA1	1.88995e-13	0.255527	0.366	0.259	3.44671e-09
RPS6KA3	3.07825e-14	0.255809	0.236	0.144	5.6138e-10
LGALS1	5.3229e-26	0.255956	0.914	0.888	9.70737e-22
ZFAND3	2.95942e-11	0.256203	0.206	0.129	5.39709e-07
ARF5	8.58289e-12	0.256261	0.537	0.441	1.56526e-07
PHPT1	2.29252e-08	0.256328	0.341	0.261	0.000418087
COX17	2.6206e-06	0.256481	0.367	0.302	0.0477919
PKDCC	4.91643e-22	0.256689	0.129	0.045	8.9661e-18
BHLHE40	8.70592e-13	0.256833	0.269	0.174	1.5877e-08
PPP1R12C	5.45847e-09	0.257413	0.313	0.234	9.95462e-05
TANC1	3.51364e-15	0.257476	0.24	0.143	6.40782e-11
PFN1	7.72558e-30	0.257963	0.887	0.812	1.40891e-25
ACAT1	6.88918e-15	0.258135	0.294	0.193	1.25638e-10
C1S	1.08067e-06	0.258433	0.253	0.191	0.0197083
EBF3	6.93958e-20	0.258466	0.163	0.072	1.26557e-15
COMMD4	3.27694e-17	0.25863	0.177	0.09	5.97615e-13
CTDSP1	9.05009e-09	0.259033	0.293	0.221	0.000165046
TMEM223	1.53108e-16	0.259414	0.137	0.061	2.79223e-12
MCAM	2.69603e-07	0.260059	0.466	0.395	0.00491675
SH3BGRL3	8.81276e-13	0.26013	0.346	0.248	1.60718e-08
CTNNA1	8.27516e-12	0.260174	0.366	0.273	1.50914e-07
LDB1	3.34363e-16	0.260787	0.193	0.103	6.09778e-12
ERRFI1	1.53398e-13	0.260987	0.766	0.715	2.79751e-09
IRGM	7.97266e-20	0.261725	0.175	0.081	1.45397e-15
KTN1	9.67477e-11	0.261729	0.442	0.353	1.76439e-06
NR1D2	2.59036e-14	0.261979	0.329	0.224	4.72404e-10
INPP5A	5.48673e-20	0.261982	0.18	0.084	1.00061e-15
ITPR1	3.27867e-18	0.262295	0.269	0.16	5.97931e-14
USP2	1.37694e-18	0.2623	0.189	0.095	2.51112e-14
LOC684871	4.71832e-06	0.262502	0.498	0.443	0.0860479
UQCRB.1	3.90316e-07	0.262835	0.367	0.297	0.00711818
ADCY6	1.85687e-13	0.263129	0.224	0.138	3.38638e-09
PFDN1	1.80969e-15	0.263369	0.369	0.257	3.30033e-11
PINK1	2.76105e-13	0.263547	0.247	0.156	5.03533e-09
MKKS	4.2461e-17	0.263567	0.159	0.076	7.74361e-13
NR2F2	1.76575e-07	0.263767	0.239	0.176	0.0032202
XRCC1	3.99275e-20	0.263818	0.165	0.073	7.28158e-16
SLFN5	2.97434e-10	0.264104	0.341	0.254	5.42431e-06
MEF2C	1.22355e-13	0.264265	0.145	0.074	2.23139e-09
PIM1	1.51301e-11	0.264434	0.25	0.164	2.75927e-07
R3HDM4	3.08401e-14	0.264673	0.404	0.291	5.62431e-10
LOC100911685	1.47308e-10	0.264702	0.657	0.588	2.68645e-06
IFIT2	6.78227e-10	0.265121	0.273	0.194	1.23688e-05
SPTAN1	3.42757e-12	0.265507	0.527	0.429	6.25086e-08
PRAF2	6.73962e-10	0.265598	0.195	0.125	1.2291e-05
FHL3	1.88188e-14	0.265685	0.307	0.198	3.43198e-10
MRPL23	3.82534e-12	0.266407	0.463	0.361	6.97627e-08
GLO1	6.25813e-10	0.266421	0.441	0.355	1.1413e-05
FBXO34	3.46907e-13	0.266798	0.335	0.234	6.32655e-09
TRARG1	3.13234e-16	0.266857	0.2	0.107	5.71245e-12
ITGB1	7.77149e-14	0.266897	0.832	0.815	1.41729e-09
CENPB	6.49742e-16	0.267725	0.211	0.119	1.18494e-11
RAP1B	4.11398e-10	0.268038	0.571	0.49	7.50267e-06
PRTFDC1	2.44429e-16	0.268169	0.21	0.117	4.45766e-12
NDUFB6	2.35139e-11	0.268574	0.514	0.424	4.28822e-07
ZFHX3	1.1697e-22	0.269345	0.179	0.078	2.13317e-18
BMYC	4.35956e-14	0.269363	0.121	0.055	7.95053e-10
SIPA1L2	8.4796e-14	0.269425	0.295	0.196	1.54642e-09
PTPRA	1.37515e-15	0.269443	0.254	0.155	2.50786e-11
GPX3	1.20701e-06	0.269661	0.117	0.074	0.0220122
OASL2	1.35973e-13	0.270255	0.19	0.109	2.47975e-09
CAMK2G	1.06873e-15	0.270452	0.197	0.109	1.94904e-11
GNB1	1.41966e-12	0.270485	0.479	0.383	2.58904e-08
LIFR	3.21399e-22	0.27144	0.19	0.085	5.86135e-18
NRP1	2.11483e-07	0.271688	0.248	0.185	0.00385681
HUWE1	8.70993e-14	0.271716	0.24	0.152	1.58843e-09
MYOF	3.12064e-16	0.271986	0.183	0.096	5.6911e-12
RT1-S3	9.2895e-11	0.272457	0.212	0.137	1.69413e-06
SMAP2	5.25789e-14	0.272997	0.281	0.182	9.58882e-10
GALNT18	3.15001e-18	0.273571	0.24	0.133	5.74468e-14
TCEAL9	2.63288e-09	0.274078	0.405	0.319	4.80158e-05
BOK	1.04544e-11	0.274455	0.382	0.279	1.90657e-07
NRARP	1.08811e-09	0.274656	0.265	0.185	1.98439e-05
FXYD1	6.35293e-10	0.274885	0.579	0.497	1.15858e-05
RRBP1	1.75841e-11	0.274895	0.651	0.589	3.20682e-07
ALKBH5	1.78788e-08	0.275019	0.309	0.242	0.000326056
RAP2A	1.14783e-15	0.275187	0.163	0.082	2.0933e-11
ANPEP	1.54109e-15	0.275339	0.166	0.084	2.81048e-11
DES	5.22158e-16	0.275452	0.778	0.676	9.52259e-12
TMEM109	7.73883e-16	0.275761	0.391	0.275	1.41133e-11
ANO1	6.0116e-20	0.275763	0.223	0.115	1.09634e-15
SRSF3	1.69285e-08	0.276127	0.57	0.499	0.000308725
SERPINB6A	3.358e-10	0.276178	0.412	0.32	6.12398e-06
PTH1R	1.34256e-15	0.276298	0.103	0.04	2.44843e-11
NFIB	1.9421e-19	0.276392	0.18	0.086	3.54181e-15
ZDHHC14	4.51113e-14	0.276524	0.239	0.148	8.22696e-10
RELL1	1.01423e-13	0.276658	0.303	0.207	1.84965e-09
KLF16	5.37358e-21	0.27703	0.24	0.126	9.7998e-17
RGD1309748	5.1345e-12	0.277147	0.307	0.216	9.36379e-08
NAA38	2.34119e-09	0.277214	0.435	0.348	4.26963e-05
CYB5A	1.97768e-12	0.278599	0.286	0.191	3.60669e-08
POLR2J	4.55832e-15	0.278641	0.205	0.116	8.31302e-11
MAP7D1	2.06513e-08	0.278895	0.55	0.478	0.000376617
AGPAT4	9.77476e-16	0.278914	0.252	0.153	1.78262e-11
BAZ2B	1.34536e-18	0.279711	0.181	0.089	2.45354e-14
TUBA1C	2.7317e-06	0.280033	0.5	0.436	0.0498181
ADK	2.29891e-11	0.28024	0.242	0.16	4.19251e-07
CCS	1.0369e-20	0.280458	0.252	0.136	1.89099e-16
THRA	1.68337e-15	0.280567	0.256	0.155	3.06996e-11
TMEM176A	2.1585e-10	0.28066	0.584	0.492	3.93646e-06
SRRM2	5.20549e-09	0.280755	0.76	0.746	9.49325e-05
RASSF4	5.59117e-21	0.281951	0.132	0.049	1.01966e-16
RGD1309362	1.16899e-19	0.282203	0.103	0.033	2.13188e-15
AJUBA	8.2863e-09	0.282338	0.13	0.077	0.000151117
HSD17B4	8.71687e-14	0.282387	0.236	0.145	1.58969e-09
RORA	2.84148e-20	0.282669	0.228	0.12	5.182e-16
RGD1307100	2.14027e-15	0.282807	0.219	0.126	3.90321e-11
NFAT5	3.26535e-13	0.283061	0.273	0.18	5.95501e-09
SDHC	3.2554e-13	0.283096	0.434	0.331	5.93687e-09
CORO1C	1.60292e-17	0.283294	0.281	0.172	2.92324e-13
MPC2	2.17247e-11	0.283598	0.36	0.263	3.96194e-07
PCF11	1.43104e-10	0.283856	0.399	0.31	2.60978e-06
FKBP8	1.13321e-10	0.284021	0.435	0.344	2.06663e-06
GNA12	6.90739e-17	0.284135	0.236	0.135	1.2597e-12
AXL	1.73794e-13	0.284171	0.357	0.256	3.16948e-09
IRF8	5.50409e-15	0.284254	0.1	0.039	1.00378e-10
COX6C	6.53573e-17	0.284362	0.859	0.81	1.19192e-12
TMEM14C	1.14563e-13	0.285524	0.441	0.331	2.08928e-09
RNF144A	1.21163e-26	0.28602	0.121	0.033	2.20964e-22
MMP14	1.69049e-15	0.286822	0.392	0.28	3.08294e-11
ERF	1.11012e-21	0.287439	0.269	0.147	2.02452e-17
VTN	8.95486e-09	0.287773	0.672	0.619	0.00016331
ICAM1	8.53729e-07	0.288051	0.688	0.671	0.0155695
ZCCHC24	2.25879e-13	0.288249	0.294	0.197	4.11936e-09
CYBA	1.64401e-09	0.288384	0.442	0.357	2.99819e-05
MAPK3	2.55596e-13	0.288477	0.21	0.124	4.66131e-09
PTPN2	1.09071e-13	0.288749	0.311	0.211	1.98913e-09
DAP	3.76368e-15	0.289125	0.308	0.203	6.86382e-11
CYB5R2	6.56765e-18	0.29013	0.161	0.075	1.19774e-13
SMIM11	3.72383e-16	0.290195	0.22	0.126	6.79115e-12
MRPS33	1.72656e-11	0.290394	0.137	0.074	3.14873e-07
MDH1	5.94542e-13	0.290728	0.501	0.392	1.08427e-08
PON2	1.80616e-16	0.290848	0.269	0.165	3.29389e-12
EMID1	9.59531e-09	0.291116	0.253	0.181	0.00017499
ERI3	8.42324e-21	0.291415	0.196	0.096	1.53615e-16
RAB11B	3.29956e-10	0.29192	0.424	0.332	6.01741e-06
RPL29	1.03477e-26	0.292121	0.943	0.92	1.88712e-22
RPS24	1.0683e-14	0.292552	0.828	0.781	1.94826e-10
BCKDHA	3.51293e-11	0.293146	0.146	0.082	6.40654e-07
NCAM1	2.4764e-13	0.293345	0.258	0.17	4.51621e-09
NR1D1	4.57447e-23	0.293467	0.163	0.066	8.34246e-19
SPSB1	2.94115e-20	0.293696	0.134	0.052	5.36377e-16
DPM3	2.27651e-14	0.293883	0.266	0.171	4.15168e-10
MRPL18	9.38047e-21	0.293927	0.21	0.104	1.71072e-16
CAVIN2	5.63156e-13	0.294106	0.217	0.132	1.02703e-08
RGD1305464	5.55251e-21	0.294324	0.167	0.074	1.01261e-16
ITM2B	8.95118e-17	0.294459	0.841	0.78	1.63243e-12
B4GALT1	1.18491e-16	0.29493	0.294	0.186	2.16093e-12
PLEKHG2	7.79825e-16	0.295859	0.188	0.1	1.42217e-11
ZBTB16	1.63497e-28	0.296118	0.121	0.031	2.98169e-24
ART3	1.29247e-08	0.296312	0.319	0.241	0.000235708
PDLIM2	7.32659e-31	0.296545	0.174	0.059	1.33615e-26
CTSH	1.24879e-12	0.296958	0.633	0.539	2.27743e-08
SPINDOC	1.03369e-16	0.297192	0.248	0.145	1.88515e-12
IKBIP	1.08131e-13	0.29727	0.285	0.19	1.97199e-09
SCARF2	3.01884e-19	0.297377	0.282	0.168	5.50545e-15
MYH9L1	7.18971e-14	0.297444	0.36	0.254	1.31119e-09
TOMM7	3.92462e-12	0.297613	0.671	0.588	7.15732e-08
PPP4R3A	2.61811e-13	0.297775	0.212	0.129	4.77464e-09
PTPRF	1.60348e-19	0.298146	0.309	0.186	2.92427e-15
LGALS9	1.08539e-13	0.29818	0.169	0.092	1.97943e-09
DNAJC19	4.06104e-15	0.298339	0.314	0.208	7.40611e-11
GSN	3.05934e-07	0.298784	0.825	0.792	0.00557931
LAGE3	1.56793e-17	0.299358	0.272	0.163	2.85943e-13
PMFBP1	2.39962e-18	0.299366	0.221	0.119	4.37618e-14
PRKX	1.28113e-15	0.299455	0.203	0.113	2.33639e-11
RTN4RL1	5.10236e-19	0.299566	0.177	0.085	9.30517e-15
RABAC1	4.04556e-12	0.300015	0.577	0.479	7.37789e-08
LMO4	4.75187e-11	0.300445	0.539	0.453	8.66599e-07
CXCL12	1.82763e-09	0.301182	0.415	0.333	3.33305e-05
LOC100911295	1.67547e-10	0.301273	0.395	0.307	3.05556e-06
DBI	8.30279e-14	0.301508	0.688	0.623	1.51418e-09
ARPC4	3.7213e-15	0.301627	0.527	0.416	6.78653e-11
ANXA2	7.97853e-16	0.301659	0.665	0.546	1.45505e-11
ND4L	2.57004e-10	0.302179	0.758	0.709	4.68698e-06
ABCC9	1.62824e-09	0.302631	0.51	0.417	2.96941e-05
CPNE8	3.96408e-11	0.302885	0.393	0.299	7.22929e-07
SLC9A3R2	5.70533e-15	0.303022	0.168	0.087	1.04048e-10
MX2	3.68853e-09	0.303181	0.208	0.141	6.72676e-05
CYSTM1	7.27873e-16	0.303206	0.627	0.523	1.32742e-11
CREM	2.43836e-09	0.30344	0.748	0.746	4.44684e-05
DDX3X	3.86081e-09	0.304116	0.597	0.542	7.04096e-05
JAK1	6.67181e-14	0.304618	0.423	0.322	1.21674e-09
SORBS2	1.77009e-29	0.305605	0.181	0.067	3.2281e-25
HRCT1	1.89501e-10	0.305933	0.284	0.2	3.45593e-06
ATP5F1E	1.11793e-19	0.30599	0.848	0.781	2.03877e-15
MAP4	1.99958e-14	0.306132	0.627	0.537	3.64664e-10
OAZ2	5.69219e-25	0.306479	0.171	0.068	1.03808e-20
HIKESHI	1.26611e-17	0.306529	0.214	0.116	2.30901e-13
GATAD2A	2.35307e-13	0.307803	0.265	0.175	4.29129e-09
LDB2	4.04438e-25	0.307875	0.172	0.069	7.37573e-21
CNDP2	2.3273e-07	0.308608	0.47	0.409	0.00424429
TBCA	4.08828e-17	0.308763	0.607	0.503	7.45579e-13
ANXA4	1.91708e-11	0.308971	0.281	0.193	3.49619e-07
PDGFA	1.35268e-18	0.309223	0.371	0.244	2.46688e-14
NDUFA6	1.82714e-15	0.310234	0.45	0.333	3.33215e-11
LMOD1	1.56083e-21	0.310264	0.2	0.094	2.84649e-17
NFIL3	1.81662e-12	0.310441	0.379	0.283	3.31297e-08
CR1L	2.38713e-13	0.310602	0.443	0.341	4.35342e-09
CAT	3.83531e-19	0.310647	0.287	0.169	6.99446e-15
ATP5PO	4.07022e-19	0.310736	0.698	0.593	7.42286e-15
FILIP1L	1.15977e-06	0.311032	0.264	0.203	0.0211506
NCK2	2.69342e-28	0.311633	0.188	0.073	4.91198e-24
AABR07021544.1	9.60766e-16	0.311955	0.24	0.143	1.75215e-11
NDUFS8	5.48392e-13	0.312005	0.274	0.18	1.0001e-08
CAMK1	1.82871e-18	0.313194	0.245	0.137	3.33502e-14
CHCHD3	2.45535e-20	0.313347	0.302	0.178	4.47783e-16
HS6ST1	3.57981e-20	0.313617	0.179	0.083	6.5285e-16
MYL9	2.22821e-22	0.313848	0.949	0.9	4.06358e-18
SPRY4	1.59863e-19	0.313897	0.199	0.099	2.91542e-15
ANXA5	2.78958e-24	0.313956	0.801	0.725	5.08736e-20
UBE2R2	8.42859e-16	0.314824	0.274	0.172	1.53712e-11
RCN3	3.20177e-12	0.315228	0.543	0.461	5.83907e-08
C1R	3.39865e-10	0.315467	0.672	0.625	6.19811e-06
CYP7B1	5.77184e-14	0.31615	0.248	0.156	1.05261e-09
ESYT1	1.56131e-16	0.31625	0.52	0.4	2.84736e-12
NKTR	4.47126e-13	0.31633	0.244	0.157	8.15424e-09
ST5	4.83192e-30	0.317385	0.138	0.039	8.81197e-26
TIMP4	1.82402e-11	0.317652	0.285	0.191	3.32646e-07
GRN	8.62148e-15	0.318196	0.501	0.394	1.5723e-10
DAPK2	5.45848e-19	0.318317	0.147	0.063	9.95464e-15
DLGAP4	9.93694e-18	0.318426	0.265	0.16	1.8122e-13
IFITM2	2.56247e-26	0.319014	0.905	0.854	4.67317e-22
CNN2	1.03294e-22	0.31909	0.313	0.181	1.88377e-18
STIM1	5.26073e-22	0.319817	0.324	0.196	9.59399e-18
TMEM256	1.47905e-16	0.320598	0.322	0.213	2.69734e-12
BLOC1S1	1.59476e-14	0.320688	0.505	0.397	2.90837e-10
ISCU	1.43991e-19	0.320942	0.37	0.24	2.62597e-15
DGKB	3.28859e-20	0.321203	0.174	0.08	5.9974e-16
CCM2	2.93259e-12	0.321375	0.363	0.271	5.34816e-08
EPHA2	4.25867e-19	0.321795	0.163	0.074	7.76654e-15
RAP1A	2.88183e-11	0.32195	0.368	0.276	5.25559e-07
GJA4	1.47069e-06	0.322679	0.488	0.43	0.026821
GNAI2	9.92652e-28	0.322781	0.836	0.786	1.8103e-23
RARRES1	8.92523e-09	0.32391	0.292	0.22	0.000162769
ELF1	1.78548e-19	0.324213	0.238	0.131	3.25618e-15
MYD88	3.51498e-18	0.324866	0.354	0.234	6.41026e-14
SF3B1	1.01928e-12	0.324901	0.607	0.52	1.85886e-08
S1PR3	3.12554e-17	0.325003	0.257	0.151	5.70004e-13
TMEM176B	4.47459e-16	0.325076	0.75	0.668	8.16031e-12
FKBP2	5.87784e-17	0.325613	0.489	0.374	1.07194e-12
RBM27	1.41249e-13	0.325836	0.339	0.24	2.57595e-09
PRPH	1.43085e-11	0.3259	0.178	0.106	2.60945e-07
MED13L	9.63864e-20	0.326389	0.247	0.138	1.7578e-15
ETFB	5.60044e-15	0.326781	0.322	0.214	1.02135e-10
STK39	1.37368e-19	0.326936	0.132	0.052	2.50517e-15
LUZP1	1.97164e-15	0.32726	0.249	0.152	3.59568e-11
INTS6	7.72472e-24	0.327267	0.224	0.11	1.40876e-19
PPDPF	4.84339e-17	0.327923	0.253	0.148	8.83288e-13
SMCO4	9.55629e-22	0.327978	0.21	0.102	1.74278e-17
ADD1	3.57389e-21	0.32839	0.287	0.163	6.5177e-17
CD48	2.16603e-15	0.328932	0.543	0.439	3.95019e-11
SEC24D	3.99494e-21	0.32956	0.227	0.119	7.28558e-17
MAP4K4	3.93701e-16	0.329777	0.343	0.232	7.17993e-12
KANK2	1.51778e-17	0.330002	0.169	0.083	2.76798e-13
UQCR11	3.62119e-19	0.331034	0.7	0.6	6.60396e-15
NTRK2	1.11195e-09	0.331166	0.412	0.34	2.02786e-05
EPS8	2.97312e-26	0.331174	0.4	0.245	5.42208e-22
PARP9	7.46486e-24	0.331282	0.238	0.12	1.36137e-19
PCP4L1	3.36084e-11	0.331538	0.237	0.158	6.12916e-07
UBE2H	9.03698e-17	0.333247	0.259	0.156	1.64807e-12
DBP	6.86609e-27	0.333677	0.1	0.022	1.25217e-22
LOC689574	8.63085e-16	0.33384	0.392	0.277	1.57401e-11
CSN1S1	1.06301e-08	0.334295	0.202	0.135	0.000193861
PCOLCE	4.9354e-24	0.334464	0.829	0.736	9.00069e-20
RFTN1	5.77297e-28	0.334691	0.204	0.085	1.05282e-23
PACSIN2	3.22282e-28	0.334864	0.254	0.12	5.87746e-24
EHD3	2.27305e-24	0.334934	0.244	0.12	4.14537e-20
PREX2	1.7335e-23	0.335717	0.254	0.132	3.16139e-19
ANXA11	4.48341e-19	0.336102	0.431	0.299	8.1764e-15
NDUFB8	2.87559e-17	0.337307	0.695	0.613	5.24421e-13
HIBADH	1.08387e-24	0.338007	0.156	0.058	1.97666e-20
MYH11	2.18573e-08	0.338231	0.456	0.377	0.000398611
ATOX1	3.32664e-15	0.33874	0.568	0.457	6.0668e-11
GLG1	8.08698e-18	0.338806	0.316	0.202	1.47482e-13
NDEL1	4.00269e-11	0.338879	0.482	0.398	7.29971e-07
HSPA14	9.74064e-20	0.339715	0.265	0.153	1.7764e-15
GAMT	2.05277e-24	0.339778	0.186	0.08	3.74363e-20
COMMD1	1.35639e-23	0.340542	0.347	0.211	2.47364e-19
DBNDD2	8.00768e-23	0.340645	0.261	0.139	1.46036e-18
RASSF1	1.64559e-15	0.341254	0.545	0.434	3.00107e-11
CYB5R3	1.49407e-11	0.341621	0.626	0.552	2.72473e-07
TNS3	1.2934e-19	0.34188	0.232	0.126	2.35878e-15
TGFB3	4.11489e-25	0.342659	0.163	0.064	7.50432e-21
ELF2	1.67988e-24	0.342765	0.281	0.155	3.0636e-20
COL5A1	3.14104e-16	0.343609	0.599	0.5	5.72832e-12
2022-09-07	1.13413e-15	0.343825	0.637	0.557	2.0683e-11
INPP4B	5.99282e-35	0.343926	0.234	0.092	1.09291e-30
GUCY1B1	1.14559e-21	0.344641	0.38	0.243	2.08921e-17
ECI3	3.40591e-22	0.345225	0.267	0.145	6.21136e-18
SIAH2	1.17911e-19	0.345237	0.316	0.198	2.15035e-15
PARK7	4.23751e-18	0.346447	0.52	0.395	7.72795e-14
RHOA	2.95096e-15	0.347166	0.56	0.459	5.38167e-11
VBP1	3.59003e-18	0.348364	0.603	0.481	6.54714e-14
RGD1559896	2.62219e-20	0.349592	0.325	0.2	4.78208e-16
ATP2B1	7.37372e-21	0.350202	0.356	0.23	1.34474e-16
MAFK	3.27944e-17	0.350282	0.364	0.246	5.98072e-13
TMEM50A	1.98628e-20	0.351064	0.419	0.287	3.62239e-16
MYO1C	1.03182e-18	0.351467	0.331	0.214	1.88174e-14
BANF1	7.54876e-15	0.351991	0.543	0.438	1.37667e-10
TGFB2	8.14493e-15	0.352011	0.223	0.133	1.48539e-10
IFIH1	1.20174e-20	0.352076	0.207	0.105	2.19162e-16
FLOT2	4.24885e-26	0.352572	0.27	0.139	7.74863e-22
APOLD1	1.28855e-08	0.352812	0.544	0.479	0.000234992
ZEB2	7.6388e-16	0.353089	0.547	0.44	1.39309e-11
NT5DC2	1.1379e-15	0.353124	0.137	0.063	2.07519e-11
ANAPC13	8.21475e-14	0.353831	0.353	0.254	1.49812e-09
SESN2	2.34454e-16	0.354178	0.553	0.456	4.27575e-12
PEAR1	1.48999e-29	0.354561	0.26	0.123	2.71729e-25
MRVI1	4.02063e-22	0.356704	0.318	0.19	7.33243e-18
EIF4E3	3.65388e-24	0.357452	0.266	0.138	6.66359e-20
RNF213	1.16575e-22	0.357625	0.199	0.094	2.12598e-18
RPL36A	1.96058e-20	0.357761	0.8	0.728	3.5755e-16
RGD1564664	4.69051e-16	0.358031	0.943	0.968	8.55409e-12
PTOV1	1.90579e-18	0.358056	0.457	0.332	3.47559e-14
NECTIN2	8.35738e-20	0.358465	0.304	0.183	1.52413e-15
ATP5PF	2.48163e-18	0.35878	0.672	0.562	4.52574e-14
ZC3HAV1	7.33086e-17	0.359325	0.349	0.238	1.33693e-12
CHMP3	9.5881e-22	0.359827	0.29	0.168	1.74858e-17
TRIL	1.20088e-33	0.360283	0.194	0.067	2.19005e-29
PDLIM5	2.97044e-23	0.361548	0.331	0.197	5.41718e-19
PARP1	3.43467e-19	0.361779	0.372	0.25	6.2638e-15
ADH5	9.59304e-27	0.362786	0.23	0.106	1.74948e-22
KRTCAP2	2.36977e-16	0.364581	0.516	0.406	4.32176e-12
NDUFA2	4.27196e-20	0.365252	0.497	0.365	7.79077e-16
ARL3	1.81587e-19	0.366207	0.322	0.202	3.31159e-15
LHFPL6	2.7377e-17	0.366238	0.452	0.329	4.99274e-13
EFHD2	1.53591e-16	0.366367	0.384	0.273	2.80104e-12
PTPN12	4.47479e-17	0.366957	0.3	0.192	8.16068e-13
PARVA	2.17663e-22	0.36716	0.418	0.283	3.96952e-18
RALGPS2	2.03949e-35	0.367707	0.215	0.078	3.71942e-31
TNFSF12	1.15697e-20	0.367728	0.377	0.247	2.10997e-16
PER1	1.91855e-26	0.368088	0.253	0.125	3.49885e-22
HMGCS2	3.43954e-35	0.368093	0.154	0.041	6.27269e-31
USP37	1.1064e-31	0.368248	0.178	0.062	2.01774e-27
EGFLAM	8.54657e-23	0.368285	0.327	0.197	1.55864e-18
SELENOP	1.84134e-15	0.368371	0.414	0.309	3.35804e-11
LGALS3BP	7.01696e-15	0.368392	0.438	0.336	1.27968e-10
AKIP1	1.88791e-23	0.369046	0.247	0.127	3.44299e-19
SEMA5A	1.58473e-19	0.369333	0.377	0.258	2.89008e-15
CAST	5.20339e-20	0.369579	0.415	0.281	9.48942e-16
SNAI1	1.75561e-12	0.370077	0.261	0.172	3.20171e-08
FLNA	9.10653e-24	0.370142	0.691	0.592	1.66076e-19
SPARCL1	3.37147e-07	0.371792	0.386	0.318	0.00614856
2022-03-02	8.23846e-30	0.372648	0.234	0.103	1.50245e-25
IRS2	1.01363e-18	0.372673	0.388	0.268	1.84855e-14
DAAM1	1.96505e-22	0.372883	0.339	0.206	3.58366e-18
PPP1R14A	9.12145e-17	0.373086	0.445	0.321	1.66348e-12
FIS1	1.46868e-21	0.373469	0.526	0.383	2.67844e-17
LASP1	3.63715e-21	0.37407	0.528	0.391	6.63307e-17
NR4A2	1.87195e-25	0.377076	0.542	0.377	3.41387e-21
HILPDA	1.07765e-10	0.37746	0.43	0.351	1.96531e-06
FBN1	1.70907e-13	0.378456	0.501	0.405	3.11682e-09
TSPAN3	1.24728e-18	0.379584	0.55	0.426	2.27467e-14
GRCC10	1.00664e-22	0.381096	0.313	0.184	1.83581e-18
NDUFS4	9.95758e-21	0.381609	0.351	0.224	1.81596e-16
TAP1	1.59186e-24	0.382366	0.434	0.288	2.90307e-20
ROCK1	1.85519e-22	0.383672	0.421	0.285	3.38332e-18
TGFBI	3.85323e-10	0.385011	0.426	0.344	7.02713e-06
LOC100910979.1	7.90652e-34	0.385346	0.145	0.038	1.44191e-29
SELENOM	3.17745e-22	0.385505	0.427	0.282	5.79472e-18
SELENOH	2.54654e-24	0.385786	0.327	0.191	4.64413e-20
CCND2	5.05971e-16	0.387012	0.5	0.394	9.2274e-12
MXD4	4.63069e-22	0.38832	0.397	0.262	8.44499e-18
AABR07029198.1	1.44445e-25	0.38961	0.413	0.263	2.63425e-21
ZFP36	6.14687e-09	0.389832	0.768	0.734	0.0001121
IFI27	2.39822e-34	0.390254	0.896	0.853	4.37363e-30
UTRN	9.08834e-25	0.390723	0.312	0.18	1.65744e-20
TPPP3	7.05298e-19	0.390915	0.262	0.152	1.28625e-14
MAGED2	2.0746e-22	0.391283	0.255	0.136	3.78344e-18
MRPS21	8.26469e-19	0.392309	0.323	0.206	1.50723e-14
SLC38A2	8.044e-20	0.392387	0.686	0.607	1.46698e-15
PLXDC2	1.70034e-20	0.394099	0.328	0.204	3.10091e-16
BCAM	3.03962e-25	0.39463	0.772	0.681	5.54336e-21
COPZ2	3.84394e-27	0.395666	0.336	0.192	7.0102e-23
MPST	1.77873e-25	0.396686	0.256	0.129	3.24386e-21
2022-03-02	1.09126e-21	0.397371	0.437	0.298	1.99013e-17
TTC28	8.52589e-26	0.398303	0.205	0.091	1.55487e-21
SMAD1	1.24018e-24	0.398357	0.263	0.14	2.26172e-20
HSPB2	2.04043e-23	0.399921	0.311	0.18	3.72113e-19
ARID5A	1.47014e-19	0.401587	0.35	0.228	2.68109e-15
CHD4	4.27682e-17	0.401914	0.404	0.291	7.79963e-13
GADD45G	3.33691e-07	0.402607	0.341	0.275	0.00608552
RBMS1	3.16319e-31	0.40279	0.383	0.221	5.7687e-27
TAF4B	3.25124e-23	0.403117	0.239	0.123	5.92929e-19
TACC1	1.87213e-17	0.403267	0.445	0.332	3.4142e-13
ARHGEF25	2.55012e-30	0.403753	0.28	0.136	4.65065e-26
IRF1	3.68712e-16	0.404227	0.452	0.339	6.72419e-12
ZFP703	1.9647e-15	0.405164	0.365	0.265	3.58303e-11
TBX15	3.53431e-32	0.405582	0.252	0.112	6.44552e-28
IGTP	1.05443e-28	0.406454	0.204	0.085	1.92296e-24
B4GALT5	3.38766e-38	0.407011	0.221	0.08	6.17807e-34
STRN3	2.54373e-22	0.40736	0.527	0.4	4.639e-18
LAMTOR2	5.99657e-28	0.407803	0.484	0.324	1.09359e-23
PPARD	8.51031e-26	0.407896	0.381	0.235	1.55203e-21
MRPL52	6.51667e-24	0.408839	0.399	0.254	1.18845e-19
EML4	6.44359e-31	0.409623	0.249	0.114	1.17512e-26
JMJD1C	7.07465e-30	0.40999	0.355	0.201	1.2902e-25
UQCRC2	9.94284e-23	0.410665	0.361	0.227	1.81328e-18
CDK4	3.091e-18	0.411238	0.324	0.209	5.63706e-14
SYNPO2	1.00371e-24	0.41148	0.286	0.152	1.83047e-20
CH25H	2.35576e-10	0.412645	0.205	0.131	4.2962e-06
AGER	2.65556e-23	0.412685	0.254	0.131	4.84295e-19
TNS2	3.21864e-40	0.415872	0.248	0.094	5.86983e-36
EIF2AK2	4.01707e-32	0.416444	0.276	0.131	7.32594e-28
LOC100909595	3.07937e-16	0.417089	0.383	0.276	5.61584e-12
PALM2	1.87878e-26	0.418166	0.404	0.256	3.42633e-22
TIFA	7.63704e-29	0.418272	0.226	0.099	1.39277e-24
SLC25A25	8.54496e-12	0.420063	0.474	0.383	1.55834e-07
MEF2A	1.08726e-25	0.420488	0.463	0.311	1.98283e-21
STEAP4	1.15105e-11	0.420729	0.558	0.47	2.09918e-07
USP38	3.81131e-25	0.421281	0.309	0.176	6.95069e-21
H2AFV	2.4256e-18	0.421753	0.448	0.324	4.42356e-14
IFIT3	5.38967e-17	0.422939	0.171	0.086	9.82915e-13
ANGPT2	2.46955e-26	0.423086	0.379	0.234	4.50371e-22
RGS4	1.96906e-19	0.423465	0.346	0.22	3.59097e-15
CRIM1	1.40907e-21	0.42359	0.481	0.354	2.56972e-17
OSMR	1.55172e-14	0.424545	0.387	0.288	2.82987e-10
LAMTOR4	6.53259e-29	0.427699	0.395	0.239	1.19135e-24
NDUFS5	7.72439e-26	0.429112	0.567	0.423	1.4087e-21
AOC3	4.34458e-12	0.429196	0.484	0.406	7.92321e-08
NREP	5.11889e-22	0.430929	0.385	0.25	9.33533e-18
TNS1	2.47355e-35	0.43153	0.349	0.18	4.51101e-31
IFITM1	9.33613e-29	0.431768	0.833	0.733	1.70263e-24
MACF1	2.02068e-24	0.431828	0.499	0.363	3.68511e-20
USP24	1.91588e-27	0.435212	0.304	0.167	3.494e-23
CAV2	3.6573e-33	0.435217	0.355	0.188	6.66981e-29
CSRP1	1.67754e-32	0.435702	0.779	0.657	3.05933e-28
ADAMTS9	3.98201e-20	0.438161	0.565	0.449	7.26198e-16
NOTCH3	1.80491e-29	0.43906	0.638	0.496	3.29161e-25
LY6E	3.30252e-14	0.440087	0.484	0.381	6.0228e-10
APRT	7.72615e-34	0.440758	0.778	0.663	1.40902e-29
EPAS1	1.62872e-27	0.441021	0.589	0.445	2.9703e-23
ITIH3	4.75673e-28	0.44111	0.224	0.1	8.67485e-24
MYL12A	1.85347e-34	0.441553	0.795	0.69	3.38017e-30
DAG1	4.38843e-25	0.444287	0.479	0.329	8.00317e-21
PTPN1	2.66631e-24	0.444436	0.408	0.268	4.86255e-20
CHURC1	5.6359e-30	0.446837	0.401	0.241	1.02782e-25
MBD2	1.97226e-28	0.447357	0.534	0.377	3.59681e-24
ILK	1.70084e-27	0.448605	0.537	0.379	3.10183e-23
MYL12B	6.19581e-29	0.449553	0.643	0.492	1.12993e-24
MGST3	3.13798e-25	0.449869	0.663	0.545	5.72274e-21
ITGA6	1.02628e-27	0.449963	0.334	0.196	1.87162e-23
GEM	8.40004e-22	0.45085	0.237	0.126	1.53191e-17
NR4A1	4.24672e-16	0.450988	0.789	0.745	7.74475e-12
NDUFB10	2.69653e-24	0.451065	0.528	0.378	4.91766e-20
CLEC2G	6.13636e-24	0.451173	0.451	0.304	1.11909e-19
KCNJ8	9.06357e-15	0.453719	0.431	0.316	1.65292e-10
IFT43	9.19619e-41	0.45541	0.268	0.107	1.67711e-36
IRF7	1.78415e-22	0.457098	0.355	0.226	3.25376e-18
AABR07026112.1	1.10272e-17	0.457436	0.611	0.52	2.01103e-13
ST3GAL4	5.53654e-21	0.458496	0.399	0.273	1.0097e-16
SRI	2.20972e-35	0.458925	0.407	0.231	4.02987e-31
EMP1	2.55178e-14	0.460127	0.706	0.657	4.65368e-10
JDP2	1.09435e-24	0.461248	0.267	0.143	1.99576e-20
TPM1	4.60015e-46	0.461466	0.914	0.868	8.38929e-42
NBL1	9.58742e-27	0.462371	0.672	0.548	1.74846e-22
CHMP2A	3.21177e-27	0.464096	0.334	0.192	5.8573e-23
LGALSL	1.50815e-16	0.464365	0.357	0.246	2.75042e-12
NEXN	7.83232e-35	0.466562	0.425	0.247	1.42838e-30
FRMD6	8.54252e-42	0.467842	0.282	0.115	1.5579e-37
ATP5ME	4.90395e-32	0.468527	0.507	0.336	8.94333e-28
AABR07047256.1	1.36137e-16	0.470159	0.377	0.266	2.48272e-12
ETFA	1.48362e-34	0.472643	0.405	0.237	2.70567e-30
LMNA	5.79933e-23	0.475138	0.849	0.802	1.05762e-18
NEDD4	9.16441e-46	0.475294	0.836	0.767	1.67131e-41
MYLK	2.50575e-34	0.481773	0.569	0.381	4.56973e-30
DLC1	1.16635e-39	0.482071	0.342	0.168	2.12707e-35
PLEC	4.15796e-30	0.482818	0.509	0.351	7.58288e-26
CHAC1	3.29323e-21	0.48362	0.428	0.292	6.00586e-17
PDGFRB	5.02027e-26	0.48472	0.568	0.412	9.15546e-22
STAT3	5.82899e-32	0.487169	0.718	0.614	1.06303e-27
GUCY1A1	3.32909e-31	0.488589	0.379	0.219	6.07127e-27
WDR1	1.283e-25	0.489314	0.517	0.375	2.33981e-21
VCL	4.19162e-27	0.489602	0.638	0.516	7.64426e-23
CALM3	3.99949e-35	0.489621	0.418	0.24	7.29387e-31
RRAS	7.33201e-36	0.491875	0.516	0.327	1.33714e-31
CAPZB	1.64952e-38	0.496779	0.59	0.4	3.00822e-34
SNCG	2.93337e-09	0.501068	0.256	0.188	5.34959e-05
ACAA2	3.92022e-37	0.501864	0.365	0.188	7.14931e-33
AABR07053687.1	3.44158e-33	0.504069	0.313	0.161	6.27641e-29
MPRIP	1.76157e-34	0.505817	0.574	0.409	3.21258e-30
EZH2	4.13631e-39	0.508304	0.245	0.097	7.54338e-35
IDH2	1.49116e-37	0.509242	0.375	0.197	2.71943e-33
GNB2	1.42557e-36	0.511687	0.66	0.508	2.59982e-32
MYCBP2	4.72129e-30	0.51445	0.314	0.173	8.61022e-26
TLE5	1.51245e-31	0.515903	0.556	0.389	2.75825e-27
TCF7L1	4.80526e-58	0.518882	0.295	0.098	8.76334e-54
ATG16L1	7.7665e-29	0.519398	0.199	0.082	1.41638e-24
KDM6B	3.27745e-32	0.522548	0.43	0.27	5.97709e-28
SLCO3A1	6.71936e-41	0.52387	0.387	0.204	1.22541e-36
SUCLG1	7.2802e-47	0.528122	0.387	0.189	1.32769e-42
APOL9A	4.57562e-29	0.531124	0.328	0.183	8.34456e-25
AK3	6.10453e-32	0.53255	0.486	0.324	1.11328e-27
ATP5MC2	1.1526e-45	0.534592	0.72	0.548	2.102e-41
RBBP6	2.98552e-28	0.53494	0.473	0.328	5.44469e-24
CAVIN1	9.92061e-36	0.537333	0.665	0.507	1.80922e-31
CALD1	7.52283e-42	0.539372	0.817	0.715	1.37194e-37
ISCA1	3.38151e-13	0.539443	0.568	0.477	6.16685e-09
LOC103689961	1.9242e-44	0.539927	0.446	0.245	3.50917e-40
SCP2	2.34841e-36	0.540814	0.482	0.307	4.28279e-32
MYO1B	4.59206e-40	0.543413	0.625	0.45	8.37455e-36
PFKFB3	1.5882e-33	0.54346	0.243	0.104	2.8964e-29
ANXA6	9.80701e-46	0.544064	0.623	0.417	1.7885e-41
GCNT2	2.68824e-42	0.546826	0.334	0.159	4.90255e-38
ADGRF5	2.76567e-30	0.548491	0.56	0.422	5.04376e-26
TUBA1B	3.67078e-37	0.555185	0.712	0.576	6.69441e-33
BAZ1A	3.07189e-38	0.559239	0.384	0.217	5.6022e-34
PELI1	7.01526e-35	0.55971	0.542	0.384	1.27937e-30
CRIP2	4.251e-40	0.562247	0.637	0.455	7.75255e-36
CSRNP1	1.63939e-28	0.56305	0.414	0.26	2.98975e-24
EID1	1.68794e-38	0.570926	0.568	0.401	3.07829e-34
GJC1	1.22744e-35	0.572089	0.648	0.51	2.23848e-31
SBNO2	7.95309e-33	0.573982	0.402	0.245	1.45041e-28
CCDC80	6.76242e-42	0.57762	0.748	0.637	1.23326e-37
PKIG	1.50868e-44	0.578883	0.51	0.303	2.75139e-40
SPTBN1	2.14417e-37	0.581022	0.602	0.441	3.91032e-33
BTG2	3.73761e-30	0.583713	0.689	0.559	6.81627e-26
AVPR1A	5.35104e-30	0.583843	0.339	0.19	9.75868e-26
TAF3	5.30836e-45	0.586141	0.525	0.324	9.68086e-41
NDUFB4	1.54529e-40	0.59313	0.474	0.286	2.81814e-36
ESAM	9.13165e-38	0.595899	0.605	0.443	1.66534e-33
NR4A3	8.38212e-18	0.602466	0.499	0.41	1.52865e-13
VIM	8.66481e-88	0.604856	0.965	0.889	1.5802e-83
TIMP3	4.08969e-32	0.606506	0.76	0.674	7.45836e-28
RTP4	7.88354e-41	0.608624	0.303	0.137	1.43772e-36
ISG15	6.04078e-10	0.610812	0.389	0.319	1.10166e-05
KLF4	2.19726e-36	0.612556	0.475	0.296	4.00714e-32
SEMA4C	1.01473e-52	0.615055	0.307	0.118	1.85056e-48
RGS16	5.97257e-22	0.61649	0.292	0.168	1.08922e-17
ARHGEF7	1.6523e-47	0.616506	0.376	0.185	3.01329e-43
EBF1	6.02716e-46	0.619349	0.489	0.295	1.09917e-41
TOP1	7.89887e-36	0.621307	0.507	0.345	1.44052e-31
IL4R	3.29502e-35	0.626841	0.407	0.242	6.00913e-31
ACTN4	5.43159e-53	0.632023	0.71	0.554	9.90559e-49
EPHX1	9.65789e-58	0.635174	0.354	0.143	1.76131e-53
RT1-T24-4	1.50179e-42	0.636605	0.238	0.086	2.73881e-38
CRY2	1.3504e-42	0.641529	0.463	0.27	2.46273e-38
BCL3	4.91492e-57	0.643359	0.42	0.197	8.96334e-53
ANXA1	1.10152e-34	0.643808	0.719	0.571	2.00884e-30
CYGB	1.21865e-40	0.643924	0.645	0.472	2.22246e-36
EHD2	1.93365e-59	0.64461	0.686	0.485	3.52639e-55
RHOJ	1.2777e-51	0.648726	0.642	0.443	2.33015e-47
ARIH1	9.35792e-38	0.653979	0.501	0.34	1.7066e-33
RBPMS	9.65548e-73	0.654444	0.789	0.591	1.76087e-68
ECH1	1.5074e-54	0.657832	0.534	0.307	2.74905e-50
RASGRP2	1.11755e-51	0.662572	0.508	0.292	2.03808e-47
HIGD1B	9.59327e-24	0.663551	0.4	0.26	1.74953e-19
RIPK1	1.76634e-55	0.665703	0.411	0.203	3.22128e-51
MYADM	1.60458e-44	0.666543	0.527	0.321	2.92628e-40
MT2A	3.13473e-25	0.682006	0.63	0.52	5.7168e-21
HERC1	3.10079e-34	0.686879	0.432	0.268	5.65492e-30
GPX1	2.67784e-41	0.687624	0.67	0.516	4.88357e-37
AHNAK	3.66547e-53	0.691663	0.767	0.634	6.68471e-49
CEBPD	2.56744e-34	0.698118	0.734	0.61	4.68224e-30
MLF1	5.09315e-37	0.700665	0.326	0.166	9.28838e-33
SPHK1	3.18728e-56	0.701744	0.292	0.103	5.81264e-52
2022-09-04	1.12564e-57	0.70178	0.595	0.362	2.05283e-53
IGFBP5	4.25634e-20	0.710216	0.666	0.57	7.76228e-16
COX4I2	3.81806e-21	0.721246	0.437	0.312	6.963e-17
HOPX	6.2833e-81	0.732117	0.788	0.576	1.14588e-76
TUBB5	1.52597e-38	0.733299	0.614	0.458	2.78292e-34
IL34	8.07039e-73	0.73435	0.451	0.192	1.4718e-68
NDRG2	5.45221e-74	0.735525	0.47	0.208	9.9432e-70
SULT1A1	1.45086e-69	0.741006	0.346	0.12	2.64593e-65
SIK1	5.30688e-51	0.743112	0.611	0.437	9.67816e-47
CAVIN3	3.35121e-81	0.743845	0.697	0.426	6.1116e-77
TIPARP	1.11765e-40	0.744323	0.521	0.35	2.03825e-36
CAV1	8.36779e-58	0.750554	0.703	0.523	1.52603e-53
RASL11A	3.15947e-40	0.751516	0.407	0.225	5.76193e-36
RASD1	1.24501e-17	0.751698	0.466	0.375	2.27053e-13
PQLC1	1.5931e-48	0.758164	0.605	0.451	2.90533e-44
VPS37B	2.35201e-53	0.765812	0.453	0.245	4.28937e-49
MIDN	2.01852e-62	0.767644	0.583	0.361	3.68118e-58
ACTB	1.65074e-188	0.787039	0.994	0.971	3.01045e-184
TUBB6	9.73248e-60	0.797398	0.709	0.561	1.77491e-55
JUND	3.78174e-55	0.810932	0.665	0.491	6.89676e-51
CWC25	5.46566e-27	0.815906	0.653	0.58	9.96773e-23
IFI47	1.37683e-42	0.81774	0.363	0.19	2.51093e-38
TUBA1A	2.4907e-76	0.823725	0.732	0.508	4.5423e-72
FABP4	2.57199e-73	0.862634	0.891	0.816	4.69055e-69
WSB1	2.71375e-73	0.864639	0.613	0.385	4.94907e-69
ADAMTS1	1.42008e-50	0.902258	0.664	0.508	2.5898e-46
PJA1	1.42664e-32	0.934129	0.44	0.292	2.60176e-28
ACTA2	2.37812e-95	1.01245	0.851	0.736	4.33698e-91
COQ10B	5.21199e-20	1.03416	0.576	0.498	9.50511e-16
ITPKC	1.78667e-70	1.03927	0.525	0.301	3.25835e-66
FOS	1.69318e-44	1.08319	0.732	0.608	3.08786e-40
AKAP12	8.89498e-43	1.09808	0.662	0.549	1.62218e-38
RHOB	4.33356e-77	1.11128	0.801	0.679	7.90311e-73
EGR1	1.10039e-70	1.14385	0.667	0.434	2.00678e-66
JUNB	1.30197e-148	1.25718	0.892	0.794	2.3744e-144
BCR	4.35536e-100	1.29564	0.612	0.34	7.94288e-96
FOSB	1.47362e-95	1.43899	0.647	0.381	2.68744e-91
CXCL10	1.08245e-64	1.50579	0.409	0.187	1.97407e-60
MT1	1.21066e-106	1.65107	0.711	0.46	2.20788e-102

## Sheet: fibroblast-right_drug_vs_contro
gene	p_val	avg_log2FC	pct.1	pct.2	p_val_adj
FOSB	0	1.90307	0.814	0.528	0
FOS	1.00903e-156	1.44003	0.73	0.548	1.84017e-152
BTG2	0	1.26457	0.819	0.637	0
JUND	0	1.22241	0.817	0.544	0
MT1	2.38553e-135	1.147	0.68	0.507	4.35049e-131
TUBB5	1.11108e-257	0.991106	0.77	0.506	2.02628e-253
EGR1	1.24022e-177	0.970762	0.814	0.648	2.26179e-173
CDKN1C	1.94834e-54	0.943079	0.401	0.276	3.55319e-50
TUBA1A	5.41559e-196	0.908576	0.589	0.319	9.87641e-192
KLF4	3.61818e-188	0.88728	0.814	0.665	6.59847e-184
ATF3	1.39129e-65	0.837133	0.765	0.671	2.53729e-61
AHNAK	4.30998e-252	0.82778	0.916	0.863	7.86011e-248
APOE	3.59776e-32	0.801651	0.863	0.859	6.56124e-28
TGFBR3	5.38374e-219	0.796777	0.719	0.47	9.81832e-215
IGFBP2	5.33543e-45	0.788928	0.184	0.086	9.73022e-41
JUN	3.00181e-21	0.762383	0.78	0.792	5.47439e-17
JUNB	2.11863e-58	0.727833	0.82	0.779	3.86374e-54
DUSP1	9.54615e-27	0.712415	0.668	0.608	1.74093e-22
CXCL10	3.85277e-06	0.69235	0.187	0.159	0.0702629
CSRNP1	5.23391e-116	0.674811	0.653	0.477	9.54509e-112
EFEMP1	3.70548e-85	0.643578	0.702	0.58	6.75769e-81
DBP	1.06896e-208	0.642876	0.28	0.043	1.94946e-204
ERF	3.61368e-173	0.635808	0.361	0.117	6.59026e-169
AKAP12	1.78296e-107	0.626551	0.639	0.444	3.25159e-103
JMJD1C	3.2209e-135	0.624871	0.625	0.408	5.87396e-131
IGSF10	1.50547e-74	0.588456	0.564	0.419	2.74552e-70
PEG3	2.61631e-96	0.584372	0.571	0.393	4.77136e-92
RBBP6	2.07791e-97	0.578579	0.616	0.453	3.78948e-93
IGFBP4	2.18164e-45	0.574726	0.65	0.548	3.97866e-41
FMO1	2.45948e-89	0.559894	0.286	0.125	4.48536e-85
TUBA1B	1.66463e-124	0.559785	0.68	0.487	3.03578e-120
FRMD6	9.73972e-90	0.558375	0.616	0.451	1.77623e-85
LOC103689961	2.63681e-116	0.549871	0.648	0.469	4.80874e-112
DLC1	2.95727e-142	0.548523	0.439	0.201	5.39317e-138
FGL2	1.02865e-26	0.535466	0.745	0.722	1.87595e-22
SFRP2	3.09286e-29	0.525198	0.289	0.198	5.64046e-25
HMCN1	1.17476e-49	0.524443	0.206	0.1	2.14241e-45
CRABP1	1.20548e-11	0.524416	0.255	0.203	2.19843e-07
ZBTB20	2.68645e-91	0.518968	0.591	0.424	4.89928e-87
HK2	2.04202e-52	0.514869	0.556	0.438	3.72402e-48
IFITM1	1.93597e-42	0.506187	0.609	0.523	3.53063e-38
MEDAG	7.75084e-70	0.498963	0.432	0.275	1.41352e-65
DDX3X	1.42542e-73	0.496194	0.728	0.632	2.59953e-69
MITF	1.32012e-109	0.489609	0.373	0.178	2.4075e-105
SPTBN1	1.13678e-70	0.489608	0.793	0.727	2.07314e-66
ZFP36L1	1.30215e-48	0.486886	0.869	0.874	2.37474e-44
ZFHX4	9.30918e-132	0.482036	0.319	0.113	1.69772e-127
HMGCS2	4.5628e-114	0.480742	0.274	0.095	8.32118e-110
ECH1	1.51259e-92	0.476332	0.573	0.39	2.75851e-88
TCF4	5.81602e-78	0.471584	0.404	0.238	1.06067e-73
AC134224.3	1.62497e-21	0.470874	0.935	0.964	2.96346e-17
METTL7A	2.47496e-72	0.47018	0.348	0.191	4.51358e-68
SRRM2	1.73865e-85	0.469534	0.798	0.735	3.17078e-81
KMT2E	3.5948e-92	0.464918	0.403	0.218	6.55584e-88
MDK	5.26254e-27	0.463231	0.444	0.355	9.5973e-23
MARCKS	2.33236e-59	0.458972	0.739	0.646	4.25353e-55
MIDN	4.12501e-84	0.458819	0.457	0.276	7.52279e-80
VIM	1.18422e-107	0.458754	0.978	0.966	2.15966e-103
REV3L	2.08498e-129	0.458616	0.288	0.092	3.80239e-125
NR1D1	5.94874e-112	0.458111	0.304	0.114	1.08487e-107
EID1	1.15618e-91	0.457899	0.706	0.563	2.10852e-87
RILPL2	6.8085e-94	0.456626	0.299	0.131	1.24167e-89
LIMA1	1.89105e-113	0.451469	0.42	0.211	3.4487e-109
MYADM	5.2181e-52	0.450683	0.601	0.473	9.51625e-48
SLC7A8	1.86042e-31	0.450168	0.296	0.202	3.39285e-27
APOL9A	6.9091e-72	0.447416	0.42	0.26	1.26001e-67
TRIB1	1.19915e-51	0.443431	0.493	0.368	2.18688e-47
KDM5B	3.67998e-78	0.440887	0.407	0.238	6.71118e-74
ELMSAN1	7.84692e-77	0.439639	0.373	0.211	1.43104e-72
EBF1	1.00423e-94	0.437707	0.486	0.296	1.83142e-90
RHOB	1.2518e-36	0.437247	0.652	0.561	2.28292e-32
H2AFV	1.31624e-84	0.433175	0.632	0.465	2.40042e-80
ND4L	5.48047e-44	0.431786	0.788	0.712	9.99474e-40
MGST1	4.18545e-56	0.431539	0.349	0.213	7.633e-52
NR1D2	2.29561e-82	0.426771	0.499	0.319	4.18651e-78
PQLC1	2.47675e-56	0.425576	0.485	0.348	4.51686e-52
IDH2	1.64171e-85	0.425349	0.444	0.267	2.99398e-81
NRP1	1.18072e-41	0.42499	0.49	0.372	2.15328e-37
LASP1	5.2657e-96	0.422947	0.475	0.283	9.60306e-92
PLPP3	4.8199e-64	0.422135	0.816	0.754	8.79006e-60
CXCL12	4.88076e-13	0.41923	0.63	0.586	8.90104e-09
AC134224.1	1.07431e-12	0.417191	0.641	0.589	1.95922e-08
GSTT3	1.69604e-76	0.416111	0.28	0.129	3.09307e-72
CHD4	3.94918e-54	0.416001	0.555	0.415	7.20213e-50
NID2	1.96562e-46	0.412688	0.498	0.381	3.58471e-42
LDB2	7.75739e-123	0.410671	0.26	0.077	1.41472e-118
TOP1	6.66597e-63	0.410464	0.552	0.408	1.21567e-58
RIPK1	4.54383e-88	0.408539	0.486	0.306	8.28659e-84
SMARCA2	6.00689e-83	0.407825	0.371	0.199	1.09548e-78
STAT3	4.62745e-67	0.407686	0.749	0.63	8.43909e-63
ADD3	8.24232e-52	0.405587	0.54	0.419	1.50315e-47
APBB1IP	8.06216e-64	0.404082	0.537	0.378	1.4703e-59
CCL11	2.01164e-40	0.403775	0.124	0.047	3.66863e-36
MTCH1	3.77113e-76	0.402165	0.77	0.681	6.87742e-72
SEC24D	3.76886e-85	0.399439	0.479	0.299	6.87326e-81
TGFBI	4.22337e-17	0.39694	0.573	0.521	7.70217e-13
SIK1	3.27401e-76	0.396724	0.364	0.198	5.97081e-72
SNED1	1.75758e-39	0.392674	0.279	0.172	3.2053e-35
ABCG3L3	1.73955e-53	0.390094	0.27	0.146	3.17242e-49
AABR07026112.1	7.01503e-67	0.388938	0.469	0.311	1.27933e-62
GOLGB1	6.78989e-58	0.38843	0.46	0.318	1.23827e-53
TUBB6	4.02441e-61	0.387927	0.648	0.512	7.33931e-57
IL4R	2.83034e-25	0.387847	0.488	0.414	5.1617e-21
IRS2	5.24908e-51	0.387694	0.332	0.203	9.57274e-47
SULT1A1	1.35489e-31	0.385314	0.387	0.291	2.4709e-27
ASH1L	2.86712e-65	0.385248	0.493	0.336	5.22877e-61
SPON1	1.21114e-23	0.383179	0.52	0.448	2.20876e-19
AK3	3.41499e-66	0.382925	0.576	0.422	6.22793e-62
PLAGL1	1.03732e-56	0.382919	0.472	0.326	1.89176e-52
PDZRN3	2.12545e-109	0.382763	0.295	0.111	3.87618e-105
KLF16	2.13567e-78	0.38219	0.257	0.11	3.89482e-74
YPEL3	8.06784e-54	0.381513	0.523	0.385	1.47133e-49
TIPARP	2.21577e-35	0.380058	0.533	0.441	4.04091e-31
PRKCG	3.89917e-67	0.379438	0.155	0.046	7.11092e-63
LMNA	8.31039e-38	0.37853	0.88	0.842	1.51557e-33
ARHGAP32	8.76643e-99	0.378407	0.241	0.08	1.59873e-94
SELENOH	2.14343e-58	0.37772	0.604	0.476	3.90897e-54
SPATS2L	3.57201e-93	0.377551	0.316	0.143	6.51428e-89
ANPEP	3.57125e-39	0.376098	0.571	0.466	6.5129e-35
SELENOP	2.57623e-24	0.375557	0.629	0.557	4.69827e-20
HCAR2	2.57972e-34	0.375084	0.113	0.046	4.70464e-30
COL18A1	3.33845e-25	0.374384	0.476	0.389	6.08833e-21
ADAMTS1	8.92052e-26	0.374172	0.632	0.557	1.62683e-21
B4GALT1	5.61244e-44	0.373585	0.399	0.276	1.02354e-39
COX3	7.40937e-68	0.370582	0.994	0.991	1.35125e-63
IRF1	6.74507e-35	0.370378	0.437	0.326	1.2301e-30
TGFB2	6.56725e-52	0.370184	0.263	0.142	1.19767e-47
LOC100909750	1.95296e-88	0.368373	0.313	0.144	3.56162e-84
ARHGAP21	1.29178e-89	0.36646	0.348	0.17	2.35582e-85
SLC38A2	1.47264e-53	0.36472	0.794	0.73	2.68565e-49
ADAMTS12	2.79668e-32	0.363163	0.698	0.635	5.10031e-28
RND3	4.62712e-32	0.362971	0.704	0.647	8.43848e-28
RNF144A	5.17373e-67	0.361737	0.297	0.151	9.43533e-63
SH3KBP1	1.53214e-68	0.361418	0.439	0.278	2.79417e-64
AABR07025295.1	7.40609e-45	0.361082	0.347	0.224	1.35065e-40
MAGED2	2.60982e-49	0.359948	0.566	0.443	4.75953e-45
TCF25	1.47297e-56	0.359334	0.728	0.632	2.68626e-52
OSR2	2.08085e-59	0.358864	0.256	0.127	3.79484e-55
ARID1A	3.69164e-87	0.35635	0.314	0.146	6.73245e-83
PCM1	1.08045e-75	0.356278	0.341	0.179	1.97041e-71
RERE	5.47592e-75	0.355691	0.322	0.164	9.98644e-71
PDGFRA	4.1394e-51	0.355466	0.593	0.464	7.54902e-47
NFAT5	9.28096e-52	0.354514	0.505	0.362	1.69257e-47
ARIH1	6.4686e-55	0.354364	0.486	0.344	1.17968e-50
CRY2	1.29126e-88	0.353712	0.283	0.119	2.35488e-84
TLE5	2.64234e-54	0.353012	0.699	0.595	4.81883e-50
NEDD4	3.98862e-85	0.35023	0.89	0.857	7.27405e-81
EIF2AK2	2.77881e-78	0.348875	0.345	0.18	5.06772e-74
C1QTNF1	3.262e-46	0.348767	0.43	0.302	5.94891e-42
PDGFRB	1.27415e-38	0.347985	0.332	0.221	2.32367e-34
LYSMD2	9.70675e-69	0.347854	0.327	0.175	1.77022e-64
TPST1	1.32745e-44	0.346965	0.573	0.465	2.42087e-40
TMEM158	5.45903e-47	0.346811	0.418	0.287	9.95564e-43
SF3B1	1.45689e-39	0.346274	0.69	0.604	2.65693e-35
EMILIN1	1.15474e-59	0.345672	0.345	0.203	2.1059e-55
TNRC6B	1.35185e-77	0.345535	0.324	0.163	2.46537e-73
ZC3HAV1	2.9352e-53	0.345265	0.464	0.328	5.35292e-49
SH3BGRL3	7.11618e-29	0.344106	0.659	0.589	1.29778e-24
ZMIZ1	3.47696e-59	0.343076	0.446	0.287	6.34093e-55
IFI27L2B	4.72936e-14	0.34219	0.606	0.555	8.62493e-10
MACF1	1.69507e-37	0.34212	0.529	0.418	3.0913e-33
RAMP3	7.88445e-30	0.34185	0.189	0.107	1.43789e-25
NKTR	1.38044e-54	0.340886	0.313	0.18	2.51751e-50
MAN1A1	2.55715e-61	0.339822	0.421	0.271	4.66348e-57
ATP5MC2	6.44649e-53	0.338687	0.854	0.835	1.17565e-48
TTC3	7.17676e-48	0.337518	0.53	0.404	1.30883e-43
IFI47	3.85654e-54	0.337405	0.312	0.178	7.03317e-50
NFIB	3.32222e-59	0.335463	0.324	0.182	6.05873e-55
PPP1R10	7.75491e-36	0.335042	0.552	0.448	1.41426e-31
MXD4	1.20318e-50	0.334089	0.574	0.441	2.19424e-46
ERLEC1	1.29484e-47	0.333906	0.588	0.476	2.36141e-43
SEC31A	1.27616e-48	0.333603	0.576	0.456	2.32733e-44
GNA12	2.95519e-56	0.333212	0.3	0.17	5.38938e-52
PINK1	2.72952e-40	0.332215	0.395	0.275	4.97782e-36
LOC103689920	2.2532e-86	0.331649	0.294	0.13	4.10916e-82
LDHB	1.09208e-50	0.330104	0.374	0.241	1.99163e-46
TAF3	2.06787e-52	0.328746	0.633	0.515	3.77117e-48
DNAJA1	5.8007e-39	0.328462	0.847	0.841	1.05787e-34
ADAMTS5	4.09895e-54	0.328263	0.347	0.206	7.47525e-50
TAF4B	1.8603e-44	0.327347	0.302	0.184	3.39264e-40
UTRN	1.08192e-54	0.327319	0.374	0.235	1.97311e-50
GRB10	2.77626e-46	0.326025	0.474	0.344	5.06307e-42
LAMA2	3.48111e-37	0.32548	0.731	0.653	6.3485e-33
AOX3	1.96877e-59	0.325184	0.192	0.079	3.59045e-55
MAGED1	2.48502e-44	0.32499	0.711	0.632	4.53194e-40
IFI27	9.82943e-63	0.324509	0.905	0.887	1.79259e-58
SRPX	8.93791e-31	0.324372	0.807	0.771	1.63001e-26
RHOJ	7.23879e-41	0.323967	0.535	0.417	1.32014e-36
SLC9A3R2	2.96779e-83	0.323067	0.246	0.095	5.41237e-79
ZCCHC24	1.25769e-74	0.322136	0.296	0.143	2.29365e-70
SPSB1	1.55127e-33	0.32184	0.268	0.172	2.82905e-29
USP32	7.14026e-60	0.320938	0.225	0.102	1.30217e-55
ZBTB16	6.97527e-92	0.319534	0.197	0.056	1.27208e-87
CALM3	5.36966e-45	0.319501	0.433	0.302	9.79264e-41
NFIL3	1.02906e-37	0.316771	0.375	0.261	1.8767e-33
MYCBP2	8.73424e-40	0.316071	0.373	0.257	1.59286e-35
EIF4B	2.83922e-22	0.31532	0.621	0.55	5.17788e-18
ZFP36L2	2.21701e-29	0.314861	0.657	0.561	4.04317e-25
LRRC17	1.02713e-60	0.314724	0.335	0.192	1.87317e-56
FYN	2.08649e-41	0.313681	0.61	0.503	3.80513e-37
MYL9	3.06639e-33	0.312693	0.328	0.218	5.59217e-29
HEG1	2.92034e-57	0.312647	0.307	0.172	5.32582e-53
ZFP36	5.82726e-08	0.312096	0.768	0.767	0.00106272
ATP5ME	1.3443e-38	0.311797	0.637	0.531	2.4516e-34
TOB2	4.22668e-46	0.310982	0.34	0.214	7.7082e-42
SLFN5	1.64517e-26	0.310663	0.59	0.508	3.00029e-22
GLG1	2.44903e-43	0.310268	0.526	0.406	4.46629e-39
DDAH2	4.01882e-52	0.308729	0.426	0.281	7.32911e-48
NDRG2	3.3521e-47	0.306833	0.248	0.135	6.11322e-43
P4HA2	1.5076e-28	0.306815	0.665	0.607	2.74941e-24
BCL3	3.74131e-79	0.306057	0.215	0.077	6.82304e-75
PTOV1	5.17439e-46	0.306037	0.695	0.602	9.43654e-42
SPARCL1	6.16027e-12	0.305861	0.627	0.582	1.12345e-07
PALM	5.45833e-66	0.305804	0.359	0.199	9.95435e-62
STARD9	9.95329e-51	0.304746	0.178	0.075	1.81518e-46
EHD2	2.58364e-49	0.304414	0.441	0.303	4.71178e-45
PER3	1.20446e-83	0.30397	0.179	0.05	2.19658e-79
PJA1	5.67081e-36	0.302731	0.355	0.243	1.03419e-31
NFIA	1.17145e-65	0.301594	0.409	0.25	2.13637e-61
TXNDC5	2.27527e-41	0.301451	0.708	0.638	4.1494e-37
SCP2	8.93264e-42	0.301077	0.62	0.519	1.62905e-37
TCEAL9	6.4667e-41	0.300809	0.761	0.696	1.17933e-36
AABR07007032.1	1.57339e-75	0.300631	0.253	0.107	2.8694e-71
ND4	3.03577e-35	0.300432	0.903	0.874	5.53634e-31
TNFRSF1A	2.19854e-37	0.300365	0.633	0.524	4.00947e-33
WNK1	2.01801e-44	0.300285	0.498	0.364	3.68025e-40
TNS2	3.22046e-91	0.299546	0.221	0.072	5.87315e-87
EPHX1	1.24414e-60	0.299285	0.256	0.126	2.26893e-56
SVEP1	1.18208e-24	0.299063	0.437	0.345	2.15575e-20
SVIL	1.84361e-43	0.29777	0.298	0.178	3.3622e-39
SMC6	9.75323e-52	0.297648	0.379	0.243	1.7787e-47
ANKRD17	2.79458e-45	0.297301	0.435	0.301	5.09647e-41
COX1	1.06524e-70	0.296965	0.987	0.983	1.94268e-66
NR2F1	1.34615e-45	0.296746	0.161	0.069	2.45497e-41
SRI	3.81524e-36	0.296659	0.492	0.378	6.95785e-32
CHURC1	1.34609e-37	0.296475	0.581	0.476	2.45487e-33
PFKFB3	8.11444e-38	0.296131	0.29	0.181	1.47983e-33
LAMB1	2.80953e-28	0.295749	0.683	0.624	5.12373e-24
FBXO34	1.33792e-49	0.295105	0.414	0.278	2.43997e-45
ZEB1	1.02061e-41	0.294605	0.331	0.212	1.86129e-37
ALKBH5	3.14948e-33	0.294282	0.415	0.308	5.7437e-29
DDT	1.35194e-21	0.294186	0.673	0.613	2.46553e-17
MMP14	1.09822e-15	0.294019	0.834	0.83	2.00282e-11
EFS	9.27749e-55	0.293663	0.325	0.191	1.69194e-50
DDX17	1.74794e-37	0.292836	0.528	0.417	3.18772e-33
MYD88	1.48583e-42	0.292746	0.464	0.337	2.70971e-38
THRA	8.93361e-48	0.292515	0.411	0.277	1.62922e-43
ATP6	1.78651e-51	0.292439	0.986	0.98	3.25806e-47
ANXA6	1.95779e-42	0.29197	0.65	0.546	3.57042e-38
PDCD4	9.92346e-39	0.291819	0.376	0.256	1.80974e-34
ELF1	2.2405e-49	0.290577	0.368	0.234	4.086e-45
ATRX.1	1.6104e-31	0.290479	0.432	0.328	2.93689e-27
CHMP2A	1.51895e-42	0.289945	0.47	0.343	2.77011e-38
CD248	1.98995e-29	0.289389	0.39	0.287	3.62907e-25
LRP1	1.10161e-30	0.289336	0.835	0.819	2.009e-26
RNF19A	3.13565e-46	0.288963	0.323	0.199	5.71849e-42
ADD1	1.13016e-43	0.288701	0.474	0.342	2.06107e-39
TRIM25	6.62065e-50	0.288376	0.248	0.131	1.20741e-45
TSC22D3	4.60891e-27	0.287855	0.356	0.262	8.40527e-23
ABI3BP	2.04704e-22	0.287382	0.647	0.586	3.73318e-18
SPOP	2.81137e-36	0.286902	0.438	0.326	5.12709e-32
TMEM9	3.70457e-51	0.286878	0.339	0.209	6.75602e-47
CSNK1A1	4.70403e-34	0.286866	0.726	0.65	8.57874e-30
DDX5	2.29394e-46	0.286408	0.884	0.879	4.18346e-42
NR4A1	1.07266e-17	0.286271	0.442	0.359	1.95621e-13
BEX3	1.23991e-48	0.285407	0.35	0.218	2.26123e-44
TCF7L1	4.29343e-65	0.284835	0.287	0.145	7.82993e-61
SON	1.62355e-39	0.283853	0.837	0.799	2.96087e-35
ZEB2	2.98508e-36	0.283334	0.497	0.38	5.44389e-32
SENP6	7.55963e-40	0.28333	0.447	0.326	1.37865e-35
ANGPTL2	2.24328e-40	0.283108	0.349	0.233	4.09107e-36
GRCC10	6.5386e-47	0.282992	0.457	0.323	1.19245e-42
CAVIN1	1.81758e-33	0.282699	0.669	0.586	3.31472e-29
CREBBP	4.93929e-41	0.281971	0.462	0.33	9.00778e-37
PHLDB1	4.42066e-27	0.281718	0.436	0.337	8.06195e-23
HUWE1	1.20512e-37	0.281431	0.33	0.214	2.19778e-33
BAZ2B	6.24678e-53	0.280709	0.29	0.159	1.13923e-48
LAMTOR2	1.5286e-32	0.280353	0.595	0.498	2.78771e-28
MGST3	2.82238e-32	0.280289	0.361	0.253	5.14717e-28
TNFSF12	8.24791e-44	0.280234	0.518	0.388	1.50417e-39
MBD2	1.60468e-41	0.280014	0.458	0.332	2.92646e-37
MRGPRF	3.10827e-61	0.279997	0.289	0.147	5.66855e-57
2022-03-02	2.7145e-38	0.279841	0.61	0.502	4.95042e-34
CYGB	1.18041e-11	0.279478	0.475	0.412	2.15271e-07
LUC7L2	5.57866e-33	0.278629	0.442	0.336	1.01738e-28
IFNGR1	3.19116e-30	0.277857	0.619	0.531	5.81973e-26
MRPL52	1.10675e-32	0.277315	0.692	0.619	2.01838e-28
ADAMTS9	3.90735e-21	0.275241	0.245	0.17	7.12583e-17
FAM13A	2.30495e-81	0.274646	0.141	0.029	4.20353e-77
EHMT2	4.59966e-51	0.274176	0.275	0.152	8.38841e-47
RORA	4.1183e-39	0.274048	0.42	0.301	7.51054e-35
LOC100910979.1	2.40221e-53	0.273955	0.203	0.091	4.38091e-49
GNAI2	9.19478e-43	0.272301	0.838	0.81	1.67685e-38
ARHGEF25	1.00946e-57	0.272284	0.361	0.215	1.84095e-53
DAPK1	1.40102e-30	0.272275	0.484	0.375	2.55504e-26
PTPN13	1.19324e-51	0.272196	0.231	0.115	2.17611e-47
AKAP13	2.11852e-46	0.27096	0.597	0.447	3.86354e-42
CCND3	1.24265e-49	0.269705	0.305	0.177	2.26623e-45
2022-03-02	1.51394e-41	0.269423	0.455	0.335	2.76098e-37
ITPKC	8.83943e-50	0.269415	0.234	0.118	1.61205e-45
AKAP9	2.28839e-50	0.268729	0.373	0.237	4.17334e-46
WASHC3	1.97163e-40	0.26831	0.452	0.333	3.59566e-36
KDELR1	2.85324e-39	0.268099	0.73	0.668	5.20346e-35
AKAP8L	1.87115e-48	0.267993	0.246	0.131	3.41241e-44
IGF2R	5.35453e-33	0.267969	0.548	0.448	9.76506e-29
BMYC	2.14233e-75	0.267914	0.229	0.088	3.90697e-71
POLA2	6.85124e-50	0.267192	0.306	0.176	1.24946e-45
POSTN	3.35196e-12	0.267069	0.823	0.815	6.11297e-08
GALNT2	5.4955e-48	0.266917	0.32	0.193	1.00221e-43
NR4A2	1.73736e-14	0.266634	0.288	0.223	3.16843e-10
ENPP2	4.03993e-10	0.264961	0.189	0.145	7.36762e-06
SPTAN1	1.35108e-26	0.264814	0.606	0.522	2.46396e-22
CHD6	3.45961e-42	0.264308	0.215	0.113	6.30929e-38
LUZP1	6.06946e-34	0.263959	0.252	0.154	1.10689e-29
CLEC2L	1.76522e-18	0.263884	0.243	0.176	3.21923e-14
PLTP	6.36487e-08	0.263757	0.401	0.359	0.00116076
ARL13B	1.98193e-47	0.263456	0.289	0.167	3.61444e-43
CLDN1	3.69992e-32	0.263418	0.132	0.06	6.74754e-28
LGALS1	1.80952e-19	0.263244	0.928	0.941	3.30002e-15
SH3D19	2.10589e-40	0.262922	0.294	0.179	3.84051e-36
CDC42EP2	7.57794e-52	0.262729	0.24	0.12	1.38199e-47
TBX15	4.11075e-57	0.262592	0.242	0.117	7.49678e-53
DPYSL3	1.22168e-25	0.262499	0.425	0.333	2.22798e-21
APP	3.44036e-37	0.262349	0.905	0.905	6.27419e-33
CTDSP1	1.35065e-35	0.261985	0.379	0.265	2.46318e-31
TEF	4.1802e-68	0.261789	0.171	0.056	7.62343e-64
NOL3	3.31734e-35	0.261696	0.491	0.377	6.04984e-31
MED13L	3.44458e-49	0.261455	0.365	0.23	6.28189e-45
SPEN	2.18276e-46	0.260858	0.216	0.108	3.9807e-42
RGS10	9.79765e-35	0.260031	0.46	0.35	1.7868e-30
CCNI	2.87617e-27	0.259558	0.511	0.423	5.24528e-23
PER2	1.6211e-70	0.259461	0.161	0.048	2.9564e-66
COL16A1	1.06099e-21	0.259158	0.723	0.678	1.93493e-17
LIMD2	5.97563e-50	0.25903	0.253	0.134	1.08978e-45
CXXC5	1.15669e-63	0.258977	0.212	0.087	2.10946e-59
AGAP1	1.84558e-65	0.258705	0.211	0.086	3.36578e-61
MORF4L1	4.03635e-30	0.258555	0.725	0.664	7.36108e-26
FBXO11	9.98476e-52	0.258266	0.248	0.128	1.82092e-47
EXT1	3.83195e-44	0.25817	0.423	0.287	6.98832e-40
CBLB	8.27876e-52	0.258008	0.308	0.175	1.5098e-47
TRIP6	1.95529e-40	0.25796	0.293	0.179	3.56586e-36
KIDINS220	2.03864e-51	0.25796	0.282	0.155	3.71787e-47
INTS6	3.72361e-54	0.257733	0.262	0.135	6.79075e-50
HNRNPL	1.76394e-31	0.25763	0.731	0.674	3.2169e-27
GSTO1	1.24401e-29	0.257491	0.424	0.321	2.2687e-25
ATP2B1	1.75148e-30	0.257378	0.425	0.318	3.19417e-26
FLNC	9.87083e-32	0.25737	0.309	0.205	1.80014e-27
CIRBP	5.01561e-35	0.257219	0.265	0.166	9.14697e-31
ADARB1	2.52992e-50	0.256899	0.239	0.123	4.61381e-46
KDELR3	2.10237e-28	0.256755	0.663	0.591	3.8341e-24
OSR1	1.07242e-53	0.256483	0.163	0.061	1.95578e-49
BPTF	6.49807e-38	0.256475	0.392	0.274	1.18505e-33
NF1X	2.30467e-44	0.255757	0.313	0.193	4.20302e-40
BCKDHB	1.01379e-36	0.255694	0.247	0.147	1.84885e-32
CPED1	2.25092e-34	0.255682	0.36	0.249	4.105e-30
TCF3	5.90938e-49	0.254764	0.316	0.188	1.07769e-44
GULP1	2.60508e-53	0.254018	0.287	0.157	4.75089e-49
ALAS1	1.97828e-26	0.253971	0.292	0.2	3.60778e-22
MAPK3	4.52973e-30	0.253528	0.476	0.372	8.26087e-26
ANKRD12	1.35114e-31	0.253328	0.345	0.239	2.46408e-27
SCARA5	2.31663e-16	0.253249	0.33	0.265	4.22484e-12
ARF5	1.78668e-29	0.252769	0.803	0.778	3.25836e-25
RGS12	3.93586e-60	0.25218	0.149	0.048	7.17783e-56
RBM25L1	7.08995e-33	0.251555	0.506	0.395	1.29299e-28
ARID1B	2.14659e-60	0.25133	0.218	0.096	3.91474e-56
CUL3	1.48946e-40	0.251224	0.402	0.278	2.71633e-36
BRD1	8.81845e-41	0.250649	0.288	0.175	1.60822e-36
AABR07015057.1	4.13218e-16	0.250036	0.347	0.274	7.53586e-12
DNM1	4.40776e-31	0.250032	0.436	0.33	8.03843e-27
TIMM8A1	2.35999e-60	-0.250209	0.091	0.205	4.30391e-56
PSMA6	4.69169e-29	-0.251508	0.52	0.592	8.55623e-25
CDK9	2.03258e-41	-0.251774	0.283	0.4	3.70682e-37
WDR43	1.14792e-30	-0.253224	0.301	0.398	2.09346e-26
LONP1	7.43358e-33	-0.253373	0.252	0.349	1.35566e-28
GBP2	1.22658e-16	-0.254189	0.207	0.27	2.23691e-12
POLR2D	1.8527e-46	-0.254977	0.254	0.376	3.37878e-42
CCT8	1.27277e-32	-0.255274	0.348	0.444	2.32116e-28
CSF1	3.86359e-19	-0.25582	0.38	0.462	7.04602e-15
RBP4	5.01426e-08	-0.25617	0.112	0.148	0.00091445
ZBED5	4.00849e-31	-0.256879	0.847	0.884	7.31028e-27
ADORA2B	1.52985e-27	-0.257097	0.084	0.152	2.78998e-23
MARS	4.38944e-38	-0.257125	0.196	0.301	8.00502e-34
TNFAIP2	1.67749e-40	-0.257976	0.107	0.2	3.05924e-36
CEBPG	3.56394e-29	-0.25843	0.295	0.383	6.49956e-25
UBE2S	6.51555e-24	-0.25909	0.795	0.833	1.18824e-19
PSMD11	4.65376e-31	-0.259604	0.371	0.457	8.48707e-27
PSMA3	1.63893e-32	-0.259694	0.494	0.566	2.98891e-28
GAS6	2.17255e-11	-0.259944	0.526	0.566	3.96208e-07
ARL4A	1.85285e-27	-0.261191	0.629	0.699	3.37905e-23
PSMC2	9.85858e-39	-0.261289	0.35	0.455	1.79791e-34
DDX27	3.07088e-53	-0.261729	0.141	0.261	5.60036e-49
CD9	6.54014e-09	-0.261833	0.588	0.609	0.000119273
NEWGENE-619861	8.41601e-31	-0.261965	0.676	0.739	1.53483e-26
EIF3C	1.19564e-27	-0.262005	0.65	0.706	2.1805e-23
NDFIP2	1.3412e-18	-0.262569	0.472	0.516	2.44596e-14
CD63	2.34227e-61	-0.26295	0.944	0.961	4.27159e-57
VASN	1.03221e-19	-0.263403	0.539	0.603	1.88245e-15
GABARAPL2	1.18477e-27	-0.263541	0.737	0.787	2.16067e-23
PDE4B	8.87087e-44	-0.264873	0.099	0.196	1.61778e-39
AABR07071440.1	4.04901e-67	-0.265011	0.093	0.215	7.38419e-63
SERPINF1	5.19138e-45	-0.26563	0.939	0.962	9.46753e-41
EIF6	4.46171e-32	-0.267109	0.494	0.579	8.13682e-28
CCT4	2.58537e-37	-0.267274	0.665	0.731	4.71495e-33
PSAT1	2.01714e-51	-0.267714	0.101	0.205	3.67866e-47
NFKBIB	1.32677e-30	-0.267976	0.232	0.325	2.41963e-26
DNAJB6	1.10284e-27	-0.269246	0.361	0.446	2.01125e-23
RGD1563365	1.25193e-31	-0.270231	0.316	0.411	2.28315e-27
MOB4	4.46756e-40	-0.270522	0.29	0.401	8.14748e-36
IMP4	4.55904e-38	-0.271366	0.237	0.344	8.31433e-34
ZFP330	8.39426e-63	-0.272107	0.189	0.33	1.53086e-58
AARS	2.92384e-28	-0.272986	0.335	0.417	5.33221e-24
LDHA	1.90241e-26	-0.274216	0.803	0.839	3.46942e-22
NIT1	1.004e-41	-0.274544	0.269	0.382	1.83099e-37
PSMA5	1.69037e-35	-0.27484	0.509	0.588	3.08273e-31
PRDX6	2.01021e-25	-0.275003	0.642	0.686	3.66603e-21
TGIF1	5.36818e-22	-0.276328	0.429	0.492	9.78994e-18
CD3EAP	5.22921e-46	-0.276548	0.15	0.26	9.5365e-42
NFKBIZ	1.59588e-21	-0.277909	0.247	0.325	2.91041e-17
PSMA2	3.34062e-45	-0.278607	0.489	0.598	6.0923e-41
DPH3	2.56499e-36	-0.278643	0.616	0.69	4.67778e-32
TSPO	3.74052e-25	-0.279165	0.581	0.65	6.82159e-21
NOP58	2.02131e-30	-0.279901	0.517	0.591	3.68627e-26
YWHAG	1.30093e-28	-0.281153	0.561	0.624	2.37251e-24
MRTO4	1.70393e-46	-0.281453	0.219	0.337	3.10745e-42
IL17RA	7.00857e-47	-0.281679	0.223	0.344	1.27815e-42
MMP19	2.47853e-07	-0.282213	0.35	0.376	0.00452009
C1QBP	5.704e-28	-0.282513	0.553	0.615	1.04024e-23
STIP1	1.87492e-37	-0.282544	0.344	0.457	3.41929e-33
PCOLCE	5.2831e-33	-0.284036	0.912	0.942	9.63478e-29
SNRPD1	5.8276e-32	-0.28417	0.499	0.572	1.06278e-27
DYNLL1	7.38402e-27	-0.284501	0.843	0.871	1.34662e-22
RAP2C	1.00484e-35	-0.285999	0.135	0.225	1.83253e-31
HSPB8	4.64655e-16	-0.286162	0.64	0.677	8.47392e-12
ECM1	5.82915e-22	-0.28649	0.592	0.655	1.06306e-17
CEBPB	2.44289e-09	-0.28654	0.862	0.888	4.4551e-05
CDKN1A	1.16458e-30	-0.286804	0.366	0.471	2.12385e-26
GLTPD2	8.93634e-09	-0.28707	0.138	0.179	0.000162972
SELENOS	2.11374e-40	-0.287097	0.627	0.705	3.85483e-36
TNFAIP6	2.9906e-18	-0.288346	0.809	0.868	5.45395e-14
AABR07042903.1	1.5496e-94	-0.290332	0.122	0.29	2.826e-90
BLOC1S4	2.79601e-60	-0.293129	0.194	0.329	5.09909e-56
SLC25A3	5.09277e-60	-0.293996	0.832	0.878	9.28768e-56
CTSL	5.27566e-29	-0.294847	0.908	0.935	9.62123e-25
PRDX1	1.22383e-37	-0.295461	0.76	0.797	2.23191e-33
HSP90AA1	3.97704e-13	-0.296642	0.707	0.737	7.25294e-09
TRIB3	1.40205e-52	-0.297096	0.129	0.243	2.55692e-48
SRSF7	1.17667e-39	-0.297688	0.412	0.521	2.14589e-35
MPHOSPH10	4.19488e-81	-0.297785	0.118	0.265	7.65021e-77
LOC100911956	8.52037e-54	-0.297799	0.269	0.402	1.55386e-49
YRDC	1.76164e-50	-0.298545	0.296	0.424	3.2127e-46
IFRD1	4.76714e-30	-0.300531	0.687	0.759	8.69383e-26
RT1-CE5	1.99226e-37	-0.302351	0.535	0.625	3.63328e-33
ARGLU1	8.39375e-48	-0.304325	0.435	0.55	1.53077e-43
CCT7	3.4001e-42	-0.304715	0.509	0.595	6.20076e-38
EIF2S1	2.94179e-40	-0.305013	0.4	0.5	5.36494e-36
SECISBP2L	1.35935e-33	-0.305158	0.478	0.56	2.47904e-29
NCL	6.94549e-43	-0.306398	0.78	0.832	1.26665e-38
ENC1	1.48099e-33	-0.306946	0.418	0.533	2.70089e-29
NGF	3.45059e-13	-0.307489	0.114	0.161	6.29285e-09
EIF5A	2.94487e-68	-0.307517	0.895	0.929	5.37056e-64
PSMA1	9.1651e-42	-0.307972	0.464	0.555	1.67144e-37
METRNL	2.99983e-06	-0.308424	0.545	0.554	0.0547079
AIMP2	4.69214e-48	-0.308527	0.187	0.305	8.55705e-44
GLUL	1.32741e-21	-0.308831	0.664	0.715	2.42079e-17
TWISTNB	5.78054e-54	-0.30914	0.234	0.363	1.0542e-49
DOHH	3.89671e-68	-0.312707	0.198	0.343	7.10643e-64
CCT5	9.98079e-52	-0.312816	0.676	0.756	1.8202e-47
NOP16	6.78221e-36	-0.31421	0.297	0.397	1.23687e-31
HAUS8	2.15002e-87	-0.314451	0.051	0.173	3.92099e-83
CXCL16	1.79023e-42	-0.314456	0.143	0.248	3.26485e-38
CCN1	3.93843e-13	-0.315034	0.533	0.589	7.18252e-09
ATP6V0C	1.58572e-41	-0.31519	0.854	0.894	2.89188e-37
PPIF	5.24087e-42	-0.316197	0.113	0.208	9.55777e-38
RRS1	9.03592e-101	-0.317958	0.113	0.28	1.64788e-96
HBA-A3	9.01034e-38	-0.319855	0.039	0.105	1.64322e-33
CEBPZ	2.28872e-44	-0.320656	0.41	0.517	4.17394e-40
TCP1	3.0867e-47	-0.320997	0.521	0.624	5.62921e-43
ANXA2	3.35226e-32	-0.322039	0.777	0.816	6.11352e-28
DNAJB9	2.98795e-36	-0.322487	0.445	0.541	5.44912e-32
TOMM20	4.35258e-37	-0.322681	0.678	0.724	7.9378e-33
BCAT1	1.40555e-24	-0.322776	0.422	0.491	2.5633e-20
PPAN	1.09681e-67	-0.324069	0.183	0.328	2.00026e-63
RGD1305645	4.80376e-12	-0.324363	0.217	0.273	8.76062e-08
MAP1B	4.61843e-07	-0.325711	0.379	0.404	0.00842263
GARS	5.86629e-28	-0.326499	0.341	0.418	1.06984e-23
PDCD6	7.55163e-21	-0.326809	0.566	0.605	1.37719e-16
IL1R1	4.74425e-38	-0.327384	0.162	0.259	8.65209e-34
SUB1	2.62711e-43	-0.327568	0.537	0.63	4.79105e-39
SARS	2.04312e-24	-0.328079	0.431	0.488	3.72603e-20
NFKB2	5.2244e-53	-0.329025	0.236	0.365	9.52774e-49
RT1-CE7	8.09396e-50	-0.330726	0.683	0.767	1.4761e-45
NPM1	8.76494e-70	-0.330856	0.877	0.913	1.59846e-65
SFRP4	5.48536e-19	-0.331117	0.263	0.342	1.00037e-14
TIMM23	1.88726e-58	-0.331217	0.52	0.632	3.44179e-54
COL5A3	4.95789e-37	-0.331762	0.697	0.794	9.0417e-33
PDLIM7	5.93376e-45	-0.332499	0.318	0.438	1.08214e-40
LOC100362149	3.05681e-98	-0.33507	0.867	0.915	5.5747e-94
NINJ1	3.93662e-35	-0.336329	0.29	0.385	7.17921e-31
BRIX1	1.82887e-68	-0.338974	0.224	0.371	3.33531e-64
EPRS	8.43447e-28	-0.340188	0.62	0.673	1.53819e-23
HSPA9	1.10927e-44	-0.340857	0.452	0.559	2.02297e-40
SRSF2	2.39142e-46	-0.341662	0.722	0.785	4.36123e-42
SPRY2	8.68844e-38	-0.34253	0.365	0.467	1.58451e-33
THBD	7.00861e-22	-0.342659	0.294	0.388	1.27816e-17
SLC7A1	1.7194e-28	-0.343862	0.243	0.325	3.13568e-24
GNL3	4.58875e-57	-0.346203	0.591	0.695	8.3685e-53
EAF1	5.69542e-74	-0.34687	0.179	0.328	1.03867e-69
ATP6V1F	9.81905e-55	-0.346886	0.568	0.655	1.7907e-50
MAFG	2.30665e-65	-0.346901	0.395	0.539	4.20663e-61
MRPS18B	6.78032e-108	-0.349057	0.11	0.278	1.23653e-103
SLC25A37	4.79832e-64	-0.35039	0.096	0.213	8.7507e-60
TPT1	1.26091e-186	-0.350495	0.984	0.991	2.29952e-182
HSP90AB1	9.95387e-87	-0.353716	0.973	0.987	1.81529e-82
LOXL2	2.53571e-34	-0.354034	0.603	0.674	4.62437e-30
ICAM1	1.07645e-32	-0.354201	0.529	0.623	1.96312e-28
LITAF	2.63458e-32	-0.355711	0.515	0.583	4.80469e-28
IMPDH2	9.43398e-61	-0.35624	0.717	0.794	1.72048e-56
AMD1	1.74812e-41	-0.356527	0.437	0.54	3.18804e-37
AKR1B1	3.83036e-27	-0.35692	0.576	0.63	6.98543e-23
HILPDA	1.18811e-33	-0.358295	0.421	0.514	2.16676e-29
ZC3H15	8.77808e-49	-0.358877	0.51	0.608	1.60086e-44
TIMM10	2.01861e-95	-0.359834	0.141	0.306	3.68134e-91
GPATCH4	5.84122e-114	-0.360408	0.082	0.245	1.06526e-109
SLC25A5	2.47896e-40	-0.360729	0.677	0.738	4.52088e-36
BACH1	2.98931e-61	-0.361401	0.157	0.287	5.4516e-57
GTPBP4	7.32274e-73	-0.362979	0.202	0.352	1.33545e-68
S100A10	2.10623e-64	-0.363093	0.948	0.961	3.84112e-60
RSL24D1	4.27334e-71	-0.364585	0.199	0.348	7.79328e-67
PNP	3.3603e-56	-0.364946	0.638	0.719	6.12818e-52
NIFK	1.15987e-69	-0.366266	0.219	0.365	2.11525e-65
ARL6IP1	1.01665e-34	-0.366269	0.405	0.503	1.85407e-30
FDX1	3.69999e-16	-0.368033	0.262	0.325	6.74767e-12
NIP7	3.28854e-96	-0.370111	0.186	0.361	5.99731e-92
EEF1E1	1.20703e-71	-0.370615	0.23	0.377	2.20126e-67
DDX18	6.10974e-63	-0.372102	0.221	0.362	1.11423e-58
RT1-CE4	3.26078e-58	-0.380457	0.586	0.698	5.94669e-54
TARS	3.24414e-61	-0.383369	0.364	0.496	5.91634e-57
AHSA1	1.18794e-48	-0.383838	0.421	0.531	2.16644e-44
ADAMTS4	1.69378e-17	-0.385791	0.455	0.522	3.08894e-13
YARS	4.04199e-57	-0.385807	0.343	0.469	7.37138e-53
GDF15	3.14778e-20	-0.3859	0.086	0.144	5.7406e-16
ATP1A1	5.58682e-64	-0.385958	0.567	0.682	1.01887e-59
ATP6V0B	4.74224e-63	-0.386488	0.427	0.551	8.64842e-59
ADRM1	2.41194e-67	-0.388705	0.423	0.553	4.39866e-63
H2AFZ	3.93512e-42	-0.39437	0.735	0.796	7.17647e-38
DNAJA2	3.41065e-58	-0.39519	0.466	0.58	6.22e-54
PSMD7	1.56657e-76	-0.396162	0.47	0.602	2.85695e-72
RNF149	5.53257e-53	-0.3969	0.259	0.382	1.00898e-48
COX5A	1.13289e-81	-0.39726	0.753	0.828	2.06605e-77
DNAJB1	1.17608e-09	-0.400228	0.498	0.529	2.14483e-05
G3BP1	1.78631e-62	-0.401762	0.488	0.61	3.25769e-58
TMEM140	6.67797e-43	-0.401804	0.248	0.356	1.21786e-38
FAM129B	9.79961e-56	-0.402083	0.148	0.266	1.78715e-51
DDX21	2.15036e-87	-0.405305	0.254	0.426	3.92161e-83
MED21	1.09679e-77	-0.406352	0.235	0.392	2.00021e-73
STC1	2.32319e-31	-0.406595	0.076	0.147	4.2368e-27
PDP1	3.11411e-35	-0.407128	0.254	0.351	5.67921e-31
SLC1A5	9.61886e-41	-0.407284	0.63	0.692	1.75419e-36
LGALS3	1.37977e-17	-0.408316	0.678	0.691	2.51629e-13
BLCAP	1.71549e-100	-0.408376	0.202	0.38	3.12853e-96
CHIC2	1.05727e-41	-0.409169	0.485	0.565	1.92813e-37
MYBBP1A	6.7385e-74	-0.410271	0.243	0.395	1.2289e-69
NOLC1	2.6632e-68	-0.410332	0.392	0.532	4.85687e-64
SLC7A5	6.41807e-48	-0.41193	0.381	0.49	1.17046e-43
FBL	4.71871e-72	-0.416341	0.333	0.484	8.6055e-68
EIF2S2	2.15004e-80	-0.416481	0.715	0.796	3.92102e-76
MANF	2.29564e-80	-0.418553	0.603	0.725	4.18657e-76
PTP4A1	2.2623e-60	-0.418738	0.484	0.608	4.12575e-56
IMP3	2.65438e-74	-0.419883	0.286	0.435	4.84078e-70
EIF1	8.85429e-215	-0.421701	0.961	0.984	1.61476e-210
ODC1	4.20125e-63	-0.423962	0.52	0.637	7.66182e-59
EIF1A	5.70309e-78	-0.429081	0.452	0.594	1.04007e-73
DDIT4	1.7008e-25	-0.430197	0.262	0.346	3.10175e-21
DHRS7	2.70725e-29	-0.430373	0.457	0.517	4.9372e-25
PFDN2	1.27219e-72	-0.431594	0.551	0.655	2.32009e-68
ALDOA	4.82833e-80	-0.431756	0.853	0.893	8.80542e-76
INSIG1	1.65643e-45	-0.434853	0.565	0.653	3.02084e-41
PTGES	3.5134e-24	-0.437096	0.208	0.287	6.40739e-20
CCL7	5.22476e-53	-0.437495	0.385	0.545	9.5284e-49
THBS2	4.58314e-20	-0.438074	0.624	0.675	8.35828e-16
LIF	3.73619e-63	-0.447118	0.044	0.139	6.81369e-59
EMC6	1.38131e-85	-0.449005	0.354	0.51	2.51909e-81
UTP3	1.05593e-115	-0.449295	0.234	0.434	1.92569e-111
ASNS	3.31006e-95	-0.453318	0.135	0.293	6.03656e-91
PTGES3	3.81859e-90	-0.455254	0.64	0.741	6.96396e-86
VCAM1	6.38986e-26	-0.459373	0.193	0.273	1.16532e-21
CCNG1	6.61828e-64	-0.463731	0.614	0.71	1.20698e-59
ATP5IF1	9.08415e-84	-0.466801	0.781	0.831	1.65668e-79
CCT6A	1.02331e-103	-0.469706	0.465	0.629	1.86621e-99
EIF4A1	7.86095e-123	-0.471142	0.858	0.904	1.4336e-118
CHAC1	2.85691e-16	-0.474353	0.212	0.273	5.21015e-12
GNG5	3.79276e-124	-0.476407	0.744	0.828	6.91685e-120
CCDC71L	1.00573e-40	-0.478039	0.351	0.457	1.83414e-36
TNFRSF12A	1.38643e-64	-0.481125	0.668	0.762	2.52843e-60
HSPH1	2.89596e-38	-0.484509	0.619	0.716	5.28136e-34
IDI1	1.14994e-53	-0.48599	0.352	0.476	2.09714e-49
PLAU	1.37491e-26	-0.487534	0.347	0.429	2.50743e-22
SLC3A2	1.4013e-65	-0.494	0.764	0.813	2.55555e-61
TNFSF18	5.11311e-79	-0.497947	0.078	0.206	9.32479e-75
FST	2.93938e-24	-0.510767	0.367	0.439	5.36055e-20
PRR13	3.0579e-108	-0.522622	0.435	0.598	5.57669e-104
HSPA5	2.86488e-117	-0.526955	0.897	0.943	5.22467e-113
MAP6	8.41352e-41	-0.52865	0.263	0.356	1.53437e-36
TFPI2	7.60602e-28	-0.530737	0.358	0.445	1.38711e-23
EIF4EBP1	2.21677e-27	-0.540345	0.426	0.471	4.04272e-23
CARS	1.78488e-104	-0.551082	0.257	0.434	3.25509e-100
HMGA1	1.15269e-104	-0.551348	0.169	0.345	2.10216e-100
ZWINT	8.0173e-97	-0.557284	0.514	0.643	1.46212e-92
FJX1	5.96719e-144	-0.55917	0.113	0.312	1.08824e-139
TXN1	1.31659e-149	-0.575002	0.86	0.906	2.40107e-145
GCLC	2.42757e-92	-0.577099	0.177	0.344	4.42715e-88
SHMT2	4.46406e-125	-0.581536	0.199	0.395	8.14111e-121
PSPH	2.1662e-71	-0.58254	0.242	0.38	3.9505e-67
HSPD1	6.73347e-90	-0.584925	0.61	0.735	1.22798e-85
PLK2	4.24243e-71	-0.584955	0.499	0.648	7.73692e-67
CYCS	5.75607e-118	-0.589547	0.654	0.773	1.04973e-113
SNX18	2.15209e-72	-0.591346	0.47	0.592	3.92476e-68
CNBP	1.337e-135	-0.599075	0.763	0.837	2.43829e-131
GFPT2	1.10333e-67	-0.601292	0.684	0.787	2.01215e-63
CSTB	3.58144e-70	-0.602554	0.823	0.854	6.53147e-66
SRSF5	8.33976e-121	-0.605555	0.367	0.558	1.52092e-116
POLR2A	1.40195e-111	-0.606958	0.262	0.444	2.55673e-107
SQSTM1	1.8316e-103	-0.607058	0.818	0.879	3.34029e-99
GADD45A	4.98731e-75	-0.607528	0.523	0.653	9.09536e-71
HBA-A2	1.30388e-25	-0.607872	0.053	0.109	2.37789e-21
ADM	2.02287e-63	-0.610878	0.207	0.348	3.68911e-59
FABP4	2.50619e-16	-0.613679	0.14	0.2	4.57054e-12
GHITM	2.25007e-146	-0.615207	0.439	0.621	4.10345e-142
NFKBIA	5.35541e-111	-0.622698	0.765	0.867	9.76665e-107
SLC7A11	1.63268e-72	-0.625577	0.053	0.161	2.97751e-68
CXCL14	4.9885e-27	-0.634389	0.337	0.426	9.09753e-23
MTHFD2	7.53997e-102	-0.649398	0.32	0.488	1.37506e-97
PTX3	2.80123e-53	-0.668759	0.233	0.367	5.10861e-49
CBR3	1.78985e-15	-0.675138	0.259	0.316	3.26415e-11
PROCR	1.03539e-68	-0.681703	0.38	0.541	1.88824e-64
HSPE1	1.90406e-94	-0.69132	0.703	0.808	3.47243e-90
NOP56	1.23518e-171	-0.695856	0.341	0.575	2.2526e-167
FTH1	0	-0.696239	0.986	0.994	0
AABR07054319.1	5.5978e-138	-0.697989	0.219	0.433	1.02087e-133
FABP5	6.34952e-122	-0.703984	0.504	0.69	1.15796e-117
PENK	8.9225e-08	-0.720943	0.336	0.368	0.0016272
RAN	1.15727e-193	-0.739191	0.711	0.819	2.11052e-189
AREG	5.36273e-40	-0.743201	0.199	0.307	9.78002e-36
UAP1	9.35834e-141	-0.751058	0.664	0.799	1.70668e-136
SLFN2	7.89021e-117	-0.77422	0.503	0.676	1.43894e-112
TXNRD1	1.14944e-105	-0.817145	0.573	0.674	2.09624e-101
FOSL1	6.82049e-178	-0.843454	0.324	0.56	1.24385e-173
CXCL3	8.10284e-44	-0.851964	0.09	0.189	1.47771e-39
NARS	6.23057e-166	-0.853164	0.54	0.701	1.13627e-161
PTGS2	6.29634e-61	-0.862445	0.385	0.53	1.14826e-56
RIOK3	1.09376e-122	-0.901238	0.475	0.627	1.99469e-118
AKR1B8	6.70329e-80	-0.915604	0.081	0.209	1.22248e-75
FTL1	0	-0.939705	0.909	0.951	0
LOC100360087	0	-0.951406	0.948	0.972	0
TIMP1	1.37791e-139	-0.960435	0.838	0.909	2.51289e-135
CCL2	1.68504e-156	-0.975923	0.674	0.857	3.07301e-152
ZFAND2A	4.10003e-220	-1.00177	0.532	0.754	7.47722e-216
PLAUR	1.38711e-254	-1.03685	0.591	0.786	2.52967e-250
SOD2	7.11306e-239	-1.07342	0.747	0.877	1.29721e-234
IL6	3.80892e-121	-1.07458	0.201	0.415	6.94632e-117
CITED2	1.53906e-201	-1.09452	0.402	0.64	2.80678e-197
CRYAB	5.60656e-39	-1.18934	0.246	0.348	1.02247e-34
NQO1	3.46746e-202	-1.23703	0.276	0.53	6.32361e-198
PHLDA1	4.85389e-222	-1.32476	0.464	0.715	8.85204e-218
CXCL2	9.61127e-61	-1.47727	0.076	0.185	1.75281e-56
CLU	1.09701e-61	-1.50032	0.147	0.273	2.00061e-57
PLIN2	2.50363e-137	-1.54304	0.431	0.601	4.56588e-133
IL1RL1	3.15661e-118	-1.62356	0.348	0.514	5.7567e-114
CXCL1	6.0811e-281	-1.72449	0.574	0.838	1.10901e-276
HMOX1	6.58361e-305	-2.03625	0.732	0.882	1.20065e-300
IER3	0	-2.05307	0.662	0.862	0
HSPB1	6.90495e-252	-2.26849	0.611	0.783	1.25926e-247

## Sheet: endothelium_drug_vs_control
gene	p_val	avg_log2FC	pct.1	pct.2	p_val_adj
MT1	0	1.84539	0.65	0.318	0
RT1-T24-4	0	1.56364	0.659	0.294	0
RBP7	1.0275e-136	1.55063	0.598	0.419	1.87386e-132
FOSB	2.08601e-163	1.19489	0.545	0.333	3.80425e-159
CXCL10	1.67988e-102	1.11181	0.344	0.175	3.0636e-98
CAVIN3	3.05096e-272	1.09502	0.683	0.402	5.56403e-268
RAMP2	3.26949e-272	1.07011	0.769	0.564	5.96257e-268
FABP4	1.16594e-211	0.9765	0.87	0.84	2.12632e-207
MGLL	1.67558e-169	0.975187	0.519	0.276	3.05575e-165
SELE	6.26936e-43	0.973625	0.183	0.094	1.14334e-38
CXCL12	1.92391e-27	0.95407	0.394	0.321	3.50863e-23
LY6E	1.69302e-265	0.921522	0.85	0.729	3.08755e-261
GPIHBP1	9.15591e-36	0.902616	0.455	0.384	1.66976e-31
SULT1A1	1.79712e-214	0.901741	0.364	0.107	3.2774e-210
FAM167B	2.43531e-118	0.874638	0.448	0.254	4.44128e-114
CD320	9.35444e-164	0.855278	0.648	0.467	1.70597e-159
FOS	4.67453e-68	0.841751	0.597	0.472	8.52495e-64
ICAM2	2.55437e-162	0.840817	0.477	0.242	4.6584e-158
UACA	3.41778e-140	0.8389	0.571	0.375	6.233e-136
SCARB1	1.27629e-115	0.823151	0.681	0.558	2.32756e-111
BCR	1.7343e-85	0.802257	0.468	0.302	3.16285e-81
CRIP2	2.93323e-203	0.789272	0.721	0.494	5.34933e-199
FLI1	1.8901e-175	0.782173	0.477	0.229	3.44698e-171
SLC9A3R2	1.55042e-96	0.771048	0.374	0.197	2.8275e-92
SELENOM	4.2787e-118	0.757344	0.543	0.347	7.80307e-114
SCP2	4.47755e-158	0.738998	0.463	0.231	8.16571e-154
IFI27L2B	7.91456e-59	0.738596	0.573	0.469	1.44338e-54
EPHX1	2.00675e-149	0.732924	0.384	0.168	3.65971e-145
SPTBN1	5.51151e-137	0.714447	0.714	0.584	1.00513e-132
APOL9A	3.37483e-117	0.711394	0.332	0.148	6.15469e-113
TIMP4	7.15214e-123	0.699957	0.269	0.092	1.30434e-118
EGR1	2.38491e-71	0.696475	0.598	0.456	4.34937e-67
TGFBR3	1.70716e-140	0.69643	0.436	0.215	3.11334e-136
ADAMTS9	9.97038e-70	0.694689	0.531	0.397	1.8183e-65
LDB2	6.19154e-156	0.688468	0.377	0.152	1.12915e-151
TUBB5	3.34456e-109	0.687418	0.602	0.42	6.09947e-105
IL33	9.66124e-68	0.67695	0.375	0.233	1.76192e-63
SELP	2.4289e-21	0.674208	0.29	0.22	4.42958e-17
AHNAK	1.20465e-110	0.673663	0.745	0.647	2.19693e-106
CHP2	4.71796e-104	0.666911	0.357	0.174	8.60414e-100
EHD2	8.62338e-99	0.664707	0.533	0.355	1.57265e-94
MT2A	1.40658e-63	0.658073	0.632	0.511	2.56519e-59
TMEM88	1.37217e-147	0.656043	0.44	0.207	2.50242e-143
CAVIN1	2.32506e-117	0.65288	0.651	0.484	4.2402e-113
IGFBP4	5.95922e-101	0.64581	0.66	0.493	1.08678e-96
JUND	4.01602e-91	0.643944	0.647	0.506	7.32402e-87
JUNB	3.96855e-124	0.639682	0.856	0.807	7.23744e-120
CSRNP1	1.07143e-87	0.637489	0.467	0.302	1.95396e-83
SELENOP	4.73639e-90	0.633235	0.45	0.275	8.63776e-86
TMEM176A	7.23196e-100	0.632589	0.686	0.567	1.31889e-95
TNFSF12	7.22761e-120	0.63187	0.426	0.224	1.3181e-115
DLC1	2.39647e-98	0.627801	0.496	0.317	4.37045e-94
CAVIN2	4.25445e-84	0.621936	0.432	0.257	7.75884e-80
RT1-S3	2.38974e-90	0.620772	0.544	0.383	4.35817e-86
NEDD9	9.48004e-97	0.620608	0.574	0.414	1.72887e-92
IFI27	4.80834e-219	0.616061	0.943	0.888	8.76897e-215
LAMTOR4	3.54226e-116	0.609212	0.471	0.269	6.46002e-112
MGST2	1.77448e-100	0.607835	0.4	0.217	3.23611e-96
PTPRB	9.70319e-80	0.605963	0.58	0.441	1.76957e-75
IFI47	4.50294e-81	0.605551	0.354	0.197	8.21201e-77
KLF4	1.22054e-55	0.597608	0.466	0.335	2.22591e-51
ECH1	7.61582e-108	0.592292	0.334	0.154	1.3889e-103
LAMTOR2	1.75635e-116	0.58533	0.438	0.236	3.20306e-112
RTP4	1.4686e-70	0.581407	0.284	0.148	2.67829e-66
CYB5R3	2.2249e-90	0.576005	0.363	0.193	4.05754e-86
CXCL9	3.37697e-29	0.571588	0.456	0.363	6.15857e-25
EMP3	6.37675e-62	0.571531	0.436	0.298	1.16293e-57
RTN1	2.22231e-90	0.568816	0.398	0.225	4.05283e-86
RGD1310587	2.22914e-72	0.566102	0.498	0.338	4.06528e-68
ATP5ME	4.05472e-87	0.564306	0.42	0.249	7.39458e-83
LUZP1	1.77236e-97	0.558287	0.418	0.236	3.23226e-93
NDUFB4	6.1733e-103	0.558036	0.45	0.26	1.12582e-98
LMO1	4.64579e-99	0.556542	0.25	0.097	8.47254e-95
TIPARP	4.93884e-67	0.554152	0.618	0.506	9.00696e-63
TUBA1B	2.81686e-77	0.552746	0.603	0.459	5.1371e-73
ISG15	3.66513e-36	0.551658	0.363	0.264	6.6841e-32
ADAMTS1	3.49101e-49	0.550837	0.434	0.31	6.36656e-45
PLCB4	1.84464e-112	0.548736	0.349	0.162	3.36407e-108
SPNS2	1.97718e-106	0.548339	0.351	0.168	3.60578e-102
MIDN	1.79102e-67	0.547542	0.49	0.346	3.26628e-63
ICAM1	2.26106e-15	0.541205	0.552	0.491	4.12349e-11
HRCT1	1.67817e-71	0.538003	0.304	0.159	3.06049e-67
FCGRT	5.09315e-74	0.536878	0.562	0.418	9.28838e-70
ATP5MC2	1.22345e-101	0.53645	0.777	0.675	2.2312e-97
NEDD4	1.00449e-93	0.535206	0.669	0.535	1.83189e-89
TMCC3	6.43234e-45	0.533901	0.303	0.192	1.17307e-40
PQLC1	8.06361e-67	0.532302	0.505	0.365	1.47056e-62
RT1-T24-3	1.54101e-120	0.530433	0.251	0.083	2.81034e-116
TLE5	5.93227e-96	0.529715	0.471	0.285	1.08187e-91
CD300LG	1.16831e-70	0.523555	0.205	0.083	2.13065e-66
GPX1	3.71752e-77	0.522075	0.678	0.555	6.77964e-73
ELF1	1.55258e-88	0.519413	0.338	0.175	2.83144e-84
JAM2	5.22837e-75	0.517812	0.412	0.254	9.53498e-71
VIM	2.42058e-166	0.515205	0.974	0.927	4.41441e-162
PDE2A	5.08625e-92	0.51414	0.326	0.16	9.27579e-88
PPDPF	1.14791e-104	0.513579	0.359	0.172	2.09345e-100
APOLD1	6.23411e-40	0.510627	0.41	0.303	1.13691e-35
CYYR1	9.05845e-72	0.509615	0.457	0.297	1.65199e-67
EMCN	1.04896e-78	0.507801	0.697	0.585	1.91299e-74
LGALS9	2.4223e-76	0.50749	0.385	0.225	4.41755e-72
LMNA	1.01047e-70	0.504877	0.843	0.815	1.84279e-66
UCP2	8.6435e-59	0.50074	0.428	0.284	1.57632e-54
LOC103689961	4.04178e-88	0.500185	0.31	0.15	7.37099e-84
ADGRF5	3.95333e-50	0.497448	0.602	0.514	7.20968e-46
NAA38	3.47023e-65	0.495354	0.449	0.299	6.32867e-61
PPARG	4.58891e-62	0.4952	0.24	0.12	8.36879e-58
RGCC	8.7053e-34	0.489909	0.389	0.284	1.58759e-29
DDX3X	1.07734e-58	0.488351	0.611	0.504	1.96475e-54
ATP5PF	1.98439e-76	0.486459	0.701	0.59	3.61894e-72
PLAC8	8.34352e-17	0.480246	0.297	0.236	1.52161e-12
ITM2B	2.46621e-138	0.479711	0.959	0.942	4.49763e-134
TAF3	9.77385e-76	0.479378	0.43	0.27	1.78246e-71
MAPK3	2.65446e-72	0.47937	0.427	0.268	4.84094e-68
SLFN2	2.90814e-59	0.478951	0.669	0.554	5.30358e-55
MYL12B	4.67675e-68	0.478896	0.621	0.49	8.52898e-64
2022-03-02	2.60991e-92	0.474156	0.334	0.165	4.75969e-88
TGFBR2	6.79449e-50	0.474118	0.41	0.282	1.23911e-45
SLFN5	3.22316e-53	0.471401	0.466	0.336	5.87807e-49
TINAGL1	1.81922e-37	0.469685	0.621	0.537	3.31771e-33
METTL7A	1.07554e-74	0.468744	0.275	0.134	1.96146e-70
BTNL9	1.09591e-25	0.468157	0.26	0.18	1.99861e-21
CHURC1	9.36668e-76	0.467295	0.399	0.239	1.7082e-71
ANP32A	2.79222e-93	0.466074	0.211	0.072	5.09217e-89
GAS6	1.51803e-65	0.462019	0.254	0.124	2.76843e-61
VWF	5.99317e-14	0.461102	0.384	0.327	1.09297e-09
PARK7	2.08351e-60	0.457499	0.435	0.292	3.7997e-56
2022-03-02	6.29269e-76	0.457372	0.431	0.267	1.1476e-71
FIS1	2.17411e-55	0.455796	0.498	0.367	3.96492e-51
TMEM176B	1.10404e-62	0.453853	0.732	0.662	2.01344e-58
MGST1	1.8569e-34	0.452161	0.232	0.144	3.38644e-30
AABR07007032.1	5.68148e-85	0.451709	0.295	0.14	1.03613e-80
NDUFA8	1.07282e-62	0.45003	0.447	0.299	1.95649e-58
EIF2AK2	1.66112e-60	0.449	0.279	0.149	3.02939e-56
EBF1	4.55282e-70	0.448292	0.389	0.237	8.30297e-66
AABR07015057.1	8.25514e-17	0.446522	0.215	0.153	1.50549e-12
RIPK1	9.511e-70	0.445196	0.376	0.224	1.73452e-65
ITGB4	6.80826e-47	0.444593	0.285	0.173	1.24162e-42
ZFP36L1	7.6864e-63	0.443367	0.912	0.904	1.40177e-58
CAV1	7.50341e-51	0.440228	0.697	0.594	1.3684e-46
TMEM256	4.9768e-62	0.440119	0.409	0.264	9.07619e-58
ATOX1	4.02809e-64	0.437907	0.653	0.52	7.34602e-60
PDCD4	8.83668e-66	0.437625	0.287	0.15	1.61154e-61
MYD88	2.48085e-53	0.435106	0.452	0.315	4.52433e-49
ACAA2	1.42124e-72	0.434886	0.333	0.181	2.59192e-68
LTBP1	1.67305e-25	0.434061	0.354	0.272	3.05114e-21
FABP5	1.93092e-41	0.43324	0.696	0.612	3.52141e-37
CAPG	7.17273e-47	0.432384	0.31	0.193	1.30809e-42
BCAM	2.09866e-54	0.429837	0.669	0.569	3.82732e-50
ANXA6	8.6168e-66	0.429316	0.387	0.235	1.57145e-61
BLOC1S1	5.31625e-57	0.429174	0.44	0.298	9.69525e-53
CYP4B1	1.17681e-73	0.427526	0.213	0.087	2.14615e-69
RHOB	1.53903e-20	0.427323	0.562	0.51	2.80672e-16
GRCC10	1.86267e-58	0.427008	0.317	0.184	3.39696e-54
CAV2	3.96488e-51	0.426071	0.438	0.301	7.23075e-47
RGD1565355	5.70573e-24	0.424191	0.633	0.587	1.04055e-19
VAMP8	7.05997e-67	0.423111	0.325	0.181	1.28753e-62
SH3GLB2	9.31314e-105	0.42291	0.194	0.054	1.69844e-100
AABR07029198.1	6.49562e-70	0.421921	0.293	0.151	1.18461e-65
TNFSF10	2.22273e-79	0.419114	0.144	0.039	4.0536e-75
CPNE8	6.2274e-43	0.418608	0.495	0.374	1.13569e-38
PGM5	1.43078e-31	0.418589	0.196	0.117	2.60931e-27
LIMA1	1.24967e-63	0.416417	0.245	0.12	2.27903e-59
NET1	2.33287e-67	0.411517	0.194	0.078	4.25445e-63
PKP4	4.01016e-68	0.410967	0.263	0.132	7.31334e-64
VBP1	3.9428e-52	0.410795	0.515	0.386	7.19049e-48
IRF7	7.83115e-39	0.410707	0.342	0.232	1.42817e-34
RGS16	1.48237e-28	0.409737	0.387	0.292	2.7034e-24
AKAP12	6.55963e-23	0.408163	0.452	0.37	1.19628e-18
LIPE	8.08436e-56	0.406666	0.303	0.173	1.47435e-51
REEP5	1.40078e-37	0.40586	0.552	0.451	2.55459e-33
NFIL3	8.12938e-53	0.405812	0.358	0.228	1.48256e-48
AABR07005821.1	1.48051e-20	0.404542	0.372	0.301	2.7e-16
EID1	1.5184e-50	0.404271	0.464	0.331	2.7691e-46
ITM2C	5.72498e-43	0.403469	0.505	0.389	1.04406e-38
TUBA1A	3.13111e-41	0.401694	0.446	0.331	5.71021e-37
CFD	7.39845e-10	0.401545	0.173	0.131	1.34926e-05
AQP7	2.34837e-40	0.398889	0.219	0.122	4.28272e-36
KRTCAP2	1.3608e-45	0.398691	0.484	0.359	2.48169e-41
MRPL52	9.27972e-54	0.397058	0.332	0.201	1.69234e-49
TSPAN12	3.40798e-53	0.39691	0.353	0.222	6.21514e-49
NOTCH1	1.24251e-39	0.395952	0.419	0.309	2.26597e-35
ETFA	1.78802e-56	0.394417	0.393	0.254	3.2608e-52
ETFB	8.54056e-67	0.392926	0.274	0.139	1.55754e-62
COMMD1	1.95074e-74	0.392034	0.312	0.162	3.55757e-70
EPAS1	2.45731e-29	0.391994	0.551	0.462	4.48139e-25
CAT	6.22858e-47	0.390296	0.377	0.249	1.13591e-42
NDUFA6	3.6498e-46	0.389602	0.434	0.313	6.65614e-42
RNF213	8.35009e-40	0.389402	0.268	0.165	1.52281e-35
LDHB	1.56449e-44	0.389173	0.263	0.156	2.85316e-40
NDUFB10	1.04048e-50	0.38906	0.366	0.238	1.89752e-46
IGTP	1.47686e-74	0.388327	0.206	0.082	2.69335e-70
SLC39A8	1.81477e-39	0.387707	0.145	0.068	3.30959e-35
CH25H	8.68906e-23	0.387617	0.259	0.18	1.58462e-18
KDM6B	1.09629e-33	0.387315	0.418	0.318	1.99931e-29
PTPN1	1.61247e-33	0.3872	0.463	0.365	2.94066e-29
TMEM205	1.20115e-48	0.38655	0.395	0.265	2.19054e-44
DAB2IP	4.63479e-91	0.38397	0.211	0.074	8.45247e-87
FBN1	2.55393e-39	0.383074	0.332	0.224	4.6576e-35
TSPO	8.6234e-44	0.383051	0.477	0.358	1.57265e-39
DOCK9	1.95665e-51	0.382827	0.332	0.204	3.56834e-47
RPL36A	1.0726e-52	0.382678	0.761	0.69	1.95609e-48
LIMS2	3.54367e-50	0.381534	0.17	0.076	6.46259e-46
BAZ1A	3.34348e-51	0.381437	0.349	0.225	6.09751e-47
PELI1	1.6962e-48	0.381375	0.333	0.212	3.09336e-44
DAP	2.00101e-51	0.38028	0.397	0.259	3.64924e-47
NR4A1	2.19948e-22	0.380057	0.275	0.195	4.01119e-18
NSD3	2.86166e-53	0.379997	0.242	0.129	5.2188e-49
NDUFV2	1.75793e-43	0.378822	0.279	0.169	3.20593e-39
AABR07053687.1	3.4708e-76	0.378147	0.196	0.074	6.32971e-72
TMEM252	2.20763e-33	0.377789	0.216	0.129	4.02606e-29
ADAMTS4	5.45919e-16	0.377601	0.613	0.574	9.95592e-12
ZBTB16	7.0444e-98	0.377194	0.153	0.034	1.28469e-93
ITGA6	2.11385e-44	0.376543	0.377	0.254	3.85503e-40
GASK1B	2.60235e-67	0.374626	0.177	0.067	4.74591e-63
MLF2	3.31133e-42	0.373788	0.426	0.306	6.03887e-38
SERPINB6A	5.23487e-48	0.373761	0.66	0.548	9.54684e-44
IFIH1	1.95306e-50	0.372989	0.219	0.113	3.5618e-46
CHMP2A	2.18469e-45	0.372418	0.367	0.242	3.98421e-41
GNG10	8.04759e-45	0.372363	0.418	0.295	1.46764e-40
TSPAN9	3.83762e-71	0.372196	0.21	0.087	6.99867e-67
CCND1	1.44459e-43	0.371888	0.393	0.264	2.6345e-39
PFDN5	5.04344e-39	0.371297	0.531	0.424	9.19772e-35
CYTL1	1.72289e-09	0.370913	0.127	0.093	3.14203e-05
NDUFS5	3.74593e-40	0.369817	0.484	0.367	6.83146e-36
CHAC1	1.17812e-17	0.369717	0.333	0.257	2.14854e-13
SLC38A2	7.95769e-42	0.369627	0.617	0.52	1.45124e-37
EBPL	7.87307e-60	0.366513	0.244	0.123	1.43581e-55
JDP2	2.02213e-46	0.366194	0.286	0.172	3.68776e-42
TSPAN8	4.26487e-49	0.365147	0.293	0.174	7.77784e-45
SPTSSA	5.27068e-58	0.364502	0.236	0.117	9.61215e-54
MAFK	5.79639e-46	0.364496	0.503	0.379	1.05709e-41
NDUFS8	5.42774e-41	0.363462	0.3	0.189	9.89858e-37
NFIA	1.83515e-71	0.363049	0.203	0.083	3.34677e-67
PLXND1	4.3123e-65	0.362022	0.291	0.154	7.86435e-61
FBXO34	7.23559e-41	0.361663	0.332	0.221	1.31955e-36
SGK1	8.36723e-32	0.359317	0.438	0.329	1.52593e-27
MFNG	8.96287e-64	0.358868	0.214	0.096	1.63456e-59
MRPS21	9.07196e-54	0.358118	0.286	0.162	1.65445e-49
VAMP5	3.22962e-59	0.356315	0.198	0.087	5.88986e-55
TMEM50A	2.90737e-46	0.356172	0.495	0.371	5.30217e-42
CTSZ	1.00553e-58	0.355721	0.272	0.145	1.83379e-54
RBBP6	4.17841e-42	0.355378	0.413	0.297	7.62017e-38
GNAS.1	3.72893e-52	0.354371	0.773	0.701	6.80046e-48
S100A13	1.86127e-44	0.354317	0.429	0.304	3.3944e-40
SELENOH	3.96412e-45	0.354093	0.304	0.188	7.22936e-41
DNM3	1.18271e-53	0.353667	0.178	0.079	2.15691e-49
SLC25A4	1.69239e-45	0.352759	0.335	0.216	3.08642e-41
NECTIN2	1.73161e-57	0.351621	0.324	0.189	3.15793e-53
JMJD1C	2.02742e-38	0.350889	0.376	0.265	3.69741e-34
ATP5MF	3.09489e-34	0.350395	0.629	0.539	5.64414e-30
RPS6KA3	7.1297e-32	0.349278	0.346	0.246	1.30024e-27
TOP1	1.45762e-37	0.347589	0.449	0.341	2.65827e-33
SPHK1	5.01755e-50	0.346834	0.177	0.08	9.1505e-46
BCL3	1.05161e-48	0.346617	0.341	0.211	1.91782e-44
ATP5F1E	7.50787e-62	0.345838	0.825	0.763	1.36921e-57
PPP1R10	5.11947e-33	0.345054	0.476	0.373	9.33638e-29
FKBP8	2.20909e-46	0.344515	0.44	0.311	4.02872e-42
SH3BP5	1.41285e-58	0.344454	0.278	0.149	2.57661e-54
OAS1K	1.05861e-69	0.343962	0.133	0.037	1.93059e-65
MYLK	1.28518e-62	0.342922	0.221	0.102	2.34378e-58
RARA	3.53096e-37	0.341621	0.262	0.162	6.43942e-33
NUDT14	2.61021e-72	0.340834	0.184	0.067	4.76024e-68
LIFR	2.0758e-45	0.339496	0.364	0.236	3.78564e-41
ANAPC13	1.09483e-45	0.339196	0.317	0.199	1.99665e-41
MEF2C	4.10591e-64	0.339012	0.179	0.071	7.48794e-60
ATP5PO	4.04829e-38	0.338972	0.543	0.432	7.38287e-34
TSPAN13	2.80687e-34	0.338949	0.384	0.277	5.11888e-30
PSMB9	8.55703e-32	0.33871	0.502	0.396	1.56055e-27
PPP2R5A	1.12158e-34	0.338652	0.27	0.175	2.04542e-30
RAB11A	1.64671e-32	0.338311	0.562	0.461	3.00311e-28
NXN	3.26462e-62	0.336333	0.184	0.075	5.95369e-58
FAM110D	1.19478e-45	0.336201	0.396	0.261	2.17892e-41
LAPTM4B	2.05635e-30	0.335996	0.465	0.365	3.75016e-26
TEK	5.09558e-47	0.33512	0.34	0.216	9.29282e-43
C1QTNF9	2.03172e-17	0.334303	0.143	0.091	3.70525e-13
ELK3	4.31529e-49	0.334149	0.265	0.148	7.8698e-45
MGST3	1.17577e-45	0.334038	0.344	0.225	2.14425e-41
HERPUD1	4.39932e-35	0.333487	0.585	0.486	8.02303e-31
CHD4	8.66773e-33	0.332108	0.448	0.347	1.58073e-28
SPSB1	1.44825e-40	0.332065	0.317	0.202	2.64118e-36
HSPA14	4.57322e-47	0.331556	0.231	0.124	8.34019e-43
BHLHE40	3.89958e-39	0.331008	0.299	0.19	7.11166e-35
NUCB2	3.55807e-40	0.330908	0.239	0.139	6.48885e-36
NDUFA13	5.33131e-40	0.330671	0.558	0.451	9.72271e-36
GTF2H5	1.49672e-36	0.330529	0.248	0.151	2.72956e-32
FKBP2	5.80176e-43	0.329068	0.356	0.237	1.05807e-38
CAPZB	1.34642e-32	0.328814	0.52	0.418	2.45548e-28
SPTAN1	3.47928e-31	0.327833	0.512	0.419	6.34516e-27
LRAT	9.5019e-28	0.32766	0.184	0.11	1.73286e-23
MAT2A	1.01693e-21	0.327504	0.415	0.335	1.85458e-17
YPEL3	1.35241e-32	0.327065	0.27	0.175	2.46639e-28
HEG1	2.58197e-50	0.326516	0.237	0.127	4.70874e-46
NDUFS4	9.61952e-42	0.325959	0.302	0.19	1.75431e-37
SCN1B	9.16792e-48	0.325862	0.222	0.115	1.67195e-43
RAB4A	3.69193e-69	0.324329	0.195	0.077	6.73297e-65
AABR07047256.1	2.13761e-30	0.323915	0.206	0.125	3.89835e-26
HPCAL1	9.73576e-54	0.323727	0.244	0.127	1.77551e-49
H2AFV	3.78138e-46	0.323707	0.402	0.272	6.8961e-42
TNS1	6.55043e-57	0.323435	0.189	0.084	1.1946e-52
RASA4	1.40617e-24	0.323232	0.288	0.207	2.56443e-20
MVB12A	9.90518e-39	0.323036	0.326	0.215	1.80641e-34
ARID5A	4.25622e-27	0.322914	0.399	0.305	7.76208e-23
LMO7	2.3201e-26	0.321999	0.183	0.112	4.23116e-22
RELL1	4.84236e-29	0.321796	0.412	0.312	8.83101e-25
S100A16	1.03785e-33	0.32171	0.523	0.411	1.89272e-29
UQCR10	2.25676e-27	0.321503	0.524	0.433	4.11565e-23
SEC14L1	4.96428e-33	0.32145	0.293	0.194	9.05337e-29
PSMB8	1.78894e-36	0.321427	0.4	0.284	3.2625e-32
PCDH19	1.55921e-42	0.321084	0.279	0.17	2.84352e-38
SH3BGRL3	1.34479e-28	0.320936	0.591	0.496	2.45249e-24
NDUFB2	5.05091e-25	0.320575	0.503	0.417	9.21134e-21
SBNO2	2.45085e-29	0.320487	0.436	0.342	4.46961e-25
VPS28	1.05768e-27	0.319118	0.384	0.288	1.9289e-23
SRPX	9.34621e-33	0.31904	0.413	0.305	1.70447e-28
DUSP1	9.60383e-15	0.318944	0.703	0.692	1.75145e-10
CSNK1A1	1.25436e-34	0.318889	0.627	0.537	2.28758e-30
SCAND1	2.73888e-33	0.317236	0.381	0.276	4.9949e-29
DTD1	1.61443e-55	0.317131	0.158	0.063	2.94423e-51
CD48	2.11587e-33	0.31687	0.521	0.421	3.8587e-29
HLX	1.31004e-17	0.316814	0.262	0.198	2.38912e-13
SMCO4	1.19302e-45	0.315842	0.235	0.129	2.17571e-41
TOMM7	1.48675e-31	0.315628	0.669	0.596	2.71139e-27
RAPGEF6	2.45517e-41	0.315132	0.227	0.129	4.4775e-37
RHOA	7.17065e-28	0.314434	0.525	0.433	1.30771e-23
MALL	6.31583e-41	0.313935	0.278	0.169	1.15182e-36
NDUFC2	1.41828e-36	0.31353	0.477	0.363	2.58651e-32
NPR1	1.02624e-43	0.313128	0.274	0.164	1.87156e-39
FLT1	2.43683e-20	0.313029	0.647	0.607	4.44404e-16
RFLNB	6.41996e-35	0.312997	0.365	0.252	1.17081e-30
IFIT3	1.7471e-24	0.312776	0.392	0.3	3.18619e-20
ADAM15	2.01976e-34	0.312544	0.43	0.317	3.68344e-30
IDH2	1.35304e-53	0.311886	0.175	0.076	2.46753e-49
ZFP36	5.61901e-21	0.311538	0.811	0.811	1.02474e-16
KDR	1.34586e-16	0.311439	0.508	0.437	2.45445e-12
GLTP	3.02629e-37	0.310674	0.227	0.131	5.51904e-33
LIMD2	1.11994e-51	0.310185	0.152	0.062	2.04243e-47
EDF1	1.50414e-31	0.30972	0.618	0.524	2.7431e-27
NFIB	8.51088e-67	0.30928	0.28	0.142	1.55213e-62
MX2	6.64163e-27	0.309021	0.195	0.12	1.21123e-22
RRAS	1.08564e-32	0.308023	0.371	0.264	1.97988e-28
BMP4	1.30285e-16	0.307625	0.226	0.165	2.376e-12
UBE2L6	3.85174e-45	0.307408	0.199	0.102	7.02441e-41
RAB27A	1.05192e-57	0.306862	0.149	0.055	1.91839e-53
ELN	1.32663e-20	0.306638	0.439	0.355	2.41937e-16
TIMP2	1.01978e-30	0.306522	0.403	0.298	1.85977e-26
ITPR1	6.84882e-48	0.306244	0.234	0.125	1.24902e-43
REX1BD	2.28436e-32	0.305666	0.194	0.112	4.16599e-28
CCDC28B	4.35778e-52	0.305339	0.147	0.057	7.94729e-48
LOC100362339	7.84164e-29	0.30518	0.413	0.315	1.43008e-24
PREX2	1.59735e-34	0.305111	0.414	0.304	2.91309e-30
TMEM109	1.78349e-52	0.305053	0.28	0.158	3.25255e-48
LRP5	1.50002e-57	0.304953	0.19	0.083	2.73559e-53
WIPF3	3.71921e-62	0.304533	0.139	0.046	6.78273e-58
CHMP3	1.67782e-34	0.304406	0.292	0.191	3.05983e-30
TMEM160	5.78145e-46	0.303547	0.223	0.119	1.05436e-41
UQCRC2	1.71451e-30	0.303414	0.286	0.192	3.12675e-26
NCK1	7.42152e-17	0.303018	0.303	0.236	1.35346e-12
PNKD	1.06913e-47	0.302991	0.231	0.123	1.94978e-43
EHD4	3.05932e-19	0.302744	0.548	0.483	5.57928e-15
CNPY2	2.427e-38	0.302698	0.327	0.217	4.42612e-34
NDUFA11	5.98443e-37	0.302457	0.366	0.254	1.09138e-32
USHBP1	5.76588e-50	0.302091	0.273	0.154	1.05152e-45
ADD1	2.57049e-37	0.301675	0.289	0.186	4.68781e-33
FLOT2	8.23622e-56	0.300234	0.181	0.078	1.50204e-51
TTYH3	8.66585e-70	0.299167	0.165	0.056	1.58039e-65
TMEM223	3.65418e-60	0.299015	0.18	0.074	6.66412e-56
FOXN3	2.75742e-46	0.298899	0.221	0.118	5.02871e-42
ROMO1	2.93752e-30	0.298221	0.303	0.209	5.35716e-26
CIDEA	7.20909e-43	0.298168	0.142	0.062	1.31472e-38
COX6B1	5.29026e-30	0.297847	0.732	0.672	9.64785e-26
LAGE3	3.07931e-41	0.297204	0.256	0.151	5.61575e-37
SUMO1	2.29867e-27	0.297194	0.508	0.419	4.19208e-23
GNAI2	1.53174e-50	0.297012	0.827	0.79	2.79343e-46
NDUFA2	4.89633e-32	0.29672	0.245	0.156	8.92943e-28
TCN2	4.44245e-28	0.296416	0.506	0.413	8.1017e-24
LOC680254	1.40527e-37	0.29579	0.204	0.114	2.56279e-33
RAB13	9.0075e-37	0.29551	0.314	0.206	1.6427e-32
GCHFR	6.67551e-54	0.295168	0.138	0.05	1.21741e-49
DPM3	4.49088e-48	0.295003	0.199	0.099	8.19002e-44
DAG1	5.0667e-46	0.294906	0.252	0.143	9.24014e-42
SLC44A2	2.92072e-41	0.294523	0.254	0.15	5.32651e-37
KANK3	1.93577e-31	0.294381	0.248	0.159	3.53026e-27
DNAJC19	5.10555e-47	0.294354	0.265	0.151	9.31099e-43
UQCR11	4.85847e-30	0.293969	0.634	0.548	8.86039e-26
ACKR4	5.57462e-37	0.293895	0.107	0.042	1.01664e-32
BST2	1.68045e-41	0.293233	0.862	0.827	3.06464e-37
MTUS1	3.26603e-32	0.2931	0.342	0.238	5.95626e-28
PRCP	1.50364e-42	0.293039	0.19	0.097	2.74218e-38
CUTA	1.59212e-33	0.292684	0.404	0.297	2.90355e-29
NDUFB8	3.17413e-33	0.292651	0.555	0.454	5.78867e-29
STAT3	8.62018e-31	0.292573	0.674	0.617	1.57206e-26
EMP1	4.29446e-13	0.292501	0.744	0.734	7.83181e-09
RPS24	1.60479e-38	0.292143	0.829	0.798	2.92666e-34
APRT	2.71315e-33	0.291214	0.72	0.664	4.94797e-29
NDUFB3	1.35882e-34	0.290876	0.272	0.175	2.47807e-30
NUDT2	1.12869e-46	0.29085	0.158	0.07	2.05839e-42
CHCHD3	5.75845e-39	0.290737	0.287	0.182	1.05017e-34
TANC1	8.06993e-42	0.290734	0.248	0.144	1.47171e-37
RPL30	4.80855e-46	0.290155	0.845	0.816	8.76934e-42
GM2A	4.09054e-35	0.289734	0.286	0.185	7.45991e-31
MMRN2	2.0834e-26	0.289131	0.476	0.382	3.7995e-22
SHB	4.68808e-53	0.28881	0.166	0.07	8.54965e-49
VAMP3	3.11341e-25	0.288251	0.238	0.159	5.67793e-21
TCF7L1	6.19173e-76	0.288068	0.181	0.063	1.12919e-71
NDUFA12	7.41111e-33	0.287777	0.314	0.214	1.35156e-28
PET100	1.26205e-43	0.287609	0.219	0.119	2.30161e-39
PHPT1	2.17468e-33	0.287603	0.276	0.179	3.96596e-29
RT1-N3	6.45054e-50	0.287326	0.145	0.058	1.17638e-45
SSBP4	5.74606e-31	0.287294	0.324	0.226	1.04791e-26
FMC1	2.24282e-43	0.285872	0.207	0.109	4.09023e-39
DBI	7.35392e-23	0.285494	0.476	0.387	1.34113e-18
ABRACL	5.4625e-26	0.28541	0.463	0.373	9.96196e-22
MICOS13	2.05784e-29	0.285239	0.604	0.516	3.75289e-25
ZMIZ1	2.41218e-39	0.285099	0.402	0.28	4.3991e-35
MXD4	2.18773e-28	0.284967	0.351	0.254	3.98976e-24
PDLIM5	1.41632e-17	0.284833	0.449	0.379	2.58294e-13
RGL1	5.79813e-37	0.284701	0.294	0.189	1.05741e-32
BANF1	4.3711e-24	0.284646	0.397	0.308	7.97157e-20
HINT2	1.53481e-53	0.28392	0.216	0.105	2.79902e-49
LOC100360781	2.49718e-51	0.283745	0.929	0.913	4.5541e-47
SEC61B	1.91386e-29	0.283128	0.56	0.461	3.4903e-25
SNN	2.48802e-39	0.283119	0.177	0.09	4.53741e-35
UAP1	4.11841e-27	0.28306	0.566	0.483	7.51074e-23
TSC22D3	1.37455e-34	0.282473	0.248	0.152	2.50678e-30
LEPROT	2.03969e-39	0.282102	0.249	0.149	3.71978e-35
NDUFB6	4.40729e-23	0.282039	0.397	0.311	8.03757e-19
EIF4ENIF1	8.17846e-36	0.28161	0.225	0.133	1.49151e-31
SORBS2	2.20356e-43	0.281581	0.178	0.087	4.01864e-39
NEURL3	2.58762e-11	0.281404	0.522	0.475	4.71904e-07
PLA2G16	2.87951e-24	0.281383	0.246	0.168	5.25137e-20
ERG	3.82388e-31	0.281359	0.553	0.439	6.97361e-27
CTNNA1	2.2072e-26	0.28042	0.461	0.366	4.02527e-22
ETNK1	2.37053e-20	0.280187	0.321	0.244	4.32314e-16
ZC3H12A	4.23702e-19	0.280009	0.337	0.263	7.72705e-15
TMEM59	5.55255e-26	0.279998	0.587	0.504	1.01262e-21
FGD5	1.34087e-50	0.279371	0.213	0.106	2.44534e-46
AKR1A1	2.0092e-31	0.279266	0.629	0.532	3.66417e-27
DNASE2	2.70794e-56	0.278589	0.217	0.103	4.93848e-52
CMTM8	3.73877e-40	0.278144	0.19	0.099	6.8184e-36
DPAGT1	6.19326e-36	0.277911	0.305	0.2	1.12947e-31
DDRGK1	9.56365e-30	0.277614	0.349	0.25	1.74412e-25
CDK4	1.88255e-31	0.277461	0.248	0.158	3.43321e-27
CCS	1.12911e-47	0.277315	0.17	0.078	2.05917e-43
SUCLG2	6.76566e-49	0.277293	0.183	0.086	1.23385e-44
BZW2	7.91245e-25	0.276962	0.322	0.234	1.44299e-20
MACF1	2.64034e-27	0.276806	0.417	0.321	4.8152e-23
RNASET2	1.5896e-27	0.276665	0.384	0.286	2.89896e-23
BABAM1	4.13608e-45	0.276577	0.196	0.098	7.54298e-41
TTC28	1.65316e-56	0.27523	0.154	0.059	3.01486e-52
MAGED1	3.64649e-26	0.275088	0.395	0.3	6.6501e-22
SND1	1.24329e-28	0.274974	0.271	0.182	2.26739e-24
PKN1	8.10595e-58	0.274819	0.174	0.071	1.47828e-53
UTRN	1.08295e-29	0.274444	0.437	0.336	1.97498e-25
GALNT18	8.08168e-36	0.273614	0.241	0.146	1.47386e-31
HMG20B	1.40083e-36	0.273386	0.263	0.163	2.55469e-32
TMEM14C	7.67119e-27	0.273235	0.418	0.32	1.39899e-22
STIM1	4.00547e-48	0.273183	0.201	0.1	7.30478e-44
MBD2	1.89698e-28	0.273061	0.366	0.27	3.45952e-24
DAAM1	5.25953e-37	0.272954	0.252	0.153	9.59181e-33
PSENEN	7.86754e-34	0.272842	0.334	0.228	1.4348e-29
TMEM134	1.91436e-34	0.272466	0.238	0.145	3.49122e-30
ATXN10	3.99775e-39	0.272202	0.218	0.123	7.29069e-35
MYADM	4.31968e-18	0.271826	0.427	0.35	7.8778e-14
TIMM13	5.14124e-23	0.271796	0.325	0.241	9.37608e-19
DOCK6	1.31154e-51	0.271649	0.243	0.127	2.39185e-47
RPN1	7.96263e-24	0.271234	0.415	0.326	1.45214e-19
NADK	9.31059e-52	0.271182	0.138	0.052	1.69797e-47
PLEC	1.58186e-20	0.270541	0.51	0.435	2.88484e-16
ECE1	1.80102e-22	0.270407	0.593	0.514	3.28452e-18
LGALS1	5.04626e-21	0.269582	0.251	0.176	9.20286e-17
ICA1	5.31736e-62	0.269191	0.138	0.045	9.69726e-58
CCDC107	2.74446e-43	0.269183	0.203	0.106	5.00508e-39
PDIA4	2.36178e-31	0.268733	0.304	0.208	4.30718e-27
TECR	1.52596e-23	0.26863	0.357	0.269	2.7829e-19
PLPP3	5.85882e-20	0.268349	0.631	0.554	1.06847e-15
SHANK3	9.38955e-48	0.268126	0.219	0.113	1.71237e-43
PALMD	6.63047e-46	0.268114	0.136	0.055	1.2092e-41
LGALS3BP	5.40129e-33	0.268089	0.226	0.137	9.85034e-29
LOC689574	8.9437e-18	0.267637	0.319	0.245	1.63106e-13
ACTB	2.91317e-80	0.267537	0.982	0.974	5.31276e-76
SUCLG1	2.64613e-38	0.267359	0.201	0.11	4.82575e-34
TM7SF3	2.65433e-45	0.267358	0.202	0.102	4.8407e-41
NDUFS7	1.79903e-31	0.267011	0.336	0.235	3.28088e-27
COMMD4	3.06719e-34	0.266171	0.194	0.11	5.59364e-30
MINK1	9.63537e-35	0.265029	0.246	0.151	1.7572e-30
HSD17B10	2.70321e-31	0.264933	0.323	0.222	4.92985e-27
PJA1	7.02108e-24	0.264539	0.145	0.084	1.28043e-19
NDUFC1	8.50518e-39	0.264393	0.259	0.157	1.55109e-34
PPP1CA	5.00194e-22	0.264368	0.492	0.403	9.12204e-18
APH1B	5.06205e-29	0.263799	0.221	0.138	9.23166e-25
INPP1	3.10539e-46	0.263735	0.145	0.061	5.6633e-42
HDAC1	4.93167e-27	0.262895	0.417	0.321	8.99389e-23
NIPAL2	4.17346e-36	0.262702	0.201	0.112	7.61115e-32
RNF187	7.80493e-24	0.262557	0.259	0.18	1.42338e-19
NCOR1	4.55056e-21	0.262199	0.374	0.29	8.29885e-17
COQ10B	1.18965e-17	0.261507	0.413	0.337	2.16957e-13
SRI	2.10426e-24	0.261443	0.313	0.226	3.83754e-20
BCKDHB	7.55172e-60	0.261432	0.134	0.044	1.37721e-55
RGD1306063	2.97351e-55	0.261423	0.172	0.072	5.42279e-51
RGD1306556	6.15195e-61	0.26129	0.159	0.059	1.12193e-56
SLC41A1	6.53523e-26	0.261121	0.247	0.164	1.19183e-21
RETSAT	4.57416e-32	0.260894	0.401	0.293	8.34189e-28
IFITM2	2.05738e-49	0.260503	0.885	0.847	3.75204e-45
TMEM98	4.59168e-35	0.260415	0.188	0.104	8.37385e-31
PTOV1	2.6735e-27	0.260334	0.341	0.247	4.87566e-23
RABAC1	2.44911e-24	0.260141	0.577	0.494	4.46644e-20
ZC3HAV1	1.24286e-16	0.260024	0.409	0.337	2.26661e-12
PTMS	5.94145e-38	0.259999	0.793	0.741	1.08354e-33
MED13L	4.36193e-27	0.259829	0.264	0.178	7.95486e-23
TMSB4X	1.116e-65	0.259801	0.995	0.991	2.03525e-61
SERF2	1.92282e-38	0.259532	0.87	0.838	3.50664e-34
PIGP	1.3877e-41	0.259512	0.171	0.084	2.53076e-37
AC141102.1	5.02204e-12	0.259296	0.461	0.405	9.15869e-08
RFTN1	2.26597e-36	0.259085	0.229	0.135	4.13245e-32
AABR07029661.1	2.48294e-48	0.259044	0.166	0.073	4.52814e-44
ACAT1	4.3604e-44	0.258535	0.183	0.091	7.95205e-40
AQP1	2.28207e-12	0.258354	0.588	0.549	4.16181e-08
MRPL23	1.25788e-30	0.258232	0.283	0.191	2.294e-26
RNPEP	3.28982e-23	0.25809	0.289	0.205	5.99964e-19
TRAPPC6A	8.79865e-47	0.257899	0.167	0.076	1.60461e-42
PLCG1	1.83778e-42	0.257653	0.276	0.166	3.35156e-38
SIK1	2.23107e-18	0.257007	0.31	0.239	4.0688e-14
PTPN18	2.09035e-44	0.256543	0.136	0.057	3.81217e-40
KDELR1	2.62838e-30	0.256067	0.399	0.295	4.79338e-26
APOL3	1.32856e-35	0.254718	0.207	0.117	2.42289e-31
DECR1	3.62522e-52	0.254639	0.113	0.036	6.61131e-48
AGRN	1.3983e-32	0.254523	0.28	0.184	2.55008e-28
GEM	1.78724e-30	0.2544	0.14	0.071	3.25939e-26
LAMA5	2.73824e-29	0.254356	0.296	0.202	4.99372e-25
WASHC3	1.61155e-39	0.254295	0.183	0.094	2.93899e-35
LRRC8C	2.30371e-20	0.254114	0.355	0.276	4.20127e-16
PON2	2.90584e-25	0.254105	0.322	0.234	5.29938e-21
ABHD17A	8.0666e-24	0.254092	0.256	0.178	1.47111e-19
TMEM179B	5.16888e-51	0.254064	0.155	0.064	9.42648e-47
CASTOR1	3.41029e-31	0.253392	0.161	0.086	6.21934e-27
GLOD4	1.87304e-50	0.253305	0.134	0.05	3.41586e-46
EXT2	1.82835e-39	0.253198	0.23	0.131	3.33436e-35
SNAI1	1.09163e-12	0.252926	0.279	0.224	1.9908e-08
SLC25A39	8.03672e-24	0.252654	0.237	0.16	1.46566e-19
LMF2	3.05136e-34	0.252286	0.276	0.178	5.56476e-30
UQCRH	7.82659e-22	0.251895	0.724	0.682	1.42733e-17
ANXA3	4.72302e-25	0.251777	0.603	0.514	8.61337e-21
AP2S1	7.76063e-23	0.251519	0.19	0.122	1.41531e-18
AK3	3.42089e-36	0.251307	0.279	0.175	6.23867e-32
DDX5	1.83085e-42	0.251259	0.85	0.825	3.33892e-38
NUAK1	2.91621e-42	0.251137	0.133	0.055	5.31829e-38
JAK2	9.98469e-26	0.251137	0.26	0.176	1.82091e-21
NDUFB5	9.58306e-22	0.250608	0.406	0.324	1.74766e-17
NENF	1.99275e-25	0.250315	0.432	0.336	3.63417e-21
PLSCR4	1.9135e-51	0.250194	0.127	0.045	3.48966e-47
LAMC1	1.26422e-08	-0.2503	0.401	0.43	0.000230555
BUB3	5.31563e-26	-0.25074	0.122	0.193	9.69411e-22
CACYBP	1.64577e-12	-0.250958	0.218	0.267	3.00139e-08
PRNP	3.21292e-09	-0.251528	0.291	0.33	5.8594e-05
EIF2S1	2.08915e-16	-0.251751	0.374	0.427	3.80999e-12
USP14	4.55808e-23	-0.251944	0.142	0.21	8.31257e-19
ODC1	6.35544e-20	-0.252492	0.404	0.47	1.15904e-15
BLOC1S4	4.68407e-24	-0.253205	0.163	0.236	8.54233e-20
SH3GLB1	1.60585e-13	-0.254522	0.522	0.555	2.92858e-09
FAM104A	3.74172e-20	-0.254619	0.187	0.252	6.82377e-16
EIF4G2	7.5741e-22	-0.254779	0.721	0.756	1.38129e-17
FTSJ3	4.26755e-24	-0.254839	0.16	0.231	7.78273e-20
PSMD1	9.6062e-10	-0.255638	0.362	0.391	1.75188e-05
NAA20	1.99791e-21	-0.255763	0.123	0.185	3.6436e-17
PSMC1	1.23404e-12	-0.255804	0.291	0.337	2.25052e-08
PGRMC1	1.62717e-08	-0.256337	0.418	0.443	0.000296747
AFG3L2	2.90693e-20	-0.257171	0.129	0.189	5.30137e-16
YARS	4.60607e-18	-0.257328	0.302	0.367	8.40008e-14
EFHD2	6.63172e-09	-0.257517	0.271	0.308	0.000120943
EIF1	1.44288e-73	-0.258098	0.963	0.98	2.63138e-69
SNAPC1	1.55362e-26	-0.259011	0.065	0.124	2.83333e-22
SRSF11	5.06092e-15	-0.259201	0.339	0.393	9.2296e-11
MED21	4.22705e-16	-0.259438	0.212	0.27	7.70888e-12
CALM1	4.06511e-59	-0.259505	0.953	0.969	7.41354e-55
NIT1	3.67985e-31	-0.259983	0.091	0.162	6.71093e-27
UPP1	2.91374e-09	-0.260175	0.598	0.626	5.31379e-05
MRPL41	2.23306e-20	-0.260398	0.205	0.272	4.07242e-16
RRP9	3.19859e-23	-0.260849	0.112	0.176	5.83327e-19
GNL3	2.90414e-13	-0.261129	0.485	0.527	5.29627e-09
RBX1	3.15287e-21	-0.261314	0.405	0.467	5.74989e-17
NSFL1C	5.30634e-18	-0.261392	0.296	0.358	9.67718e-14
RRAGA	7.55937e-15	-0.262191	0.308	0.364	1.3786e-10
STIP1	1.02659e-18	-0.262663	0.239	0.304	1.8722e-14
COL4A1	1.03216e-08	-0.263399	0.703	0.732	0.000188236
AIMP1	1.50037e-20	-0.263436	0.22	0.29	2.73622e-16
ZFP330	8.10799e-25	-0.26386	0.128	0.197	1.47865e-20
SNRPD3	1.30412e-17	-0.264272	0.426	0.48	2.37833e-13
CLIC4	2.69797e-18	-0.264678	0.689	0.729	4.92028e-14
TRMT112	2.90007e-16	-0.265039	0.405	0.454	5.28886e-12
WASF2	4.10799e-10	-0.265061	0.384	0.416	7.49173e-06
SRSF3	2.39003e-12	-0.266195	0.4	0.439	4.3587e-08
PRDX1	1.16171e-20	-0.266322	0.728	0.755	2.11861e-16
STARD3NL	9.26701e-33	-0.26636	0.116	0.196	1.69002e-28
MORF4L2	7.73687e-18	-0.266411	0.488	0.531	1.41097e-13
BYSL	3.86317e-32	-0.267527	0.094	0.168	7.04526e-28
ECM1	1.68539e-12	-0.267567	0.28	0.33	3.07365e-08
GBP5	1.16664e-09	-0.268502	0.081	0.114	2.12761e-05
GAPDH	4.8149e-32	-0.269024	0.801	0.838	8.78094e-28
IMPDH2	5.43086e-19	-0.269778	0.58	0.63	9.90427e-15
ATP1A1	8.05478e-21	-0.270226	0.527	0.582	1.46895e-16
ATP6V1D	5.82334e-19	-0.270241	0.189	0.254	1.062e-14
TOMM70	9.54128e-22	-0.270595	0.156	0.223	1.74004e-17
PSMA2	5.26043e-20	-0.270707	0.46	0.513	9.59345e-16
DGAT1	1.02218e-07	-0.270727	0.142	0.173	0.00186414
SYS1	4.27755e-14	-0.271152	0.273	0.324	7.80097e-10
BCL6B	6.51861e-10	-0.271572	0.182	0.223	1.1888e-05
YBX3	1.46215e-17	-0.271616	0.503	0.542	2.66652e-13
MAP6	6.75868e-13	-0.272082	0.08	0.119	1.23258e-08
NIP7	7.82277e-20	-0.272179	0.2	0.267	1.42664e-15
TUBB2A	8.24901e-19	-0.272278	0.466	0.527	1.50437e-14
SECISBP2L	1.90347e-18	-0.272753	0.422	0.476	3.47136e-14
LRRC59	3.01792e-23	-0.273161	0.241	0.313	5.50378e-19
DDX24	1.82922e-17	-0.273233	0.265	0.329	3.33595e-13
S1PR1	2.08442e-10	-0.273898	0.415	0.456	3.80135e-06
TXNDC9	3.53109e-30	-0.27468	0.188	0.275	6.43964e-26
WDR75	1.09627e-26	-0.274702	0.102	0.17	1.99927e-22
RB1CC1	7.23254e-15	-0.274705	0.226	0.28	1.319e-10
PTP4A1	3.83738e-19	-0.274769	0.288	0.356	6.99823e-15
HMGA1	2.87284e-11	-0.275091	0.279	0.328	5.23921e-07
GPATCH4	2.03392e-33	-0.275213	0.091	0.167	3.70927e-29
NDFIP2	1.67281e-10	-0.275652	0.423	0.446	3.05071e-06
NR2C2AP	8.25928e-28	-0.276375	0.161	0.238	1.50625e-23
TMEM199	7.92444e-29	-0.277086	0.103	0.174	1.44518e-24
PSMD3	4.72674e-17	-0.277228	0.394	0.447	8.62016e-13
DDX21	2.19556e-16	-0.277685	0.234	0.293	4.00404e-12
EEF1E1	3.36346e-25	-0.278351	0.153	0.225	6.13394e-21
MANF	1.96239e-15	-0.27916	0.405	0.453	3.57881e-11
VAPA	4.34084e-14	-0.280509	0.458	0.493	7.91639e-10
PAK1IP1	2.37633e-36	-0.281501	0.133	0.221	4.33372e-32
YIPF4	2.71226e-22	-0.281632	0.227	0.298	4.94635e-18
PSMB1	2.40427e-27	-0.282333	0.553	0.606	4.38468e-23
SLC30A4	8.29221e-19	-0.283862	0.211	0.277	1.51225e-14
MGC105649	4.05318e-13	-0.28409	0.082	0.123	7.39178e-09
SRPRA	6.35049e-17	-0.286298	0.401	0.454	1.15814e-12
FBXO30	1.27859e-25	-0.286681	0.149	0.222	2.33176e-21
SLC48A1	1.95477e-26	-0.288009	0.094	0.158	3.56492e-22
RPS19BP1	8.95145e-30	-0.288467	0.171	0.253	1.63248e-25
KLHL21	8.89282e-12	-0.29006	0.234	0.28	1.62178e-07
CCT3	2.55749e-21	-0.29084	0.473	0.525	4.6641e-17
PRAG1	5.74732e-20	-0.291317	0.134	0.194	1.04814e-15
ZBED5	1.96004e-20	-0.29182	0.751	0.785	3.57452e-16
ADRM1	6.65781e-31	-0.292107	0.383	0.466	1.21419e-26
CEBPZ	5.72055e-20	-0.292675	0.344	0.406	1.04326e-15
KIF1B	2.55205e-13	-0.292715	0.328	0.371	4.65417e-09
AMPD3	6.09541e-41	-0.292874	0.048	0.117	1.11162e-36
LARS	5.92569e-17	-0.292944	0.222	0.28	1.08067e-12
MXI1	4.3364e-20	-0.294634	0.077	0.129	7.9083e-16
IRAK2	1.26308e-16	-0.295053	0.191	0.248	2.30348e-12
FKBP1A	3.56495e-28	-0.295505	0.73	0.752	6.50141e-24
MARS	6.20945e-36	-0.295907	0.173	0.266	1.13242e-31
SAMD4A	1.55485e-38	-0.296031	0.109	0.196	2.83558e-34
UTP3	2.37396e-29	-0.296488	0.248	0.335	4.32939e-25
LAP3	1.85733e-17	-0.297069	0.481	0.535	3.38721e-13
DDX18	4.09444e-24	-0.297197	0.173	0.244	7.46703e-20
CDV3	1.12345e-23	-0.29782	0.431	0.498	2.04883e-19
CTSB	1.15668e-30	-0.298036	0.658	0.709	2.10944e-26
FBL	5.74065e-23	-0.298226	0.329	0.4	1.04692e-18
GON7	9.5047e-22	-0.300475	0.27	0.341	1.73337e-17
PNO1	4.94854e-43	-0.301172	0.123	0.218	9.02465e-39
C1QBP	1.11725e-17	-0.301177	0.383	0.434	2.03752e-13
DLL1	8.20047e-14	-0.302009	0.185	0.236	1.49552e-09
FADS3	8.86334e-11	-0.302193	0.138	0.177	1.61641e-06
TPT1	1.38037e-128	-0.302376	0.988	0.992	2.51738e-124
KEAP1	1.47508e-44	-0.303951	0.086	0.175	2.6901e-40
CCT5	7.12303e-26	-0.304001	0.531	0.587	1.29903e-21
FBXO32	1.18708e-19	-0.304385	0.076	0.126	2.16488e-15
GRK5	6.11322e-19	-0.306178	0.139	0.197	1.11487e-14
LOC103690108	9.14795e-37	-0.308046	0.415	0.522	1.66831e-32
CD164	9.37966e-26	-0.310529	0.349	0.422	1.71057e-21
ARL8A	4.25407e-19	-0.311067	0.212	0.277	7.75815e-15
EAF1	3.87543e-34	-0.31127	0.168	0.256	7.06762e-30
GNPDA2	4.9616e-30	-0.314432	0.16	0.241	9.04848e-26
NOP58	1.56511e-26	-0.314671	0.408	0.482	2.85429e-22
ACADL	3.86352e-24	-0.314724	0.217	0.291	7.04591e-20
IER5	9.64675e-23	-0.315925	0.452	0.522	1.75928e-18
LMO2	2.68341e-10	-0.316931	0.374	0.403	4.89373e-06
SNX18	6.5447e-18	-0.317413	0.195	0.256	1.19356e-13
RRS1	7.27359e-29	-0.318014	0.11	0.181	1.32649e-24
GDA	1.28482e-09	-0.320316	0.154	0.192	2.34312e-05
PPP1R15A	2.4167e-27	-0.320663	0.762	0.818	4.40733e-23
YWHAG	1.32401e-26	-0.321006	0.41	0.482	2.4146e-22
BID	1.95808e-28	-0.321365	0.1	0.17	3.57096e-24
RABGGTB	4.7901e-28	-0.324214	0.299	0.381	8.7357e-24
KRCC1	3.54935e-27	-0.324568	0.172	0.249	6.47296e-23
DDX39A	4.07291e-24	-0.3255	0.3	0.375	7.42777e-20
EIF6	4.44647e-28	-0.325734	0.52	0.579	8.10903e-24
PLK2	4.89908e-21	-0.327749	0.419	0.485	8.93445e-17
BRI3	1.59712e-21	-0.328546	0.444	0.502	2.91267e-17
HBEGF	1.23732e-16	-0.328829	0.549	0.611	2.2565e-12
EIF3D	8.96096e-30	-0.328866	0.257	0.343	1.63421e-25
TKT	9.80552e-22	-0.329707	0.484	0.529	1.78823e-17
EMC6	1.02929e-27	-0.329976	0.37	0.444	1.87712e-23
GABARAPL2	9.86402e-36	-0.330842	0.717	0.761	1.7989e-31
GHDC	6.34027e-07	-0.33241	0.234	0.263	0.0115628
NPLOC4	1.58618e-32	-0.33454	0.152	0.236	2.89271e-28
TMEM140	1.97534e-19	-0.336196	0.351	0.417	3.60243e-15
CD3EAP	4.8797e-27	-0.336884	0.138	0.212	8.89911e-23
MTCH2	3.88665e-29	-0.336919	0.272	0.355	7.08808e-25
SYPL1	4.37138e-21	-0.337027	0.337	0.403	7.97208e-17
HSPB8	1.89516e-17	-0.338446	0.127	0.183	3.4562e-13
SLC25A3	5.76259e-49	-0.340933	0.705	0.756	1.05092e-44
PSMC5	3.06104e-35	-0.34134	0.258	0.353	5.58241e-31
IMP3	9.58921e-35	-0.342097	0.305	0.399	1.74879e-30
YPEL2	6.98415e-52	-0.342786	0.065	0.154	1.2737e-47
ATAD3A	4.69598e-58	-0.343689	0.074	0.173	8.56406e-54
CCT4	1.33488e-41	-0.344068	0.584	0.649	2.43443e-37
ZC3H15	1.09236e-29	-0.344366	0.401	0.478	1.99214e-25
PSEN2	6.36153e-17	-0.345105	0.322	0.383	1.16015e-12
CNPPD1	1.28464e-21	-0.34517	0.276	0.345	2.34279e-17
PSMD4	8.11808e-35	-0.346563	0.315	0.407	1.48049e-30
EHD3	2.01585e-09	-0.347513	0.135	0.172	3.67631e-05
SLC3A2	7.54605e-30	-0.348908	0.685	0.72	1.37617e-25
PPAN	1.11199e-46	-0.349435	0.137	0.241	2.02793e-42
STX6	4.61743e-20	-0.349822	0.264	0.327	8.42081e-16
NOLC1	1.92122e-29	-0.3522	0.333	0.414	3.50374e-25
ST8SIA4	9.10196e-28	-0.352385	0.164	0.243	1.65993e-23
CIAPIN1	9.54094e-36	-0.355423	0.162	0.253	1.73998e-31
APEX1	5.45757e-50	-0.357372	0.1	0.199	9.95296e-46
HSPA9	7.42997e-34	-0.358419	0.366	0.449	1.355e-29
CD55	1.23779e-29	-0.359129	0.092	0.163	2.25737e-25
PSMC3	2.58608e-25	-0.359463	0.448	0.506	4.71623e-21
TRMT6	2.52583e-62	-0.36022	0.059	0.157	4.60635e-58
BLCAP	1.26115e-44	-0.360691	0.122	0.219	2.29996e-40
DDIT3	1.85406e-09	-0.360816	0.426	0.455	3.38125e-05
GARS	9.89313e-33	-0.361568	0.241	0.333	1.80421e-28
ATP6V0B	2.60637e-27	-0.362664	0.331	0.404	4.75323e-23
LOC684797	4.8311e-20	-0.362862	0.239	0.308	8.81048e-16
CCT7	3.72282e-34	-0.363851	0.459	0.535	6.7893e-30
DYNLT1	1.59177e-37	-0.363924	0.219	0.313	2.90291e-33
CDC42EP3	7.27345e-21	-0.365451	0.465	0.527	1.32646e-16
CHST12	6.30094e-48	-0.366554	0.044	0.119	1.1491e-43
DEGS1	4.70296e-35	-0.36864	0.432	0.512	8.57679e-31
H2AFZ	1.00076e-26	-0.369034	0.713	0.759	1.82508e-22
RSL24D1	7.95924e-48	-0.371689	0.17	0.278	1.45153e-43
KIT	1.4146e-27	-0.373536	0.056	0.113	2.57981e-23
LOC100362149	1.5661e-65	-0.37492	0.754	0.813	2.8561e-61
TCP1	1.28871e-42	-0.376744	0.384	0.482	2.35021e-38
CD9	9.99983e-15	-0.377991	0.454	0.512	1.82367e-10
MRPS18B	1.51783e-52	-0.380088	0.134	0.244	2.76806e-48
YWHAH	1.09812e-29	-0.380302	0.541	0.591	2.00264e-25
GNG5	1.79906e-46	-0.381083	0.718	0.751	3.28094e-42
AMD1	2.64376e-30	-0.38125	0.288	0.372	4.82142e-26
RNH1	2.60096e-32	-0.384981	0.409	0.483	4.74337e-28
PDE4B	2.15996e-32	-0.38551	0.435	0.515	3.93911e-28
AIMP2	2.64066e-35	-0.38645	0.196	0.288	4.81578e-31
RT1-CE7	7.9732e-56	-0.386852	0.764	0.827	1.45407e-51
PSMC2	1.01464e-34	-0.388711	0.283	0.372	1.85039e-30
UBE2S	1.86662e-13	-0.389514	0.667	0.692	3.40415e-09
HSPA5	2.97028e-28	-0.389735	0.813	0.859	5.4169e-24
CCT6A	3.70433e-41	-0.391878	0.377	0.474	6.75558e-37
NPM1	4.26095e-75	-0.392797	0.81	0.863	7.77069e-71
NARS	7.62862e-51	-0.393172	0.501	0.612	1.39123e-46
DSTN	3.82476e-51	-0.393271	0.744	0.792	6.97522e-47
PEBP1	2.124e-34	-0.394282	0.492	0.561	3.87355e-30
HGS	3.14593e-39	-0.395216	0.229	0.327	5.73723e-35
CYCS	7.84531e-29	-0.395656	0.499	0.566	1.43075e-24
SRSF5	1.45482e-33	-0.404407	0.453	0.528	2.65316e-29
SOD1	7.66651e-33	-0.408583	0.455	0.529	1.39814e-28
AABR07042903.1	3.35014e-75	-0.411891	0.084	0.206	6.10966e-71
CCT8	2.77017e-42	-0.411994	0.276	0.377	5.05197e-38
PSMA1	1.32708e-40	-0.414882	0.39	0.477	2.42019e-36
DNAJA2	5.62729e-44	-0.416743	0.399	0.491	1.02625e-39
RANBP1	1.49852e-46	-0.417538	0.421	0.524	2.73285e-42
PMP22	2.52207e-13	-0.418136	0.407	0.45	4.59951e-09
NOB1	3.11068e-42	-0.418339	0.229	0.331	5.67294e-38
MYBBP1A	6.16547e-49	-0.419567	0.167	0.276	1.1244e-44
G3BP1	3.03916e-48	-0.421392	0.503	0.585	5.54251e-44
LOC108348112	3.73085e-39	-0.423578	0.589	0.661	6.80396e-35
CYP1B1	2.31896e-16	-0.426243	0.136	0.193	4.22909e-12
UNC119B	8.75772e-29	-0.42674	0.129	0.202	1.59714e-24
TIMM23	4.82991e-43	-0.426862	0.392	0.483	8.80831e-39
ARMC7	4.66276e-94	-0.427033	0.034	0.146	8.50347e-90
DAB2	2.61995e-33	-0.427085	0.179	0.266	4.778e-29
GFPT2	2.14364e-35	-0.428071	0.058	0.127	3.90936e-31
CD63	2.63615e-45	-0.428256	0.726	0.772	4.80755e-41
WWTR1	3.81647e-32	-0.432175	0.388	0.463	6.96009e-28
IDI1	1.50335e-12	-0.43388	0.213	0.257	2.74165e-08
PSMA6	5.29659e-41	-0.434274	0.463	0.538	9.65939e-37
ATP6V1G1	2.28515e-47	-0.439937	0.621	0.676	4.16743e-43
GCLC	4.07678e-33	-0.44225	0.223	0.312	7.43483e-29
UBTD1	4.61268e-38	-0.44475	0.155	0.244	8.41214e-34
NOP16	5.70212e-44	-0.445155	0.218	0.321	1.0399e-39
CITED2	1.17903e-40	-0.445494	0.467	0.559	2.1502e-36
PSPH	3.67382e-39	-0.447221	0.202	0.3	6.69995e-35
UBXN4	4.33022e-45	-0.449175	0.366	0.465	7.89703e-41
CCNG1	7.86539e-38	-0.450154	0.273	0.365	1.43441e-33
IER3	6.23883e-65	-0.456985	0.762	0.847	1.13778e-60
ZWINT	4.13244e-47	-0.45782	0.189	0.294	7.53633e-43
ATP6V0C	5.51966e-82	-0.45784	0.766	0.832	1.00662e-77
AHSA1	3.57352e-42	-0.459914	0.251	0.353	6.51703e-38
ASNS	1.21963e-70	-0.460932	0.075	0.187	2.22425e-66
TUBB4B	4.17241e-48	-0.461665	0.625	0.698	7.60923e-44
SHMT2	1.5465e-51	-0.462365	0.219	0.332	2.82035e-47
TUBB3	5.11882e-69	-0.46421	0.038	0.13	9.33519e-65
PSMA3	3.66744e-56	-0.465017	0.436	0.535	6.68832e-52
EIF4EBP1	9.67291e-34	-0.466099	0.306	0.392	1.76405e-29
HSP90AB1	4.8846e-114	-0.470332	0.971	0.983	8.90805e-110
ADRB2	4.56475e-30	-0.47062	0.311	0.394	8.32473e-26
RSRP1	4.59303e-21	-0.474794	0.618	0.65	8.37631e-17
GBP2	1.81976e-09	-0.478064	0.363	0.399	3.31869e-05
EPRS	2.248e-33	-0.478352	0.398	0.469	4.09968e-29
PFDN2	7.01078e-58	-0.485064	0.378	0.487	1.27856e-53
NFKBIB	1.00213e-39	-0.491053	0.388	0.479	1.82759e-35
ALDOA	4.8826e-137	-0.499993	0.823	0.877	8.9044e-133
CNBP	1.8193e-85	-0.504164	0.708	0.762	3.31786e-81
HIF1A	9.76696e-33	-0.505138	0.482	0.539	1.7812e-28
LGMN	4.48428e-38	-0.506592	0.256	0.349	8.17798e-34
INSIG1	1.30824e-32	-0.506619	0.349	0.43	2.38584e-28
CXCR4	6.27235e-39	-0.50689	0.111	0.199	1.14389e-34
SEMA7A	7.11206e-17	-0.507664	0.268	0.323	1.29703e-12
PLAU	4.98052e-10	-0.520712	0.397	0.424	9.08297e-06
PRDX5	6.55739e-33	-0.523887	0.379	0.453	1.19587e-28
RHOC	2.89348e-79	-0.525359	0.652	0.731	5.27685e-75
CSF2	2.29911e-16	-0.528006	0.065	0.109	4.19288e-12
POLR2A	1.28154e-28	-0.544288	0.275	0.345	2.33714e-24
HSPE1	1.37187e-32	-0.550499	0.528	0.585	2.50189e-28
PGK1	1.13335e-52	-0.552823	0.491	0.571	2.06689e-48
GABARAPL1	3.15212e-54	-0.554042	0.501	0.597	5.74852e-50
NINJ1	5.47834e-45	-0.563217	0.399	0.496	9.99084e-41
ATP5IF1	1.89999e-82	-0.565318	0.677	0.733	3.46501e-78
EGFL7	3.39741e-32	-0.567168	0.479	0.535	6.19585e-28
BACH1	2.47835e-57	-0.571963	0.216	0.337	4.51976e-53
VCP	1.74507e-105	-0.574464	0.633	0.73	3.18249e-101
EDNRB	2.64028e-35	-0.576937	0.263	0.353	4.81508e-31
PSMA5	2.36906e-72	-0.57835	0.461	0.567	4.32046e-68
ESM1	2.86909e-14	-0.580373	0.073	0.114	5.23236e-10
PRDX6	4.98661e-65	-0.586058	0.581	0.656	9.09409e-61
PDGFA	3.59023e-59	-0.586085	0.145	0.262	6.5475e-55
ARL6IP1	4.64828e-50	-0.586859	0.463	0.553	8.47707e-46
GSTP1	2.87705e-13	-0.600897	0.553	0.573	5.24688e-09
SPRY1	1.76831e-27	-0.605451	0.291	0.37	3.22486e-23
MORC4	7.14599e-69	-0.607909	0.087	0.199	1.30321e-64
MAFG	4.00737e-74	-0.611576	0.332	0.463	7.30823e-70
PTGES3	6.63674e-108	-0.615423	0.573	0.68	1.21034e-103
LCN2	1.73254e-26	-0.622519	0.365	0.439	3.15964e-22
SRSF7	1.44973e-78	-0.623288	0.429	0.555	2.64387e-74
GHITM	6.77021e-90	-0.643851	0.373	0.509	1.23468e-85
TIMP1	8.81947e-83	-0.644116	0.619	0.727	1.60841e-78
CSTB	3.21452e-96	-0.652136	0.744	0.807	5.86232e-92
CASP3	1.88005e-61	-0.6534	0.398	0.506	3.42865e-57
PHLDA1	3.68691e-56	-0.654158	0.581	0.667	6.72381e-52
MAFF	2.80681e-75	-0.667169	0.385	0.519	5.11879e-71
SRSF2	2.02129e-140	-0.667376	0.665	0.772	3.68622e-136
NDRG1	7.10602e-38	-0.677451	0.379	0.458	1.29592e-33
TXN1	3.61733e-215	-0.687449	0.831	0.901	6.59692e-211
PLAUR	1.58682e-86	-0.696583	0.619	0.726	2.89388e-82
PSMD11	5.13402e-98	-0.706768	0.4	0.532	9.3629e-94
PSMD7	2.2286e-117	-0.715247	0.353	0.518	4.0643e-113
NOP56	3.44196e-104	-0.727766	0.262	0.427	6.2771e-100
CTSL	3.60958e-149	-0.729535	0.721	0.828	6.58279e-145
CEBPB	2.75064e-97	-0.733521	0.637	0.745	5.01634e-93
HSPD1	1.29696e-88	-0.74135	0.381	0.524	2.36526e-84
PRR13	5.02584e-121	-0.742171	0.453	0.607	9.16563e-117
ATP1B3	8.14633e-95	-0.759404	0.663	0.732	1.48565e-90
RAN	5.09799e-180	-0.76864	0.645	0.763	9.29721e-176
GADD45A	4.79314e-75	-0.805134	0.335	0.467	8.74124e-71
CCL2	3.91261e-29	-0.841862	0.354	0.449	7.13543e-25
CXCL16	1.12644e-84	-0.842673	0.224	0.368	2.05428e-80
FOSL1	1.47921e-103	-0.852166	0.239	0.406	2.69764e-99
CX3CL1	9.33992e-37	-0.852431	0.223	0.311	1.70332e-32
YPEL5	4.20434e-110	-0.854228	0.199	0.367	7.66746e-106
MAP1B	9.72716e-76	-0.87128	0.386	0.496	1.77394e-71
MGP	2.34081e-08	-0.874881	0.314	0.352	0.000426894
TXNRD1	1.75919e-158	-0.94597	0.568	0.698	3.20823e-154
AKR1B1	8.99462e-29	-0.95345	0.273	0.337	1.64035e-24
TALDO1	1.81001e-109	-1.00133	0.46	0.571	3.30091e-105
HSPH1	6.14909e-52	-1.036	0.318	0.427	1.12141e-47
OLR1	1.59477e-49	-1.05258	0.059	0.144	2.90838e-45
MMD	1.68158e-71	-1.05547	0.159	0.288	3.06669e-67
SERPINE1	3.85196e-49	-1.08393	0.218	0.329	7.02482e-45
PLIN2	5.21431e-66	-1.11286	0.247	0.368	9.50934e-62
CXCL3	1.89054e-94	-1.18773	0.023	0.127	3.44778e-90
ZFAND2A	0	-1.20874	0.559	0.781	0
HSPB1	1.32559e-126	-1.21443	0.803	0.871	2.41748e-122
SLC7A11	2.21486e-125	-1.22243	0.065	0.22	4.03925e-121
FTH1	0	-1.26022	0.984	0.996	0
CXCL2	5.97711e-79	-1.27974	0.187	0.339	1.09005e-74
GCLM	4.94635e-206	-1.28079	0.115	0.344	9.02065e-202
SOD2	1.2892e-289	-1.3505	0.747	0.868	2.35111e-285
FTL1	0	-1.359	0.778	0.906	0
CXCL1	5.08831e-179	-1.36896	0.635	0.816	9.27956e-175
AABR07054319.1	3.74718e-298	-1.41686	0.08	0.363	6.83374e-294
ADM	3.11051e-186	-1.44954	0.13	0.353	5.67264e-182
LOC100360087	0	-1.46241	0.874	0.961	0
RIOK3	2.82735e-300	-1.50965	0.457	0.681	5.15623e-296
NQO1	0	-1.6575	0.374	0.644	0
GDF15	1.08042e-119	-1.67601	0.252	0.432	1.97037e-115
CSF3	5.00567e-72	-1.77149	0.229	0.361	9.12884e-68
SQSTM1	0	-2.09867	0.676	0.877	0
HMOX1	0	-2.57113	0.638	0.885	0
AKR1B8	0	-3.74085	0.113	0.437	0
