# Supplementary material for: Breast cancer prevention by short-term inhibition of TGFβ signaling
Source: Nat Commun. 2022 Dec 7;13:7558. doi: 10.1038/s41467-022-35043-5 (PMC9729304; doi:10.1038/s41467-022-35043-5)
Supplement: Supplementary file 10 — Supplementary Dataset 7 [file 41467_2022_35043_MOESM10_ESM.xlsx]

## Sheet: statistics
p-values were calculate in Seurat FindMark function using non-parametric Wilcoxon rank sum test

## Sheet: SBC gene signature
gene	rank.sd	rank.aci	avg_log2FC.sd	avg_log2FC.aci	pct.1.sd	pct.1.aci	pct.2.sd	pct.2.aci	p_val_adj.sd	p_val_adj.aci	avg_log2FC
COL3A1	3	1	5.61527	5.74184	0.485	0.723	0.034	0.009	0	0	5.67856
COL1A1	1	2	5.80192	5.49074	0.565	0.681	0.026	0.011	0	0	5.64633
FABP4	4	3	4.79465	4.61131	0.702	0.34	0.032	0.007	0	5.01918e-129	4.70298
CRIP1	2	7	5.74941	3.44728	0.945	0.83	0.063	0.03	0	5.76566e-208	4.59835
IGFBP7	5	6	4.78366	3.77081	0.914	0.894	0.362	0.211	0	3.66883e-39	4.27724
FGL2	16	4	3.31025	4.5733	0.462	0.574	0.018	0.02	0	3.64899e-146	3.94177
DCN	11	5	3.8576	3.82076	0.158	0.34	0.006	0.003	2.42321e-281	1.63778e-233	3.83918
SPARCL1	7	8	4.15993	3.2235	0.767	0.809	0.021	0.007	0	0	3.69172
SNCG	6	12	4.52009	2.7546	0.71	0.447	0.015	0.001	0	0	3.63735
RGD1564664	9	9	3.87399	3.09853	0.81	0.681	0.333	0.238	0	4.86211e-12	3.48626
S100A4	12	10	3.69036	2.93429	0.697	0.681	0.021	0.013	0	4.48727e-293	3.31233
MGP	8	16	3.93434	2.52628	0.777	0.723	0.25	0.316	0	1.27118e-09	3.23031
CCL2	14	14	3.4703	2.68638	0.369	0.532	0.12	0.134	2.39692e-109	9.10416e-13	3.07834
DES	10	22	3.87146	2.12664	0.687	0.383	0.013	0.01	0	7.31572e-123	2.99905
ELN	13	19	3.48479	2.26991	0.655	0.468	0.018	0.055	0	8.11556e-32	2.87735
LGALS1	17	15	2.8796	2.67594	0.796	0.809	0.188	0.133	0	6.91427e-45	2.77777
S100A6	25	11	2.49487	2.8897	0.835	0.809	0.269	0.131	0	9.37504e-45	2.69229
FN1	21	17	2.665	2.35696	0.214	0.404	0.013	0.008	0	2.52741e-157	2.51098
XIRP1	22	30	2.57039	1.97528	0.496	0.277	0.005	0.004	0	3.5155e-143	2.27284
TFPI2	23	29	2.53763	1.98517	0.425	0.426	0.051	0.049	0	2.47449e-28	2.2614
FXYD1	31	21	2.38065	2.12706	0.634	0.766	0.004	0.002	0	0	2.25385
IGFBP6	47	20	2.06516	2.23446	0.151	0.362	0.038	0.066	1.23545e-54	2.84589e-13	2.14981
TIMP1	42	24	2.16152	2.09408	0.762	0.915	0.272	0.182	2.86516e-290	2.7643e-40	2.1278
ISCA1	18	55	2.76055	1.39016	0.73	0.681	0.334	0.333	7.8737e-228	0.00388854	2.07536
ID3	44	31	2.14226	1.95139	0.696	0.787	0.292	0.128	3.28483e-207	2.5765e-41	2.04683
RARRES2	35	42	2.27046	1.68996	0.631	0.766	0.044	0.037	0	9.39382e-142	1.98021
TNFAIP6	69	23	1.81769	2.11571	0.158	0.298	0.047	0.029	7.59576e-45	1.81101e-23	1.9667
IGFBP4	46	34	2.08574	1.83046	0.667	0.638	0.261	0.177	3.70617e-236	1.18686e-15	1.9581
MAP3K7CL	20	69	2.66509	1.21552	0.539	0.255	0.005	0.001	0	0	1.94031
CST3	26	54	2.47587	1.39526	0.914	0.979	0.722	0.803	1.13651e-287	7.29716e-08	1.93557
CCDC80	50	33	2.03703	1.83077	0.509	0.511	0.07	0.065	0	5.06989e-32	1.9339
LPL	74	27	1.79192	2.0513	0.517	0.511	0.009	0.004	0	0	1.92161
PMP22	82	26	1.69342	2.07003	0.587	0.787	0.279	0.409	6.04815e-114	4.05626e-07	1.88173
CCL7	88	25	1.64462	2.08022	0.196	0.319	0.074	0.073	3.32931e-36	5.73373e-07	1.86242
EPAS1	48	44	2.0638	1.60144	0.585	0.66	0.031	0.045	0	2.03093e-85	1.83262
SERPING1	38	50	2.19208	1.44728	0.635	0.553	0.003	0.004	0	0	1.81968
EMP3	68	35	1.82072	1.80305	0.603	0.681	0.013	0.004	0	0	1.81188
AOC3	37	56	2.23561	1.37946	0.618	0.511	0.024	0.173	0	4.58854e-08	1.80753
BCR	33	59	2.2932	1.32149	0.591	0.468	0.088	0.107	0	2.11477e-12	1.80734
PLN	24	92	2.53129	1.06818	0.502	0.277	0.004	0.006	0	6.63417e-100	1.79973
SERPINF1	73	40	1.79357	1.74953	0.199	0.298	0.124	0.075	1.12846e-09	2.1605e-05	1.77155
CSRP2	92	38	1.62442	1.79142	0.532	0.574	0.049	0.036	0	1.19181e-79	1.70792
COL6A2	98	36	1.58767	1.80232	0.478	0.66	0.139	0.305	7.35078e-176	0.00012693	1.695
HOPX	28	103	2.39168	0.991431	0.543	0.362	0.017	0.027	0	7.37531e-39	1.69156
LUM	93	39	1.62373	1.75714	0.139	0.319	0.001	0	0	0	1.69044
AKAP12	52	58	2.03243	1.32269	0.578	0.553	0.161	0.22	2.09926e-236	6.38839e-05	1.67756
FILIP1	89	41	1.64361	1.69196	0.475	0.553	0.012	0.009	0	9.61919e-257	1.66779
CRYAB	80	46	1.7178	1.54564	0.595	0.617	0.368	0.276	1.46484e-79	1.76902e-05	1.63172
CAVIN3	51	73	2.03691	1.18662	0.862	0.957	0.674	0.689	6.96501e-248	1.73392e-05	1.61176
DPT	87	47	1.64805	1.53294	0.141	0.255	0.002	0.001	0	0	1.5905
SELENOM	106	43	1.47388	1.66136	0.523	0.702	0.111	0.099	3.52887e-292	3.21602e-43	1.56762
NPY1R	64	66	1.86503	1.23243	0.438	0.34	0.003	0.001	0	0	1.54873
BCAM	58	77	1.92799	1.16388	0.711	0.574	0.557	0.215	2.62392e-131	1.70234e-06	1.54593
CREM	39	142	2.186	0.829206	0.735	0.787	0.429	0.425	1.98654e-177	0.0036802	1.5076
MFAP5	72	72	1.79735	1.20296	0.134	0.277	0.009	0.015	1.84181e-185	1.94863e-42	1.50016
PCOLCE	65	81	1.84484	1.14483	0.264	0.298	0.036	0.022	5.8278e-207	8.58676e-33	1.49484
CPE	62	90	1.87948	1.09876	0.614	0.574	0.149	0.131	0	6.66738e-17	1.48912
SPARC	103	48	1.50191	1.47287	0.895	1	0.968	0.981	6.91129e-126	0.000493188	1.48739
GPX1	63	89	1.86639	1.10093	0.815	0.851	0.585	0.594	1.18649e-178	0.00272723	1.48366
ESAM	49	118	2.03941	0.91568	0.548	0.319	0.005	0.001	0	0	1.47754
BGN	45	143	2.11611	0.826891	0.697	0.745	0.263	0.481	6.45397e-257	0.0258895	1.4715
PTP4A3	32	256	2.31444	0.54744	0.541	0.277	0.007	0.006	0	2.30288e-95	1.43094
AVPR1A	41	221	2.16398	0.620223	0.438	0.17	0.004	0	0	0	1.3921
CH25H	90	82	1.6407	1.12457	0.313	0.234	0.038	0.037	2.35868e-269	2.43842e-08	1.38263
RRAD	55	171	2.00977	0.734391	0.299	0.149	0.006	0.006	0	4.94455e-29	1.37208
GJA4	57	173	1.99848	0.730487	0.482	0.191	0.004	0.001	0	2.45609e-190	1.36448
PCP4L1	79	104	1.73037	0.987145	0.456	0.298	0.002	0.001	0	0	1.35876
FBN1	95	84	1.59252	1.12261	0.433	0.723	0.154	0.362	4.98788e-110	5.63152e-05	1.35757
COL5A3	338	28	0.670222	2.01256	0.158	0.489	0.052	0.058	4.37112e-36	4.5447e-35	1.34139
WFDC1	75	124	1.77905	0.896417	0.418	0.234	0.001	0.001	0	0	1.33773
PLAC9	76	121	1.74834	0.912264	0.443	0.404	0.012	0.106	0	2.35092e-07	1.3303
AQP1	113	68	1.42318	1.22729	0.157	0.128	0.003	0.002	0	1.19533e-70	1.32524
SLFN2	111	70	1.42747	1.2133	0.211	0.277	0.016	0.004	4.70816e-258	2.0138e-137	1.32039
HTRA1	150	51	1.14121	1.42028	0.426	0.83	0.34	0.571	8.01294e-12	0.00285633	1.28075
LOX	117	79	1.39804	1.15132	0.359	0.277	0.003	0.006	0	1.13598e-107	1.27468
ADAMTS4	112	88	1.42353	1.10321	0.584	0.766	0.28	0.376	2.07033e-115	0.000283171	1.26337
ABI3BP	305	37	0.723662	1.79707	0.165	0.468	0.004	0.005	0	5.04712e-289	1.26037
APOLD1	101	113	1.54979	0.954561	0.35	0.191	0.004	0.003	0	3.67561e-104	1.25218
CTSH	155	57	1.12453	1.37891	0.417	0.83	0.33	0.383	7.45286e-08	1.58901e-11	1.25172
VIM	119	86	1.39271	1.10596	0.965	0.979	0.915	0.886	2.37883e-202	0.000981652	1.24933
CD48	169	52	1.06275	1.41961	0.608	0.872	0.258	0.289	1.2631e-146	1.31078e-18	1.24118
OGN	99	119	1.56316	0.913196	0.443	0.298	0.001	0	0	0	1.23818
C1QTNF1	66	216	1.84431	0.630048	0.523	0.319	0.012	0.007	0	1.59648e-123	1.23718
CYCS	67	213	1.82995	0.636805	0.8	0.851	0.667	0.505	1.4616e-112	0.0717423	1.23338
BTG1	81	163	1.70696	0.755623	0.81	0.957	0.715	0.701	7.81361e-151	0.0143578	1.23129
RERGL	61	267	1.89052	0.523159	0.443	0.191	0.002	0	0	0	1.20684
HAS1	94	156	1.61332	0.778564	0.198	0.191	0.012	0.006	3.54943e-282	1.12798e-52	1.19594
CTSK	187	53	0.969963	1.40653	0.155	0.34	0.004	0.005	0	1.19394e-176	1.18825
ZEB2	229	49	0.863992	1.46815	0.383	0.638	0.003	0.003	0	0	1.16607
GJC1	147	87	1.1805	1.10491	0.501	0.532	0.161	0.118	2.73853e-163	5.99221e-16	1.14271
PRSS23	96	201	1.58992	0.66626	0.584	0.787	0.192	0.329	1.38405e-207	1.44486e-05	1.12809
S1PR3	116	132	1.40804	0.845066	0.43	0.404	0.01	0.003	0	0	1.12655
INHBA	120	127	1.37501	0.868803	0.359	0.277	0.017	0.019	0	6.65201e-31	1.12191
MYL1	70	335	1.80764	0.42208	0.408	0.128	0.001	0	0	6.85893e-271	1.11486
COL6A1	348	45	0.653782	1.5635	0.213	0.489	0.021	0.239	9.6089e-215	0.0566877	1.10864
OLFML2B	118	153	1.39757	0.787284	0.491	0.404	0.002	0.001	0	0	1.09243
P2RX1	114	166	1.4146	0.741192	0.37	0.128	0.002	0	0	1.34731e-231	1.0779
VPS37B	86	294	1.66336	0.475481	0.458	0.34	0.037	0.02	0	5.73964e-48	1.06942
NRGN	110	189	1.44112	0.690149	0.38	0.213	0.003	0.002	0	3.11926e-147	1.06563
ID1	164	93	1.07131	1.05682	0.32	0.277	0.027	0.01	0	4.06652e-65	1.06407
AABR07031491.2	97	269	1.58949	0.520947	0.57	0.404	0.114	0.131	0	0.000634728	1.05522
LRRC32	105	220	1.47566	0.622975	0.514	0.362	0.005	0.008	0	1.33059e-127	1.04932
NR4A2	137	131	1.2373	0.846278	0.537	0.723	0.282	0.293	2.47437e-81	6.15015e-06	1.04179
MCAM	125	175	1.32772	0.725472	0.425	0.447	0.037	0.129	0	1.11599e-06	1.0266
COX4I2	127	191	1.32451	0.689255	0.385	0.234	0.002	0.001	0	2.27544e-258	1.00688
RASGRP2	109	245	1.44584	0.567888	0.426	0.234	0.006	0.004	0	6.8301e-95	1.00687
ANXA5	266	71	0.79311	1.21048	0.727	0.809	0.671	0.417	2.64742e-33	4.34715e-08	1.00179
RHOJ	185	98	0.971311	1.0292	0.61	0.872	0.325	0.474	9.01261e-91	1.94707e-05	1.00025
GUCY1A1	180	102	0.998078	0.995723	0.38	0.404	0.004	0.007	0	1.80765e-185	0.996901
TUBB2A	222	91	0.878202	1.09	0.508	0.766	0.313	0.164	3.73596e-38	1.97232e-25	0.984099
FHL1	133	200	1.26563	0.667006	0.389	0.277	0.014	0.014	0	1.33391e-43	0.966319
THBD	108	299	1.44609	0.469929	0.211	0.106	0.003	0	0	2.3042e-139	0.958012
RGS4	149	168	1.16309	0.736641	0.34	0.255	0.002	0.001	0	0	0.949864
NOP14	128	246	1.31861	0.567429	0.536	0.702	0.361	0.335	2.20861e-45	0.0143006	0.94302
PKDCC	130	239	1.30117	0.58425	0.483	0.319	0.036	0.033	0	1.1679e-22	0.942712
LAMA2	429	60	0.561173	1.31898	0.147	0.404	0.002	0.007	0	2.98747e-181	0.940078
PLA2G16	221	107	0.881315	0.970225	0.443	0.617	0.089	0.067	3.94701e-235	1.20765e-44	0.92577
RCAN1	151	181	1.13885	0.704584	0.428	0.553	0.173	0.159	1.38081e-84	8.87374e-09	0.921719
VCAM1	258	97	0.804252	1.03452	0.122	0.191	0.003	0.002	4.86745e-269	7.17738e-111	0.919388
DLC1	225	106	0.868295	0.970298	0.422	0.553	0.054	0.051	0	2.1429e-48	0.919296
GPX3	186	130	0.971132	0.861146	0.146	0.255	0.007	0.013	3.20696e-247	1.46277e-41	0.916139
RAMP1	141	236	1.21724	0.599221	0.377	0.298	0.018	0.001	0	0	0.90823
ITM2A	183	140	0.979701	0.831372	0.359	0.511	0.105	0.102	7.75729e-118	1.15716e-16	0.905536
ARHGEF7	157	205	1.11183	0.658966	0.483	0.532	0.092	0.195	4.72269e-288	0.000124488	0.885397
CCN3	140	255	1.21798	0.54979	0.282	0.149	0.004	0.003	0	8.49447e-50	0.883884
RAMP2	195	147	0.946255	0.808645	0.186	0.298	0.014	0.013	1.56876e-235	2.23837e-56	0.87745
COL4A4	202	139	0.918762	0.831989	0.378	0.574	0.04	0.239	0	0.000344866	0.875375
NDUFA4L2	145	257	1.187	0.547178	0.21	0.213	0.001	0	0	0	0.867091
PLAGL1	413	78	0.578871	1.15516	0.365	0.362	0.208	0.094	6.2756e-29	3.66255e-06	0.867017
TIMP4	134	312	1.2567	0.457586	0.403	0.383	0.028	0.073	0	9.45909e-11	0.857145
ID2	253	123	0.810491	0.902937	0.312	0.404	0.042	0.045	3.0253e-242	9.4102e-28	0.856714
SULT1A1	295	109	0.742295	0.969395	0.263	0.362	0.017	0.019	0	1.12614e-58	0.855845
IGF1	463	75	0.532545	1.17511	0.138	0.277	0.001	0.001	0	1.5283e-280	0.853826
SLFN5	353	95	0.645437	1.04403	0.24	0.426	0.039	0.08	1.05685e-148	1.94956e-14	0.844735
ARPC1B	219	151	0.887325	0.791707	0.572	0.702	0.402	0.309	6.88987e-38	6.56113e-06	0.839516
ITGA7	123	424	1.33554	0.337955	0.433	0.234	0.005	0.003	0	3.56278e-132	0.836748
TGFBI	347	101	0.655295	1.01204	0.163	0.383	0.001	0.001	0	0	0.833667
ARL4A	325	108	0.693228	0.970007	0.498	0.872	0.393	0.356	2.20623e-11	2.37841e-09	0.831617
ASPN	148	297	1.17952	0.471148	0.365	0.277	0.001	0	0	0	0.825335
CLEC3B	718	64	0.378646	1.27098	0.111	0.362	0.002	0.011	4.33867e-277	2.29319e-98	0.824811
RCAN2	136	344	1.23799	0.408786	0.423	0.191	0.006	0.007	0	3.51649e-43	0.823387
CDO1	139	337	1.22503	0.417356	0.362	0.191	0.009	0.006	0	1.04887e-49	0.821193
TENT5A	411	94	0.581192	1.05585	0.188	0.383	0.014	0.04	1.28776e-229	3.56844e-28	0.818521
TPPP3	233	158	0.860435	0.772193	0.283	0.447	0.006	0.004	0	0	0.816314
LOXL1	238	155	0.843483	0.781633	0.271	0.362	0.005	0.031	0	2.34305e-34	0.812558
CCRL2	131	441	1.29095	0.326263	0.369	0.213	0.005	0.006	0	2.3853e-64	0.808605
LOC689574	254	148	0.808058	0.804902	0.569	0.766	0.352	0.326	2.71385e-55	3.72665e-07	0.80648
PKIG	153	289	1.12757	0.483526	0.561	0.511	0.214	0.219	1.02319e-156	0.0233864	0.805546
PDLIM1	179	231	0.998952	0.607412	0.431	0.298	0.139	0.064	1.01852e-120	8.08586e-07	0.803182
SPON2	542	83	0.478884	1.12387	0.102	0.277	0.029	0.023	1.47126e-28	1.26867e-26	0.801377
CRY2	182	229	0.988831	0.612219	0.425	0.468	0.037	0.084	0	1.11748e-16	0.800525
CD81	178	234	0.999879	0.601012	0.84	1	0.854	0.813	2.45992e-92	0.0922393	0.800445
TIFA	255	157	0.807863	0.77824	0.366	0.468	0.082	0.069	7.41198e-165	3.02617e-22	0.793051
AMIGO2	201	203	0.921346	0.662086	0.33	0.277	0.025	0.063	0	1.10564e-05	0.791716
MRGPRF	171	265	1.05325	0.529378	0.36	0.298	0.002	0.027	0	9.74259e-26	0.791314
COL5A1	628	80	0.423651	1.15013	0.137	0.404	0.044	0.092	1.31144e-30	2.26412e-10	0.786891
DMPK	142	378	1.19981	0.37138	0.402	0.277	0.06	0.068	2.20753e-297	0.000296189	0.785596
NRP1	407	105	0.587727	0.981966	0.171	0.447	0.006	0.005	0	3.06584e-261	0.784846
PDGFRB	292	146	0.747154	0.813717	0.304	0.319	0.001	0.002	0	0	0.780435
EBF1	230	186	0.863658	0.692549	0.418	0.404	0	0	0	0	0.778103
SORT1	209	211	0.905546	0.638908	0.367	0.34	0.011	0.008	0	1.12902e-112	0.772227
CALM1	309	144	0.721307	0.822197	0.82	1	0.925	0.919	7.32236e-63	1.10893e-06	0.771752
BLOC1S1	172	291	1.05296	0.479718	0.663	0.872	0.433	0.409	3.44998e-71	0.00112624	0.766339
NTRK2	244	182	0.832034	0.694469	0.331	0.298	0.002	0	0	0	0.763251
INSIG1	245	183	0.829643	0.693412	0.477	0.596	0.247	0.199	6.24304e-55	1.3569e-07	0.761527
SLIT3	210	222	0.902774	0.619625	0.477	0.489	0.248	0.213	3.16351e-67	0.0204305	0.7612
LTBP1	410	115	0.584519	0.934777	0.333	0.596	0.091	0.147	6.28019e-111	5.52226e-13	0.759648
EFEMP1	449	111	0.545807	0.965488	0.13	0.234	0.001	0	0	0	0.755647
ZEB1	280	172	0.775108	0.730504	0.351	0.468	0.001	0.001	0	0	0.752806
VKORC1	299	162	0.738324	0.755943	0.549	0.787	0.451	0.466	1.97503e-12	0.0479488	0.747133
EDNRB	278	180	0.777212	0.706675	0.19	0.34	0.001	0.005	0	9.81992e-173	0.741944
CYB5A	252	202	0.81458	0.663657	0.522	0.66	0.214	0.264	7.00504e-109	9.23579e-06	0.739119
PRRX1	240	218	0.839921	0.627974	0.399	0.447	0.01	0.011	0	2.00591e-142	0.733947
TESC	181	308	0.989421	0.460487	0.259	0.17	0.001	0.001	0	1.2203e-167	0.724954
MAP3K8	166	381	1.07006	0.368586	0.485	0.489	0.113	0.189	2.87283e-227	0.0087999	0.719322
ZFHX3	395	137	0.5966	0.83352	0.363	0.553	0.094	0.136	3.89887e-132	5.78292e-13	0.71506
MNDA	256	226	0.806712	0.615128	0.13	0.128	0.001	0	0	6.85893e-271	0.71092
IER5	294	195	0.743888	0.676956	0.661	0.787	0.588	0.329	3.28975e-20	2.78735e-06	0.710422
SERF2	257	230	0.806463	0.610689	0.84	0.957	0.859	0.784	1.66799e-56	0.0179903	0.708576
CSPG4	194	306	0.949775	0.46557	0.331	0.298	0.007	0.061	0	1.65997e-07	0.707672
PDGFRA	893	85	0.289192	1.11767	0.101	0.277	0.001	0.004	5.11751e-278	6.13899e-140	0.703429
EGFLAM	251	241	0.819292	0.573125	0.283	0.298	0.011	0.021	0	3.53347e-33	0.696209
SPINK8	228	266	0.866782	0.5243	0.286	0.191	0.001	0.001	0	3.0183e-201	0.695541
CPED1	433	138	0.55612	0.832882	0.313	0.596	0.034	0.151	1.43393e-297	6.02812e-14	0.694501
CASQ2	159	495	1.10565	0.280688	0.357	0.149	0.003	0.002	0	3.86739e-85	0.693167
MFAP2	358	165	0.642134	0.742848	0.146	0.255	0.089	0.05	3.50748e-06	1.42138e-06	0.692491
ECM1	232	276	0.860688	0.509979	0.322	0.34	0.027	0.044	0	5.67298e-18	0.685333
RGD1559896	175	415	1.02192	0.342312	0.444	0.383	0.12	0.14	1.67673e-170	0.0407296	0.682118
NUCB2	357	178	0.643011	0.71953	0.385	0.66	0.145	0.147	2.75261e-81	2.16764e-18	0.681271
CALCRL	356	179	0.643958	0.716379	0.247	0.298	0.004	0.009	0	6.81052e-78	0.680169
NR2F2	341	187	0.664713	0.691493	0.342	0.532	0.036	0.075	0	1.51755e-27	0.678103
GUCY1B1	197	340	0.936095	0.41436	0.365	0.213	0.004	0.002	0	4.1608e-158	0.675227
SCPEP1	465	145	0.531004	0.818407	0.446	0.809	0.377	0.482	0.00188806	0.0979284	0.674706
BMP2	217	315	0.889363	0.454722	0.33	0.213	0.027	0.011	0	9.78487e-32	0.672043
C1QTNF2	223	298	0.873218	0.470693	0.38	0.319	0.004	0.035	0	6.06907e-21	0.671956
ADCY3	192	361	0.952084	0.391762	0.349	0.255	0.011	0.015	0	3.52107e-34	0.671923
TWIST1	378	177	0.614408	0.721246	0.282	0.404	0.06	0.123	2.72027e-125	9.20048e-05	0.667827
FKBP1A	282	250	0.771092	0.56031	0.681	0.872	0.571	0.445	1.32138e-30	0.000410116	0.665701
EHD2	297	243	0.739919	0.570236	0.466	0.638	0.177	0.272	1.09602e-102	0.00045609	0.655077
KLF9	260	278	0.803246	0.506196	0.633	0.957	0.487	0.716	5.58931e-46	0.0357841	0.654721
ANGPT2	198	376	0.929787	0.373655	0.333	0.191	0.001	0	0	0	0.651721
KANK2	247	307	0.826661	0.464329	0.35	0.426	0.024	0.072	0	1.20179e-15	0.645495
ADD3	803	112	0.330177	0.958521	0.205	0.511	0.101	0.109	4.4617e-18	1.15959e-15	0.644349
GDA	574	141	0.457741	0.830326	0.138	0.426	0.032	0.085	1.75436e-53	3.27507e-12	0.644034
PAM	324	240	0.693505	0.576952	0.499	0.745	0.278	0.351	4.45014e-54	0.000203623	0.635229
CREB3L1	419	184	0.572594	0.692991	0.171	0.234	0.029	0.018	8.96708e-102	1.11599e-23	0.632792
LAMA4	529	160	0.487496	0.768198	0.261	0.383	0.025	0.04	1.2542e-269	2.5622e-28	0.627847
ATP1B2	212	419	0.899996	0.33955	0.311	0.213	0.013	0.018	0	1.69381e-18	0.619773
SEPT4	265	321	0.793223	0.443943	0.343	0.404	0.036	0.04	0	8.77039e-31	0.618583
HRC	323	264	0.693623	0.533157	0.276	0.234	0.012	0.009	0	9.02169e-48	0.61339
HIP1	381	227	0.610719	0.613488	0.375	0.489	0.103	0.158	2.01907e-129	1.17405e-05	0.612103
NEWGENE-1308171	261	351	0.800994	0.40089	0.282	0.191	0	0	0	0	0.600942
CYGB	235	409	0.848176	0.346604	0.299	0.213	0.007	0.025	0	1.01939e-11	0.59739
MTFR1L	237	410	0.846097	0.345827	0.457	0.511	0.175	0.175	1.46285e-102	0.000309087	0.595962
COL15A1	678	154	0.39933	0.783011	0.117	0.34	0.028	0.03	2.55677e-43	5.30555e-31	0.591171
ARL6IP5	276	355	0.777804	0.394495	0.461	0.489	0.197	0.179	4.14114e-83	0.000687975	0.58615
LDB2	506	198	0.500403	0.668513	0.246	0.362	0	0	0	0	0.584458
EHD4	601	174	0.44138	0.725802	0.404	0.596	0.29	0.176	1.68889e-08	4.61675e-09	0.583591
RGCC	855	129	0.305116	0.861523	0.159	0.383	0.096	0.111	0.000157453	0.000108291	0.58332
DGKB	376	258	0.615229	0.544096	0.282	0.213	0	0	0	0	0.579663
PLAU	491	212	0.512102	0.637847	0.168	0.234	0.007	0.018	3.37741e-288	2.36291e-23	0.574974
TCF4	769	150	0.351222	0.793101	0.263	0.468	0.106	0.148	9.66453e-40	7.84922e-06	0.572162
SDHAF1	329	310	0.684186	0.458522	0.402	0.596	0.163	0.199	2.79026e-74	2.13209e-06	0.571354
PREX2	873	134	0.297438	0.842394	0.104	0.468	0.008	0.03	1.26274e-116	3.72035e-61	0.569916
PTGIR	302	348	0.731208	0.40385	0.232	0.17	0.001	0.002	0	1.72662e-103	0.567529
LOC100909595	262	432	0.796071	0.333619	0.32	0.255	0.018	0.036	0	5.07261e-11	0.564845
ADAMTS12	911	133	0.281973	0.844171	0.161	0.532	0.07	0.221	5.07347e-19	0.00960202	0.563072
ESD	290	380	0.750008	0.369772	0.443	0.532	0.136	0.196	2.19456e-135	0.000551815	0.55989
NDRG1	361	287	0.634405	0.485272	0.271	0.298	0.11	0.05	1.36192e-42	1.21552e-10	0.559838
GRINA	444	247	0.549568	0.563494	0.466	0.681	0.312	0.302	6.02037e-19	0.00085081	0.556531
PLCB4	539	219	0.480749	0.625723	0.237	0.426	0.027	0.063	8.12394e-207	6.86743e-20	0.553236
CDC42EP2	249	489	0.822347	0.284009	0.302	0.128	0.005	0.003	0	5.39589e-44	0.553178
LHFPL2	977	135	0.26117	0.839745	0.148	0.489	0.095	0.191	0.00495763	0.00129771	0.550457
THBS2	362	303	0.633009	0.467044	0.159	0.234	0	0	0	0	0.550027
C1QTNF7	350	323	0.650826	0.441989	0.234	0.191	0	0.001	0	3.80608e-260	0.546407
CADM3	590	209	0.447226	0.641988	0.126	0.234	0	0	0	0	0.544607
MARK1	476	248	0.52064	0.5617	0.267	0.34	0.034	0.042	6.1983e-214	1.16331e-19	0.54117
SLC22A3	351	328	0.64755	0.433812	0.253	0.234	0.001	0	0	0	0.540681
KLF4	456	262	0.541033	0.539928	0.756	0.936	0.839	0.702	1.0973e-06	0.0217163	0.54048
SLC9A3R2	369	313	0.624335	0.455699	0.265	0.468	0.029	0.111	9.82624e-242	1.36807e-09	0.540017
CORO1C	332	356	0.68089	0.393444	0.41	0.383	0.094	0.108	1.0041e-181	6.19938e-05	0.537167
ITIH3	336	368	0.67365	0.383074	0.184	0.17	0.001	0.001	0	4.10506e-158	0.528362
DDT	432	283	0.55627	0.494116	0.537	0.787	0.389	0.382	5.58256e-20	0.00152907	0.525193
ARHGDIB	322	403	0.695723	0.351014	0.188	0.234	0.003	0.003	0	5.59466e-123	0.523368
RELL1	758	193	0.355379	0.683177	0.352	0.681	0.205	0.247	8.014e-21	3.0494e-07	0.519278
ST3GAL4	337	390	0.672948	0.358858	0.386	0.532	0.155	0.201	6.48837e-68	0.00250178	0.515903
SEPT8	545	254	0.477325	0.551133	0.323	0.426	0.073	0.125	3.00082e-136	3.34729e-06	0.514229
CD248	366	353	0.62832	0.397295	0.139	0.191	0.001	0.002	0	1.44309e-137	0.512807
LOXL2	457	286	0.540242	0.485357	0.229	0.298	0.036	0.014	4.86693e-146	1.85427e-51	0.5128
SLC48A1	364	363	0.631474	0.389816	0.343	0.298	0.061	0.059	1.32798e-202	1.05293e-07	0.510645
DOT1L	762	206	0.354781	0.650851	0.491	0.745	0.332	0.305	4.15391e-19	2.24086e-06	0.502816
FRY	379	367	0.612965	0.38395	0.256	0.191	0.004	0.04	0	0.00400387	0.498457
TMEM109	384	365	0.607698	0.388412	0.45	0.617	0.224	0.231	5.02297e-50	0.000101214	0.498055
PEA15	470	301	0.527785	0.467701	0.392	0.638	0.195	0.209	5.1609e-40	2.40006e-07	0.497743
TP53I11	370	386	0.624264	0.361606	0.265	0.191	0.085	0.025	4.28609e-68	2.975e-09	0.492935
LOC684797	910	185	0.2822	0.692767	0.294	0.617	0.205	0.255	2.43751e-05	0.0016073	0.487484
ARHGAP10	884	194	0.29334	0.681359	0.291	0.66	0.092	0.138	5.73679e-70	4.87098e-19	0.487349
SGCE	511	309	0.497206	0.458658	0.314	0.447	0.052	0.036	6.15414e-188	1.42365e-42	0.477932
KCNAB1	390	397	0.600965	0.354247	0.23	0.191	0.001	0.001	0	7.78824e-227	0.477606
OLFML3	594	282	0.445417	0.49735	0.181	0.277	0.046	0.027	1.36779e-63	5.62652e-21	0.471384
FXYD5	534	311	0.483616	0.457956	0.112	0.191	0.002	0.001	1.07443e-270	3.31801e-213	0.470786
LDB3	393	434	0.599036	0.332572	0.265	0.255	0.006	0.016	0	4.50774e-33	0.465804
PPARG	416	400	0.57692	0.35187	0.221	0.128	0.004	0.002	0	3.33517e-67	0.464395
CD320	720	260	0.378077	0.541604	0.185	0.319	0.11	0.099	5.38853e-08	0.0110302	0.459841
OLFML1	647	277	0.410719	0.506435	0.185	0.234	0	0	0	0	0.458577
C1QTNF5	549	326	0.473941	0.439031	0.203	0.213	0.001	0.002	0	1.26576e-137	0.456486
PDE3A	501	343	0.501881	0.409316	0.236	0.213	0.008	0.007	0	4.81883e-56	0.455599
CPQ	480	358	0.518315	0.39251	0.261	0.277	0.073	0.047	1.68073e-82	3.96833e-09	0.455413
LYSMD2	614	320	0.434231	0.445419	0.263	0.319	0.036	0.026	4.9116e-193	1.03093e-30	0.439825
FZD4	605	324	0.439248	0.439398	0.205	0.255	0.008	0.007	0	4.85538e-78	0.439323
GSTO1	835	251	0.312039	0.560263	0.34	0.532	0.218	0.119	1.81225e-11	1.21679e-13	0.436151
TAX1BP3	641	314	0.413445	0.454776	0.466	0.66	0.324	0.291	4.54801e-14	0.00804271	0.434111
TAGLN2	919	237	0.278663	0.589292	0.866	0.957	0.903	0.744	0.000104383	0.0128314	0.433978
LGALS3	1531	65	-0.389359	1.25152	0.371	0.723	0.575	0.208	4.79349e-23	1.12191e-14	0.43108
MID1IP1	430	473	0.559791	0.301085	0.337	0.489	0.182	0.155	9.6688e-26	6.14477e-05	0.430438
RCSD1	514	383	0.494188	0.36658	0.224	0.255	0.014	0.053	0	1.05763e-05	0.430384
TTLL7	499	407	0.505135	0.347174	0.22	0.17	0.001	0	0	1.08846e-239	0.426154
HTRA3	518	391	0.492674	0.358582	0.112	0.17	0.001	0	0	1.11977e-239	0.425628
DAPK3	502	404	0.501809	0.349386	0.395	0.553	0.204	0.242	3.70224e-38	0.0717805	0.425597
GKAP1	729	293	0.370979	0.477526	0.329	0.638	0.09	0.153	5.42863e-100	2.15773e-13	0.424252
CCS	488	431	0.513153	0.333839	0.388	0.34	0.136	0.082	1.65756e-83	6.92685e-06	0.423496
CLMP	812	268	0.322785	0.522833	0.105	0.234	0.006	0.01	6.80717e-146	3.04843e-46	0.422809
LMO2	541	389	0.479697	0.359578	0.126	0.128	0.009	0.017	1.45953e-153	9.23255e-05	0.419637
PLCE1	667	329	0.40446	0.431349	0.252	0.489	0.035	0.139	3.94285e-180	3.99526e-07	0.417905
P4HA2	525	412	0.488574	0.343783	0.212	0.277	0.054	0.078	3.58468e-73	0.0100969	0.416179
CILP	598	366	0.443426	0.387594	0.125	0.149	0	0.001	0	1.01042e-155	0.41551
TRIM47	474	466	0.522351	0.303576	0.29	0.191	0.058	0.017	1.10628e-139	5.47639e-15	0.412963
LXN	522	428	0.489801	0.335091	0.307	0.362	0.153	0.118	3.59032e-29	0.00636589	0.412446
PRDM1	527	429	0.48815	0.334797	0.226	0.234	0.019	0.036	6.48638e-259	9.53922e-09	0.411473
FARP1	575	399	0.457385	0.352872	0.284	0.362	0.095	0.094	1.5322e-63	2.67766e-05	0.405128
TRARG1	486	481	0.515192	0.290762	0.214	0.149	0	0	0	0	0.402977
MAP1A	849	281	0.307275	0.497647	0.249	0.468	0.072	0.083	3.45966e-68	3.79016e-16	0.402461
GPC3	616	398	0.433918	0.354044	0.114	0.17	0.048	0.035	7.13094e-15	0.00797376	0.393981
AKAP6	635	385	0.416963	0.36226	0.191	0.17	0.004	0.004	0	3.65956e-57	0.389612
RFTN1	608	421	0.438623	0.338808	0.244	0.319	0.008	0.018	0	1.23467e-46	0.388716
MYOCD	901	284	0.285515	0.489912	0.145	0.213	0.001	0.001	0	5.13226e-281	0.387714
ADCY5	492	530	0.512003	0.26032	0.206	0.17	0.002	0.006	0	9.85902e-38	0.386161
NEURL3	698	371	0.389862	0.378807	0.144	0.17	0.012	0.005	3.8632e-157	4.42811e-42	0.384334
CNDP2	694	373	0.390553	0.375899	0.236	0.298	0.055	0.039	1.21831e-93	6.55019e-15	0.383226
RCN3	520	502	0.490677	0.274747	0.331	0.596	0.23	0.237	2.35744e-09	0.00827215	0.382712
TIMM13	715	372	0.380519	0.377923	0.448	0.638	0.347	0.257	0.000329532	0.000745229	0.379221
PCDH19	914	304	0.281019	0.466929	0.143	0.298	0.006	0.01	2.36622e-246	3.76907e-69	0.373974
PRDM16	744	382	0.364451	0.367333	0.188	0.17	0.001	0.001	0	6.21636e-158	0.365892
CYTH3	681	442	0.397126	0.326126	0.234	0.34	0.06	0.117	1.52478e-79	0.0505284	0.361626
SLC1A5	847	347	0.308045	0.407297	0.181	0.277	0.011	0.016	3.02049e-250	4.34155e-37	0.357671
ZBTB16	821	354	0.317658	0.395864	0.17	0.638	0.016	0.202	9.33458e-170	6.01153e-07	0.356761
SHOX2	823	357	0.317394	0.393308	0.177	0.213	0	0.001	0	8.73312e-281	0.355351
MEOX2	650	474	0.410238	0.299144	0.199	0.191	0	0	0	0	0.354691
PRRX2	783	396	0.34322	0.354306	0.121	0.234	0.001	0	0	0	0.348763
TFPI	793	387	0.334523	0.360752	0.257	0.34	0.092	0.084	2.42743e-49	8.25835e-06	0.347638
STN1	722	454	0.377979	0.314169	0.233	0.383	0.081	0.1	2.83983e-47	9.33849e-06	0.346074
CSK	655	520	0.409564	0.263229	0.269	0.298	0.101	0.085	4.49131e-47	0.00861002	0.336396
EFHD1	705	496	0.385546	0.279867	0.181	0.128	0.015	0.009	5.35319e-206	2.46584e-12	0.332706
GBP2	805	437	0.329819	0.327426	0.107	0.255	0.053	0.029	2.24244e-07	8.51307e-15	0.328622
ELL2	739	492	0.366071	0.282618	0.314	0.404	0.138	0.144	1.77475e-40	0.0304345	0.324344
SBSPON	876	401	0.295964	0.351618	0.146	0.213	0.071	0.015	3.76866e-12	2.71075e-22	0.323791
DOCK8	790	465	0.33709	0.304117	0.179	0.255	0.007	0.016	0	1.60895e-31	0.320604
REM1	856	436	0.304415	0.328171	0.117	0.213	0.001	0	0	0	0.316293
GRB10	733	521	0.369619	0.262926	0.186	0.319	0.005	0.048	0	4.64424e-13	0.316273
DENND5A	891	439	0.290956	0.326986	0.293	0.489	0.149	0.21	1.41497e-22	0.0877294	0.308971
FGF7	851	459	0.306849	0.31072	0.137	0.213	0	0.003	0	1.17386e-114	0.308785
SLC35E4	773	519	0.347995	0.265106	0.239	0.277	0.089	0.043	1.06237e-41	1.8121e-10	0.306551
PDRG1	909	447	0.283151	0.323348	0.253	0.404	0.094	0.114	2.10687e-44	6.5675e-05	0.30325
BCAR3	776	535	0.346588	0.257193	0.233	0.149	0.092	0.018	8.37386e-37	2.9285e-07	0.30189
INPP4B	882	469	0.294511	0.301741	0.153	0.128	0.005	0.001	0	1.26238e-122	0.298126
ITGA5	980	427	0.26027	0.335125	0.148	0.362	0.038	0.067	1.22865e-48	8.97536e-11	0.297697
CPXM2	924	458	0.277041	0.311711	0.124	0.128	0.003	0.008	1.58403e-284	9.1919e-14	0.294376
CAP2	853	510	0.306695	0.271609	0.135	0.191	0.016	0.043	1.7252e-112	0.0102855	0.289152
HOXC8	833	518	0.312122	0.266	0.158	0.191	0.005	0.011	0	3.258e-26	0.289061
NPDC1	854	524	0.305559	0.262033	0.247	0.404	0.184	0.138	0.0325535	0.013404	0.283796
B4GALT1	978	470	0.261046	0.301607	0.271	0.404	0.122	0.129	1.78447e-29	0.00105434	0.281326
TPST1	938	490	0.272223	0.283781	0.264	0.426	0.102	0.12	2.22524e-43	2.56314e-05	0.278002
SIPA1L2	974	523	0.26238	0.262642	0.155	0.149	0.018	0.016	7.17371e-128	1.3553e-08	0.262511
FABP5	1092	169	-0.268528	0.736248	0.589	0.638	0.656	0.268	0.0119949	0.000269149	0.23386
TPM4	1488	244	-0.379844	0.569542	0.386	0.787	0.509	0.42	3.02782e-14	0.0202909	0.0948491
LOC499235	1139	456	-0.279453	0.312692	0.25	0.617	0.398	0.273	6.53785e-20	0.0747711	0.0166197

## Sheet: SBC-cluster0
Gene	p_val	avg_log2FC	pct.1	pct.2	p_val_adj	pct1/pct2
CWC25	1.15332e-45	2.09306	0.768	0.33	1.8957e-41	2.32727
NEXN	3.15877e-82	1.82436	0.879	0.258	5.19207e-78	3.40698
FILIP1L	1.05956e-65	1.79776	0.817	0.298	1.74159e-61	2.74161
SORBS2	1.54295e-78	1.76807	0.918	0.297	2.53614e-74	3.09091
MYH11	1.39011e-74	1.73333	0.987	0.527	2.28493e-70	1.87287
LGALSL	6.52779e-70	1.71575	0.889	0.322	1.07297e-65	2.76087
PPP1R12A	8.74199e-66	1.6416	0.908	0.538	1.43692e-61	1.68773
PDE4B	1.95557e-47	1.61228	0.788	0.372	3.21437e-43	2.11828
ADAMTS1	8.1933e-52	1.5611	0.925	0.558	1.34673e-47	1.65771
XIRP1	3.21786e-69	1.5284	0.908	0.263	5.28919e-65	3.45247
MUSTN1	1.6898e-72	1.50875	0.98	0.499	2.77753e-68	1.96393
NOP14	6.54237e-38	1.47482	0.781	0.398	1.07537e-33	1.96231
SNCG	2.90728e-71	1.47122	0.98	0.558	4.77869e-67	1.75627
CRISPLD2	2.26186e-55	1.44933	0.866	0.333	3.71781e-51	2.6006
LMOD1	1.90099e-64	1.42613	0.908	0.324	3.12465e-60	2.80247
ISCA1	1.24453e-47	1.42263	0.954	0.604	2.04563e-43	1.57947
INHBA	3.77971e-54	1.39858	0.69	0.173	6.21272e-50	3.98844
MAP3K7CL	4.29283e-64	1.38901	0.928	0.32	7.05613e-60	2.9
AVPR1A	1.06685e-46	1.37604	0.758	0.258	1.75357e-42	2.93798
RGD1564664	5.92545e-60	1.37477	0.987	0.711	9.73967e-56	1.38819
SPARCL1	1.18313e-67	1.36574	0.987	0.643	1.94471e-63	1.53499
ROCK1	3.84139e-54	1.36207	0.879	0.519	6.31409e-50	1.69364
MEF2C	1.23977e-57	1.35949	0.82	0.298	2.03782e-53	2.75168
ACTN4	1.95945e-61	1.35455	0.928	0.547	3.22076e-57	1.69653
CALD1	5.46965e-57	1.33575	0.931	0.606	8.99046e-53	1.5363
PLN	1.25026e-61	1.33357	0.892	0.282	2.05505e-57	3.16312
CAMK2G	4.99183e-64	1.32958	0.807	0.298	8.20508e-60	2.70805
RRAD	9.86868e-27	1.32507	0.529	0.169	1.62212e-22	3.13018
FLNA	9.90166e-59	1.30907	0.974	0.61	1.62754e-54	1.59672
CREM	1.73704e-46	1.29331	0.944	0.617	2.85518e-42	1.52998
TINAGL1	1.57498e-58	1.28652	0.961	0.479	2.58879e-54	2.00626
BCR	1.77038e-42	1.27934	0.863	0.438	2.90997e-38	1.97032
FILIP1	4.76318e-54	1.27011	0.804	0.289	7.82923e-50	2.78201
PPP1R14A	1.51862e-58	1.26372	0.974	0.49	2.49616e-54	1.98776
MAP1B	2.21326e-48	1.25735	0.902	0.471	3.63794e-44	1.91507
NPY1R	4.55211e-55	1.24507	0.801	0.234	7.48231e-51	3.42308
RASL11A	1.94317e-38	1.2315	0.899	0.427	3.19399e-34	2.10539
PROCR	1.51583e-14	1.22516	0.729	0.536	2.49158e-10	1.36007
CH25H	3.78216e-17	1.21856	0.48	0.219	6.21674e-13	2.19178
RHOB	7.91277e-46	1.19517	0.967	0.759	1.30062e-41	1.27404
RAMP1	6.66934e-47	1.19025	0.67	0.212	1.09624e-42	3.16038
FOS	3.1409e-36	1.18911	0.899	0.552	5.16269e-32	1.62862
RABGEF1	1.07482e-38	1.18726	0.676	0.291	1.76668e-34	2.32302
DUSP14	9.31743e-44	1.17631	0.807	0.311	1.53151e-39	2.59486
ID2	2.07793e-28	1.17368	0.516	0.197	3.4155e-24	2.61929
RERGL	3.50087e-61	1.17099	0.833	0.223	5.75438e-57	3.73543
DES	2.6383e-55	1.16444	0.987	0.517	4.33658e-51	1.90909
ITGA1	6.77112e-52	1.16045	0.729	0.252	1.11297e-47	2.89286
HOPX	2.77677e-49	1.15232	0.889	0.348	4.56418e-45	2.5546
TAGLN	9.41609e-53	1.1509	1	0.733	1.54772e-48	1.36426
ATG16L1	2.28238e-35	1.14104	0.601	0.201	3.75154e-31	2.99005
AABR07025295.1	9.61329e-46	1.13863	0.804	0.355	1.58014e-41	2.26479
PCP4L1	2.8273e-57	1.13456	0.824	0.249	4.64723e-53	3.30924
RASD1	1.51432e-24	1.13454	0.549	0.214	2.48908e-20	2.56542
NTRK3	1.61498e-56	1.13404	0.647	0.157	2.65455e-52	4.12102
MYLK	4.51281e-48	1.13157	0.941	0.471	7.41771e-44	1.99788
AC134224.3	2.20366e-44	1.12502	0.905	0.648	3.62216e-40	1.3966
GUCY1A1	5.44363e-57	1.11313	0.716	0.192	8.94769e-53	3.72917
TLN1	1.46157e-41	1.10916	0.882	0.516	2.40238e-37	1.7093
ARIH1	2.0041e-33	1.10485	0.768	0.436	3.29415e-29	1.76147
AKAP12	1.63791e-22	1.10467	0.752	0.481	2.69224e-18	1.56341
NRARP	5.73683e-40	1.09226	0.81	0.324	9.42963e-36	2.5
NRGN	2.36833e-50	1.08454	0.716	0.192	3.89282e-46	3.72917
ACTB	6.15255e-48	1.08227	0.922	0.652	1.0113e-43	1.41411
ACTN1	1.29934e-43	1.07634	0.876	0.446	2.13572e-39	1.96413
CD59	4.73433e-46	1.07475	0.866	0.471	7.78181e-42	1.83864
AOC3	1.08789e-49	1.06945	0.912	0.453	1.78817e-45	2.01325
PURB	8.69662e-33	1.06488	0.843	0.521	1.42946e-28	1.61804
VPS37B	1.7203e-42	1.06324	0.758	0.289	2.82765e-38	2.62284
PPP1R12C	5.10865e-57	1.05607	0.951	0.505	8.39709e-53	1.88317
S100A4	1.20335e-37	1.05352	0.925	0.569	1.97795e-33	1.62566
CCNL1	1.26823e-38	1.05035	0.948	0.659	2.08459e-34	1.43854
CDH13	9.2664e-50	1.04577	0.827	0.328	1.52312e-45	2.52134
TPM1	9.82244e-54	1.03684	1	0.856	1.61452e-49	1.16822
ITGB1	1.75291e-45	1.03391	0.958	0.718	2.88126e-41	1.33426
HK2	2.95797e-33	1.02896	0.83	0.44	4.86201e-29	1.88636
NR4A2	1.04816e-40	1.02719	0.827	0.374	1.72287e-36	2.21123
SLIT3	3.58158e-48	1.02499	0.791	0.3	5.88705e-44	2.63667
FAM129A	4.17789e-38	1.0192	0.657	0.254	6.86719e-34	2.58661
CCRL2	8.8392e-42	1.01882	0.654	0.208	1.4529e-37	3.14423
ACTR2	1.90843e-43	1.01766	0.827	0.457	3.13689e-39	1.80963
TIMP4	7.08206e-46	1.01514	0.703	0.234	1.16408e-41	3.00427
MYL9	5.27022e-45	1.00215	1	0.738	8.66267e-41	1.35501
RHOQ	1.56806e-35	1.00171	0.775	0.416	2.57741e-31	1.86298
SYNM	1.29946e-48	0.99787	0.742	0.262	2.13592e-44	2.83206
CDO1	1.09295e-43	0.994879	0.654	0.197	1.79649e-39	3.3198
ZFHX3	8.74027e-36	0.990639	0.601	0.228	1.43664e-31	2.63596
OLFML2B	2.42636e-46	0.989297	0.768	0.335	3.98821e-42	2.29254
MYL1	1.36914e-49	0.98362	0.758	0.21	2.25045e-45	3.60952
JUNB	1.90645e-42	0.975712	0.98	0.875	3.13364e-38	1.12
DMD	3.77438e-43	0.975456	0.647	0.206	6.20396e-39	3.14078
GADD45B	8.74737e-32	0.974601	0.98	0.838	1.43781e-27	1.16945
RASGRP2	9.53203e-59	0.96788	0.784	0.225	1.56678e-54	3.48444
CRIP1	2.03345e-44	0.961951	1	0.913	3.34239e-40	1.09529
IGFBP7	1.9618e-58	0.95992	1	0.866	3.22462e-54	1.15473
KLF9	3.75756e-40	0.957034	0.866	0.501	6.17629e-36	1.72854
CCN3	5.50283e-18	0.950054	0.444	0.19	9.04499e-14	2.33684
PBXIP1	2.99121e-49	0.943245	0.752	0.295	4.91666e-45	2.54915
BCAM	9.03518e-42	0.941419	0.967	0.567	1.48511e-37	1.70547
PTP4A3	6.45851e-49	0.940374	0.899	0.339	1.06158e-44	2.65192
PKDCC	2.52631e-43	0.932684	0.755	0.33	4.1525e-39	2.28788
2021-09-07	2.95482e-36	0.909277	0.895	0.575	4.85684e-32	1.55652
CYCS	6.12514e-27	0.90894	0.941	0.72	1.00679e-22	1.30694
GJA4	3.9892e-37	0.906715	0.794	0.306	6.55705e-33	2.59477
ND4L	1.13136e-32	0.9063	0.85	0.514	1.85961e-28	1.6537
PJA2	2.80151e-35	0.899767	0.699	0.33	4.60483e-31	2.11818
SLMAP	2.36213e-38	0.899756	0.683	0.302	3.88263e-34	2.26159
ID4	3.0466e-30	0.898186	0.84	0.459	5.00769e-26	1.83007
PELI1	1.53185e-39	0.895861	0.771	0.372	2.5179e-35	2.07258
CPE	3.63171e-44	0.890794	0.915	0.444	5.96944e-40	2.06081
NGF	1.48752e-26	0.886845	0.467	0.147	2.44504e-22	3.17687
NR4A3	1.66831e-35	0.884957	0.565	0.177	2.74221e-31	3.19209
ZFP131	1.16119e-23	0.879884	0.618	0.341	1.90864e-19	1.81232
RCAN2	8.86169e-52	0.875133	0.765	0.23	1.4566e-47	3.32609
GUCY1B1	9.01303e-46	0.874659	0.663	0.197	1.48147e-41	3.36548
SLC25A25	1.50843e-35	0.867169	0.758	0.355	2.47941e-31	2.13521
EMD	1.60241e-41	0.864522	0.824	0.385	2.63389e-37	2.14026
RRAS	4.66235e-43	0.864345	0.876	0.46	7.66351e-39	1.90435
RASSF3	7.57382e-45	0.861017	0.696	0.252	1.24491e-40	2.7619
GPX1	1.18143e-37	0.857682	0.974	0.726	1.94192e-33	1.3416
CSRP1	1.13812e-37	0.856696	0.997	0.891	1.87073e-33	1.11897
SRRM2	3.47925e-28	0.852364	0.869	0.565	5.71884e-24	1.53805
USP38	2.71164e-32	0.84996	0.608	0.245	4.45712e-28	2.48163
IGFBP4	7.79586e-29	0.848696	0.882	0.545	1.28141e-24	1.61835
CRIM1	2.0775e-39	0.846763	0.654	0.234	3.41478e-35	2.79487
HNRNPA2B1	1.80458e-20	0.845254	0.797	0.499	2.96618e-16	1.59719
ELN	6.81654e-19	0.841988	0.817	0.564	1.12043e-14	1.44858
COL4A4	1.74043e-39	0.840775	0.654	0.223	2.86075e-35	2.93274
CAVIN3	1.23287e-46	0.837835	0.984	0.794	2.02648e-42	1.23929
KIF5B	2.72994e-35	0.837795	0.84	0.481	4.4872e-31	1.74636
ITGA8	1.28196e-37	0.83408	0.552	0.149	2.10716e-33	3.7047
MRVI1	1.81654e-42	0.832982	0.654	0.199	2.98584e-38	3.28643
ARHGEF7	2.18981e-41	0.831925	0.765	0.324	3.59939e-37	2.36111
TMEM38B	1.03751e-48	0.829173	0.781	0.302	1.70535e-44	2.58609
PLAGL1	9.02191e-23	0.828013	0.572	0.249	1.48293e-18	2.29719
NRDC	9.61904e-28	0.827188	0.709	0.398	1.58108e-23	1.78141
LRRFIP1	5.62356e-31	0.826584	0.735	0.357	9.24344e-27	2.05882
DSTN	2.50713e-43	0.825999	1	0.948	4.12097e-39	1.05485
RBPMS	7.05918e-38	0.823463	0.863	0.481	1.16032e-33	1.79418
MTFR1L	4.51941e-45	0.822649	0.742	0.297	7.42856e-41	2.49832
WFDC1	1.53918e-25	0.822097	0.647	0.289	2.52996e-21	2.23875
CRYAB	3.12863e-31	0.821014	0.886	0.431	5.14253e-27	2.05568
CSPG4	1.74569e-48	0.819264	0.637	0.158	2.8694e-44	4.03165
BTG2	4.39245e-27	0.816544	0.918	0.72	7.21987e-23	1.275
HSPB6	6.76188e-37	0.815146	0.598	0.192	1.11145e-32	3.11458
PPP1CB	1.64656e-38	0.809433	0.912	0.554	2.70644e-34	1.64621
ASPN	2.42296e-27	0.806959	0.598	0.234	3.98262e-23	2.55556
PRRX1	5.43608e-33	0.806531	0.641	0.263	8.93528e-29	2.43726
NDRG2	5.85851e-40	0.805198	0.918	0.471	9.62962e-36	1.94904
CDKN1B	3.04099e-22	0.799454	0.654	0.359	4.99848e-18	1.82173
SLC2A4	1.35129e-45	0.795791	0.673	0.199	2.22111e-41	3.38191
ATP2B4	2.9894e-40	0.794953	0.706	0.273	4.91368e-36	2.58608
GJC1	2.34292e-30	0.792136	0.755	0.357	3.85106e-26	2.11485
IGFBP5	1.5587e-27	0.791637	0.925	0.547	2.56204e-23	1.69104
CHMP4C	4.07746e-51	0.787814	0.755	0.227	6.70212e-47	3.32599
AMIGO2	1.05575e-41	0.786707	0.605	0.175	1.73534e-37	3.45714
PDGFA	3.40025e-37	0.785201	0.853	0.401	5.589e-33	2.12718
TIPARP	4.65129e-21	0.784772	0.706	0.414	7.64533e-17	1.70531
COL4A5	1.90221e-33	0.783501	0.673	0.278	3.12666e-29	2.42086
ACADL	1.32256e-41	0.78264	0.846	0.438	2.17389e-37	1.93151
ATP2A2	1.00004e-36	0.782545	0.892	0.565	1.64376e-32	1.57876
HSPB2	1.05305e-43	0.781507	0.585	0.145	1.7309e-39	4.03448
MAFK	7.59666e-33	0.77824	0.83	0.475	1.24866e-28	1.74737
LAMB2	8.54456e-40	0.777819	0.918	0.541	1.40447e-35	1.69686
GADD45G	1.36643e-23	0.775001	0.954	0.692	2.246e-19	1.37861
RBM24	4.17256e-30	0.774948	0.389	0.077	6.85843e-26	5.05195
LDB3	2.86247e-37	0.774765	0.507	0.129	4.70505e-33	3.93023
EGR1	3.26646e-24	0.771214	0.951	0.702	5.36909e-20	1.3547
HRC	1.56804e-43	0.768148	0.549	0.122	2.57739e-39	4.5
P2RX1	9.09905e-48	0.765356	0.703	0.182	1.49561e-43	3.86264
HSPB8	5.82973e-19	0.764812	0.676	0.4	9.58232e-15	1.69
ESAM	2.20937e-37	0.761426	0.863	0.37	3.63154e-33	2.33243
S1PR3	1.84248e-35	0.758037	0.703	0.276	3.02849e-31	2.5471
TSC22D3	1.53426e-26	0.75718	0.699	0.379	2.52187e-22	1.84433
FERMT2	5.15424e-30	0.756297	0.863	0.552	8.47203e-26	1.56341
MYL6	1.28714e-47	0.751872	1	0.989	2.11567e-43	1.01112
SORT1	7.34238e-45	0.747951	0.657	0.204	1.20687e-40	3.22059
PACSIN2	3.4881e-38	0.745426	0.755	0.35	5.73339e-34	2.15714
CASQ2	1.14971e-52	0.743079	0.699	0.164	1.88978e-48	4.2622
ITPR1	2.19645e-29	0.742584	0.657	0.313	3.6103e-25	2.09904
ID3	1.95095e-20	0.740372	0.879	0.593	3.20677e-16	1.48229
MARVELD1	1.04941e-31	0.73964	0.637	0.276	1.72492e-27	2.30797
OSTN	1.62914e-28	0.736631	0.425	0.098	2.67781e-24	4.33673
MLF1	3.40296e-26	0.736292	0.637	0.258	5.59344e-22	2.46899
RGD1559896	4.69706e-39	0.732902	0.706	0.297	7.72056e-35	2.3771
FHL1	1.71616e-23	0.731935	0.588	0.276	2.82084e-19	2.13043
RBM27	2.50663e-19	0.729311	0.575	0.313	4.12015e-15	1.83706
MFGE8	2.05224e-36	0.721597	0.977	0.788	3.37327e-32	1.23985
CDK11B	2.44577e-23	0.721512	0.611	0.322	4.02011e-19	1.89752
AABR07031491.2	4.02638e-41	0.717475	0.846	0.414	6.61816e-37	2.04348
COX4I2	1.30902e-32	0.715893	0.654	0.234	2.15163e-28	2.79487
WDR1	4.40675e-40	0.712489	0.863	0.479	7.24337e-36	1.80167
HIP1	1.18357e-24	0.710967	0.575	0.262	1.94543e-20	2.19466
KANK1	2.54305e-30	0.709866	0.67	0.311	4.18002e-26	2.15434
SPINK8	5.22023e-43	0.709175	0.578	0.122	8.58049e-39	4.7377
ATP2B1	1.39088e-23	0.704484	0.755	0.442	2.28619e-19	1.70814
IFT43	2.9717e-34	0.703431	0.693	0.322	4.88458e-30	2.15217
COQ10B	2.23113e-19	0.702512	0.81	0.527	3.66731e-15	1.537
MRGPRF	2.30454e-28	0.696866	0.575	0.239	3.78798e-24	2.40586
CAPN2	4.27083e-32	0.692717	0.775	0.446	7.01997e-28	1.73767
ITGA7	1.46344e-48	0.691135	0.765	0.247	2.40546e-44	3.09717
PNRC1	1.11438e-27	0.689891	0.941	0.694	1.8317e-23	1.35591
EPAS1	1.71079e-36	0.689476	0.863	0.429	2.81203e-32	2.01166
PKIG	8.03024e-38	0.689458	0.814	0.418	1.31993e-33	1.94737
ANO6	4.60183e-23	0.687355	0.637	0.348	7.56403e-19	1.83046
DNAJB4	5.24279e-22	0.682955	0.67	0.387	8.61757e-18	1.73127
PTPRF	6.39518e-36	0.681598	0.641	0.23	1.05118e-31	2.78696
LRRC32	4.85194e-39	0.678138	0.788	0.359	7.97514e-35	2.19499
ND3	4.69257e-22	0.675648	0.895	0.576	7.71318e-18	1.55382
PRKAR1A	9.58194e-26	0.675329	0.84	0.532	1.57498e-21	1.57895
ARF2	7.66408e-20	0.675329	0.569	0.3	1.25974e-15	1.89667
ENTPD1	2.29495e-35	0.674952	0.703	0.254	3.77221e-31	2.76772
TPM2	1.13569e-24	0.669774	1	0.82	1.86674e-20	1.21951
LOC684871	5.47575e-07	0.665996	0.686	0.508	0.00900049	1.35039
PLAC9	1.42005e-15	0.665779	0.618	0.344	2.33413e-11	1.79651
BIRC2	5.53003e-26	0.662802	0.722	0.385	9.08972e-22	1.87532
ENAH	7.41981e-22	0.662038	0.454	0.184	1.21959e-17	2.46739
MSRB1	1.19472e-34	0.659584	0.807	0.422	1.96376e-30	1.91232
NDUFA5	3.4383e-29	0.659381	0.876	0.571	5.65154e-25	1.53415
FAM107B	1.73964e-28	0.657621	0.582	0.225	2.85945e-24	2.58667
PDLIM3	5.58876e-40	0.65702	0.814	0.302	9.18625e-36	2.69536
PGAM2	1.33794e-23	0.654833	0.265	0.035	2.19917e-19	7.57143
MAP3K20	4.68238e-24	0.654805	0.49	0.184	7.69642e-20	2.66304
NDUFS7	6.825e-35	0.652422	0.84	0.49	1.12183e-30	1.71429
CAP1	2.22844e-33	0.651847	0.879	0.562	3.66289e-29	1.56406
SRSF3	6.13256e-28	0.650412	0.905	0.656	1.00801e-23	1.37957
ADCY3	3.84221e-43	0.649926	0.641	0.184	6.31545e-39	3.4837
SDHC	4.06635e-34	0.646271	0.801	0.457	6.68386e-30	1.75274
ID1	1.9162e-17	0.644308	0.497	0.221	3.14965e-13	2.24887
SIK1	2.69887e-28	0.64385	0.771	0.405	4.43613e-24	1.9037
RBPMS2	5.69065e-32	0.64359	0.474	0.131	9.35373e-28	3.61832
LHFPL6	3.28493e-32	0.642532	0.758	0.378	5.39944e-28	2.00529
EGFLAM	2.24129e-36	0.640855	0.533	0.142	3.68401e-32	3.75352
INPP5A	2.91326e-33	0.640253	0.641	0.278	4.78853e-29	2.30576
LAMA5	1.36136e-37	0.639687	0.729	0.293	2.23767e-33	2.48805
RCAN1	3.4492e-15	0.638447	0.585	0.339	5.66945e-11	1.72566
MAP3K8	9.43086e-24	0.638085	0.69	0.37	1.55015e-19	1.86486
ADAMTS4	3.19106e-20	0.63767	0.794	0.466	5.24515e-16	1.70386
CDKN1A	6.90889e-27	0.636945	0.879	0.532	1.13561e-22	1.65226
CRIP2	6.08904e-27	0.635537	0.837	0.483	1.00085e-22	1.73292
SON	2.77485e-24	0.635154	0.889	0.586	4.56103e-20	1.51706
PLAU	3.44808e-09	0.633508	0.261	0.116	5.6676e-05	2.25
MCAM	2.22426e-42	0.632523	0.732	0.252	3.65602e-38	2.90476
DGKB	3.08841e-41	0.631485	0.552	0.129	5.07643e-37	4.27907
RGD1310352	2.67238e-20	0.631352	0.716	0.451	4.39258e-16	1.58758
SRSF5	1.53501e-17	0.630569	0.719	0.435	2.52309e-13	1.65287
ITIH3	3.30043e-23	0.630242	0.356	0.087	5.42491e-19	4.09195
AKAP6	2.04809e-23	0.624339	0.363	0.094	3.36645e-19	3.8617
BCAR3	1.23463e-25	0.624266	0.428	0.123	2.02936e-21	3.47967
TOP1	5.00826e-16	0.620856	0.807	0.516	8.23208e-12	1.56395
PITHD1	5.36487e-18	0.6204	0.559	0.278	8.81824e-14	2.01079
TMEM51	2.69676e-32	0.619119	0.627	0.219	4.43267e-28	2.86301
TSC22D1	3.19099e-22	0.618704	0.944	0.762	5.24504e-18	1.23885
EEF2K	2.52653e-26	0.617591	0.572	0.25	4.15285e-22	2.288
EFCAB14	2.92332e-21	0.616868	0.601	0.331	4.80506e-17	1.81571
DYNLL1	5.32099e-29	0.615493	0.958	0.766	8.74612e-25	1.25065
BTG1	2.83011e-24	0.614736	0.951	0.731	4.65185e-20	1.30096
PTGIR	2.41959e-16	0.61291	0.386	0.145	3.97707e-12	2.66207
USP37	1.10172e-19	0.61159	0.569	0.3	1.81089e-15	1.89667
PDE1A	4.13187e-23	0.61072	0.422	0.136	6.79155e-19	3.10294
SORBS1	5.13525e-23	0.609934	0.441	0.153	8.4408e-19	2.88235
OXSR1	1.75496e-15	0.608821	0.438	0.221	2.88462e-11	1.9819
RGD1306556	2.89303e-24	0.606853	0.471	0.179	4.75527e-20	2.63128
SLC22A3	7.79047e-31	0.605741	0.477	0.127	1.28052e-26	3.75591
TRPC6	1.09795e-26	0.603116	0.402	0.099	1.8047e-22	4.06061
DDX5	3.61816e-31	0.603082	0.993	0.847	5.94717e-27	1.17237
COL18A1	8.78957e-26	0.602125	0.873	0.512	1.44474e-21	1.70508
LPL	6.35362e-24	0.60069	0.755	0.383	1.04434e-19	1.97128
NET1	2.22578e-20	0.600214	0.5	0.225	3.65852e-16	2.22222
TSPAN2	2.06054e-33	0.593387	0.608	0.227	3.38691e-29	2.67841
TSPAN3	1.59892e-26	0.592459	0.817	0.483	2.62815e-22	1.69151
CALM2	1.79289e-29	0.589791	0.948	0.641	2.94697e-25	1.47894
TGFB3	6.07325e-27	0.589012	0.464	0.142	9.9826e-23	3.26761
DBNDD2	9.09816e-34	0.586804	0.693	0.289	1.49546e-29	2.39792
SUCLG1	1.1166e-29	0.586675	0.843	0.534	1.83536e-25	1.57865
MAP1LC3A	3.82365e-28	0.582979	0.961	0.79	6.28493e-24	1.21646
SYNPO2	7.2591e-24	0.581248	0.382	0.107	1.19318e-19	3.57009
MAFF	8.4564e-20	0.576214	0.876	0.589	1.38998e-15	1.48727
LDLR	3.61098e-27	0.573887	0.765	0.379	5.93537e-23	2.01847
AKIRIN1	1.94091e-25	0.572844	0.703	0.385	3.19027e-21	1.82597
PIP5K1B	6.68634e-30	0.572522	0.386	0.079	1.09903e-25	4.88608
HSPB1	6.22146e-25	0.571978	0.99	0.775	1.02262e-20	1.27742
MPRIP	2.84575e-26	0.570432	0.791	0.466	4.67755e-22	1.69742
ROCK2	6.296e-16	0.56819	0.784	0.501	1.03487e-11	1.56487
ATE1	3.98555e-22	0.567425	0.572	0.284	6.55104e-18	2.01408
PPP1R10	3.33673e-18	0.565361	0.552	0.284	5.48458e-14	1.94366
TACC2	2.68371e-21	0.56502	0.556	0.271	4.41122e-17	2.05166
C1QTNF1	1.11895e-31	0.564482	0.784	0.376	1.83921e-27	2.08511
BAG3	2.79723e-21	0.563496	0.876	0.584	4.5978e-17	1.5
CRY2	1.21037e-30	0.562489	0.657	0.295	1.98949e-26	2.22712
SMTN	2.61064e-30	0.561184	0.618	0.254	4.29111e-26	2.43307
ILK	1.0446e-33	0.56099	0.843	0.499	1.71701e-29	1.68938
FOXC1	5.05e-18	0.560954	0.425	0.173	8.30068e-14	2.45665
VCL	7.96983e-28	0.559932	0.859	0.503	1.31e-23	1.70775
MARK1	7.60183e-28	0.558795	0.477	0.149	1.24951e-23	3.20134
NBEAL1	9.10361e-21	0.558658	0.438	0.169	1.49636e-16	2.59172
ACTA2	9.58682e-18	0.557027	1	0.72	1.57579e-13	1.38889
RIOK1	1.11916e-09	0.556887	0.428	0.265	1.83957e-05	1.61509
FMOD	1.03725e-37	0.556712	0.706	0.236	1.70492e-33	2.99153
CAV2	1.26283e-29	0.554493	0.761	0.343	2.07571e-25	2.21866
ACSL3	3.10394e-17	0.553917	0.428	0.188	5.10195e-13	2.2766
CCDC107	7.51984e-27	0.551928	0.775	0.398	1.23604e-22	1.94724
CDC42BPA	1.25257e-16	0.551563	0.493	0.254	2.05885e-12	1.94094
PDE3A	7.42708e-22	0.550085	0.408	0.138	1.22079e-17	2.95652
MPC2	1.45721e-34	0.549726	0.781	0.416	2.39522e-30	1.8774
MT1	8.55764e-16	0.549152	0.964	0.772	1.40662e-11	1.2487
BMP2	1.16208e-16	0.548865	0.5	0.234	1.91011e-12	2.13675
CCND2	6.68122e-18	0.54883	0.487	0.232	1.09819e-13	2.09914
CEBPB	1.26598e-16	0.547776	0.977	0.853	2.08089e-12	1.14537
B3GNT2	6.52373e-22	0.547002	0.696	0.355	1.07231e-17	1.96056
CAV1	1.96106e-22	0.545422	0.98	0.637	3.22339e-18	1.53846
CPED1	1.4189e-16	0.544641	0.467	0.227	2.33225e-12	2.05727
ATP1B2	1.04462e-28	0.544161	0.539	0.182	1.71703e-24	2.96154
FRY	7.36325e-22	0.543315	0.441	0.151	1.2103e-17	2.92053
NUDT4	7.76598e-21	0.542607	0.85	0.567	1.27649e-16	1.49912
NAPA	2.38869e-30	0.54099	0.755	0.418	3.9263e-26	1.80622
FXYD1	2.34644e-32	0.539921	0.873	0.499	3.85684e-28	1.7495
MSRB3	6.76053e-30	0.537765	0.657	0.285	1.11123e-25	2.30526
POLD4	6.26614e-20	0.536479	0.546	0.282	1.02997e-15	1.93617
KANK2	3.50362e-31	0.535798	0.588	0.215	5.75891e-27	2.73488
ALKBH5	1.42203e-11	0.53529	0.549	0.355	2.33739e-07	1.54648
NDUFS2	1.22039e-21	0.534745	0.801	0.512	2.00596e-17	1.56445
DOCK8	4.43563e-27	0.532548	0.359	0.077	7.29084e-23	4.66234
PPARG	2.74686e-15	0.53226	0.359	0.144	4.51501e-11	2.49306
SSPN	1.1761e-20	0.531613	0.549	0.265	1.93315e-16	2.0717
KLF6	5.56356e-15	0.530961	0.748	0.483	9.14483e-11	1.54865
IRS2	1.15685e-29	0.530238	0.745	0.363	1.90151e-25	2.05234
SLC48A1	6.88111e-15	0.527361	0.48	0.265	1.13105e-10	1.81132
PHLDB2	1.45154e-17	0.527023	0.35	0.125	2.3859e-13	2.8
PTP4A1	1.26288e-22	0.524923	0.758	0.46	2.0758e-18	1.64783
RASAL2	8.1779e-27	0.52345	0.644	0.285	1.3442e-22	2.25965
C1QTNF2	7.75949e-24	0.523076	0.588	0.263	1.27543e-19	2.23574
MACF1	2.66004e-17	0.521938	0.761	0.462	4.3723e-13	1.64719
PAFAH1B1	4.66031e-18	0.52032	0.85	0.562	7.66016e-14	1.51246
HEY2	5.65493e-23	0.519446	0.353	0.087	9.295e-19	4.05747
ECH1	1.03573e-27	0.517921	0.84	0.527	1.70243e-23	1.59393
BIN1	7.01735e-25	0.517116	0.582	0.263	1.15344e-20	2.21293
GCNT2	1.72071e-23	0.516906	0.52	0.212	2.82834e-19	2.45283
ND1	6.85025e-23	0.515434	0.984	0.91	1.12598e-18	1.08132
KCNAB1	1.46924e-30	0.514151	0.448	0.107	2.41498e-26	4.18692
IQGAP1	1.42488e-15	0.513602	0.631	0.365	2.34207e-11	1.72877
CALM1	2.05999e-16	0.511811	0.958	0.742	3.386e-12	1.29111
BCL10	1.04775e-22	0.511721	0.778	0.444	1.72219e-18	1.75225
SOX6	5.95662e-24	0.511323	0.304	0.057	9.7909e-20	5.33333
DAPK3	1.02154e-18	0.510196	0.556	0.304	1.67911e-14	1.82895
UTRN	1.17065e-15	0.509567	0.644	0.394	1.9242e-11	1.63452
DZIP1L	1.58484e-28	0.508871	0.392	0.088	2.605e-24	4.45455
ZNRD1	9.12238e-17	0.508817	0.605	0.357	1.49945e-12	1.69468
TGFB1I1	2.9398e-27	0.508792	0.65	0.282	4.83215e-23	2.30496
TTLL7	4.06397e-34	0.508677	0.444	0.094	6.67995e-30	4.7234
PQLC1	5.32743e-16	0.508434	0.775	0.492	8.75669e-12	1.5752
TFIP11	1.37424e-13	0.508024	0.333	0.14	2.25883e-09	2.37857
ELL2	2.84949e-16	0.506822	0.471	0.227	4.68371e-12	2.07489
PRDM16	8.85962e-29	0.506679	0.382	0.079	1.45626e-24	4.83544
NTF3	1.99837e-20	0.506055	0.337	0.09	3.28472e-16	3.74444
INSIG1	4.106e-10	0.504346	0.601	0.407	6.74903e-06	1.47666
B3GALNT2	1.24981e-21	0.504015	0.435	0.168	2.05431e-17	2.58929
PPP1R3D	6.63347e-21	0.503868	0.327	0.083	1.09034e-16	3.93976
NCOR1	7.27834e-21	0.503696	0.761	0.444	1.19634e-16	1.71396
CAB39	8.26344e-17	0.497007	0.66	0.414	1.35826e-12	1.5942
RNASEH2A	2.57726e-16	0.495466	0.441	0.203	4.23624e-12	2.17241
NEDD4	1.05986e-15	0.493394	0.915	0.683	1.74209e-11	1.33968
COBLL1	4.48337e-20	0.491441	0.471	0.188	7.36932e-16	2.50532
FOXS1	1.91774e-14	0.490033	0.33	0.118	3.1522e-10	2.79661
PPP1R2	7.40219e-18	0.490011	0.807	0.521	1.2167e-13	1.54894
EHD2	1.99137e-23	0.489177	0.673	0.35	3.27321e-19	1.92286
MTMR7	1.28295e-20	0.488545	0.271	0.053	2.10878e-16	5.11321
RHOC	2.54905e-20	0.487882	0.938	0.663	4.18987e-16	1.41478
FEZ2	2.56228e-27	0.48693	0.624	0.274	4.21161e-23	2.27737
PLEKHF1	8.52208e-16	0.486437	0.474	0.241	1.40077e-11	1.9668
CORO1C	2.38136e-19	0.485331	0.575	0.317	3.91424e-15	1.81388
AKIP1	3.04181e-14	0.484506	0.415	0.204	4.99982e-10	2.03431
APOLD1	9.63924e-17	0.484427	0.533	0.247	1.5844e-12	2.15789
RASL12	1.34843e-21	0.483757	0.373	0.107	2.21641e-17	3.48598
CSRNP1	2.61209e-22	0.480856	0.856	0.565	4.29348e-18	1.51504
BGN	2.77969e-16	0.480524	0.902	0.582	4.56898e-12	1.54983
GALNT16	5.89329e-20	0.480245	0.572	0.26	9.6868e-16	2.2
ARHGEF25	4.63435e-28	0.479253	0.614	0.278	7.61748e-24	2.20863
NINJ1	4.61791e-20	0.477648	0.758	0.46	7.59047e-16	1.64783
AKAP17A	2.26104e-20	0.477044	0.605	0.319	3.71647e-16	1.89655
TIFA	8.68379e-11	0.473431	0.493	0.295	1.42735e-06	1.67119
NDUFB10	6.34552e-31	0.473139	0.908	0.613	1.04301e-26	1.48124
ADCY5	2.94362e-29	0.473014	0.412	0.09	4.83843e-25	4.57778
LOC100910996	1.7711e-32	0.471367	0.556	0.175	2.91116e-28	3.17714
SBNO2	1.66473e-17	0.471146	0.67	0.401	2.73631e-13	1.67082
NKTR	2.04315e-10	0.470506	0.526	0.343	3.35832e-06	1.53353
GMPR2	1.59172e-18	0.470251	0.408	0.149	2.61632e-14	2.73826
ZEB2	1.47156e-17	0.470127	0.552	0.287	2.4188e-13	1.92334
RHEB	1.05663e-18	0.466988	0.905	0.599	1.73679e-14	1.51085
ETNK1	1.2481e-13	0.465952	0.493	0.265	2.0515e-09	1.86038
ANXA7	4.51009e-24	0.465457	0.719	0.413	7.41323e-20	1.74092
PPP1R12B	4.45036e-22	0.464866	0.35	0.096	7.31506e-18	3.64583
NAF1	2.52322e-13	0.463791	0.353	0.147	4.14742e-09	2.40136
MYO1D	5.83193e-20	0.462756	0.431	0.169	9.58594e-16	2.5503
ARHGAP10	9.78676e-17	0.461512	0.444	0.204	1.60865e-12	2.17647
LBH	3.51011e-19	0.459966	0.399	0.145	5.76956e-15	2.75172
PDE12	7.04766e-14	0.458935	0.343	0.136	1.15842e-09	2.52206
HSDL2	1.45989e-18	0.458266	0.546	0.273	2.39963e-14	2
FARP1	1.50202e-21	0.456139	0.464	0.182	2.46886e-17	2.54945
HACD1	5.57116e-21	0.454678	0.503	0.221	9.15731e-17	2.27602
NME2	4.33749e-22	0.453069	0.971	0.864	7.12954e-18	1.12384
RGS4	2.6805e-23	0.453027	0.562	0.215	4.40594e-19	2.61395
TP53I11	1.28204e-29	0.452122	0.487	0.14	2.1073e-25	3.47857
GUCY1A2	5.31852e-20	0.451972	0.307	0.079	8.74205e-16	3.88608
TNS1	9.55355e-17	0.451736	0.392	0.16	1.57032e-12	2.45
HMGN3	4.09985e-28	0.451656	0.69	0.326	6.73893e-24	2.11656
NR4A1	1.33041e-18	0.451363	0.974	0.657	2.1868e-14	1.4825
AABR07026112.1	5.73228e-17	0.449931	0.765	0.49	9.42216e-13	1.56122
FJX1	1.13211e-10	0.449555	0.408	0.225	1.86086e-06	1.81333
MYD88	2.22872e-17	0.448393	0.752	0.486	3.66334e-13	1.54733
PPM1L	5.30832e-21	0.44788	0.477	0.195	8.72528e-17	2.44615
SCHIP1	2.02768e-18	0.446106	0.454	0.193	3.33289e-14	2.35233
CTPS1	1.87932e-18	0.44552	0.582	0.324	3.08903e-14	1.7963
ND2	3.15934e-22	0.444923	1	0.947	5.19301e-18	1.05597
OGN	2.23583e-16	0.443553	0.647	0.328	3.67503e-12	1.97256
AC108574.1	7.41094e-17	0.443349	0.379	0.155	1.21814e-12	2.44516
DUSP8	4.64258e-19	0.44202	0.373	0.131	7.63101e-15	2.84733
PHLDA1	3.84129e-09	0.440858	0.886	0.676	6.31392e-05	1.31065
IAH1	1.25237e-34	0.439083	0.745	0.333	2.05852e-30	2.23724
PJA1	6.17435e-09	0.438345	0.454	0.295	0.000101488	1.53898
PDLIM5	3.8494e-16	0.438291	0.51	0.263	6.32726e-12	1.93916
KIFAP3	2.8301e-10	0.437302	0.389	0.227	4.65184e-06	1.71366
PRSS23	7.96805e-13	0.437172	0.748	0.492	1.30971e-08	1.52033
TESC	6.45331e-24	0.436906	0.464	0.144	1.06073e-19	3.22222
LOC100911685	2.33593e-13	0.436858	0.837	0.576	3.83956e-09	1.45312
GMPR	1.43797e-18	0.436643	0.343	0.105	2.36359e-14	3.26667
SNX17	2.8251e-20	0.436084	0.526	0.262	4.64361e-16	2.00763
CSNK1A1	1.52069e-14	0.435397	0.873	0.593	2.49957e-10	1.47218
IDI1	2.72373e-16	0.435202	0.729	0.453	4.47699e-12	1.60927
TXN1	1.98217e-16	0.433913	0.954	0.748	3.25809e-12	1.2754
PLEKHB2	1.18192e-23	0.433806	0.546	0.245	1.94272e-19	2.22857
SERINC3	2.01659e-24	0.433188	0.81	0.505	3.31467e-20	1.60396
ACADM	2.53643e-24	0.432912	0.627	0.311	4.16914e-20	2.01608
SDHA	5.05198e-17	0.432051	0.582	0.344	8.30394e-13	1.69186
NDUFA4L2	2.49851e-06	0.431278	0.297	0.16	0.0410681	1.85625
KDM5C	2.77609e-10	0.430305	0.477	0.302	4.56306e-06	1.57947
MBD2	1.42812e-16	0.430111	0.768	0.497	2.3474e-12	1.54527
NDEL1	2.22776e-12	0.429391	0.676	0.464	3.66177e-08	1.4569
TMX4	3.64585e-11	0.42905	0.425	0.241	5.99268e-07	1.76349
USP2	5.80972e-17	0.428643	0.337	0.114	9.54944e-13	2.95614
FABP4	1.04085e-24	0.427828	0.964	0.554	1.71084e-20	1.74007
ALDH6A1	6.7237e-14	0.427425	0.35	0.149	1.10517e-09	2.34899
TMED5	1.62048e-10	0.425578	0.539	0.346	2.66358e-06	1.5578
H3F3A	2.15082e-13	0.425468	0.771	0.521	3.5353e-09	1.47985
LIX1L	1.95108e-16	0.424558	0.637	0.394	3.207e-12	1.61675
SRL	7.83581e-25	0.424318	0.343	0.072	1.28797e-20	4.76389
RAP1A	2.52702e-20	0.423906	0.853	0.565	4.15367e-16	1.50973
MPC1	2.24307e-25	0.423836	0.804	0.495	3.68693e-21	1.62424
TFPI2	2.16601e-05	0.423198	0.52	0.372	0.356028	1.39785
EBF2	3.4762e-16	0.422925	0.353	0.134	5.71384e-12	2.63433
SDHAF2	1.2743e-18	0.4227	0.451	0.197	2.09457e-14	2.28934
N4BP2L2	3.32634e-11	0.421507	0.536	0.346	5.46751e-07	1.54913
INPP4B	5.41266e-15	0.421083	0.278	0.083	8.89679e-11	3.3494
PDE4DIP	1.01007e-13	0.420515	0.284	0.099	1.66026e-09	2.86869
ARL5B	4.27655e-13	0.418995	0.654	0.42	7.02936e-09	1.55714
SESN1	5.26749e-06	0.418723	0.216	0.114	0.0865817	1.89474
CWC15	2.95034e-16	0.418721	0.699	0.464	4.84947e-12	1.50647
SUMO1	4.07476e-19	0.416853	0.876	0.604	6.69768e-15	1.45033
SPTAN1	2.17441e-14	0.414922	0.699	0.468	3.57408e-10	1.49359
C1QTNF7	1.42411e-27	0.414842	0.438	0.12	2.34081e-23	3.65
TIMP3	3.67951e-16	0.41478	0.699	0.401	6.04801e-12	1.74314
ND4	3.29104e-18	0.414465	0.99	0.939	5.40948e-14	1.05431
AABR07051450.1	1.09774e-13	0.414432	0.294	0.105	1.80436e-09	2.8
FAM110B	1.01251e-17	0.414286	0.431	0.182	1.66426e-13	2.36813
NIPA2	4.90522e-08	0.413805	0.451	0.293	0.000806271	1.53925
CYB5R3	6.08043e-22	0.4133	0.807	0.49	9.9944e-18	1.64694
ESD	4.5762e-21	0.411768	0.618	0.344	7.5219e-17	1.79651
CYTH3	2.46471e-14	0.411754	0.373	0.157	4.05124e-10	2.3758
PLEKHA3	6.74066e-12	0.411601	0.562	0.343	1.10796e-07	1.63848
MRPL18	8.05762e-21	0.411158	0.667	0.401	1.32443e-16	1.66334
MYOCD	2.54298e-18	0.410901	0.281	0.068	4.1799e-14	4.13235
MDH1	1.39861e-18	0.410016	0.833	0.532	2.2989e-14	1.56579
PPIG	9.06866e-12	0.409625	0.621	0.405	1.49062e-07	1.53333
SPEG	1.10707e-33	0.409088	0.559	0.166	1.8197e-29	3.36747
SMIM14	6.24858e-16	0.408601	0.683	0.44	1.02708e-11	1.55227
MAP4	1.76709e-16	0.40602	0.703	0.44	2.90456e-12	1.59773
NR2F2	1.57094e-13	0.40549	0.493	0.256	2.58215e-09	1.92578
ZRSR1	6.11648e-12	0.404387	0.327	0.144	1.00537e-07	2.27083
TBX3	2.74409e-15	0.404215	0.294	0.096	4.51047e-11	3.0625
RHOJ	2.27163e-15	0.404137	0.794	0.506	3.73388e-11	1.56917
SDC4	5.55369e-11	0.402878	0.614	0.378	9.1286e-07	1.62434
CCDC50	2.30565e-11	0.402381	0.556	0.344	3.78979e-07	1.61628
RND3	1.19244e-11	0.402227	0.781	0.514	1.96002e-07	1.51946
EPHA4	1.83179e-05	0.402104	0.222	0.122	0.301091	1.81967
THRA	4.1688e-20	0.401844	0.608	0.339	6.85226e-16	1.79351
ARID5A	5.8719e-23	0.401407	0.843	0.519	9.65165e-19	1.62428
DCTN3	7.33072e-20	0.400883	0.663	0.381	1.20495e-15	1.74016
ZFP24	1.46961e-09	0.40038	0.389	0.221	2.4156e-05	1.76018
HNRNPH3	2.06076e-08	0.398616	0.395	0.236	0.000338728	1.67373
SRPRA	2.20174e-11	0.398416	0.569	0.366	3.61899e-07	1.55464
STBD1	6.94154e-21	0.39687	0.418	0.142	1.14098e-16	2.94366
LMCD1	1.60761e-07	0.395558	0.255	0.123	0.00264243	2.07317
STIM1	9.79675e-15	0.394995	0.49	0.26	1.61029e-10	1.88462
SMARCD3	1.33306e-28	0.393776	0.507	0.158	2.19116e-24	3.20886
SF3B1	2.55582e-11	0.393145	0.788	0.536	4.20101e-07	1.47015
PCM1	1.48035e-11	0.391748	0.556	0.343	2.43325e-07	1.62099
BPNT1	3.71596e-11	0.391709	0.422	0.238	6.10793e-07	1.77311
PARP1	6.77709e-13	0.390871	0.51	0.302	1.11395e-08	1.68874
DDX24	1.17628e-11	0.39005	0.605	0.416	1.93345e-07	1.45433
MID1IP1	1.72793e-16	0.389849	0.513	0.238	2.8402e-12	2.15546
AC128848.1	7.60575e-13	0.389018	0.32	0.127	1.25016e-08	2.51969
UQCRQ	5.60767e-17	0.388667	0.85	0.608	9.21733e-13	1.39803
ATP6	4.25942e-20	0.38822	1	0.982	7.00121e-16	1.01833
STK38L	8.28405e-23	0.386917	0.415	0.129	1.36165e-18	3.21705
FOXC2	2.29284e-20	0.386312	0.35	0.096	3.76874e-16	3.64583
EBF1	5.45989e-12	0.384941	0.562	0.337	8.97442e-08	1.66766
PPP1R15A	6.50427e-16	0.384037	0.958	0.755	1.06911e-11	1.26887
SOX5	3.12526e-16	0.383264	0.297	0.094	5.13699e-12	3.15957
ACTG2	2.38934e-12	0.382905	0.886	0.554	3.92735e-08	1.59928
KDM6B	3.75229e-10	0.382504	0.503	0.317	6.16763e-06	1.58675
HEYL	8.13208e-18	0.382138	0.239	0.044	1.33667e-13	5.43182
KPNA1	2.81119e-15	0.381099	0.575	0.33	4.62076e-11	1.74242
BOD1L1	1.92826e-10	0.381052	0.539	0.344	3.16948e-06	1.56686
SERTAD1	1.42998e-13	0.381001	0.863	0.622	2.35045e-09	1.38746
NDUFV2	2.95685e-23	0.380888	0.807	0.532	4.86018e-19	1.51692
SMARCA4	5.17691e-06	0.38043	0.363	0.245	0.0850928	1.48163
EDNRA	1.43494e-15	0.380024	0.32	0.114	2.35861e-11	2.80702
PPP4R3A	2.40678e-06	0.379831	0.477	0.354	0.0395602	1.34746
RGD1311703	8.08128e-19	0.379525	0.755	0.466	1.32832e-14	1.62017
RALY	5.20651e-19	0.379331	0.912	0.656	8.55794e-15	1.39024
STOM	3.23606e-20	0.378914	0.869	0.497	5.31912e-16	1.74849
IFT57	5.5677e-12	0.378313	0.444	0.247	9.15162e-08	1.79757
TRARG1	6.65426e-16	0.378307	0.35	0.138	1.09376e-11	2.53623
DDIT3	4.18865e-13	0.377699	0.683	0.435	6.88489e-09	1.57011
TSEN34	4.56366e-15	0.377579	0.572	0.346	7.50128e-11	1.65318
DOT1L	7.67484e-11	0.376912	0.621	0.418	1.26151e-06	1.48565
LDLRAD4	3.45105e-11	0.376879	0.275	0.109	5.67249e-07	2.52294
JUN	3.87258e-10	0.376846	0.908	0.727	6.36536e-06	1.24897
ND5	1.37416e-13	0.376269	0.863	0.584	2.25871e-09	1.47774
CEP83	3.91011e-07	0.376235	0.366	0.238	0.00642704	1.53782
PTPN11	1.18061e-11	0.376137	0.539	0.359	1.94057e-07	1.50139
PSMG1	2.38394e-13	0.37556	0.454	0.252	3.91849e-09	1.80159
2021-09-08	5.2645e-09	0.375556	0.428	0.263	8.65326e-05	1.62738
CENPL	1.11461e-11	0.37553	0.33	0.144	1.83208e-07	2.29167
ZFR	1.19484e-09	0.375345	0.526	0.361	1.96395e-05	1.45706
CDC42	8.91433e-11	0.374922	0.889	0.622	1.46525e-06	1.42926
SRP14	1.72773e-16	0.373303	0.758	0.488	2.83988e-12	1.55328
SNTA1	5.34729e-19	0.371643	0.474	0.21	8.78934e-15	2.25714
RASL11B	2.30849e-12	0.371553	0.34	0.145	3.79446e-08	2.34483
GPR180	6.54282e-11	0.37049	0.35	0.179	1.07544e-06	1.95531
FAM241A	6.94669e-15	0.370338	0.464	0.219	1.14183e-10	2.11872
IDH2	3.3119e-25	0.370202	0.817	0.471	5.44376e-21	1.73461
GID4	1.63599e-07	0.368958	0.359	0.223	0.00268908	1.60987
TTC27	5.53761e-19	0.366256	0.415	0.166	9.10217e-15	2.5
COX1	5.20278e-20	0.365741	1	0.978	8.5518e-16	1.02249
CTDSP1	1.16496e-12	0.36528	0.533	0.328	1.91485e-08	1.625
TRA2B	1.44176e-14	0.365216	0.778	0.488	2.36983e-10	1.59426
LOC100909595	3.63877e-08	0.364964	0.422	0.263	0.000598105	1.60456
DMPK	2.2265e-35	0.364514	0.69	0.239	3.6597e-31	2.88703
DST	3.53475e-12	0.364194	0.804	0.536	5.81007e-08	1.5
PRDM1	4.85413e-13	0.36411	0.359	0.151	7.97874e-09	2.37748
FABP3	1.90798e-20	0.363095	0.307	0.068	3.13615e-16	4.51471
RGS3	4.01967e-09	0.362221	0.346	0.188	6.60713e-05	1.84043
EHBP1L1	5.36607e-17	0.36168	0.373	0.142	8.82021e-13	2.62676
AFAP1L2	1.87611e-12	0.360505	0.307	0.125	3.08376e-08	2.456
COPS3	2.24187e-10	0.360367	0.461	0.295	3.68497e-06	1.56271
ASB2	6.19069e-24	0.359958	0.379	0.092	1.01756e-19	4.11957
RBM18	2.37686e-11	0.359533	0.48	0.284	3.90684e-07	1.69014
NDUFB7	8.56689e-28	0.359125	0.84	0.523	1.40814e-23	1.60612
CSNK2A1	1.56321e-10	0.358351	0.435	0.258	2.56945e-06	1.68605
CSRP2	8.81488e-15	0.357305	0.716	0.429	1.4489e-10	1.669
PLCE1	3.24515e-12	0.35715	0.376	0.182	5.33405e-08	2.06593
TNKS1BP1	5.77437e-09	0.356635	0.474	0.315	9.49134e-05	1.50476
CUL3	3.58741e-08	0.356226	0.605	0.431	0.000589663	1.40371
MBNL2	5.23754e-12	0.354896	0.814	0.545	8.60895e-08	1.49358
FAM13A	1.15204e-10	0.354879	0.248	0.096	1.89361e-06	2.58333
PSMD13	8.55161e-17	0.354615	0.725	0.459	1.40563e-12	1.57952
FAM13C	7.71948e-05	0.354053	0.147	0.066	1	2.22727
IWS1	1.22744e-08	0.353953	0.418	0.26	0.000201755	1.60769
LZTS2	7.0095e-13	0.353058	0.376	0.184	1.15215e-08	2.04348
UNC45A	4.04745e-21	0.352177	0.536	0.245	6.65279e-17	2.18776
DDX39B	5.2209e-11	0.351493	0.683	0.473	8.5816e-07	1.44397
VDAC3	5.47647e-20	0.350988	0.752	0.468	9.00167e-16	1.60684
TPR	3.79608e-12	0.34981	0.742	0.475	6.23962e-08	1.56211
STRN3	1.22789e-10	0.349172	0.696	0.492	2.01828e-06	1.41463
PSMD12	1.76284e-12	0.348988	0.641	0.422	2.89758e-08	1.51896
SMAD7	5.46171e-14	0.348051	0.49	0.26	8.97741e-10	1.88462
PDLIM7	2.47264e-20	0.346309	0.775	0.464	4.06428e-16	1.67026
ZC2HC1A	1.11648e-18	0.345833	0.356	0.114	1.83516e-14	3.12281
ZFYVE27	4.22578e-11	0.345597	0.297	0.133	6.94591e-07	2.23308
GRIFIN	3.62314e-16	0.345443	0.255	0.061	5.95536e-12	4.18033
ASAP2	1.53172e-08	0.345157	0.343	0.195	0.000251768	1.75897
PALD1	3.42323e-16	0.345016	0.281	0.077	5.62677e-12	3.64935
CLTB	1.01919e-21	0.344608	0.863	0.56	1.67523e-17	1.54107
SUSD2	6.79476e-13	0.344442	0.297	0.109	1.11685e-08	2.72477
PDGFRB	8.11623e-11	0.344296	0.431	0.232	1.33406e-06	1.85776
WDFY1	1.76097e-13	0.344231	0.441	0.232	2.8945e-09	1.90086
PTH1R	2.85125e-10	0.344104	0.268	0.112	4.6866e-06	2.39286
CAVIN1	4.34001e-19	0.343482	0.856	0.565	7.13367e-15	1.51504
SLC35C2	2.07824e-13	0.343262	0.399	0.192	3.41601e-09	2.07812
MMD	1.66001e-16	0.341615	0.363	0.127	2.72857e-12	2.85827
AGAP1	1.95618e-09	0.341454	0.392	0.234	3.21538e-05	1.67521
CYC1	2.05766e-16	0.341349	0.752	0.481	3.38218e-12	1.56341
DLC1	3.77093e-11	0.33976	0.562	0.343	6.19827e-07	1.63848
HDAC5	1.2466e-10	0.339682	0.33	0.157	2.04904e-06	2.10191
CUEDC1	5.20095e-09	0.339554	0.324	0.173	8.5488e-05	1.87283
RASSF1	1.23052e-16	0.338888	0.859	0.595	2.0226e-12	1.4437
MICU3	4.25771e-10	0.338147	0.261	0.11	6.99839e-06	2.37273
NUCKS1	4.4251e-15	0.337608	0.729	0.494	7.27354e-11	1.47571
ATF1	6.97322e-13	0.336995	0.611	0.392	1.14619e-08	1.55867
INPP5B	4.29882e-10	0.336767	0.291	0.131	7.06597e-06	2.22137
AABR07064719.1	7.40271e-10	0.336712	0.392	0.225	1.21678e-05	1.74222
ATF3	1.25439e-08	0.335695	0.922	0.75	0.000206184	1.22933
DAB2IP	1.93349e-12	0.335014	0.444	0.236	3.17807e-08	1.88136
CBX6	1.2106e-13	0.334013	0.337	0.136	1.98986e-09	2.47794
SSU72	2.69692e-10	0.333551	0.458	0.287	4.43293e-06	1.59582
MFF	2.16231e-12	0.332809	0.529	0.337	3.55418e-08	1.56973
FGF1	8.14881e-18	0.332034	0.402	0.151	1.33942e-13	2.66225
CHMP5	2.02282e-13	0.331827	0.66	0.431	3.32491e-09	1.53132
CDH6	9.71689e-10	0.331396	0.16	0.042	1.59716e-05	3.80952
YWHAZ	2.11819e-15	0.331386	0.879	0.589	3.48167e-11	1.49236
CMIP	7.96354e-05	0.331013	0.497	0.39	1	1.27436
DDX42	2.10652e-07	0.330229	0.428	0.285	0.00346249	1.50175
LUC7L3	1.006e-06	0.330067	0.484	0.333	0.0165357	1.45345
AGPAT5	1.7256e-07	0.329474	0.324	0.19	0.00283637	1.70526
SH3GL1	5.1765e-16	0.329421	0.598	0.361	8.50862e-12	1.65651
RBFOX2	3.07435e-13	0.32935	0.464	0.26	5.05331e-09	1.78462
CCDC186	1.31821e-07	0.328391	0.477	0.33	0.00216674	1.44545
ANKRD12	1.92315e-07	0.32808	0.418	0.276	0.00316109	1.51449
NUP54	5.84334e-05	0.327867	0.333	0.232	0.96047	1.43534
RANBP2	2.24132e-07	0.326405	0.578	0.414	0.00368406	1.39614
MATR3	1.73893e-10	0.325763	0.69	0.462	2.85828e-06	1.49351
CPXM2	3.66091e-17	0.325637	0.248	0.053	6.01744e-13	4.67925
SMARCA2	1.01148e-11	0.325185	0.497	0.298	1.66257e-07	1.66779
SOD1	2.34495e-17	0.325143	0.765	0.497	3.8544e-13	1.53924
DUSP3	1.81929e-13	0.324659	0.389	0.182	2.99036e-09	2.13736
RIPK1	2.73773e-09	0.324174	0.569	0.383	4.50001e-05	1.48564
CD81	1.62309e-11	0.324138	0.958	0.773	2.66787e-07	1.23933
TAF3	2.08343e-16	0.323779	0.908	0.648	3.42454e-12	1.40123
MED21	9.70676e-12	0.323658	0.5	0.302	1.5955e-07	1.65563
P2RY2	1.00631e-10	0.323471	0.252	0.098	1.65407e-06	2.57143
2021-03-05	2.62281e-11	0.322608	0.487	0.298	4.31111e-07	1.63423
STARD4	4.38524e-08	0.32237	0.265	0.131	0.000720802	2.0229
ATF6	6.92713e-12	0.321741	0.565	0.355	1.13861e-07	1.59155
CTTNBP2	3.89519e-09	0.320932	0.245	0.103	6.40253e-05	2.37864
SMARCA5	2.26143e-10	0.320551	0.65	0.444	3.71711e-06	1.46396
TP53RK	2.0075e-07	0.320287	0.265	0.138	0.00329974	1.92029
MAPRE1	1.24116e-15	0.319924	0.761	0.49	2.0401e-11	1.55306
TMEM87B	3.79895e-08	0.318711	0.399	0.254	0.000624434	1.57087
PSMC5	5.66439e-14	0.318616	0.637	0.403	9.31055e-10	1.58065
DLST	1.07853e-11	0.318566	0.431	0.238	1.77278e-07	1.81092
GNAS.1	1.95385e-09	0.318269	0.775	0.54	3.21154e-05	1.43519
USP9X	1.40785e-09	0.317354	0.595	0.4	2.31408e-05	1.4875
DYNLRB1	1.63999e-18	0.316623	0.833	0.571	2.69565e-14	1.45884
TMEM30A	2.08969e-09	0.316413	0.637	0.444	3.43482e-05	1.43468
MLLT6	1.42405e-07	0.315924	0.32	0.179	0.00234071	1.78771
MRPL21	2.82641e-08	0.315482	0.379	0.23	0.000464576	1.64783
VSTM4	7.63557e-06	0.315423	0.245	0.14	0.125506	1.75
PYGM	1.44924e-18	0.314467	0.33	0.096	2.38211e-14	3.4375
SDC2	1.85001e-17	0.314298	0.771	0.451	3.04086e-13	1.70953
ATP5F1D	1.671e-14	0.31389	0.908	0.67	2.74662e-10	1.35522
JAM3	1.12746e-19	0.313688	0.712	0.385	1.8532e-15	1.84935
AFG3L2	3.71307e-06	0.313209	0.363	0.256	0.0610317	1.41797
ZMAT2	3.32174e-06	0.31293	0.366	0.245	0.0545995	1.49388
AFF4	2.05203e-07	0.312897	0.654	0.494	0.00337292	1.32389
AABR07069219.1	9.50233e-19	0.311996	0.304	0.081	1.5619e-14	3.75309
RGD1305464	5.51502e-06	0.311963	0.278	0.162	0.0906504	1.71605
ME1	2.7019e-10	0.311915	0.34	0.175	4.44111e-06	1.94286
RBM26	1.18267e-08	0.311	0.529	0.357	0.000194396	1.48179
SRSF9	9.09723e-09	0.310319	0.418	0.256	0.000149531	1.63281
KLHL23	6.21347e-14	0.309117	0.317	0.116	1.02131e-09	2.73276
HNRNPK	1.20939e-11	0.30908	0.797	0.562	1.98787e-07	1.41815
LDLRAD3	1.10272e-15	0.308874	0.261	0.068	1.81254e-11	3.83824
ACADVL	1.02022e-10	0.308801	0.516	0.343	1.67693e-06	1.50437
MRPL42	8.33702e-08	0.308671	0.281	0.151	0.00137036	1.86093
AURKAIP1	1.50925e-13	0.30867	0.65	0.431	2.48075e-09	1.50812
PRPF4B	1.98923e-10	0.308174	0.719	0.492	3.2697e-06	1.46138
LXN	2.54954e-15	0.307406	0.461	0.221	4.19069e-11	2.08597
PTGES3	3.94117e-13	0.306009	0.882	0.591	6.47811e-09	1.49239
TIMP1	1.72223e-11	0.305594	0.905	0.681	2.83082e-07	1.32893
UQCC2	1.71923e-15	0.305188	0.556	0.331	2.8259e-11	1.67976
CNBP	6.99428e-10	0.305178	0.948	0.726	1.14965e-05	1.30579
SDHB	4.35576e-17	0.304715	0.693	0.438	7.15956e-13	1.58219
FMC1	1.54094e-14	0.304697	0.5	0.267	2.53284e-10	1.87266
ZBTB38	2.31521e-07	0.30462	0.304	0.175	0.00380552	1.73714
CXXC1	0.000139926	0.304595	0.232	0.144	1	1.61111
PTPN9	7.26852e-08	0.304176	0.232	0.107	0.00119473	2.16822
DGAT1	8.01129e-11	0.303516	0.402	0.221	1.31682e-06	1.819
RECQL	6.20495e-11	0.303212	0.438	0.247	1.01991e-06	1.77328
PHIP	3.94983e-09	0.303199	0.474	0.302	6.49233e-05	1.56954
PFKM	7.74006e-12	0.302625	0.278	0.105	1.27223e-07	2.64762
PCF11	9.5725e-06	0.302452	0.438	0.324	0.157343	1.35185
AABR07059041.1	2.65128e-08	0.301798	0.366	0.217	0.000435792	1.68664
CACNA1H	3.3832e-17	0.301742	0.265	0.064	5.56097e-13	4.14062
AABR07065602.1	1.39913e-13	0.301658	0.212	0.053	2.29975e-09	4
TXNIP	4.05796e-10	0.301166	0.523	0.317	6.67007e-06	1.64984
LSM14A	5.27535e-08	0.300847	0.493	0.341	0.000867109	1.44575
MTFR2	2.85702e-09	0.29994	0.631	0.425	4.69608e-05	1.48471
SKP1	7.12164e-18	0.299746	0.879	0.608	1.17058e-13	1.44572
TAF15	5.7368e-12	0.299613	0.369	0.18	9.42957e-08	2.05
GPKOW	5.60005e-06	0.299322	0.229	0.125	0.092048	1.832
PRKAG2	2.83688e-13	0.299143	0.239	0.07	4.66298e-09	3.41429
TBC1D1	9.24122e-09	0.298965	0.34	0.19	0.000151898	1.78947
WDR55	2.08295e-11	0.298961	0.644	0.435	3.42375e-07	1.48046
NDUFA7	4.66249e-22	0.298798	0.866	0.599	7.66374e-18	1.44574
CACNA2D1	5.31918e-08	0.298728	0.356	0.206	0.000874314	1.72816
ZWINT	5.5749e-12	0.298418	0.618	0.407	9.16347e-08	1.51843
MYO1B	6.37611e-10	0.298402	0.408	0.217	1.04804e-05	1.88018
ZBTB16	3.23751e-05	0.298325	0.232	0.134	0.532149	1.73134
PSMD6	7.66132e-16	0.297761	0.667	0.438	1.25929e-11	1.52283
FIS1	1.51731e-17	0.297477	0.784	0.514	2.494e-13	1.52529
RGS2	5.39171e-05	0.296482	0.255	0.149	0.886236	1.71141
GYPC	1.478e-13	0.296338	0.412	0.193	2.42939e-09	2.13472
CIAO2B	3.06537e-16	0.295583	0.621	0.363	5.03856e-12	1.71074
ZC3H13	1.31392e-06	0.295082	0.542	0.398	0.0215969	1.36181
CPA6	3.21806e-15	0.294759	0.196	0.033	5.28953e-11	5.93939
IL13RA1	1.30444e-10	0.294604	0.444	0.256	2.14411e-06	1.73438
AIP	1.28277e-09	0.294599	0.418	0.265	2.10849e-05	1.57736
CCNI	7.14755e-10	0.29435	0.654	0.451	1.17484e-05	1.45011
VDAC1	5.1215e-15	0.292532	0.752	0.494	8.41822e-11	1.52227
PDE5A	2.91192e-14	0.292381	0.232	0.061	4.78633e-10	3.80328
RNPS1	5.75319e-11	0.291977	0.696	0.46	9.45652e-07	1.51304
PFDN2	1.41585e-15	0.2919	0.696	0.438	2.32723e-11	1.58904
DEK	8.5686e-12	0.291474	0.683	0.431	1.40842e-07	1.58469
NDUFV1	2.02975e-19	0.29129	0.765	0.484	3.33629e-15	1.58058
SUSD5	7.82481e-12	0.290821	0.193	0.05	1.28616e-07	3.86
RAB11B	1.07758e-22	0.290722	0.758	0.448	1.77122e-18	1.69196
CCS	9.25132e-16	0.290649	0.539	0.302	1.52064e-11	1.78477
PPP1R11	2.03005e-17	0.290384	0.454	0.212	3.3368e-13	2.14151
EIF5A	4.84339e-09	0.289946	0.984	0.862	7.96108e-05	1.14153
MDH2	3.87874e-17	0.289881	0.804	0.549	6.37548e-13	1.46448
ZMYND11	2.04768e-07	0.289592	0.523	0.365	0.00336577	1.43288
TMEM47	9.07587e-11	0.289528	0.575	0.366	1.4918e-06	1.57104
KCNB1	7.25496e-15	0.289509	0.281	0.087	1.1925e-10	3.22989
CDK9	2.21178e-14	0.289458	0.611	0.378	3.6355e-10	1.6164
GGTA1	1.85992e-17	0.289265	0.438	0.179	3.05716e-13	2.44693
ANXA6	1.0192e-11	0.289071	0.683	0.446	1.67526e-07	1.53139
OAT	4.63829e-19	0.28876	0.768	0.471	7.62396e-15	1.63057
SMAP2	8.8849e-12	0.288366	0.552	0.335	1.46041e-07	1.64776
AABR07043748.1	2.08148e-06	0.288237	0.415	0.293	0.0342133	1.41638
HNRNPD	1.14914e-10	0.288182	0.742	0.49	1.88884e-06	1.51429
DRG1	5.98485e-05	0.287606	0.229	0.136	0.983729	1.68382
COX7C	1.76838e-12	0.28756	0.951	0.761	2.90669e-08	1.24967
SUN1	2.34447e-13	0.287244	0.353	0.157	3.8536e-09	2.24841
EIF4EBP2	8.82784e-10	0.287012	0.33	0.171	1.45103e-05	1.92982
ACSS1	3.26516e-08	0.286763	0.134	0.035	0.000536694	3.82857
UBE3A	2.48491e-07	0.286682	0.454	0.317	0.00408445	1.43218
DDX17	2.19728e-08	0.286229	0.549	0.378	0.000361168	1.45238
MICAL2	3.53611e-10	0.286128	0.235	0.09	5.81231e-06	2.61111
TEX264	0.00212625	0.285351	0.386	0.311	1	1.24116
REEP1	7.77336e-15	0.284939	0.216	0.046	1.27771e-10	4.69565
SPG7	3.51122e-07	0.284922	0.265	0.144	0.0057714	1.84028
KLHL32	5.91555e-10	0.284543	0.183	0.053	9.7234e-06	3.45283
JAG1	1.92122e-21	0.283904	0.605	0.285	3.15791e-17	2.12281
NDUFV3	5.06016e-13	0.283817	0.451	0.249	8.31739e-09	1.81124
KIF1C	2.50506e-10	0.28362	0.34	0.166	4.11757e-06	2.04819
PLEKHA2	4.54031e-12	0.283575	0.301	0.12	7.46291e-08	2.50833
NFYC	7.2832e-08	0.28321	0.379	0.239	0.00119714	1.58577
DLD	3.76803e-10	0.282948	0.474	0.289	6.19351e-06	1.64014
FAT1	1.39073e-09	0.282132	0.458	0.265	2.28594e-05	1.7283
GYG1	1.05029e-15	0.28213	0.493	0.256	1.72636e-11	1.92578
TCF15	2.34887e-06	0.281836	0.127	0.042	0.0386084	3.02381
CDC42EP4	2.56992e-06	0.281612	0.402	0.278	0.0422418	1.44604
HADHA	6.62253e-06	0.281569	0.484	0.348	0.108855	1.3908
MED16	1.40394e-09	0.28116	0.252	0.107	2.30766e-05	2.35514
GOLGB1	0.000106426	0.280872	0.448	0.341	1	1.31378
UBXN1	1.53897e-11	0.280682	0.742	0.521	2.5296e-07	1.42418
RAB18	4.36634e-12	0.280656	0.595	0.383	7.17695e-08	1.55352
GLRX3	1.28454e-06	0.280496	0.559	0.401	0.0211139	1.39401
FLII	1.28284e-09	0.280474	0.467	0.287	2.10861e-05	1.62718
NFE2L1	1.51695e-08	0.27954	0.304	0.158	0.00024934	1.92405
PPP1R1A	2.94956e-20	0.278148	0.333	0.087	4.8482e-16	3.82759
ABCA5	1.352e-07	0.277984	0.19	0.076	0.00222228	2.5
ACOT2	7.68401e-06	0.277844	0.34	0.214	0.126302	1.58879
FKBP3	8.65173e-09	0.277739	0.608	0.446	0.000142208	1.36323
STX7	5.52669e-06	0.27766	0.281	0.171	0.0908423	1.64327
MILL1	7.6025e-07	0.277628	0.121	0.035	0.0124962	3.45714
PLS3	1.63433e-13	0.277191	0.614	0.363	2.68634e-09	1.69146
UBE2V2	5.79756e-11	0.276858	0.529	0.35	9.52944e-07	1.51143
ATXN2	0.000598036	0.276827	0.301	0.225	1	1.33778
SPOP	1.184e-12	0.276642	0.621	0.401	1.94615e-08	1.54863
RHOBTB3	1.29237e-09	0.276403	0.301	0.145	2.12426e-05	2.07586
ARVCF	6.4603e-05	0.276107	0.141	0.063	1	2.2381
CCAR1	0.000325703	0.27604	0.392	0.3	1	1.30667
VASP	3.63447e-17	0.276026	0.66	0.392	5.97398e-13	1.68367
KCNK3	7.10418e-15	0.275754	0.186	0.031	1.16771e-10	6
SMIM5	1.57993e-16	0.275749	0.209	0.035	2.59694e-12	5.97143
SAMD3	6.14209e-16	0.275577	0.167	0.018	1.00958e-11	9.27778
EIF3D	3.69719e-13	0.275372	0.68	0.444	6.07707e-09	1.53153
GADD45GIP1	9.89732e-08	0.274882	0.448	0.293	0.00162682	1.52901
DGKG	1.2268e-11	0.274857	0.167	0.037	2.0165e-07	4.51351
CPT1B	2.61029e-10	0.274708	0.163	0.041	4.29053e-06	3.97561
KRCC1	1.32601e-10	0.274169	0.513	0.326	2.17956e-06	1.57362
HADHB	1.05867e-14	0.274017	0.66	0.418	1.74013e-10	1.57895
MTAP	4.4768e-14	0.272849	0.399	0.182	7.35851e-10	2.19231
DMP1	4.26725e-14	0.272404	0.193	0.037	7.01407e-10	5.21622
AARSD1	1.1203e-10	0.271558	0.395	0.219	1.84143e-06	1.80365
CCT6A	2.70481e-11	0.271291	0.804	0.552	4.44589e-07	1.45652
LYSMD3	0.00297256	0.271256	0.359	0.289	1	1.24221
HIPK3	0.000252194	0.270748	0.301	0.206	1	1.46117
NCALD	7.21894e-09	0.270365	0.212	0.083	0.000118658	2.55422
GRIP2	7.54242e-17	0.270244	0.245	0.053	1.23975e-12	4.62264
APMAP	0.000665651	0.270172	0.242	0.164	1	1.47561
NPTN	5.33703e-18	0.270145	0.837	0.586	8.77248e-14	1.42833
ACTR3	4.10805e-14	0.269452	0.807	0.556	6.7524e-10	1.45144
PRICKLE1	8.50046e-07	0.269343	0.333	0.204	0.0139722	1.63235
COX17	6.97006e-19	0.269045	0.65	0.361	1.14567e-14	1.80055
KLHDC8B	5.01433e-13	0.268816	0.291	0.103	8.24206e-09	2.82524
PPP4C	0.000112481	0.268566	0.356	0.265	1	1.3434
COQ9	5.87264e-09	0.268541	0.248	0.109	9.65285e-05	2.27523
RBX1	2.53195e-11	0.267708	0.5	0.306	4.16177e-07	1.63399
NKD1	5.25166e-11	0.267258	0.288	0.118	8.63216e-07	2.44068
MAP1A	1.15497e-07	0.267235	0.34	0.197	0.00189842	1.72589
SERP1	3.22422e-09	0.267159	0.778	0.532	5.29965e-05	1.46241
PRKACA	1.62262e-08	0.26659	0.369	0.217	0.000266711	1.70046
ZRANB2	6.35802e-07	0.266524	0.48	0.337	0.0104507	1.42433
FBXL22	2.2143e-24	0.26641	0.556	0.201	3.63965e-20	2.76617
ARHGAP17	6.25828e-05	0.266119	0.373	0.263	1	1.41825
NDUFA10	5.90638e-14	0.265787	0.493	0.263	9.70832e-10	1.87452
TTC28	3.29396e-15	0.265718	0.467	0.234	5.41428e-11	1.99573
ICK	7.23174e-13	0.265463	0.366	0.168	1.18868e-08	2.17857
FAM162A	2.09331e-13	0.265184	0.634	0.411	3.44077e-09	1.54258
SERPING1	4.97015e-13	0.264888	0.833	0.523	8.16943e-09	1.59273
MFAP1A	3.38227e-05	0.26487	0.363	0.258	0.555944	1.40698
PARM1	4.32475e-15	0.264426	0.448	0.203	7.10858e-11	2.2069
DNPEP	2.39455e-09	0.264078	0.412	0.245	3.93592e-05	1.68163
ADGRL2	1.56113e-10	0.263649	0.444	0.25	2.56603e-06	1.776
CHMP7	4.57739e-08	0.263587	0.268	0.134	0.000752386	2
ARMCX3	2.47837e-09	0.263381	0.474	0.308	4.07369e-05	1.53896
PIAS1	1.90775e-05	0.263096	0.258	0.157	0.313577	1.64331
TMEM109	1.10137e-14	0.263094	0.598	0.366	1.81033e-10	1.63388
FSTL3	0.000972916	0.26303	0.144	0.077	1	1.87013
HUWE1	8.26096e-05	0.262909	0.353	0.249	1	1.41767
ITPKC	0.0175068	0.262874	0.369	0.308	1	1.19805
RGD1307100	0.00113679	0.262026	0.366	0.293	1	1.24915
EMILIN1	3.35008e-08	0.261793	0.31	0.16	0.000550653	1.9375
UXT	2.66792e-06	0.261703	0.268	0.157	0.0438527	1.70701
ZYX	3.81983e-16	0.261696	0.706	0.46	6.27866e-12	1.53478
RO60	1.72633e-06	0.261502	0.229	0.116	0.0283757	1.97414
FAM20A	2.79927e-08	0.2614	0.167	0.053	0.000460117	3.15094
PNKD	2.10776e-16	0.261103	0.578	0.343	3.46453e-12	1.68513
NAA15	4.80879e-06	0.261026	0.487	0.365	0.0790421	1.33425
REEP3	3.17347e-11	0.260439	0.552	0.348	5.21624e-07	1.58621
ZC3H12A	4.12133e-11	0.260404	0.585	0.381	6.77424e-07	1.53543
THOC6	0.000277485	0.260235	0.291	0.201	1	1.44776
TXNDC12	1.27248e-10	0.260038	0.578	0.376	2.09157e-06	1.53723
CASP8AP2	1.57678e-06	0.260025	0.373	0.238	0.0259175	1.56723
ERGIC2	5.06843e-06	0.259961	0.405	0.287	0.0833098	1.41115
AGTPBP1	1.06833e-08	0.259495	0.261	0.12	0.000175602	2.175
PANK2	9.02772e-11	0.259455	0.301	0.134	1.48389e-06	2.24627
GART	7.47563e-08	0.259239	0.258	0.123	0.00122877	2.09756
SFPQ	2.49221e-08	0.258634	0.709	0.479	0.000409644	1.48017
MOB4	6.25988e-11	0.258317	0.598	0.389	1.02894e-06	1.53728
PELP1	0.176065	0.258178	0.124	0.101	1	1.22772
LOX	1.35958e-18	0.258151	0.572	0.239	2.23473e-14	2.39331
TENT5B	2.09082e-12	0.25814	0.147	0.022	3.43668e-08	6.68182
MOCS2	1.01461e-05	0.258079	0.366	0.262	0.166772	1.39695
ATP10A	1.90943e-13	0.25795	0.297	0.107	3.13853e-09	2.7757
CHRAC1	1.24599e-11	0.257515	0.474	0.276	2.04803e-07	1.71739
COX7B	8.5362e-16	0.257442	0.853	0.589	1.40309e-11	1.44822
DCTN6	2.74862e-16	0.257052	0.484	0.245	4.51791e-12	1.97551
ATP5PO	7.32729e-13	0.256997	0.922	0.72	1.20439e-08	1.28056
SEC62	8.62389e-06	0.255453	0.65	0.466	0.141751	1.39485
UHRF1BP1L	2.05538e-05	0.25545	0.369	0.258	0.337844	1.43023
UQCRC2	2.94618e-11	0.255355	0.712	0.51	4.84263e-07	1.39608
RNF26	0.000156304	0.255268	0.18	0.099	1	1.81818
TMEM150A	1.54373e-09	0.255251	0.373	0.204	2.53743e-05	1.82843
EAPP	1.1673e-08	0.254394	0.382	0.223	0.000191868	1.713
SAMM50	2.28266e-08	0.254265	0.425	0.291	0.0003752	1.46048
PTGES3L	7.95977e-14	0.254241	0.307	0.109	1.30835e-09	2.81651
LOC100362453	1.68401e-11	0.253959	0.814	0.584	2.76801e-07	1.39384
GPC6	6.14593e-10	0.253857	0.229	0.085	1.01021e-05	2.69412
RMDN1	1.41867e-07	0.25375	0.235	0.109	0.00233186	2.15596
PPP2R5A	2.86665e-11	0.253544	0.569	0.354	4.71192e-07	1.60734
ITPA	4.00363e-11	0.252965	0.467	0.271	6.58077e-07	1.72325
CCDC3	1.64492e-14	0.252828	0.183	0.031	2.70375e-10	5.90323
REXO2	1.56148e-11	0.252777	0.745	0.519	2.5666e-07	1.43545
HSPA4	2.27109e-07	0.252713	0.67	0.468	0.003733	1.43162
UBE2K	9.74248e-08	0.252631	0.542	0.385	0.00160137	1.40779
BLMH	1.69288e-09	0.252563	0.5	0.328	2.78258e-05	1.52439
MRPS24	2.73647e-07	0.252292	0.467	0.328	0.00449793	1.42378
ISCU	2.36185e-15	0.251825	0.673	0.436	3.88217e-11	1.54358
KCNJ12	1.0202e-14	0.251527	0.193	0.035	1.6769e-10	5.51429
PHACTR2	3.65256e-07	0.251485	0.229	0.11	0.00600372	2.08182
SLC6A8	4.8535e-06	0.251213	0.307	0.192	0.079777	1.59896
RGD1309779	0.000692551	0.250969	0.121	0.059	1	2.05085
MRPL35	8.01374e-08	0.25048	0.412	0.276	0.00131722	1.49275
ING2	3.19546e-08	0.250392	0.48	0.324	0.000525238	1.48148
TNFRSF12A	2.16091e-07	0.25012	0.866	0.661	0.00355188	1.31014
CAPZA2	9.55736e-15	0.250106	0.83	0.558	1.57094e-10	1.48746
DPY19L1	2.54368e-05	-0.250653	0.098	0.215	0.418105	0.455814
SPSB1	0.00304299	-0.250854	0.098	0.173	1	0.566474
PSEN2	0.0162771	-0.250972	0.098	0.155	1	0.632258
SOWAHC	0.195367	-0.251015	0.219	0.269	1	0.814126
NOL3	8.09338e-06	-0.251073	0.059	0.162	0.133031	0.364198
CDCA4	0.000966354	-0.251088	0.072	0.153	1	0.470588
PIK3R1	0.202393	-0.251552	0.386	0.354	1	1.0904
VSIR	2.33134e-11	-0.251889	0.01	0.157	3.83203e-07	0.0636943
ERAP1	6.74939e-06	-0.252499	0.121	0.256	0.11094	0.472656
YWHAE	0.876091	-0.25254	0.755	0.61	1	1.2377
SERPINH1	0.00963043	-0.252865	0.905	0.68	1	1.33088
RNF19B	0.0146881	-0.253294	0.101	0.164	1	0.615854
GLO1	0.0745781	-0.253415	0.585	0.471	1	1.24204
JAG2	1.00596e-07	-0.253435	0.042	0.171	0.00165349	0.245614
H2AFX	0.963066	-0.253792	0.33	0.344	1	0.959302
TRAM1	0.257914	-0.253971	0.477	0.481	1	0.991684
ZFP503	0.221466	-0.2541	0.186	0.228	1	0.815789
SNRPD1	0.563634	-0.254394	0.526	0.488	1	1.07787
FRMD6	0.118226	-0.254405	0.343	0.389	1	0.881748
LOC100364457	0.369504	-0.255759	0.183	0.215	1	0.851163
CEBPG	0.837337	-0.255786	0.317	0.319	1	0.99373
NFKB1	0.386094	-0.25579	0.408	0.425	1	0.96
DUT	0.0280226	-0.255864	0.35	0.28	1	1.25
PDIA4	0.00309057	-0.256156	0.219	0.313	1	0.699681
GPR4	0.000324916	-0.256213	0.036	0.105	1	0.342857
NRBP1	0.786191	-0.256409	0.327	0.357	1	0.915966
NASP	0.839943	-0.256464	0.474	0.448	1	1.05804
SLC7A11	7.52635e-08	-0.256546	0.016	0.125	0.00123711	0.128
TOMM7	0.000107026	-0.257188	0.725	0.565	1	1.28319
TMEM128	0.34044	-0.257295	0.248	0.28	1	0.885714
MAPK6	0.00349645	-0.257455	0.173	0.262	1	0.660305
UBE2L3	0.0474008	-0.257566	0.592	0.494	1	1.19838
NSMCE4A	0.765956	-0.257697	0.346	0.344	1	1.00581
EXT1	0.00105972	-0.257898	0.18	0.289	1	0.622837
QPRT	0.0169073	-0.258003	0.101	0.16	1	0.63125
RIDA	0.0130329	-0.258147	0.121	0.19	1	0.636842
VMP1	0.540762	-0.25874	0.386	0.4	1	0.965
PLEKHO1	0.0170999	-0.259839	0.085	0.138	1	0.615942
ADSS	0.556703	-0.259936	0.542	0.481	1	1.12682
CTSA	0.99618	-0.260159	0.556	0.503	1	1.10537
CIB1	0.351597	-0.260355	0.265	0.306	1	0.866013
HIBADH	0.86644	-0.260589	0.301	0.295	1	1.02034
TRIB3	0.000148684	-0.261037	0.085	0.182	1	0.467033
GM2A	2.96054e-05	-0.261499	0.141	0.267	0.486625	0.52809
MMP23	0.97917	-0.261635	0.239	0.225	1	1.06222
LOC103690028	0.028265	-0.261816	0.098	0.155	1	0.632258
PLEKHA4	7.81008e-05	-0.261888	0.046	0.133	1	0.345865
TSPAN6	0.236686	-0.261957	0.343	0.376	1	0.912234
PRR13	0.0222535	-0.263074	0.219	0.298	1	0.734899
LRRC17	4.14518e-08	-0.263278	0.023	0.14	0.000681343	0.164286
SLC39A7	0.699924	-0.263353	0.471	0.44	1	1.07045
KLF3	0.0283703	-0.263709	0.17	0.236	1	0.720339
CTNNBIP1	4.37682e-07	-0.26514	0.088	0.234	0.00719417	0.376068
SPTSSA	0.288128	-0.265185	0.395	0.372	1	1.06183
UBXN4	0.995707	-0.265251	0.484	0.457	1	1.05908
ENO1	0.0194825	-0.265287	0.742	0.586	1	1.26621
CNIH1	0.97324	-0.265378	0.405	0.411	1	0.985401
EIF6	0.209979	-0.266968	0.706	0.552	1	1.27899
MPST	0.0345623	-0.266989	0.438	0.366	1	1.19672
PEG3	1.63186e-06	-0.267241	0.056	0.169	0.0268228	0.331361
MED13L	0.180715	-0.267312	0.324	0.366	1	0.885246
NNMT	4.70717e-09	-0.26746	0.016	0.138	7.73717e-05	0.115942
CGREF1	1.49338e-05	-0.267703	0.033	0.12	0.245467	0.275
KAZALD1	4.51324e-10	-0.267951	0	0.118	7.41842e-06	0
METTL9	0.241768	-0.268078	0.493	0.431	1	1.14385
SAPCD1	2.3931e-09	-0.268151	0	0.109	3.93353e-05	0
PLOD1	0.0595133	-0.26852	0.232	0.309	1	0.750809
AKR7A2	0.00740048	-0.268925	0.196	0.293	1	0.668942
NEWGENE-621351	1.4935e-08	-0.269341	0.007	0.112	0.000245487	0.0625
PTGS1	6.45908e-09	-0.269518	0.003	0.11	0.000106168	0.0272727
MCTS1	0.0355126	-0.269589	0.467	0.409	1	1.14181
NANS	1.28176e-06	-0.270029	0.069	0.195	0.0210683	0.353846
PIEZO1	8.10249e-08	-0.270058	0.046	0.175	0.00133181	0.262857
EHD4	0.308957	-0.270185	0.438	0.385	1	1.13766
TBC1D15	0.0905276	-0.270738	0.245	0.306	1	0.800654
BCAT1	3.22659e-10	-0.271038	0	0.12	5.30354e-06	0
EIF4EBP1	0.122717	-0.271197	0.33	0.379	1	0.870712
NQO1	0.000148119	-0.271263	0.075	0.168	1	0.446429
PARP14	0.000875167	-0.271423	0.098	0.182	1	0.538462
PALM	3.97742e-10	-0.271543	0.016	0.153	6.53768e-06	0.104575
CASP4	8.41406e-09	-0.271597	0.01	0.123	0.000138302	0.0813008
KCTD14	8.52974e-11	-0.271819	0.007	0.142	1.40203e-06	0.0492958
LRP10	0.328835	-0.271981	0.307	0.354	1	0.867232
TWIST1	0.492862	-0.272004	0.278	0.284	1	0.978873
RASA1	0.0046248	-0.27209	0.199	0.3	1	0.663333
CKS2	0.364383	-0.272521	0.219	0.241	1	0.908714
TSPAN5	2.30827e-10	-0.272548	0.013	0.149	3.79411e-06	0.0872483
BTG3	0.0130948	-0.272985	0.268	0.365	1	0.734247
PLBD2	0.42721	-0.273172	0.34	0.363	1	0.936639
CMTM7	0.000445783	-0.273588	0.092	0.179	1	0.513966
SLC44A1	0.137344	-0.273701	0.291	0.339	1	0.858407
PTPN13	2.15193e-05	-0.273703	0.042	0.136	0.353713	0.308824
AKR1B1	0.320594	-0.274194	0.484	0.435	1	1.11264
SPG21	0.318655	-0.274232	0.248	0.287	1	0.864111
TPM4	0.682632	-0.274925	0.389	0.385	1	1.01039
NUDT8	0.161798	-0.274987	0.092	0.125	1	0.736
CALR	0.0388488	-0.275298	0.928	0.735	1	1.26259
CREB5	3.08362e-07	-0.275572	0.042	0.16	0.00506854	0.2625
RGS10	1.03542e-10	-0.275705	0.026	0.18	1.70192e-06	0.144444
NUCB2	0.453904	-0.275891	0.386	0.385	1	1.0026
ZC3HAV1	0.00430364	-0.276045	0.209	0.295	1	0.708475
OST4	0.00881632	-0.276291	0.732	0.565	1	1.29558
PIGX	6.46119e-06	-0.277266	0.118	0.25	0.106203	0.472
PRTFDC1	3.29172e-07	-0.277678	0.023	0.129	0.00541061	0.178295
STEAP3	2.00561e-08	-0.277748	0.01	0.118	0.000329661	0.0847458
MRTO4	0.000313105	-0.27779	0.147	0.265	1	0.554717
STIM2	1.1979e-05	-0.278068	0.111	0.236	0.196898	0.470339
AMD1	0.915746	-0.279619	0.474	0.442	1	1.0724
EAF1	5.29241e-05	-0.280896	0.072	0.173	0.869914	0.416185
KLF10	0.0224376	-0.280937	0.105	0.166	1	0.63253
RTP4	1.46541e-07	-0.281317	0.01	0.107	0.00240869	0.0934579
ECM1	0.200128	-0.281826	0.35	0.306	1	1.14379
ZFP598	0.0150079	-0.2819	0.114	0.182	1	0.626374
RAB25	1.88921e-07	-0.282041	0.013	0.11	0.0031053	0.118182
APBB1IP	1.79006e-08	-0.282137	0.026	0.147	0.000294232	0.176871
ERBIN	0.385918	-0.282562	0.324	0.365	1	0.887671
LAP3	0.548509	-0.282747	0.314	0.333	1	0.942943
ELK4	1.29206e-05	-0.283741	0.137	0.273	0.212376	0.501832
ARHGDIB	0.0835481	-0.283743	0.16	0.204	1	0.784314
PHLDB1	2.13948e-07	-0.283788	0.062	0.195	0.00351667	0.317949
NRIP1	6.8193e-05	-0.28384	0.144	0.267	1	0.539326
HEG1	0.000483202	-0.284255	0.085	0.171	1	0.497076
EPS8	0.00849393	-0.284549	0.157	0.238	1	0.659664
SULT5A1	0.167371	-0.285006	0.31	0.263	1	1.17871
VEGFA	0.550042	-0.285205	0.386	0.355	1	1.08732
DKK3	1.06816e-07	-0.285661	0.036	0.158	0.00175574	0.227848
LMO4	0.509744	-0.286439	0.428	0.44	1	0.972727
VAV3	7.99906e-06	-0.287071	0.029	0.12	0.131481	0.241667
IFNGR1	0.0832063	-0.287966	0.376	0.411	1	0.914842
GSS	0.928359	-0.288184	0.222	0.227	1	0.977974
MAPKAPK2	0.0423843	-0.288661	0.627	0.516	1	1.21512
PFDN1	0.338615	-0.289695	0.641	0.547	1	1.17185
CTNNAL1	7.00758e-05	-0.28971	0.095	0.201	1	0.472637
TMEM179B	0.000339243	-0.290115	0.121	0.225	1	0.537778
AABR07065438.1	0.0115032	-0.291258	0.173	0.256	1	0.675781
GHR	1.57903e-08	-0.291319	0.065	0.212	0.000259546	0.306604
PRDX6	0.235224	-0.291534	0.559	0.49	1	1.14082
EIF4B	0.248046	-0.292115	0.516	0.514	1	1.00389
CKS1B	0.000983041	-0.292275	0.203	0.317	1	0.640379
ITM2A	0.00182221	-0.292373	0.441	0.313	1	1.40895
SCARA3	2.95001e-10	-0.293231	0.003	0.127	4.84893e-06	0.023622
DTX3L	4.13185e-08	-0.293235	0.049	0.184	0.000679153	0.266304
CTSZ	0.000215579	-0.293527	0.095	0.192	1	0.494792
AC134224.2	0.867327	-0.293794	0.314	0.333	1	0.942943
AABR07057683.1	0.693047	-0.293836	0.281	0.28	1	1.00357
IFNGR2	1.57991e-05	-0.29447	0.105	0.23	0.25969	0.456522
LPIN2	2.75817e-06	-0.294596	0.056	0.169	0.0453361	0.331361
TECR	0.157548	-0.294728	0.493	0.438	1	1.12557
SLC29A1	3.07475e-10	-0.294749	0.02	0.16	5.05397e-06	0.125
CISH	5.85333e-05	-0.294967	0.082	0.19	0.962112	0.431579
ANPEP	2.00015e-05	-0.295579	0.072	0.175	0.328765	0.411429
COPZ2	0.0823776	-0.295989	0.467	0.368	1	1.26902
RASSF9	0.000112541	-0.29605	0.029	0.101	1	0.287129
AABR07033564.1	0.000250477	-0.296128	0.118	0.221	1	0.533937
CYBRD1	1.28083e-09	-0.296591	0.016	0.145	2.1053e-05	0.110345
AGPAT4	0.0103708	-0.297028	0.15	0.227	1	0.660793
MXRA8	0.612208	-0.297369	0.314	0.324	1	0.969136
CST6	1.52426e-06	-0.297425	0.023	0.118	0.0250542	0.194915
PCBP4	0.10832	-0.29765	0.137	0.182	1	0.752747
SLC38A2	0.611523	-0.298361	0.732	0.615	1	1.19024
RCN1	9.46284e-08	-0.298447	0.088	0.238	0.00155541	0.369748
MME	2.39649e-07	-0.298596	0.026	0.136	0.00393911	0.191176
EFS	1.90279e-08	-0.299133	0.007	0.112	0.000312762	0.0625
NOB1	0.610391	-0.299252	0.232	0.26	1	0.892308
CALML3	2.20314e-05	-0.299456	0.026	0.109	0.362129	0.238532
GON7	0.652496	-0.299816	0.281	0.28	1	1.00357
MED10	0.000101307	-0.300157	0.144	0.258	1	0.55814
BMP7	7.41416e-07	-0.301183	0.023	0.123	0.0121867	0.186992
IRF6	3.27242e-08	-0.303073	0.02	0.134	0.000537888	0.149254
RT1-T24-3	0.120943	-0.303394	0.203	0.158	1	1.28481
P3H3	0.827369	-0.303746	0.48	0.435	1	1.10345
GLRX5	0.427413	-0.304097	0.402	0.435	1	0.924138
MPND	0.100935	-0.304569	0.199	0.26	1	0.765385
OSR2	3.76871e-05	-0.304696	0.036	0.12	0.619462	0.3
HSPE1	0.0112316	-0.306345	0.572	0.495	1	1.15556
SFT2D1	0.0304406	-0.306387	0.275	0.352	1	0.78125
FBLN5	2.72216e-10	-0.306415	0.007	0.136	4.47441e-06	0.0514706
MRPS33	0.0206239	-0.306609	0.209	0.291	1	0.718213
CD302	0.968235	-0.306894	0.395	0.385	1	1.02597
ST3GAL1	2.779e-12	-0.306945	0.023	0.193	4.56784e-08	0.119171
ADRB2	7.84512e-06	-0.30718	0.02	0.101	0.12895	0.19802
TOMM20	0.681674	-0.307651	0.765	0.619	1	1.23586
ACP6	0.00381585	-0.307786	0.092	0.168	1	0.547619
TBC1D2B	0.00502642	-0.308515	0.114	0.192	1	0.59375
SH3BP5	2.33667e-12	-0.30859	0.023	0.193	3.84079e-08	0.119171
STC1	1.73122e-05	-0.309677	0.023	0.103	0.284561	0.223301
SEC14L1	6.7357e-06	-0.309734	0.114	0.247	0.110715	0.461538
DAD1	0.855544	-0.309791	0.761	0.608	1	1.25164
RIPK2	9.82345e-06	-0.309893	0.033	0.123	0.161468	0.268293
KLF13	0.000131861	-0.310543	0.235	0.368	1	0.638587
TMED10	0.69606	-0.310673	0.722	0.576	1	1.25347
HES1	0.00792573	-0.310795	0.592	0.462	1	1.28139
LGMN	0.103713	-0.310866	0.216	0.269	1	0.802974
RAB32	2.8913e-12	-0.311313	0.003	0.153	4.75243e-08	0.0196078
SWAP70	4.85149e-10	-0.312498	0.036	0.188	7.9744e-06	0.191489
PMEPA1	0.759455	-0.313699	0.464	0.414	1	1.12077
NUCB1	0.826977	-0.313773	0.513	0.475	1	1.08
LMAN1	0.00055454	-0.313828	0.294	0.394	1	0.746193
MAN1A1	4.58953e-11	-0.313968	0.046	0.221	7.54381e-07	0.208145
PLCG1	9.30241e-05	-0.314472	0.088	0.192	1	0.458333
CANX	0.988701	-0.314575	0.758	0.584	1	1.29795
DLL1	2.79179e-06	-0.314782	0.036	0.138	0.0458887	0.26087
UBE2E3	0.209214	-0.314984	0.392	0.451	1	0.86918
ISLR	1.21318e-09	-0.315143	0.007	0.127	1.9941e-05	0.0551181
FKBP9	0.708213	-0.31531	0.487	0.427	1	1.14052
CTSF	0.252694	-0.315709	0.268	0.308	1	0.87013
TMOD3	0.958624	-0.316117	0.402	0.39	1	1.03077
SMCO4	1.0021e-09	-0.316361	0.042	0.195	1.64716e-05	0.215385
HEXA	5.10187e-06	-0.317175	0.137	0.269	0.0838595	0.509294
LOC100360117	0.553075	-0.317592	0.376	0.407	1	0.923833
TUSC3	7.43562e-05	-0.317627	0.16	0.287	1	0.557491
XDH	9.23181e-13	-0.318011	0.007	0.166	1.51743e-08	0.0421687
SMYD2	0.0374537	-0.318282	0.124	0.18	1	0.688889
SNAPC3	0.019465	-0.318296	0.183	0.265	1	0.690566
CYP7B1	3.95596e-05	-0.318355	0.036	0.12	0.650242	0.3
TEC	2.29603e-09	-0.319946	0.003	0.116	3.77398e-05	0.0258621
TMSB15B2	1.57637e-08	-0.320183	0.026	0.151	0.000259108	0.172185
TCN2	1.73161e-05	-0.321439	0.101	0.221	0.284625	0.457014
IL6ST	0.122512	-0.321525	0.291	0.328	1	0.887195
ARHGAP21	1.81419e-06	-0.321947	0.114	0.258	0.0298199	0.44186
SOCS2	0.00244942	-0.322398	0.072	0.142	1	0.507042
ARHGEF3	7.1223e-13	-0.322617	0.013	0.18	1.17069e-08	0.0722222
BTF3	0.0773714	-0.323198	0.601	0.512	1	1.17383
EIF4E2	0.03032	-0.324026	0.278	0.355	1	0.783099
KDELR2	0.697961	-0.324083	0.428	0.392	1	1.09184
UCHL3.1	0.0117259	-0.324637	0.147	0.221	1	0.665158
CLEC14A	3.16018e-09	-0.325322	0.003	0.114	5.19439e-05	0.0263158
BLOC1S4	0.00387286	-0.325931	0.157	0.252	1	0.623016
ABRACL	0.218454	-0.326767	0.379	0.394	1	0.961929
PHGDH	3.51171e-09	-0.327087	0.01	0.129	5.7722e-05	0.0775194
RPS6KA1	9.95272e-07	-0.327414	0.036	0.145	0.0163593	0.248276
NFAT5	0.597644	-0.327712	0.464	0.46	1	1.0087
PDIA3	0.392889	-0.328091	0.729	0.587	1	1.24191
COX7A2L	0.180345	-0.328376	0.837	0.652	1	1.28374
FEZ1	4.65613e-08	-0.328517	0.01	0.114	0.000765327	0.0877193
COMTD1	4.00233e-06	-0.329208	0.075	0.197	0.0657863	0.380711
PRELP	0.421377	-0.329326	0.467	0.414	1	1.12802
RPL22L1	0.911079	-0.329585	0.882	0.692	1	1.27457
SLC20A1	0.000524907	-0.330428	0.186	0.291	1	0.639175
TRIM29	3.95206e-07	-0.333186	0.023	0.127	0.006496	0.181102
MAN2B1	1.18177e-07	-0.33335	0.114	0.274	0.00194247	0.416058
CDKN1C	0.0130197	-0.33382	0.101	0.162	1	0.623457
GEM	0.080395	-0.33421	0.346	0.405	1	0.854321
RAB13	0.000535421	-0.334253	0.209	0.328	1	0.637195
NEDD9	0.568014	-0.334635	0.386	0.396	1	0.974747
TLN2	1.93552e-08	-0.335478	0.078	0.232	0.000318141	0.336207
AFDN	1.98947e-12	-0.335803	0.01	0.168	3.27009e-08	0.0595238
TGIF1	0.0455252	-0.336107	0.212	0.28	1	0.757143
CSTB	0.520568	-0.337971	0.82	0.674	1	1.21662
PXN	3.07354e-07	-0.338114	0.088	0.236	0.00505197	0.372881
AGRN	0.461809	-0.33849	0.196	0.228	1	0.859649
RTN4	0.360138	-0.338709	0.807	0.656	1	1.23018
DPEP1	0.848526	-0.338781	0.137	0.142	1	0.964789
GLUL	0.364628	-0.340098	0.627	0.536	1	1.16978
EEF1D	0.718504	-0.341634	0.765	0.611	1	1.25205
CHEK1	0.593305	-0.342218	0.297	0.317	1	0.936909
GPX7	0.000265276	-0.343797	0.157	0.26	1	0.603846
OS9	0.0472738	-0.344089	0.32	0.381	1	0.839895
CDK2AP1	0.504424	-0.344308	0.569	0.521	1	1.09213
RPL36AL	0.313323	-0.344471	0.869	0.72	1	1.20694
BIRC3	0.000354756	-0.344614	0.193	0.311	1	0.620579
RGD1565355	0.100305	-0.34467	0.078	0.112	1	0.696429
LOC100361854	0.000289054	-0.345347	0.958	0.858	1	1.11655
NARS	0.699741	-0.345871	0.467	0.44	1	1.06136
OSTC	0.575712	-0.346297	0.569	0.49	1	1.16122
NID1	0.0659653	-0.346541	0.261	0.309	1	0.84466
RAN	0.993771	-0.346768	0.853	0.652	1	1.30828
YBX1-PS3	0.483653	-0.347181	0.866	0.702	1	1.23362
WWTR1	7.83707e-07	-0.34787	0.111	0.258	0.0128818	0.430233
HMGB1	0.042733	-0.347955	0.301	0.247	1	1.21862
LTBP3	0.411521	-0.348411	0.252	0.278	1	0.906475
PTGFRN	1.98127e-10	-0.349513	0.059	0.228	3.25661e-06	0.258772
LOXL1	0.927734	-0.349892	0.284	0.263	1	1.07985
SPTBN1	0.019133	-0.349907	0.68	0.519	1	1.31021
SCG5	0.00194314	-0.350947	0.049	0.112	1	0.4375
PSME2	0.56992	-0.351244	0.451	0.436	1	1.0344
DDOST	0.185115	-0.351258	0.435	0.448	1	0.970982
CBFB	0.0108382	-0.351284	0.173	0.252	1	0.686508
FLI1	7.85807e-08	-0.351584	0.007	0.103	0.00129163	0.0679612
N4BP1	7.00198e-07	-0.352041	0.127	0.278	0.0115092	0.456835
IVNS1ABP	3.85679e-06	-0.353271	0.16	0.308	0.063394	0.519481
LRRC8C	8.55284e-05	-0.354018	0.144	0.262	1	0.549618
COL9A2	5.4988e-05	-0.354723	0.046	0.134	0.903838	0.343284
AABR07007032.1	6.52042e-11	-0.354865	0.023	0.175	1.07176e-06	0.131429
SCARA5	5.52381e-07	-0.356038	0.013	0.105	0.00907949	0.12381
TPBG	2.16922e-10	-0.356198	0.039	0.199	3.56555e-06	0.19598
CTSB	0.901941	-0.35653	0.706	0.573	1	1.23211
OGFRL1	3.17507e-07	-0.357014	0.088	0.234	0.00521887	0.376068
CSF1	0.00288463	-0.357079	0.193	0.278	1	0.694245
NDFIP2	0.0217424	-0.357309	0.353	0.414	1	0.852657
CXCL16	2.03264e-10	-0.357547	0.052	0.219	3.34105e-06	0.237443
SEMA6D	4.46603e-10	-0.358075	0.016	0.151	7.34082e-06	0.10596
IRX5	1.80323e-06	-0.358953	0.056	0.169	0.0296398	0.331361
HDHD2	0.0657336	-0.358994	0.212	0.28	1	0.757143
FXYD6	4.18305e-07	-0.359255	0.01	0.101	0.00687568	0.0990099
RAI14	6.84732e-14	-0.359373	0.016	0.201	1.12549e-09	0.079602
GSTP1	0.00443417	-0.359486	0.876	0.669	1	1.30942
NECTIN1	8.53844e-06	-0.360117	0.062	0.171	0.140346	0.362573
PREX2	2.11395e-05	-0.360345	0.046	0.136	0.34747	0.338235
ART3	0.0462159	-0.360391	0.111	0.158	1	0.702532
BCL2L11	0.00235703	-0.360486	0.082	0.155	1	0.529032
RPS6	0.222982	-0.361234	0.147	0.184	1	0.798913
JDP2	1.68603e-10	-0.361769	0.033	0.19	2.77132e-06	0.173684
RRBP1	0.734309	-0.363747	0.663	0.536	1	1.23694
CD274	1.25393e-05	-0.363808	0.059	0.16	0.206108	0.36875
ITGB6	1.96537e-07	-0.365169	0.026	0.136	0.00323047	0.191176
BZW2	0.000674722	-0.36584	0.212	0.322	1	0.658385
RNF144B	2.85188e-06	-0.36644	0.026	0.12	0.0468763	0.216667
PSAP	0.0967085	-0.366783	0.853	0.713	1	1.19635
RPL23A	0.0247688	-0.366808	0.944	0.818	1	1.15403
EGFL7	3.33442e-09	-0.366892	0	0.107	5.48079e-05	0
HNRNPA1	0.312135	-0.36752	0.876	0.705	1	1.24255
DAP	0.000591058	-0.367803	0.222	0.328	1	0.676829
KDELR1	0.659774	-0.368055	0.523	0.492	1	1.06301
CTTNBP2NL	1.4157e-05	-0.368313	0.114	0.234	0.232699	0.487179
RPN1	0.00820709	-0.368551	0.35	0.409	1	0.855746
HM13	0.00155734	-0.369543	0.261	0.366	1	0.713115
SVIL	7.25137e-11	-0.369569	0.078	0.267	1.19191e-06	0.292135
DPAGT1	0.000124481	-0.370969	0.137	0.249	1	0.550201
SLC37A3	0.00834989	-0.371183	0.118	0.192	1	0.614583
GABARAPL1	0.14818	-0.371265	0.399	0.343	1	1.16327
DCTPP1	2.23152e-05	-0.371732	0.049	0.144	0.366795	0.340278
PLAUR	2.09123e-11	-0.372449	0.02	0.175	3.43736e-07	0.114286
LOC100909474	5.54776e-06	-0.372545	0.069	0.18	0.0911886	0.383333
RALGDS	1.28417e-09	-0.372857	0.023	0.16	2.11078e-05	0.14375
RYBP	0.00112807	-0.372961	0.216	0.328	1	0.658537
RPL27	0.00282782	-0.373298	0.964	0.86	1	1.12093
SMPDL3A	1.85466e-13	-0.373334	0.007	0.175	3.0485e-09	0.04
CLIC1	0.85011	-0.374282	0.778	0.639	1	1.21753
MYC	0.618489	-0.374648	0.667	0.582	1	1.14605
LGALS3BP	3.69709e-09	-0.374981	0.075	0.238	6.0769e-05	0.315126
PXDC1	0.721434	-0.375521	0.467	0.451	1	1.03548
GAA	3.42779e-11	-0.376094	0.036	0.204	5.63425e-07	0.176471
DBN1	0.00017981	-0.376415	0.137	0.243	1	0.563786
PTOV1	0.300943	-0.376452	0.605	0.51	1	1.18627
CHD7	2.94797e-09	-0.37682	0.069	0.228	4.84558e-05	0.302632
APOL9A	4.63435e-10	-0.377207	0.049	0.21	7.61748e-06	0.233333
P3H1	3.41798e-05	-0.377905	0.173	0.298	0.561814	0.580537
SULF1	5.01423e-13	-0.37967	0.007	0.169	8.24189e-09	0.0414201
CD99	0.0212736	-0.380679	0.899	0.72	1	1.24861
LTBR	0.34609	-0.381561	0.379	0.407	1	0.931204
HIST1H1E	2.4255e-06	-0.382216	0.036	0.14	0.0398679	0.257143
PNP	0.22314	-0.382798	0.408	0.438	1	0.931507
CD24	4.11284e-07	-0.38308	0.023	0.125	0.00676028	0.184
SLC50A1	0.00312271	-0.383273	0.206	0.298	1	0.691275
RPS27A	0.0941095	-0.383806	0.588	0.552	1	1.06522
YWHAH	0.659362	-0.384787	0.614	0.523	1	1.174
TUBB2A	0.0754136	-0.384955	0.569	0.473	1	1.20296
SLC2A1	0.0297546	-0.385031	0.265	0.337	1	0.78635
RIOK3	0.768959	-0.386184	0.451	0.431	1	1.0464
IGSF10	1.74195e-12	-0.386206	0.013	0.177	2.86324e-08	0.0734463
RAB8B	1.16677e-05	-0.386433	0.239	0.379	0.191781	0.630607
AABR07049994.1	0.821735	-0.387096	0.706	0.576	1	1.22569
BACE2	1.28265e-09	-0.38807	0.059	0.219	2.1083e-05	0.269406
GNL3	0.130627	-0.388278	0.428	0.438	1	0.977169
FYN	1.32046e-07	-0.38863	0.193	0.361	0.00217044	0.534626
AHR	7.38058e-13	-0.388758	0.029	0.212	1.21315e-08	0.136792
PPP3CA	0.000633011	-0.388822	0.229	0.331	1	0.691843
FGFRL1	0.00416753	-0.389047	0.092	0.162	1	0.567901
LAPTM4A	0.0228323	-0.389238	0.902	0.7	1	1.28857
AABR07071891.2	0.0591596	-0.389634	0.552	0.538	1	1.02602
NRTN	0.000863611	-0.390058	0.075	0.155	1	0.483871
AGA	0.19836	-0.390747	0.333	0.361	1	0.922438
LAMC2	3.77565e-07	-0.391003	0.082	0.217	0.00620603	0.37788
TP53	0.176923	-0.391593	0.363	0.405	1	0.896296
LUZP1	0.643789	-0.391627	0.5	0.453	1	1.10375
GAS7	2.66189e-11	-0.392623	0.003	0.14	4.37536e-07	0.0214286
ACP5	5.45362e-12	-0.393039	0	0.142	8.96411e-08	0
PABPC4	0.0419694	-0.393776	0.288	0.355	1	0.811268
CDK4	0.0071903	-0.394782	0.173	0.252	1	0.686508
PLD3	7.74242e-09	-0.395235	0.082	0.243	0.000127262	0.337449
COL7A1	8.35917e-08	-0.396426	0.026	0.14	0.001374	0.185714
PEBP1	0.174098	-0.396741	0.912	0.726	1	1.2562
C1QBP	0.926316	-0.397231	0.569	0.517	1	1.10058
S100A13	1.29321e-05	-0.397292	0.121	0.247	0.212565	0.489879
GRINA	0.92435	-0.39888	0.49	0.453	1	1.08168
AREG	0.109974	-0.39996	0.095	0.129	1	0.736434
CKAP4	0.169637	-0.400066	0.337	0.363	1	0.928375
RNASET2	0.0983418	-0.402896	0.369	0.396	1	0.931818
RPS19	0.67992	-0.404553	0.265	0.289	1	0.916955
COL1A2	3.83402e-09	-0.405541	0.013	0.133	6.30198e-05	0.0977444
CABCOCO1	0.0754308	-0.406631	0.088	0.127	1	0.692913
CPNE8	9.61349e-05	-0.407143	0.141	0.25	1	0.564
CD55	3.316e-08	-0.407537	0.003	0.101	0.000545051	0.029703
GADD45A	0.00242763	-0.407751	0.588	0.63	1	0.933333
LOC100362027	0.87263	-0.409274	0.722	0.632	1	1.14241
TMED9	0.643737	-0.410595	0.693	0.534	1	1.29775
YPEL3	0.861977	-0.410869	0.405	0.392	1	1.03316
PPDPF	0.0345293	-0.413448	0.278	0.348	1	0.798851
DAPK1	3.29843e-14	-0.413962	0.007	0.182	5.42162e-10	0.0384615
SDCBP	0.427914	-0.415115	0.614	0.543	1	1.13076
RPS27L	0.514066	-0.416325	0.66	0.565	1	1.16814
NAMPT	1.3943e-05	-0.418091	0.199	0.337	0.229181	0.590504
SFR1	0.43785	-0.420098	0.67	0.562	1	1.19217
FKBP10	0.001676	-0.420147	0.212	0.304	1	0.697368
BZW1	0.902331	-0.423402	0.526	0.473	1	1.11205
MTCH1	0.439488	-0.424311	0.569	0.505	1	1.12673
PDLIM1	0.00625434	-0.425371	0.516	0.383	1	1.34726
NT5E	1.5884e-13	-0.4259	0.039	0.238	2.61085e-09	0.163866
GPC1	2.88239e-08	-0.426007	0.042	0.175	0.000473779	0.24
ITGA5	2.86497e-13	-0.426829	0.029	0.215	4.70915e-09	0.134884
TALDO1	0.634892	-0.427249	0.624	0.54	1	1.15556
SERF2	0.0169821	-0.427753	0.948	0.779	1	1.21694
LIMA1	1.6385e-08	-0.427877	0.209	0.396	0.00026932	0.527778
SOCS1	1.46291e-09	-0.429384	0.078	0.245	2.40458e-05	0.318367
LAMB3	1.97533e-07	-0.430475	0.029	0.142	0.00324685	0.204225
DSP	3.25909e-07	-0.430634	0.059	0.188	0.00535697	0.31383
SULT1A1	0.0654683	-0.43121	0.235	0.278	1	0.845324
AABR07031089.1	0.919395	-0.432523	0.503	0.49	1	1.02653
PDGFRA	2.38994e-13	-0.433158	0	0.158	3.92835e-09	0
RPS25	0.804507	-0.433177	0.814	0.687	1	1.18486
TIE1	1.84121e-08	-0.433178	0.003	0.105	0.00030264	0.0285714
LOC100360573	0.0514307	-0.434257	0.317	0.374	1	0.847594
ATP8B1	2.97111e-13	-0.434823	0.039	0.232	4.88361e-09	0.168103
SEC61B	0.931174	-0.435603	0.732	0.58	1	1.26207
SSBP4	4.95453e-09	-0.438696	0.121	0.302	8.14376e-05	0.400662
CD14	2.36502e-07	-0.439729	0.049	0.175	0.00388738	0.28
RPS17	0.000239826	-0.44004	0.941	0.834	1	1.1283
SDF4	0.0272391	-0.441028	0.454	0.471	1	0.963907
CALU	0.320725	-0.441283	0.539	0.503	1	1.07157
NCK1	1.67015e-08	-0.441803	0.078	0.232	0.000274522	0.336207
SURF4	0.00573653	-0.442119	0.327	0.392	1	0.834184
LOC690468	0.0190685	-0.442469	0.703	0.582	1	1.2079
GRN	0.0120729	-0.442626	0.373	0.429	1	0.869464
CXCL1	0.333945	-0.442759	0.493	0.495	1	0.99596
KRT23	3.10105e-06	-0.443046	0.023	0.114	0.0509719	0.201754
CLEC2G	0.160483	-0.443902	0.493	0.407	1	1.2113
IFI47	9.31816e-12	-0.444366	0.007	0.153	1.53163e-07	0.0457516
RPS4X	0.399498	-0.444979	0.654	0.547	1	1.19561
ZFP36L1	0.525895	-0.445302	0.843	0.663	1	1.27149
TPT1	7.1484e-22	-0.446065	1	0.998	1.17498e-17	1.002
JAK2	9.10765e-10	-0.446461	0.154	0.346	1.49702e-05	0.445087
LOC498555	0.466417	-0.448594	0.402	0.422	1	0.952607
DAAM1	1.66382e-05	-0.449058	0.242	0.374	0.273483	0.647059
LOXL2	0.0372758	-0.449759	0.203	0.243	1	0.835391
CNP	0.000239637	-0.450446	0.088	0.186	1	0.473118
CD44	0.0050782	-0.452179	0.255	0.344	1	0.741279
CLIC2	6.19608e-15	-0.452628	0.003	0.184	1.01845e-10	0.0163043
RPL30	0.249581	-0.452914	0.804	0.687	1	1.17031
TMEM132A	5.52201e-05	-0.455061	0.095	0.206	0.907653	0.461165
MT2A	0.644614	-0.455232	0.781	0.641	1	1.21841
KLF5	1.08221e-10	-0.456096	0.049	0.217	1.77882e-06	0.225806
PLXDC2	9.9865e-15	-0.456547	0.013	0.201	1.64148e-10	0.0646766
BMP4	1.23031e-09	-0.457089	0	0.112	2.02225e-05	0
TNFRSF11B	1.78159e-05	-0.458144	0.033	0.118	0.29284	0.279661
CFAP20	0.000247209	-0.458996	0.225	0.35	1	0.642857
TUBA1A	0.0100568	-0.459963	0.918	0.803	1	1.14321
RPS18L1	0.00376058	-0.460575	0.294	0.396	1	0.742424
ANXA1	0.571199	-0.460643	0.876	0.667	1	1.31334
HMGB2	0.938394	-0.460716	0.444	0.429	1	1.03497
PLTP	1.82425e-09	-0.463247	0.046	0.193	2.99851e-05	0.238342
HS3ST1	0.592238	-0.464326	0.271	0.238	1	1.13866
RGD1310587	4.51324e-10	-0.465893	0	0.118	7.41842e-06	0
AABR07021871.1	0.618398	-0.467039	0.833	0.718	1	1.16017
TNFRSF21	1.26423e-07	-0.468994	0.052	0.182	0.00207802	0.285714
SULF2	3.52115e-15	-0.469314	0.023	0.227	5.78772e-11	0.101322
LOC100361457	5.08517e-09	-0.469561	0.99	0.972	8.3585e-05	1.01852
AABR07057190.1	0.0589191	-0.471433	0.356	0.403	1	0.883375
PRKCSH	0.480342	-0.47295	0.438	0.442	1	0.99095
PDGFRL	2.0849e-09	-0.473058	0.029	0.166	3.42694e-05	0.174699
ABCA1	7.48269e-13	-0.474155	0.02	0.193	1.22993e-08	0.103627
ATP5F1E	0.582673	-0.475931	0.895	0.785	1	1.14013
ADAMTS2	1.18572e-11	-0.478404	0.052	0.228	1.94897e-07	0.22807
SASH1	1.21835e-11	-0.478949	0.078	0.269	2.0026e-07	0.289963
LOC100911991	0.505157	-0.479074	0.709	0.641	1	1.10608
RPL13A	0.167745	-0.479215	0.859	0.713	1	1.20477
ERGIC3	3.51789e-06	-0.479464	0.186	0.337	0.0578235	0.551929
UGT1A1	2.21198e-11	-0.480959	0.078	0.276	3.63584e-07	0.282609
CDH1	1.4845e-08	-0.481606	0.036	0.169	0.000244007	0.213018
AABR07000398.1	0.998239	-0.481669	0.837	0.676	1	1.23817
LAPTM4B	5.32109e-07	-0.482538	0.196	0.361	0.00874628	0.542936
ENPP3	1.58735e-18	-0.482767	0.003	0.227	2.60913e-14	0.0132159
KRTCAP2	0.267172	-0.483087	0.621	0.54	1	1.15
CPXM1	5.45362e-12	-0.483667	0	0.142	8.96411e-08	0
HSP90AA1	0.244604	-0.483892	0.752	0.646	1	1.16409
ICAM2	1.60174e-07	-0.486385	0.013	0.112	0.00263278	0.116071
FAM110A	8.89281e-11	-0.487787	0.059	0.238	1.46171e-06	0.247899
ITGBL1	3.04452e-10	-0.487963	0.003	0.127	5.00428e-06	0.023622
TUBA1B	0.882073	-0.488361	0.725	0.635	1	1.14173
CERCAM	1.92698e-05	-0.488611	0.069	0.164	0.316737	0.420732
COLEC12	3.90076e-14	-0.489045	0.007	0.182	6.41168e-10	0.0384615
KDR	4.51324e-10	-0.489593	0	0.118	7.41842e-06	0
PAPSS1	0.00820002	-0.490916	0.242	0.33	1	0.733333
LAMP2	0.0231692	-0.490966	0.634	0.58	1	1.0931
CCNG1	0.00334284	-0.493436	0.379	0.435	1	0.871264
FST	2.93315e-13	-0.496285	0.007	0.171	4.82122e-09	0.0409357
NDUFA4	0.00407277	-0.4968	0.85	0.737	1	1.15332
REEP5	0.492649	-0.497062	0.676	0.562	1	1.20285
RPL19	1.07086e-24	-0.500159	0.99	0.985	1.76017e-20	1.00508
PPP1R14B	0.116732	-0.500581	0.5	0.481	1	1.0395
SGK1	0.0016053	-0.501223	0.216	0.311	1	0.694534
CLMP	8.31418e-14	-0.501267	0	0.164	1.3666e-09	0
RPSA	1.15871e-22	-0.501791	0.993	0.972	1.90457e-18	1.0216
LOC108349606	0.642098	-0.502123	0.526	0.512	1	1.02734
OLFML3	1.61682e-09	-0.508402	0.078	0.239	2.65756e-05	0.32636
SCD2	2.94234e-07	-0.510174	0.141	0.297	0.00483632	0.474747
RPL24	1.48506e-15	-0.510829	0.98	0.928	2.44099e-11	1.05603
LOC102555453	0.00783608	-0.512313	0.301	0.398	1	0.756281
ADAMTS12	1.00041e-13	-0.514004	0.036	0.232	1.64437e-09	0.155172
MDM2	0.194902	-0.514312	0.435	0.451	1	0.964523
LRP1	2.37824e-05	-0.514569	0.183	0.3	0.390911	0.61
LPAR6	5.85026e-07	-0.516343	0.016	0.11	0.00961607	0.145455
FABP5	0.370366	-0.517777	0.676	0.54	1	1.25185
ERG	5.9293e-09	-0.519088	0.003	0.11	9.746e-05	0.0272727
AC128960.1	0.234415	-0.519168	0.389	0.431	1	0.902552
CHIC2	3.36278e-10	-0.51984	0.186	0.383	5.52741e-06	0.48564
SLC3A2	0.017601	-0.521533	0.82	0.718	1	1.14206
LTBP4	9.41743e-10	-0.522371	0.072	0.238	1.54794e-05	0.302521
ICAM1	0.505265	-0.523929	0.516	0.508	1	1.01575
NNAT	3.33205e-06	-0.530694	0.029	0.123	0.054769	0.235772
SHROOM3	3.29458e-07	-0.532081	0.069	0.201	0.0054153	0.343284
NRP2	7.51701e-13	-0.532826	0.01	0.173	1.23557e-08	0.0578035
EIF3H	0.885772	-0.535072	0.598	0.545	1	1.09725
ITM2C	0.105913	-0.53703	0.654	0.599	1	1.09182
ATOX1	0.0153247	-0.537055	0.627	0.593	1	1.05734
PCOLCE2	1.64582e-10	-0.538694	0	0.123	2.70524e-06	0
IRX3	0.000319707	-0.540033	0.114	0.206	1	0.553398
RPL10	8.18547e-17	-0.540519	0.984	0.959	1.34545e-12	1.02607
CCN1	0.11625	-0.541186	0.451	0.462	1	0.97619
BNIP3L	0.0026003	-0.541572	0.363	0.444	1	0.817568
RGCC	0.00501791	-0.541882	0.111	0.186	1	0.596774
BSG	3.20099e-07	-0.541936	0.905	0.77	0.00526146	1.17532
DNAJA1	0.00327688	-0.542446	0.886	0.735	1	1.20544
CP	1.11328e-13	-0.54247	0.029	0.221	1.82989e-09	0.131222
TPM3	0.38184	-0.542707	0.657	0.521	1	1.26104
APRT	0.00297897	-0.54313	0.493	0.543	1	0.907919
DHRS7	0.106934	-0.543957	0.366	0.396	1	0.924242
IFIT3	3.50056e-08	-0.545007	0.007	0.109	0.000575387	0.0642202
NDRG1	0.436406	-0.545826	0.265	0.274	1	0.967153
CD47	0.000197968	-0.547731	0.373	0.455	1	0.81978
SELENOH	0.008748	-0.548512	0.441	0.483	1	0.913043
RPS15	4.18671e-14	-0.549818	0.951	0.882	6.8817e-10	1.07823
KITLG	0.466948	-0.549932	0.52	0.471	1	1.10403
IFIT2	1.15953e-09	-0.552077	0.036	0.18	1.90592e-05	0.2
C7	8.98625e-09	-0.553386	0	0.101	0.000147707	0
LOC100363469	0.000192122	-0.555005	0.248	0.366	1	0.677596
RGS16	2.02432e-08	-0.555589	0.02	0.136	0.000332738	0.147059
FTH1	5.88652e-15	-0.555861	0.997	0.976	9.67567e-11	1.02152
ARPC1B	0.286941	-0.556157	0.621	0.545	1	1.13945
CLEC3B	6.91262e-14	-0.557049	0.003	0.171	1.13623e-09	0.0175439
LOC100360841	2.94089e-05	-0.557793	0.925	0.794	0.483394	1.16499
CLEC1A	6.4614e-09	-0.560593	0	0.103	0.000106206	0
TMEM140	3.09018e-05	-0.560824	0.108	0.215	0.507933	0.502326
RCN3	0.428397	-0.562147	0.337	0.328	1	1.02744
EIF3F	0.0105979	-0.565589	0.859	0.737	1	1.16554
FLNB	7.79672e-14	-0.568469	0.052	0.26	1.28155e-09	0.2
AHNAK	0.0132147	-0.569016	0.824	0.663	1	1.24284
MAT2A	0.00309076	-0.570122	0.386	0.455	1	0.848352
RFLNB	9.20978e-06	-0.570458	0.124	0.247	0.151381	0.502024
TAF10	1.53831e-12	-0.570927	0.082	0.291	2.52852e-08	0.281787
CYBA	0.000347548	-0.570993	0.418	0.512	1	0.816406
SOD2	0.825337	-0.572078	0.899	0.698	1	1.28797
ADD3	1.52776e-09	-0.572295	0.098	0.265	2.51117e-05	0.369811
CHI3L1	2.39186e-08	-0.574734	0.033	0.16	0.000393149	0.20625
ARF3	0.00217419	-0.575542	0.294	0.372	1	0.790323
GBP2	4.27228e-11	-0.578579	0.013	0.16	7.02234e-07	0.08125
RTN1	7.90181e-16	-0.581387	0.013	0.214	1.29882e-11	0.0607477
TF	0.000100465	-0.581407	0.101	0.204	1	0.495098
UPK1B	5.49555e-08	-0.582154	0.016	0.125	0.000903304	0.128
CEMIP2	9.58758e-13	-0.582587	0.023	0.195	1.57591e-08	0.117949
RPL39	0.24302	-0.583662	0.755	0.674	1	1.12018
S1PR1	3.09371e-10	-0.587663	0.01	0.14	5.08514e-06	0.0714286
RPL9	5.41631e-24	-0.588081	0.98	0.965	8.90279e-20	1.01554
FTL1	0.00371772	-0.588493	0.82	0.696	1	1.17816
PRDX1	0.0152939	-0.589104	0.843	0.715	1	1.17902
HSP90B1	0.00606394	-0.590273	0.683	0.595	1	1.1479
GNG10	0.109326	-0.594228	0.686	0.578	1	1.18685
PVR	1.3212e-09	-0.59535	0.118	0.293	2.17165e-05	0.40273
ISYNA1	1.59041e-11	-0.595495	0.072	0.262	2.61416e-07	0.274809
IFI30	2.51157e-08	-0.597007	0.16	0.337	0.000412828	0.474777
NPDC1	1.52671e-09	-0.5998	0.134	0.311	2.50945e-05	0.430868
ADGRL4	7.03479e-09	-0.60101	0.003	0.11	0.000115631	0.0272727
CXCL12	3.00631e-07	-0.601329	0.023	0.127	0.00494147	0.181102
COL6A1	0.000637902	-0.605375	0.157	0.245	1	0.640816
NOCT	2.47664e-07	-0.605816	0.17	0.328	0.00407085	0.518293
RPS24	5.66044e-13	-0.605894	0.974	0.91	9.30407e-09	1.07033
RPS2	4.59831e-25	-0.6073	0.997	0.987	7.55824e-21	1.01013
LOC100362149	0.00698467	-0.609172	0.523	0.529	1	0.988658
FKBP7	4.03163e-07	-0.610089	0.137	0.274	0.00662679	0.5
DPP4	6.4614e-09	-0.610468	0	0.103	0.000106206	0
SNRPE	0.0432124	-0.611147	0.592	0.567	1	1.04409
UPP1	1.41551e-07	-0.613566	0.013	0.112	0.00232667	0.116071
UGDH	0.0205174	-0.614412	0.52	0.519	1	1.00193
RPL4	3.13028e-10	-0.616238	0.918	0.797	5.14524e-06	1.15182
BCL7C	0.000311258	-0.617586	0.369	0.47	1	0.785106
RPL18	2.4812e-24	-0.620281	0.961	0.915	4.07836e-20	1.05027
RPL31	0.0231511	-0.620828	0.84	0.724	1	1.16022
NRP1	7.93013e-10	-0.62307	0.065	0.23	1.30348e-05	0.282609
P4HA2	1.2793e-07	-0.623976	0.121	0.263	0.00210278	0.460076
LHFPL2	1.28577e-16	-0.624903	0.013	0.225	2.11341e-12	0.0577778
HSPA1B	0.0927722	-0.627998	0.722	0.635	1	1.13701
ATP1B3	0.00540881	-0.628116	0.467	0.494	1	0.945344
ITGA6	4.33581e-12	-0.629559	0.118	0.328	7.12677e-08	0.359756
TM4SF1	1.69531e-05	-0.630172	0.85	0.551	0.278658	1.54265
RPL35	1.67351e-19	-0.630797	0.99	0.954	2.75074e-15	1.03774
SSR3	8.63085e-05	-0.630926	0.359	0.449	1	0.799555
THBD	1.33947e-07	-0.631413	0.114	0.265	0.00220169	0.430189
THBS2	8.71325e-05	-0.631922	0.101	0.192	1	0.526042
RPS7	8.00019e-24	-0.632771	0.997	0.954	1.31499e-19	1.04507
EZR	7.29554e-09	-0.633993	0.114	0.282	0.000119917	0.404255
SHISA5	1.13668e-05	-0.635045	0.304	0.431	0.186836	0.705336
PLAT	0.7781	-0.635419	0.389	0.379	1	1.02639
FUCA1	4.13732e-09	-0.636099	0.219	0.398	6.80051e-05	0.550251
RPS11	2.57239e-17	-0.636249	0.977	0.926	4.22824e-13	1.05508
FXYD5	1.5213e-09	-0.636755	0.026	0.16	2.50057e-05	0.1625
RPS16	1.96431e-31	-0.637539	0.987	0.971	3.22874e-27	1.01648
S100A11	0.00264729	-0.641162	0.761	0.703	1	1.0825
MMP14	0.105762	-0.642617	0.304	0.328	1	0.926829
CD320	3.88762e-12	-0.644713	0.062	0.254	6.39009e-08	0.244094
COL5A1	1.15181e-08	-0.645781	0.049	0.186	0.000189324	0.263441
COL15A1	2.34223e-15	-0.647469	0	0.182	3.84993e-11	0
PLEKHB1	2.20116e-08	-0.647486	0.033	0.158	0.000361804	0.208861
NFKBIA	0.01104	-0.649432	0.768	0.683	1	1.12445
CADM3	1.27311e-16	-0.649711	0	0.197	2.09261e-12	0
RPL27A	1.69984e-22	-0.650615	0.997	0.982	2.79403e-18	1.01527
RPL36A	5.69335e-08	-0.653479	0.892	0.803	0.000935816	1.11083
RGD1305645	1.18166e-08	-0.655612	0.075	0.228	0.00019423	0.328947
RPL29	7.02938e-27	-0.656271	0.99	0.943	1.15542e-22	1.04984
FNDC1	5.02469e-10	-0.657414	0.007	0.131	8.25909e-06	0.0534351
RPL12	5.71524e-16	-0.658502	0.958	0.893	9.39415e-12	1.07279
LOC100911847	8.78668e-30	-0.659609	0.987	0.971	1.44427e-25	1.01648
LPAR1	2.96046e-20	-0.660946	0.007	0.254	4.86611e-16	0.0275591
MPZL1	9.63011e-14	-0.663326	0.075	0.295	1.5829e-09	0.254237
EFNA1	7.71187e-08	-0.664206	0.105	0.254	0.0012676	0.413386
JPT1	0.000637766	-0.665045	0.503	0.551	1	0.912886
PSME1	0.00103513	-0.667477	0.644	0.587	1	1.0971
COL17A1	5.02955e-09	-0.669872	0.072	0.228	8.26707e-05	0.315789
GPM6B	7.14162e-13	-0.670263	0.033	0.215	1.17387e-08	0.153488
RPL5	5.69023e-15	-0.670697	0.964	0.91	9.35303e-11	1.05934
ATP1A1	1.08197e-06	-0.67144	0.35	0.477	0.0177844	0.733753
FAU	1.40024e-27	-0.675384	0.977	0.965	2.30158e-23	1.01244
CAVIN2	1.606e-09	-0.675737	0.039	0.184	2.63978e-05	0.211957
UBA52	2.69581e-30	-0.676171	0.987	0.948	4.43111e-26	1.04114
SH3BGRL3	0.00534455	-0.67684	0.395	0.435	1	0.908046
SPRY1	0.00164256	-0.677534	0.222	0.309	1	0.718447
TAP1	6.85775e-14	-0.686497	0.118	0.357	1.12721e-09	0.330532
IGF1	1.67227e-11	-0.688678	0.033	0.197	2.74871e-07	0.167513
SSR2	0.000135025	-0.692774	0.523	0.534	1	0.979401
PDIA6	0.00243951	-0.693831	0.657	0.578	1	1.13668
RPL7	1.3691e-28	-0.694271	0.99	0.974	2.25039e-24	1.01643
VWA1	3.88178e-10	-0.696144	0.059	0.225	6.38048e-06	0.262222
CD248	7.4109e-10	-0.698609	0.042	0.193	1.21813e-05	0.217617
AEBP1	0.269005	-0.698857	0.5	0.387	1	1.29199
COL6A2	0.00670247	-0.700069	0.608	0.405	1	1.50123
ZFAND2A	5.44881e-05	-0.70046	0.229	0.352	0.89562	0.650568
GPC3	6.49151e-13	-0.700912	0.01	0.173	1.06701e-08	0.0578035
DPP7	3.03588e-06	-0.70196	0.255	0.385	0.0499008	0.662338
CCDC80	3.50265e-08	-0.705309	0.69	0.407	0.000575731	1.69533
UAP1	0.0311462	-0.705505	0.5	0.501	1	0.998004
EEF2	1.04134e-23	-0.705602	0.971	0.899	1.71165e-19	1.08009
JAM2	3.2119e-12	-0.710069	0.023	0.19	5.2794e-08	0.121053
HTRA3	9.85705e-15	-0.712893	0	0.175	1.6202e-10	0
UGCG	3.48518e-12	-0.716266	0.124	0.333	5.72859e-08	0.372372
VAT1	2.68189e-14	-0.716372	0.105	0.335	4.40822e-10	0.313433
PRDX4	0.00298704	-0.716431	0.507	0.534	1	0.949438
SPON2	1.75642e-09	-0.716434	0.02	0.149	2.88703e-05	0.134228
CREB3L1	7.21895e-10	-0.71654	0.069	0.228	1.18658e-05	0.302632
TMEM176A	0.149125	-0.71703	0.408	0.309	1	1.32039
VKORC1	0.468606	-0.717415	0.601	0.519	1	1.158
SNRPD2	0.00052661	-0.720264	0.729	0.648	1	1.125
P4HB	0.000878867	-0.722112	0.735	0.641	1	1.14665
SCARB1	4.39195e-09	-0.722653	0.007	0.12	7.21904e-05	0.0583333
LMO2	1.27311e-16	-0.723412	0	0.197	2.09261e-12	0
RPS10	0.013414	-0.726617	0.739	0.667	1	1.10795
TGFBI	9.71161e-09	-0.727272	0.069	0.215	0.00015963	0.32093
LOC684988	1.69288e-16	-0.730398	0.971	0.901	2.78259e-12	1.07769
RT1-T24-4	1.88186e-16	-0.730957	0.026	0.247	3.09322e-12	0.105263
EEF1G	5.41922e-13	-0.732377	0.935	0.808	8.90757e-09	1.15718
SOCS5	3.23695e-11	-0.733367	0.196	0.405	5.32058e-07	0.483951
SSR4	0.000996522	-0.733887	0.699	0.632	1	1.10601
ITGB4	2.82053e-11	-0.739974	0.056	0.232	4.6361e-07	0.241379
HAS2	4.694e-14	-0.740402	0.039	0.243	7.71552e-10	0.160494
LMO1	9.18532e-13	-0.740881	0.075	0.278	1.50979e-08	0.269784
LAMA2	1.92612e-13	-0.740965	0.029	0.214	3.16596e-09	0.135514
RPL23	5.05965e-37	-0.742004	0.993	0.963	8.31655e-33	1.03115
EEF1A1	4.54052e-10	-0.749217	0.882	0.79	7.46325e-06	1.11646
GDA	2.01491e-15	-0.750524	0.013	0.208	3.31192e-11	0.0625
RPL10A	6.16414e-10	-0.758683	0.935	0.84	1.0132e-05	1.1131
FCGRT	9.61849e-05	-0.758971	0.408	0.475	1	0.858947
PSMB9	6.35898e-20	-0.761137	0.042	0.309	1.04522e-15	0.135922
SLFN5	2.30959e-10	-0.762264	0.124	0.306	3.79628e-06	0.405229
MGST2	8.3919e-09	-0.762551	0.088	0.247	0.000137938	0.356275
NRG1	2.7821e-10	-0.766633	0.062	0.228	4.57294e-06	0.27193
MGST1	2.33202e-17	-0.767797	0.046	0.293	3.83314e-13	0.156997
SPARC	0.0685252	-0.770994	0.971	0.853	1	1.13834
ODC1	7.06248e-05	-0.771	0.363	0.464	1	0.782328
LOC100360781	0.00304956	-0.771447	0.627	0.65	1	0.964615
AC094217.1	0.0514899	-0.771646	0.556	0.573	1	0.970332
RPL36	1.08715e-09	-0.773478	0.922	0.827	1.78695e-05	1.11487
RPL26	1.39775e-08	-0.774542	0.925	0.845	0.000229749	1.09467
RPL14	7.54481e-44	-0.779933	0.984	0.948	1.24014e-39	1.03797
RPS20	6.55799e-36	-0.780863	0.977	0.939	1.07794e-31	1.04047
RPL41	3.24063e-30	-0.782444	0.99	0.971	5.32662e-26	1.01957
SEMA3C	1.38867e-14	-0.782956	0.02	0.212	2.28255e-10	0.0943396
NPC2	1.8644e-07	-0.783812	0.353	0.494	0.00306451	0.714575
NPM1	4.32732e-13	-0.783835	0.912	0.777	7.11281e-09	1.17375
EFEMP1	4.21497e-17	-0.784098	0	0.203	6.92814e-13	0
TMED3	2.78828e-08	-0.786836	0.248	0.405	0.00045831	0.612346
CDH5	2.32309e-09	-0.788282	0.003	0.116	3.81846e-05	0.0258621
PPIB	4.29669e-11	-0.788523	0.876	0.738	7.06246e-07	1.18699
RPL15	1.33458e-34	-0.794021	0.984	0.941	2.19365e-30	1.0457
FLT1	1.69762e-08	-0.794283	0.003	0.105	0.000279038	0.0285714
ENG	1.30819e-05	-0.794804	0.16	0.278	0.215028	0.57554
RPL37A	6.45522e-27	-0.795547	0.984	0.976	1.06104e-22	1.0082
AC118412.1	0.00657854	-0.796348	0.585	0.599	1	0.976628
ITM2B	6.07337e-10	-0.798116	0.915	0.801	9.98279e-06	1.14232
RPLP0	2.3911e-43	-0.807649	1	0.978	3.93026e-39	1.02249
RND1	1.25444e-07	-0.811039	0.059	0.188	0.00206193	0.31383
LOC100360087	6.05217e-11	-0.816786	0.915	0.812	9.94796e-07	1.12685
RPS9L1	4.21066e-41	-0.82038	0.977	0.943	6.92106e-37	1.03606
RACK1	1.68665e-29	-0.820509	0.961	0.906	2.77235e-25	1.06071
TFAP2C	1.1658e-09	-0.822325	0.065	0.227	1.91623e-05	0.286344
ADGRF5	1.80556e-07	-0.823497	0.016	0.116	0.0029678	0.137931
RPS23	1.75681e-41	-0.825447	0.993	0.956	2.88767e-37	1.0387
RPS3	1.3733e-38	-0.826258	0.984	0.947	2.25729e-34	1.03907
RPS4X.1	2.70509e-38	-0.827314	0.997	0.976	4.44636e-34	1.02152
LCN2	1.20731e-10	-0.827372	0.075	0.254	1.98446e-06	0.295276
AC141489.1	0.0198419	-0.827847	0.559	0.547	1	1.02194
COL5A2	2.3029e-07	-0.829488	0.186	0.33	0.00378528	0.563636
RPS8	3.23389e-44	-0.831266	0.98	0.982	5.31555e-40	0.997963
RPS29	5.89931e-11	-0.833277	0.912	0.845	9.69669e-07	1.07929
RPL11	4.62526e-38	-0.836807	0.977	0.937	7.60255e-34	1.04269
ALPL	3.36723e-11	-0.839923	0.046	0.217	5.53472e-07	0.211982
KDELR3	2.15629e-12	-0.846004	0.131	0.341	3.54429e-08	0.384164
SCPEP1	0.000536623	-0.848306	0.412	0.466	1	0.88412
LAMB1	6.63718e-25	-0.850761	0.039	0.355	1.09095e-20	0.109859
IFITM2	1.31103e-08	-0.850988	0.895	0.737	0.000215494	1.21438
RPL28	7.61595e-31	-0.852592	0.958	0.893	1.25183e-26	1.07279
RPL3	2.11563e-36	-0.854345	0.99	0.95	3.47746e-32	1.04211
RPS3A	8.26686e-45	-0.854548	0.98	0.974	1.35882e-40	1.00616
TGFBR3	2.00329e-10	-0.857177	0.255	0.448	3.29282e-06	0.569196
RPL32	7.70482e-13	-0.857748	0.843	0.786	1.26644e-08	1.07252
LOC108348061	5.11579e-16	-0.858089	0.046	0.273	8.40883e-12	0.168498
SRGN	8.35051e-14	-0.858178	0.02	0.201	1.37257e-09	0.0995025
TUBB5	1.07815e-06	-0.859804	0.729	0.702	0.0177215	1.03846
RPS27	1.44159e-31	-0.864333	0.984	0.963	2.36954e-27	1.02181
UACA	1.49993e-07	-0.879449	0.144	0.297	0.00246544	0.484848
ANXA2	6.49963e-05	-0.879592	0.51	0.54	1	0.944444
IFI27	8.31033e-12	-0.881315	0.905	0.796	1.36597e-07	1.13693
ERP29	1.68043e-06	-0.885504	0.399	0.494	0.0276213	0.807692
ARL4A	0.00853868	-0.887718	0.49	0.503	1	0.974155
TES	8.36784e-14	-0.890361	0.124	0.35	1.37542e-09	0.354286
SPINT2	0.346945	-0.892662	0.631	0.517	1	1.2205
RPS15A	8.93416e-34	-0.897314	0.974	0.923	1.46851e-29	1.05525
CAPG	1.21726e-23	-0.898831	0.029	0.33	2.00082e-19	0.0878788
ANXA3	8.04536e-16	-0.900183	0.007	0.201	1.32242e-11	0.0348259
IL6	0.277471	-0.902856	0.268	0.285	1	0.940351
RT1-S3	1.10006e-26	-0.904892	0.026	0.35	1.80816e-22	0.0742857
COL5A3	2.97803e-14	-0.908711	0.033	0.228	4.89499e-10	0.144737
NBL1	1.48059e-12	-0.917617	0.124	0.33	2.43365e-08	0.375758
VCAN	3.11934e-19	-0.918958	0.042	0.3	5.12726e-15	0.14
LOC100360057	8.73598e-32	-0.919714	0.915	0.891	1.43593e-27	1.02694
RPL34	1.24099e-32	-0.920571	0.974	0.95	2.03981e-28	1.02526
GNG13	3.94742e-08	-0.923631	0.042	0.169	0.000648838	0.248521
COL16A1	3.88166e-25	-0.923912	0.046	0.366	6.38028e-21	0.125683
PMP22	0.207356	-0.933063	0.699	0.523	1	1.33652
PRNP	9.02886e-09	-0.934766	0.425	0.54	0.000148407	0.787037
RPS12	2.08387e-38	-0.939697	0.99	0.912	3.42525e-34	1.08553
KRT8	0.0020039	-0.942221	0.288	0.343	1	0.83965
RPL17	6.10466e-37	-0.942578	0.993	0.959	1.00342e-32	1.03545
CTHRC1	2.1104e-14	-0.943163	0.007	0.184	3.46886e-10	0.0380435
SDC1	4.89054e-09	-0.9432	0.15	0.32	8.03858e-05	0.46875
RPS27A.1	2.57159e-49	-0.94795	0.99	0.965	4.22692e-45	1.02591
RPLP1	9.13586e-57	-0.949213	0.997	0.987	1.50166e-52	1.01013
IL17B	1.47739e-05	-0.952672	0.124	0.239	0.242838	0.518828
IL4R	5.06378e-18	-0.957694	0.049	0.293	8.32333e-14	0.167235
PLK2	7.25412e-11	-0.958046	0.219	0.425	1.19236e-06	0.515294
RPS5	7.76318e-46	-0.964154	0.974	0.943	1.27603e-41	1.03287
GJA1	2.3807e-26	-0.966419	0.029	0.354	3.91316e-22	0.0819209
RPL13	1.94465e-51	-0.969897	0.997	0.969	3.19642e-47	1.0289
MEDAG	8.63737e-13	-0.971112	0.003	0.158	1.41972e-08	0.0189873
RPS21	3.43727e-16	-0.990081	0.918	0.88	5.64984e-12	1.04318
ABI3BP	2.91586e-19	-0.991052	0.013	0.25	4.7928e-15	0.052
EEF1B2	6.29231e-22	-0.991596	0.918	0.821	1.03427e-17	1.11815
RPL18A	1.52512e-50	-0.992741	0.977	0.954	2.50684e-46	1.02411
PPIC	1.14852e-06	-0.99322	0.212	0.339	0.0188782	0.625369
MDFIC	2.54659e-20	-0.998864	0.121	0.424	4.18583e-16	0.285377
GFPT2	3.7041e-13	-1.00204	0.033	0.215	6.08844e-09	0.153488
ADGRG1	6.26522e-19	-1.0096	0.042	0.298	1.02981e-14	0.14094
LRG1	1.54765e-09	-1.00981	0.003	0.118	2.54387e-05	0.0254237
SERPINB1A	4.30435e-12	-1.0108	0.036	0.212	7.07507e-08	0.169811
FBLN2	7.41864e-24	-1.01192	0.042	0.35	1.2194e-19	0.12
NCOA7	3.83306e-15	-1.01227	0.092	0.322	6.3004e-11	0.285714
BST2	6.95838e-26	-1.01707	0.007	0.309	1.14375e-21	0.0226537
RPS10L1	4.58737e-13	-1.02009	0.876	0.825	7.54026e-09	1.06182
RT1-CE5	7.80909e-12	-1.02259	0.399	0.565	1.28358e-07	0.706195
CPZ	1.87066e-11	-1.03141	0.003	0.142	3.0748e-07	0.0211268
SERPINE1	1.01908e-06	-1.03436	0.16	0.306	0.0167506	0.522876
S100A16	4.65211e-11	-1.0406	0.389	0.527	7.64668e-07	0.73814
B2M	2.77872e-46	-1.04275	0.99	0.961	4.56738e-42	1.03018
RPS28	4.6744e-30	-1.04657	0.915	0.878	7.6833e-26	1.04214
EMCN	2.67252e-11	-1.06379	0.003	0.14	4.39282e-07	0.0214286
APP	3.79585e-11	-1.06468	0.614	0.615	6.23925e-07	0.998374
PLAC8	3.35869e-15	-1.06957	0	0.18	5.52068e-11	0
GAS6	1.68108e-12	-1.07936	0.271	0.481	2.76319e-08	0.56341
F3	4.76956e-11	-1.09587	0.069	0.247	7.83973e-07	0.279352
TIMP2	0.0501866	-1.1002	0.709	0.604	1	1.17384
VCAM1	4.61789e-14	-1.10713	0.01	0.186	7.59042e-10	0.0537634
MNDA	2.14043e-16	-1.11403	0.003	0.201	3.51822e-12	0.0149254
SRPX	2.5762e-08	-1.11439	0.212	0.361	0.00042345	0.587258
RT1-A2	1.6174e-22	-1.12467	0.154	0.475	2.65852e-18	0.324211
PDPN	6.71593e-23	-1.13257	0.069	0.379	1.1039e-18	0.182058
RPS18	6.50387e-55	-1.1345	0.997	0.972	1.06904e-50	1.02572
MIA	4.56642e-12	-1.13528	0.039	0.214	7.50583e-08	0.182243
FGL2	0.153501	-1.13967	0.487	0.448	1	1.08705
COL14A1	9.41826e-18	-1.14686	0.049	0.293	1.54808e-13	0.167235
HAS1	0.0676795	-1.15421	0.176	0.21	1	0.838095
PTGS2	1.3683e-12	-1.15641	0	0.149	2.24907e-08	0
PDLIM4	1.8434e-26	-1.15686	0.049	0.383	3.02999e-22	0.127937
HMOX1	1.13559e-05	-1.17288	0.471	0.565	0.186657	0.833628
FBN1	0.285537	-1.17885	0.49	0.401	1	1.22195
MFAP2	2.19577e-19	-1.1815	0	0.228	3.60919e-15	0
IFITM1	1.88985e-11	-1.19706	0.042	0.212	3.10635e-07	0.198113
EPCAM	1.00151e-14	-1.21437	0.082	0.308	1.64618e-10	0.266234
KRT5	4.85845e-10	-1.21804	0.219	0.392	7.98583e-06	0.558673
STMN1	2.8451e-10	-1.21943	0.196	0.376	4.67648e-06	0.521277
RPL6	8.23656e-38	-1.23285	0.912	0.901	1.35384e-33	1.01221
MARCKSL1	2.48526e-22	-1.23859	0.141	0.451	4.08503e-18	0.312639
PTX3	7.80217e-10	-1.24107	0.02	0.153	1.28244e-05	0.130719
SFRP1	1.25224e-18	-1.24696	0.062	0.326	2.05831e-14	0.190184
SNORC	4.73741e-11	-1.25223	0.056	0.227	7.78688e-07	0.246696
CTSK	2.91412e-14	-1.26469	0.033	0.225	4.78994e-10	0.146667
RAMP2	2.28083e-24	-1.28904	0.003	0.289	3.74901e-20	0.0103806
GPX3	6.27721e-16	-1.2922	0.016	0.219	1.03178e-11	0.0730594
ENC1	3.50288e-23	-1.29946	0.016	0.298	5.75768e-19	0.0536913
DUSP6	5.02876e-22	-1.31018	0.121	0.44	8.26578e-18	0.275
RT1-A1	2.56013e-21	-1.32629	0.294	0.558	4.20809e-17	0.526882
DNAJB1	3.8108e-08	-1.32637	0.614	0.657	0.00062638	0.934551
CTSL	2.85803e-09	-1.34633	0.739	0.661	4.69774e-05	1.118
IFITM3	5.99093e-31	-1.34973	0.814	0.851	9.84729e-27	0.956522
RT1-CE10	5.29934e-24	-1.35245	0.271	0.578	8.71052e-20	0.468858
COTL1	4.87745e-24	-1.35327	0.098	0.424	8.01707e-20	0.231132
ZFP36L2	2.23767e-15	-1.3782	0.444	0.617	3.67805e-11	0.719611
IFI27L2B	1.84035e-22	-1.38118	0.042	0.335	3.02498e-18	0.125373
MARCKS	2.73156e-25	-1.38296	0.118	0.455	4.48987e-21	0.259341
OAF	1.50901e-25	-1.3843	0.052	0.37	2.48036e-21	0.140541
RBP1	4.63835e-23	-1.38786	0.098	0.411	7.62405e-19	0.238443
CXCL10	1.36026e-11	-1.38865	0.059	0.241	2.23586e-07	0.244813
PCP4	4.67747e-10	-1.39254	0.176	0.359	7.68836e-06	0.490251
AQP1	0.991912	-1.42397	0.167	0.151	1	1.10596
UCP2	1.55451e-18	-1.42745	0.092	0.363	2.55515e-14	0.253444
IL33	9.54983e-21	-1.44688	0.023	0.287	1.56971e-16	0.0801394
CXCL14	1.98699e-10	-1.44885	0.069	0.239	3.26601e-06	0.288703
PERP	1.0038e-11	-1.45098	0.18	0.37	1.64995e-07	0.486486
MMP2	4.0685e-18	-1.49575	0.059	0.311	6.68739e-14	0.189711
LY6E	9.48366e-32	-1.50713	0.026	0.394	1.55883e-27	0.0659898
HTRA1	4.29188e-10	-1.51331	0.33	0.481	7.05456e-06	0.686071
CTSH	0.000425632	-1.51451	0.389	0.433	1	0.898383
FXYD3	4.19028e-15	-1.53111	0.137	0.37	6.88757e-11	0.37027
C1R	2.01564e-07	-1.54242	0.288	0.409	0.00331311	0.704156
TMSB4X	2.36726e-63	-1.55772	0.993	0.991	3.89107e-59	1.00202
LGALS3	2.93725e-25	-1.5638	0.154	0.494	4.82796e-21	0.311741
RT1-CE4	3.01681e-29	-1.6024	0.471	0.696	4.95873e-25	0.676724
IGFBP3	2.35032e-12	-1.67821	0.02	0.184	3.86323e-08	0.108696
C1S	3.24579e-18	-1.69173	0.023	0.254	5.3351e-14	0.0905512
GSN	0.0415931	-1.71646	0.873	0.613	1	1.42414
MDK	6.72426e-20	-1.82127	0.199	0.484	1.10527e-15	0.411157
SLFN2	2.66306e-22	-1.82465	0.033	0.311	4.37726e-18	0.106109
PTN	5.22137e-20	-1.8692	0.18	0.453	8.58236e-16	0.397351
TMSB10	1.04039e-77	-1.94399	0.922	0.959	1.71009e-73	0.961418
IGFBP2	1.81401e-18	-1.9911	0.235	0.484	2.98169e-14	0.485537
PCOLCE	8.61939e-09	-1.99167	0.17	0.317	0.000141677	0.536278
LGALS7	3.87865e-19	-2.03651	0.265	0.512	6.37534e-15	0.517578
DPT	2.81119e-17	-2.04837	0.007	0.217	4.62076e-13	0.0322581
KRT15	2.62618e-15	-2.06875	0.507	0.632	4.31665e-11	0.802215
LUM	4.7839e-17	-2.07969	0.007	0.214	7.86329e-13	0.0327103
KRT17	9.43638e-23	-2.08547	0.667	0.797	1.55106e-18	0.836888
EMP1	1.00288e-14	-2.09972	0.412	0.578	1.64844e-10	0.712803
MFAP5	4.74321e-17	-2.29575	0.003	0.208	7.79641e-13	0.0144231
CCL7	1.15224e-17	-2.34778	0.042	0.282	1.89393e-13	0.148936
PLVAP	7.94119e-12	-2.3957	0.007	0.153	1.30529e-07	0.0457516
TNFAIP6	6.98833e-19	-2.40929	0.01	0.241	1.14867e-14	0.0414938
S100A10	1.03013e-35	-2.41263	0.477	0.707	1.69322e-31	0.674682
SERPINF1	8.51874e-10	-2.42306	0.098	0.256	1.40023e-05	0.382812
IGFBP6	2.5996e-15	-2.5349	0.023	0.223	4.27296e-11	0.103139
CCL2	3.65646e-06	-2.67416	0.304	0.405	0.0601013	0.750617
FN1	1.85786e-13	-2.92324	0.085	0.287	3.05376e-09	0.296167
CLU	4.70867e-19	-2.95042	0.078	0.343	7.73964e-15	0.227405
APOE	5.26148e-79	-3.09387	0.598	0.936	8.6483e-75	0.638889
POSTN	7.68808e-16	-3.93703	0.052	0.273	1.26369e-11	0.190476
COL1A1	0.0591292	-4.06366	0.732	0.471	1	1.55414
DCN	1.76493e-16	-4.38611	0.023	0.234	2.90102e-12	0.0982906
COL3A1	0.388811	-4.45767	0.562	0.442	1	1.27149

## Sheet: SBC-cluster1
Gene	p_val	avg_log2FC	pct.1	pct.2	p_val_adj	pct1/pct2	notes
KRT17	8.74957e-43	1.91892	0.876	0.688	1.43817e-38	1.27326
IGFBP2	7.25302e-34	1.72372	0.645	0.27	1.19218e-29	2.38889
KRT15	7.3231e-29	1.70625	0.748	0.506	1.2037e-24	1.47826
CLU	1.34705e-11	1.68084	0.39	0.176	2.21414e-07	2.21591
LGALS7	2.06234e-34	1.66358	0.674	0.298	3.38987e-30	2.26174
APOE	6.81947e-45	1.47373	0.947	0.748	1.12092e-40	1.26604
MDK	4.61884e-25	1.43168	0.589	0.279	7.59199e-21	2.11111
IL17B	1.20474e-23	1.3875	0.387	0.104	1.98023e-19	3.72115
PERP	2.72599e-30	1.38206	0.539	0.183	4.4807e-26	2.94536
EPCAM	7.29806e-35	1.30688	0.475	0.102	1.19958e-30	4.65686
KRT8	3.15604e-19	1.29195	0.493	0.238	5.18759e-15	2.07143
MIA	6.14569e-27	1.18872	0.337	0.058	1.01017e-22	5.81034
SNORC	2.65273e-21	1.16736	0.337	0.079	4.3603e-17	4.26582
PCP4	2.67607e-20	1.16129	0.493	0.194	4.39865e-16	2.54124
FXYD3	1.16788e-26	1.161	0.514	0.173	1.91964e-22	2.9711
RBP1	3.02554e-22	1.11577	0.496	0.199	4.97308e-18	2.49246
KRT5	7.89002e-21	1.09044	0.528	0.231	1.29688e-16	2.28571
DUSP6	7.67912e-16	1.07657	0.482	0.247	1.26222e-11	1.95142
DNAJB1	1.01807e-12	1.07483	0.702	0.612	1.67341e-08	1.14706
NRG1	3.83557e-28	1.03703	0.365	0.071	6.30452e-24	5.14085	high in TEB
COL17A1	1.06102e-27	0.993234	0.369	0.074	1.744e-23	4.98649
SPINT2	9.14259e-11	0.969057	0.606	0.534	1.50277e-06	1.13483
UCP2	1.24798e-20	0.906729	0.461	0.168	2.0513e-16	2.74405
RPL6	1.26967e-26	0.869137	0.904	0.905	2.08696e-22	0.998895
EEF1G	2.54801e-22	0.868862	0.826	0.868	4.18816e-18	0.951613
SERPINB1A	8.13295e-22	0.861656	0.316	0.065	1.33681e-17	4.86154
RT1-CE4	2.46981e-09	0.856399	0.684	0.58	4.05963e-05	1.17931
SNRPD2	2.83471e-09	0.855564	0.667	0.683	4.65941e-05	0.976574
NNAT	3.02747e-16	0.855092	0.202	0.034	4.97625e-12	5.94118
RPL10A	1.85587e-23	0.845637	0.869	0.877	3.05049e-19	0.990878
IRX3	3.29012e-16	0.838584	0.319	0.101	5.40797e-12	3.15842
RPL17	1.70433e-31	0.837329	0.954	0.981	2.8014e-27	0.972477
GSTP1	5.72321e-05	0.832773	0.688	0.771	0.940723	0.892348
RT1-CE10	4.07457e-08	0.828316	0.564	0.42	0.000669738	1.34286
PDPN	1.17847e-14	0.813821	0.426	0.189	1.93706e-10	2.25397
RPS27A.1	1.18037e-41	0.806743	0.975	0.974	1.94018e-37	1.00103
RPL3	1.23594e-41	0.803433	0.957	0.968	2.03152e-37	0.988636
TFAP2C	1.38887e-22	0.794448	0.348	0.079	2.28288e-18	4.40506
RPS10L1	1.32255e-13	0.791192	0.833	0.848	2.17387e-09	0.982311
RT1-A2	1.04792e-09	0.785124	0.489	0.295	1.72247e-05	1.65763
CD74	1.70015e-10	0.78506	0.103	0.011	2.79453e-06	9.36364
RPS21	3.7135e-18	0.781655	0.89	0.896	6.10389e-14	0.993304
RPS5	8.99902e-35	0.780879	0.943	0.959	1.47917e-30	0.983316
RPL13	2.10282e-41	0.780242	0.975	0.981	3.4564e-37	0.993884
RPL15	1.97956e-39	0.779868	0.957	0.956	3.25381e-35	1.00105
CNN1	2.94604e-06	0.777731	0.603	0.543	0.0484241	1.1105
TMSB4X	3.72788e-27	0.771645	0.993	0.991	6.12752e-23	1.00202
SDC1	5.70872e-13	0.763196	0.404	0.187	9.38342e-09	2.16043
RPS18	7.74898e-35	0.747546	0.957	0.993	1.2737e-30	0.963746
DSP	3.63053e-20	0.73537	0.298	0.063	5.9675e-16	4.73016
TES	3.32254e-11	0.734055	0.397	0.205	5.46125e-07	1.93659
RPS3	6.05734e-38	0.733579	0.947	0.966	9.95645e-34	0.980331
EEF1B2	6.85337e-14	0.727957	0.819	0.875	1.12649e-09	0.936
HAS2	8.98071e-12	0.727495	0.291	0.109	1.47616e-07	2.66972
RPL32	1.76137e-11	0.725447	0.791	0.815	2.89516e-07	0.970552
MT2A	1.26695e-07	0.723891	0.73	0.672	0.00208249	1.08631
RPS3A	4.4285e-39	0.723788	0.989	0.97	7.27912e-35	1.01959
THBS1	0.00148001	0.723777	0.372	0.295	1	1.26102
LCN2	4.20656e-16	0.722916	0.344	0.113	6.91432e-12	3.04425
RPL34	3.5748e-26	0.7099	0.943	0.966	5.8759e-22	0.97619
NPM1	3.87197e-11	0.709726	0.773	0.852	6.36435e-07	0.907277
LOC684988	4.14889e-21	0.709592	0.915	0.931	6.81953e-17	0.982814
CHI3L1	1.6013e-14	0.70733	0.234	0.055	2.63205e-10	4.25455
RPS4X.1	8.15737e-36	0.707115	0.972	0.989	1.34083e-31	0.982811
COTL1	1.45045e-11	0.706391	0.454	0.233	2.38411e-07	1.9485
PTN	3.24116e-14	0.705202	0.525	0.27	5.3275e-10	1.94444
UPK1B	2.69334e-19	0.70154	0.209	0.025	4.42705e-15	8.36
RPL18A	2.92417e-30	0.700131	0.95	0.968	4.80645e-26	0.981405
RPS7	2.88557e-38	0.695284	0.947	0.981	4.74301e-34	0.965341
RPS15A	3.09279e-27	0.69238	0.922	0.951	5.08362e-23	0.969506
RPL7	6.30076e-36	0.692303	0.979	0.981	1.03566e-31	0.997961
RPS8	4.19216e-35	0.691682	0.975	0.984	6.89065e-31	0.990854
MARCKSL1	0.000102008	0.6904	0.418	0.3	1	1.39333
RPS9L1	6.08902e-33	0.690336	0.947	0.959	1.00085e-28	0.987487
RACK1	1.85758e-30	0.688546	0.901	0.938	3.05331e-26	0.960554
NCOA7	2.60074e-16	0.687123	0.404	0.157	4.27483e-12	2.57325
PSMB9	4.83018e-07	0.685514	0.305	0.168	0.00793936	1.81548
LOC100360057	1.72881e-21	0.680691	0.89	0.905	2.84164e-17	0.983425
RPL10	2.84805e-34	0.67996	0.961	0.972	4.68134e-30	0.988683
LMO1	3.17132e-19	0.678254	0.379	0.118	5.2127e-15	3.21186
PDLIM4	1.07395e-13	0.677434	0.418	0.185	1.76526e-09	2.25946
RPL5	4.32753e-21	0.673922	0.911	0.938	7.11315e-17	0.971215
PRDX1	4.80849e-07	0.673828	0.713	0.785	0.00790371	0.90828
ENO1	0.000944408	0.672466	0.617	0.654	1	0.943425
AC141489.1	0.00300787	0.667668	0.553	0.55	1	1.00545
EZR	2.22035e-19	0.664551	0.397	0.134	3.64958e-15	2.96269
ALPL	8.80018e-20	0.662852	0.319	0.074	1.44648e-15	4.31081
STMN1	1.28491e-09	0.661186	0.436	0.249	2.112e-05	1.751
AC118412.1	0.0241799	0.65994	0.578	0.601	1	0.96173
EEF2	4.15745e-27	0.657985	0.915	0.929	6.8336e-23	0.98493
RPL27A	4.00707e-34	0.656754	0.979	0.991	6.58642e-30	0.987891
TMSB10	2.28967e-22	0.656244	0.965	0.937	3.76353e-18	1.02988
RPS27	1.1399e-21	0.65512	0.961	0.975	1.87366e-17	0.985641
RPS28	6.70483e-13	0.652002	0.872	0.901	1.10207e-08	0.967814
RPS11	5.71564e-26	0.643961	0.936	0.949	9.3948e-22	0.986301
PMEPA1	0.0933385	0.639597	0.408	0.444	1	0.918919
TOMM7	0.705451	0.636735	0.585	0.642	1	0.911215
RPL11	3.21474e-29	0.634677	0.94	0.958	5.28406e-25	0.981211
MGST1	4.62522e-14	0.630746	0.355	0.129	7.60248e-10	2.75194
RPS10	0.000157686	0.630474	0.663	0.707	1	0.937765
CXCL14	2.81624e-10	0.630368	0.298	0.118	4.62906e-06	2.52542
RPL9	1.19286e-33	0.625794	0.975	0.968	1.9607e-29	1.00723
PEBP1	1.67847e-07	0.624877	0.741	0.818	0.00275891	0.905868
RPLP0	9.51232e-34	0.624291	0.989	0.984	1.56354e-29	1.00508
SNRPE	0.00587587	0.622539	0.56	0.584	1	0.958904
GNG13	1.73787e-15	0.620262	0.252	0.06	2.85653e-11	4.2
RPL26	7.1055e-13	0.618519	0.851	0.885	1.16793e-08	0.961582
LOC100911847	3.10226e-30	0.610704	0.968	0.981	5.09918e-26	0.986748
RFLNB	2.59558e-12	0.610171	0.337	0.136	4.26635e-08	2.47794
PLVAP	0.0167662	0.609321	0.135	0.083	1	1.62651
RPS23	1.57624e-28	0.603419	0.95	0.979	2.59087e-24	0.970378
RGD1305645	5.71707e-05	0.601639	0.245	0.138	0.939715	1.77536
ZFP36L2	1.19341e-05	0.599787	0.603	0.531	0.196162	1.13559
RPL28	9.93586e-21	0.594638	0.887	0.931	1.63316e-16	0.952739
PRNP	2.92231e-05	0.593804	0.532	0.481	0.48034	1.10603
LOC100363469	0.0160835	0.593583	0.365	0.303	1	1.20462
IFITM3	9.12899e-09	0.590625	0.826	0.843	0.000150053	0.979834
RPL37A	2.02176e-19	0.588912	0.965	0.986	3.32317e-15	0.978702
RPL12	1.61077e-17	0.58877	0.879	0.935	2.64762e-13	0.940107
NRTN	5.85121e-15	0.585797	0.252	0.063	9.61763e-11	4
RPL29	6.16766e-28	0.580825	0.95	0.965	1.01378e-23	0.984456
AC094217.1	0.00506258	0.579901	0.578	0.561	1	1.0303
RPLP1	1.18367e-26	0.578762	0.986	0.993	1.9456e-22	0.992951
RPS12	2.8097e-16	0.577463	0.887	0.966	4.61831e-12	0.918219
RPS17	3.43695e-15	0.577425	0.858	0.88	5.64931e-11	0.975
RPL18	1.99467e-24	0.577317	0.904	0.945	3.27865e-20	0.956614
RPL36A	2.52196e-08	0.576319	0.798	0.854	0.000414534	0.934426
SRGN	1.04454e-13	0.574327	0.262	0.072	1.71692e-09	3.63889
SHISA5	0.0100071	0.572672	0.433	0.362	1	1.19613
RUNX1	8.86931e-05	0.570318	0.39	0.266	1	1.46617
EIF3F	7.25625e-07	0.569612	0.738	0.802	0.0119271	0.9202
RPL35	1.88122e-23	0.568107	0.961	0.97	3.09217e-19	0.990722
ACTG2	9.52485e-07	0.565107	0.741	0.64	0.015656	1.15781
HMOX1	0.0170757	0.562777	0.553	0.52	1	1.06346
EEF1A1	4.4896e-12	0.559605	0.787	0.841	7.37956e-08	0.935791
RPS24	2.1639e-16	0.557841	0.915	0.942	3.5568e-12	0.971338
RPL23	2.931e-25	0.556855	0.957	0.982	4.81769e-21	0.974542
RPL24	1.46374e-22	0.553183	0.922	0.959	2.40595e-18	0.961418
RPL14	7.08324e-26	0.549606	0.94	0.972	1.16427e-21	0.967078
GAS6	9.54577e-06	0.546268	0.482	0.367	0.156904	1.31335
RPL4	3.28414e-09	0.543292	0.784	0.869	5.39814e-05	0.902186
EVA1B	0.86662	0.541052	0.379	0.404	1	0.938119
RPS2	4.24202e-29	0.538777	0.989	0.991	6.97261e-25	0.997982
LGALS3	0.000954978	0.538022	0.447	0.333	1	1.34234
S100A16	0.0105157	0.533586	0.5	0.466	1	1.07296
B2M	3.02414e-14	0.530823	0.972	0.972	4.97078e-10	1
UCHL3.1	6.06118e-06	0.528142	0.28	0.152	0.0996277	1.84211
SLC3A2	0.00108991	0.526421	0.695	0.785	1	0.88535
RPS16	1.47266e-29	0.522653	0.972	0.979	2.42061e-25	0.99285
KITLG	0.0093497	0.518553	0.496	0.485	1	1.02268
RPS15	5.49434e-18	0.51732	0.872	0.924	9.03104e-14	0.943723
TP53	0.0166112	0.517121	0.418	0.376	1	1.1117
KRT23	8.79674e-14	0.516849	0.181	0.032	1.44592e-09	5.65625	high in TEB
RPL36	1.10557e-09	0.51544	0.833	0.875	1.81723e-05	0.952
COMT	0.0122375	0.511118	0.418	0.376	1	1.1117
ATP1A1	0.0428036	0.50872	0.454	0.42	1	1.08095
ITGA6	9.90426e-13	0.508311	0.404	0.176	1.62796e-08	2.29545
LAMC2	2.73334e-12	0.508148	0.294	0.106	4.49279e-08	2.77358
RPSA	3.64471e-26	0.499562	0.975	0.982	5.9908e-22	0.992872
LOC100361457	1.1912e-13	0.494144	0.968	0.984	1.95797e-09	0.98374
RPL13A	0.000227455	0.493828	0.702	0.797	1	0.880803
GPX2	1.08623e-10	0.493283	0.131	0.021	1.78544e-06	6.2381
CD14	0.000369879	0.492833	0.184	0.102	1	1.80392
FAU	5.4436e-21	0.490256	0.954	0.977	8.94765e-17	0.976459
IFI30	0.0114255	0.490089	0.323	0.249	1	1.29719
LAMB3	2.2618e-17	0.485056	0.227	0.039	3.71773e-13	5.82051
TECR	0.396991	0.484749	0.457	0.459	1	0.995643
DLK2	1.44002e-13	0.483696	0.16	0.023	2.36696e-09	6.95652
RPL19	4.2383e-26	0.482358	0.986	0.988	6.9665e-22	0.997976
LRRC8C	6.06518e-07	0.478801	0.319	0.169	0.00996933	1.88757
SIAH2	0.185649	0.47846	0.39	0.342	1	1.14035
RPL41	4.00551e-13	0.478195	0.961	0.986	6.58386e-09	0.974645
APRT	0.14592	0.478037	0.525	0.526	1	0.998099
RPS25	0.0326411	0.4772	0.674	0.762	1	0.884514
LOC100911991	0.176233	0.476403	0.624	0.686	1	0.909621
RPS20	1.51453e-16	0.475852	0.94	0.959	2.48943e-12	0.980188
JAG2	2.1589e-16	0.474398	0.259	0.058	3.54858e-12	4.46552
TAP1	4.69821e-05	0.471924	0.355	0.229	0.772245	1.55022
EDF1	0.0051637	0.470935	0.652	0.741	1	0.879892
HNRNPA1	0.000139817	0.470456	0.695	0.802	1	0.866584
UBA52	6.86222e-21	0.467666	0.95	0.968	1.12794e-16	0.981405
AABR07071891.2	0.0139645	0.467102	0.535	0.547	1	0.978062
BCL7C	0.0405186	0.466774	0.457	0.422	1	1.08294
CDCP1	1.83945e-17	0.466635	0.216	0.034	3.0235e-13	6.35294
PTGS2	0.37853	0.465928	0.106	0.09	1	1.17778
C1QBP	0.427755	0.465774	0.5	0.554	1	0.902527
NSMF	0.211437	0.464635	0.181	0.148	1	1.22297
RPL39	0.00176068	0.463914	0.684	0.713	1	0.959327
IFI27	0.000106053	0.462808	0.794	0.855	1	0.928655
COL9A2	5.08177e-15	0.462719	0.22	0.044	8.35291e-11	5
NDUFA4	0.000122526	0.459361	0.734	0.799	1	0.918648
VWA1	1.90372e-13	0.457844	0.301	0.097	3.12915e-09	3.10309
COX6B2	0.00186712	0.457537	0.177	0.104	1	1.70192
CALML3	1.26579e-16	0.456906	0.188	0.025	2.08058e-12	7.52
RPL23A	3.00676e-06	0.454629	0.805	0.892	0.0494221	0.902466
SOX9	1.04012e-16	0.450507	0.227	0.042	1.70965e-12	5.40476
TMEM176A	0.314758	0.448436	0.365	0.335	1	1.08955
PRKCSH	0.842198	0.446485	0.422	0.45	1	0.937778
TXNDC17	0.404551	0.445293	0.528	0.584	1	0.90411
AABR07021871.1	0.0328121	0.44515	0.709	0.785	1	0.903185
FABP5	0.589421	0.44334	0.553	0.607	1	0.911038	high in TEB
IRX1	2.73728e-07	0.441446	0.128	0.035	0.00449926	3.65714
LOC690468	0.885069	0.440945	0.571	0.653	1	0.874426
COX7A2L	0.0263954	0.440739	0.649	0.753	1	0.861886
CST6	2.77877e-17	0.439742	0.199	0.026	4.56747e-13	7.65385
LOC100360841	9.14108e-05	0.437647	0.777	0.873	1	0.890034
FOSL1	0.0595749	0.436643	0.387	0.332	1	1.16566
JAM2	0.0966499	0.434253	0.156	0.116	1	1.34483
IRF6	3.30737e-20	0.432457	0.223	0.028	5.43632e-16	7.96429
LOC100362027	0.292491	0.431434	0.628	0.683	1	0.919473
RPS18L1	0.0783868	0.428968	0.383	0.347	1	1.10375
PABPC4	0.525814	0.42495	0.344	0.325	1	1.05846
CDH1	9.31004e-21	0.423814	0.273	0.046	1.53029e-16	5.93478
GLS2	0.225082	0.422585	0.142	0.175	1	0.811429
PGAM1	0.0485464	0.422417	0.663	0.769	1	0.862159
AABR07049821.1	0.26603	0.420974	0.167	0.138	1	1.21014
TNFRSF21	8.19712e-08	0.420232	0.223	0.092	0.00134736	2.42391
GAPDH	0.00189329	0.419699	0.794	0.862	1	0.921114
EFNA1	2.16065e-06	0.417912	0.291	0.155	0.0355146	1.87742
H2AFX	0.497132	0.416413	0.319	0.349	1	0.91404
LOC108348061	1.16503e-05	0.415418	0.273	0.15	0.191496	1.82
TPT1	3.01923e-21	0.415072	0.996	1	4.9627e-17	0.996
SOCS5	0.000119737	0.41255	0.404	0.293	1	1.37884
BZW2	0.000268386	0.411406	0.358	0.245	1	1.46122
ACAA2	0.580134	0.41033	0.433	0.49	1	0.883673
AC128960.1	0.223814	0.409313	0.429	0.409	1	1.0489
RT1-A1	0.00644168	0.406079	0.511	0.439	1	1.16401
EIF3H	0.16187	0.405609	0.539	0.577	1	0.934142
RPS4X	0.167604	0.405446	0.539	0.608	1	0.886513
RT1-S3	0.00365558	0.405177	0.291	0.205	1	1.41951
TRIM29	8.83701e-16	0.404739	0.202	0.034	1.45254e-11	5.94118
AABR07021544.1	0.000120618	0.403684	0.387	0.266	1	1.45489
AABR07057190.1	0.383076	0.400911	0.383	0.388	1	0.987113
CNKSR1	6.08431e-14	0.400896	0.17	0.026	1.00008e-09	6.53846
MGST2	1.09759e-07	0.39951	0.294	0.138	0.00180412	2.13043
RPL21.3	5.85945e-07	0.397118	0.89	0.94	0.00963117	0.946809
CCN1	0.985394	0.396321	0.426	0.474	1	0.898734
F3	0.0102788	0.39592	0.23	0.159	1	1.44654
SOWAHC	0.00701412	0.393841	0.309	0.222	1	1.39189
ATP5MD	0.206303	0.392963	0.401	0.455	1	0.881319
YTHDF1	0.655846	0.392622	0.351	0.363	1	0.966942
PTMA	3.12499e-10	0.390609	0.929	0.981	5.13654e-06	0.946993
TIMM21	0.181906	0.390143	0.152	0.118	1	1.28814
TFAP2B	3.35604e-18	0.388706	0.209	0.028	5.51632e-14	7.46429
RT1-CE5	0.128571	0.387201	0.518	0.499	1	1.03808
TOMM20	0.0105508	0.386641	0.606	0.704	1	0.860795
FGFRL1	2.42921e-08	0.386046	0.23	0.09	0.000399289	2.55556
CDCA4	0.0210819	0.384653	0.16	0.106	1	1.50943
TRAF4	0.000205318	0.380394	0.163	0.079	1	2.06329
TF	0.22487	0.379837	0.188	0.157	1	1.19745
MANBAL	0.174397	0.37918	0.309	0.36	1	0.858333
PRDX5	0.876797	0.37794	0.553	0.67	1	0.825373
CHKA	0.000104183	0.376984	0.316	0.196	1	1.61224
AMD1	0.928691	0.376863	0.418	0.471	1	0.887473
LOC108349606	0.434513	0.376584	0.507	0.522	1	0.971264
TPBG	9.68226e-09	0.376024	0.238	0.093	0.000159147	2.55914
FAM136A	0.327879	0.375884	0.16	0.132	1	1.21212
CDK2AP1	0.160966	0.373919	0.521	0.547	1	0.952468
MDM2	0.233396	0.373009	0.447	0.444	1	1.00676
TUBB5	0.0225778	0.372987	0.677	0.728	1	0.929945
CCL7	0.060636	0.372447	0.23	0.178	1	1.29213
IL33	0.0973048	0.372189	0.223	0.176	1	1.26705
FAM110A	1.84576e-07	0.371847	0.27	0.125	0.00303388	2.16
RPS29	0.00114716	0.371389	0.823	0.892	1	0.922646
ODC1	0.62772	0.367948	0.426	0.429	1	0.993007
TMEM123	0.151332	0.365275	0.5	0.497	1	1.00604
LIMA1	0.0018898	0.365198	0.394	0.296	1	1.33108
ISYNA1	0.000339405	0.364635	0.259	0.16	1	1.61875
HMGB1	0.526558	0.364024	0.252	0.273	1	0.923077
IRX5	1.23385e-12	0.363301	0.245	0.071	2.02807e-08	3.4507
CHMP2B	0.0818399	0.362942	0.319	0.27	1	1.18148
GLRX5	0.232985	0.361825	0.433	0.418	1	1.03589
MTSS1	2.00091e-06	0.360852	0.234	0.111	0.0328889	2.10811
SHROOM3	2.89795e-11	0.360732	0.273	0.093	4.76335e-07	2.93548
LOC100360781	0.0255566	0.35952	0.628	0.649	1	0.967643
BIRC3	0.000165477	0.358572	0.344	0.231	1	1.48918
CPM	3.15412e-11	0.358389	0.135	0.021	5.18442e-07	6.42857
CABCOCO1	3.69021e-08	0.357888	0.199	0.071	0.000606559	2.80282
ATP5F1E	0.00908096	0.357688	0.784	0.845	1	0.927811
CCT5	0.116754	0.357259	0.628	0.757	1	0.82959
IL6	0.249404	0.356755	0.245	0.296	1	0.827703
RAN	0.261062	0.356253	0.638	0.767	1	0.831812
SUB1	0.494225	0.35567	0.539	0.686	1	0.785714
IGFBP3	0.00848652	0.355405	0.167	0.104	1	1.60577
RPS27A	0.0542383	0.355388	0.546	0.575	1	0.949565
ANAPC13	0.571761	0.354838	0.411	0.457	1	0.899344
ATP6V0C	0.0288073	0.354429	0.72	0.838	1	0.859189
PRR7	3.45284e-07	0.353614	0.294	0.146	0.00567543	2.0137
RPL36AL	0.0462881	0.350325	0.699	0.811	1	0.861899
NOLC1	0.143508	0.349906	0.404	0.369	1	1.09485
LY6E	0.00864988	0.349747	0.323	0.231	1	1.39827
HINT2	0.552584	0.348571	0.277	0.247	1	1.12146
NAA25	0.000977239	0.348114	0.202	0.115	1	1.75652
ARG2	2.58817e-14	0.34629	0.174	0.026	4.25417e-10	6.69231
SULT5A1	0.283517	0.346192	0.301	0.27	1	1.11481
GSTA4	3.05474e-07	0.344655	0.117	0.03	0.00502108	3.9
ZFP503	0.0324009	0.34429	0.255	0.192	1	1.32812
CCT2	0.369934	0.342411	0.543	0.663	1	0.819005
PLK2	0.000449798	0.340807	0.426	0.314	1	1.35669
NEDD4L	3.68914e-10	0.340728	0.167	0.041	6.06383e-06	4.07317
TMEM243	0.444988	0.339436	0.223	0.198	1	1.12626
AC119116.1	0.473632	0.338424	0.252	0.231	1	1.09091
GADD45A	0.0671414	0.338394	0.621	0.612	1	1.01471
DTD1	0.000851927	0.336465	0.262	0.171	1	1.53216
CYBA	0.875093	0.335915	0.472	0.481	1	0.981289
TRIP6	0.126866	0.335597	0.287	0.235	1	1.22128
IGSF8	0.00339038	0.335436	0.181	0.109	1	1.66055
EIF2S3	0.915707	0.333915	0.489	0.554	1	0.882671
CCN2	0.290642	0.333651	0.142	0.173	1	0.820809
NPDC1	0.408336	0.332829	0.259	0.242	1	1.07025
ATP5MC3	0.684159	0.331217	0.642	0.734	1	0.874659
RPL27	1.48165e-07	0.331141	0.84	0.926	0.00243539	0.907127
AABR07025010.1	0.388505	0.330584	0.191	0.22	1	0.868182
ERRFI1	0.75471	0.329334	0.674	0.764	1	0.882199
CHD7	8.56002e-09	0.329062	0.277	0.118	0.000140701	2.34746
SMARCE1	0.730714	0.328596	0.468	0.529	1	0.884688
CNOT7	0.818194	0.327295	0.238	0.226	1	1.0531
UGT1A1	1.19789e-05	0.326857	0.291	0.162	0.196897	1.7963
ITGB6	9.28161e-16	0.324176	0.213	0.039	1.52562e-11	5.46154
RAB25	1.64375e-18	0.324021	0.188	0.019	2.70183e-14	9.89474
EPS8	0.0745448	0.32383	0.245	0.19	1	1.28947
LOC103694902	0.229296	0.323716	0.457	0.54	1	0.846296
CILP	0.597809	0.322857	0.113	0.131	1	0.862595
MTA2	0.365825	0.322819	0.241	0.215	1	1.12093
MAEA	0.907069	0.32177	0.287	0.282	1	1.01773
LOC100360573	0.504188	0.321067	0.333	0.363	1	0.917355
MAPKAPK5	0.85274	0.320973	0.184	0.185	1	0.994595
LTBP3	0.594278	0.319019	0.255	0.275	1	0.927273
GTF2I	0.776945	0.317902	0.301	0.293	1	1.0273
CTSZ	4.34262e-06	0.317236	0.238	0.116	0.0713796	2.05172
BZW1	0.845472	0.317058	0.468	0.504	1	0.928571
CIRBP	0.951245	0.316144	0.326	0.34	1	0.958824
PHGDH	0.000524605	0.31599	0.135	0.062	1	2.17742
RIOK3	0.535688	0.315399	0.411	0.451	1	0.911308
KCNK1	7.44819e-12	0.31491	0.128	0.016	1.22426e-07	8
ADGRG1	4.77874e-15	0.314335	0.372	0.123	7.85481e-11	3.02439
PUSL1	0.0786262	0.313803	0.113	0.078	1	1.44872
LSR	2.30648e-10	0.313512	0.149	0.032	3.79116e-06	4.65625
SMOX	2.23285e-06	0.312814	0.138	0.046	0.0367013	3
MAX	0.101785	0.311767	0.316	0.379	1	0.833773
NRADD	0.00096441	0.311319	0.227	0.136	1	1.66912
GSS	0.0171243	0.310752	0.27	0.203	1	1.33005
GATA3	5.66051e-15	0.309736	0.174	0.025	9.30418e-11	6.96
PXN	0.121084	0.309682	0.213	0.168	1	1.26786
CCDC115	0.303713	0.309019	0.096	0.118	1	0.813559
GPC1	0.00233656	0.308727	0.177	0.102	1	1.73529
MDFIC	0.00359356	0.307833	0.379	0.282	1	1.34397
DDX49	0.718985	0.306653	0.149	0.138	1	1.07971
PRDX2	0.643065	0.306579	0.642	0.772	1	0.831606
NOB1	0.396978	0.304541	0.266	0.242	1	1.09917
IFITM2	0.0282302	0.303475	0.723	0.829	1	0.872135
TUBA1C	0.0929469	0.302672	0.486	0.547	1	0.888483
NASP	0.097789	0.30249	0.461	0.455	1	1.01319
KRT14	1.82002e-16	0.301688	0.184	0.025	2.99156e-12	7.36
RNASET2	0.0356286	0.301319	0.337	0.411	1	0.819951
NFKBIA	0.749361	0.300501	0.667	0.737	1	0.90502
RPS6KA1	1.53863e-15	0.300186	0.227	0.046	2.52904e-11	4.93478
VEGFA	0.839238	0.3	0.369	0.365	1	1.01096
BCL2L11	0.0013801	0.298195	0.181	0.102	1	1.77451
LOC102555453	0.150441	0.297933	0.394	0.347	1	1.13545
CLK3	0.907102	0.297232	0.259	0.249	1	1.04016
UBL5	0.0149145	0.296991	0.546	0.661	1	0.826021
CLNS1A	0.569339	0.29679	0.223	0.233	1	0.957082
METTL23	0.177173	0.296436	0.124	0.093	1	1.33333
AREG	0.0542021	0.294935	0.145	0.102	1	1.42157
SNAPC3	0.00034119	0.294517	0.312	0.198	1	1.57576
TUBG1	0.433566	0.294471	0.138	0.159	1	0.867925
HSPE1	0.221872	0.293204	0.475	0.547	1	0.868373
LSM1	0.323087	0.292737	0.22	0.192	1	1.14583
MRPL10	0.148883	0.292657	0.099	0.134	1	0.738806
OXA1L	0.616525	0.292187	0.365	0.362	1	1.00829
BTF3	0.364367	0.292138	0.489	0.571	1	0.856392
SRF	0.884567	0.291468	0.262	0.252	1	1.03968
PRKCI	0.000142781	0.290628	0.209	0.113	1	1.84956
PLP2	0.585145	0.290296	0.411	0.432	1	0.951389
TAF10	0.633084	0.289887	0.223	0.212	1	1.05189
PSMB4	0.38649	0.289827	0.585	0.663	1	0.882353
FKBP4	0.145032	0.289304	0.415	0.483	1	0.859213
SEMA5A	0.0219224	0.289028	0.238	0.176	1	1.35227
ATP5F1A	0.829431	0.288729	0.66	0.778	1	0.848329
LAMP2	0.789995	0.287136	0.532	0.633	1	0.840442
HIBADH	0.17378	0.2868	0.319	0.286	1	1.11538
ATP5MG	0.0343614	0.285963	0.791	0.877	1	0.901938
MARK4	0.512629	0.284775	0.128	0.113	1	1.13274
PHLDA3	0.359138	0.284226	0.479	0.511	1	0.937378
RPS19	0.0636657	0.283405	0.323	0.259	1	1.2471
LOC100909548	0.00810879	0.283183	0.312	0.395	1	0.789873
LOC100362149	0.780415	0.282988	0.489	0.545	1	0.897248
NACA	2.0554e-08	0.282581	0.876	0.944	0.000337845	0.927966
ACP6	0.0167755	0.282407	0.181	0.12	1	1.50833
ERP29	0.200228	0.281786	0.486	0.446	1	1.08969
PAPSS1	0.0346936	0.281276	0.337	0.279	1	1.20789
PDGFB	0.151862	0.280856	0.152	0.116	1	1.31034
NUBP1	0.218249	0.279511	0.301	0.266	1	1.13158
TUSC3	0.117565	0.279097	0.273	0.226	1	1.20796
CP	1.44726e-05	0.278892	0.23	0.113	0.237886	2.0354
IMPDH2	0.580786	0.278707	0.592	0.7	1	0.845714
WNT11	6.10516e-07	0.278599	0.16	0.056	0.010035	2.85714
ANAPC11	0.0369042	0.278306	0.404	0.492	1	0.821138
JAK2	0.0213922	0.277212	0.323	0.254	1	1.27165
HDHD2	0.563253	0.276112	0.245	0.261	1	0.938697
MED13L	0.390489	0.275781	0.369	0.342	1	1.07895
GIPC1	0.167813	0.275634	0.337	0.384	1	0.877604
AABR07031089.1	0.309485	0.274338	0.5	0.492	1	1.01626
CD24	5.90091e-12	0.273716	0.184	0.041	9.69933e-08	4.4878
LMO4	0.463532	0.273564	0.436	0.436	1	1
DSC3	6.55956e-15	0.27352	0.156	0.018	1.07819e-10	8.66667
CTNNAL1	6.08644e-07	0.273411	0.255	0.116	0.0100043	2.19828
SLC7A11	4.14056e-09	0.272932	0.167	0.046	6.80584e-05	3.63043
HS6ST1	0.299971	0.272591	0.266	0.233	1	1.14163
UQCRFS1	0.40641	0.27171	0.571	0.675	1	0.845926
PDIA6	0.98471	0.271655	0.553	0.633	1	0.873618
EPHA2	8.18915e-06	0.269922	0.213	0.099	0.134605	2.15152
FGFR2	2.18358e-11	0.269851	0.209	0.056	3.58916e-07	3.73214
SSH3	0.420312	0.269146	0.135	0.116	1	1.16379
ATP5MC1	0.4424	0.269019	0.599	0.732	1	0.818306
SLC37A3	0.903928	0.267977	0.163	0.166	1	0.981928
RT1-T24-3	0.275263	0.267773	0.156	0.183	1	0.852459
PPT1	0.697716	0.26708	0.142	0.132	1	1.07576
AABR07049994.1	0.384704	0.266195	0.543	0.663	1	0.819005
YPEL3	0.326679	0.266107	0.369	0.411	1	0.89781
AKR1B1	0.108947	0.266037	0.397	0.48	1	0.827083
ACO2	0.0376289	0.265928	0.496	0.593	1	0.836425
HRAS	0.0758881	0.265886	0.394	0.497	1	0.792757
DYNLT3	0.0305526	0.265328	0.284	0.365	1	0.778082
CLDND1	0.489913	0.265273	0.447	0.536	1	0.833955
LOC100361854	0.00175939	0.2641	0.844	0.919	1	0.91839
LOC100365839	0.375087	0.26385	0.319	0.305	1	1.0459
LOC100911295	0.594049	0.263749	0.617	0.743	1	0.830417
NAMPT	0.224351	0.262715	0.309	0.277	1	1.11552
ATG101	0.824956	0.262681	0.376	0.376	1	1
FBXO22	0.749268	0.26086	0.206	0.208	1	0.990385
AABR07035539.1	0.134542	0.260576	0.284	0.233	1	1.21888
MAPK1IP1L	0.891163	0.26008	0.22	0.212	1	1.03774
GPRC5B	0.75117	0.259702	0.124	0.116	1	1.06897
LOC100360117	0.778289	0.259182	0.376	0.406	1	0.926108
PTBP1	0.447174	0.258903	0.482	0.568	1	0.848592
RPL30	0.091903	0.258567	0.677	0.755	1	0.896689
BSCL2	0.0938758	0.258169	0.145	0.189	1	0.767196
TOB1	0.771055	0.257398	0.351	0.354	1	0.991525
IGBP1	0.459175	0.257317	0.266	0.24	1	1.10833
RTRAF	0.0291288	0.257186	0.532	0.67	1	0.79403
NUCB1	0.0644853	0.25662	0.422	0.522	1	0.808429
KLF5	3.60977e-05	0.255802	0.23	0.12	0.593338	1.91667
EIF4E	0.213284	0.255776	0.521	0.626	1	0.832268
BTG3	0.218928	0.25571	0.355	0.317	1	1.11987
RCL1	0.0229283	0.255262	0.206	0.141	1	1.46099
ANAPC5	0.0108205	0.255259	0.404	0.51	1	0.792157
AC141102.1	0.159475	0.255078	0.245	0.279	1	0.878136
EIF3G	0.75916	0.254838	0.521	0.616	1	0.845779
BACE2	0.000424761	0.254646	0.227	0.129	1	1.75969
UBXN4	0.196104	0.253992	0.411	0.494	1	0.831984
GCLM	0.97156	0.253114	0.252	0.252	1	1
LPIN2	0.00040086	0.252808	0.184	0.101	1	1.82178
APP	0.247132	0.25259	0.578	0.633	1	0.913112
SARNP	0.0635559	0.25244	0.333	0.404	1	0.824257
TMEM176B	0.480261	0.251615	0.518	0.563	1	0.920071
ZFP598	0.297263	0.250993	0.177	0.148	1	1.19595
GNL3	0.699087	0.250877	0.418	0.443	1	0.943567
COQ7	0.935517	0.250467	0.152	0.15	1	1.01333
ACP5	0.0111181	0.250161	0.128	0.072	1	1.77778
TNFRSF19	0.000990307	0.250155	0.128	0.06	1	2.13333
CANX	0.383233	0.250045	0.546	0.697	1	0.783357
SLC25A24	0.00141519	-0.250072	0.128	0.205	1	0.62439
SDC4	0.0240481	-0.250382	0.401	0.494	1	0.811741
CSNK2A1	1.38113e-05	-0.251176	0.234	0.365	0.227016	0.641096
WDR61	0.00229175	-0.251257	0.167	0.245	1	0.681633
KRTCAP2	0.000517366	-0.251282	0.479	0.614	1	0.78013
GRCC10	0.000392088	-0.251552	0.117	0.208	1	0.5625
USO1	0.00143268	-0.2517	0.284	0.369	1	0.769648
HIVEP2	0.000322995	-0.252048	0.22	0.335	1	0.656716
SERPING1	9.8123e-08	-0.252187	0.5	0.702	0.00161285	0.712251
COL4A5	2.9129e-05	-0.252542	0.323	0.469	0.478793	0.688699
THBS2	0.000107693	-0.253023	0.089	0.194	1	0.458763
PRKACA	0.000107398	-0.253127	0.199	0.309	1	0.644013
PACSIN2	2.32807e-08	-0.253166	0.362	0.563	0.000382664	0.642984
FBXO11	0.000171956	-0.253209	0.284	0.386	1	0.735751
TMEM263	1.85472e-05	-0.253261	0.199	0.323	0.30486	0.616099
ATP2A2	1.76078e-07	-0.253319	0.532	0.758	0.0028942	0.701847
SPRYD3	1.29852e-09	-0.253335	0.025	0.168	2.13438e-05	0.14881
PRKAG2	1.02045e-06	-0.253471	0.053	0.169	0.0167732	0.313609
EIF3D	7.7893e-07	-0.253699	0.397	0.594	0.0128033	0.66835
EIF4A2	3.15707e-07	-0.253962	0.493	0.707	0.00518927	0.697313
FMOD	0.000126518	-0.254169	0.323	0.446	1	0.724215
SECISBP2L	0.000551666	-0.254226	0.326	0.439	1	0.742597
AKAP17A	4.27704e-07	-0.254245	0.305	0.48	0.00703017	0.635417
MTMR7	0.00635832	-0.254631	0.092	0.152	1	0.605263
SOX5	0.00126857	-0.254744	0.117	0.192	1	0.609375
GRB10	0.000181467	-0.255799	0.121	0.219	1	0.552511
CAVIN1	7.58213e-08	-0.25585	0.521	0.744	0.00124627	0.700269
FDFT1	0.00469549	-0.255861	0.057	0.115	1	0.495652
PLEC	7.74078e-06	-0.25592	0.443	0.653	0.127235	0.678407
HDLBP	5.88506e-06	-0.25596	0.482	0.684	0.0967328	0.704678
TNRC6B	0.000783715	-0.256327	0.273	0.377	1	0.724138
ARCN1	0.000111398	-0.256705	0.33	0.448	1	0.736607
UBA5	7.68011e-05	-0.256708	0.199	0.317	1	0.62776
BCL7B	0.000176899	-0.256775	0.22	0.335	1	0.656716
CCND2	0.000200639	-0.25683	0.252	0.36	1	0.7	high in TEB
EID1	1.32918e-07	-0.257076	0.507	0.711	0.00218477	0.71308
GPX1	0.000393508	-0.257401	0.734	0.855	1	0.85848
GPS1	1.49881e-05	-0.257578	0.262	0.395	0.24636	0.663291
DDAH2	7.4964e-12	-0.257753	0.415	0.668	1.23218e-07	0.621257
PFKL	0.0414571	-0.258102	0.138	0.185	1	0.745946
MYOF	7.83804e-05	-0.258376	0.113	0.213	1	0.530516
PPP1R10	0.000733674	-0.258382	0.312	0.414	1	0.753623
RPN1	0.00153561	-0.258645	0.323	0.42	1	0.769048
SSNA1	1.29466e-05	-0.258813	0.121	0.238	0.212803	0.508403
UFC1	1.71459e-08	-0.258931	0.372	0.57	0.000281828	0.652632
SERF2	1.02425e-05	-0.259052	0.738	0.891	0.168357	0.828283
CAST	2.96051e-05	-0.25963	0.394	0.549	0.486618	0.717668
IDE	0.00011046	-0.260205	0.152	0.256	1	0.59375
COMMD9	1.68116e-09	-0.260547	0.177	0.369	2.76332e-05	0.479675
TWF1	3.23097e-05	-0.260578	0.287	0.422	0.531075	0.680095
RNH1	6.25338e-08	-0.26104	0.443	0.656	0.00102787	0.675305
LYSMD3	0.000864255	-0.261073	0.248	0.347	1	0.714697
C1QTNF6	7.01966e-06	-0.261079	0.092	0.217	0.115382	0.423963
CYBC1	0.0308033	-0.261619	0.121	0.169	1	0.715976
PPP4R3A	0.00147369	-0.262079	0.337	0.429	1	0.785548
ALKBH5	3.1063e-05	-0.262236	0.337	0.469	0.510582	0.71855
DNAJC10	3.79348e-06	-0.262395	0.298	0.466	0.0623534	0.639485
SLAIN2	1.72823e-05	-0.262939	0.301	0.432	0.284069	0.696759
FGFR1OP2	3.68824e-06	-0.263201	0.358	0.538	0.0606237	0.665428
SIVA1	7.86203e-07	-0.263535	0.252	0.422	0.0129228	0.597156
MANF	1.202e-06	-0.263543	0.468	0.633	0.0197572	0.739336
GRN	0.000136396	-0.264915	0.34	0.443	1	0.767494
CHMP2A	1.71395e-08	-0.264947	0.415	0.623	0.000281722	0.666132
TTC28	9.58723e-09	-0.265358	0.191	0.381	0.000157585	0.501312
SF3B1	7.75544e-06	-0.265474	0.482	0.698	0.127476	0.690544
PDLIM2	2.44594e-08	-0.265543	0.113	0.272	0.000402039	0.415441
CDKN1A	0.000367689	-0.266297	0.567	0.702	1	0.807692
TNFRSF11B	0.0208501	-0.266402	0.057	0.102	1	0.558824
SNX17	2.34476e-08	-0.266654	0.245	0.413	0.000385408	0.59322
GJC1	2.53423e-05	-0.267163	0.401	0.55	0.416551	0.729091
ND5	1.50468e-05	-0.26745	0.532	0.76	0.247324	0.7
SDHC	1.64852e-10	-0.267574	0.422	0.66	2.70967e-06	0.639394
DES	0.00228808	-0.267674	0.699	0.681	1	1.02643
MCRIP1	0.000102073	-0.268109	0.234	0.344	1	0.680233
AHCYL1	1.43081e-06	-0.268324	0.287	0.45	0.0235182	0.637778
PEG3	9.67273e-05	-0.268546	0.067	0.159	1	0.421384
THRAP3	6.5453e-05	-0.268613	0.266	0.395	1	0.673418
TRIP11	3.27104e-05	-0.268893	0.277	0.409	0.537661	0.677262
SRL	6.38551e-05	-0.269837	0.103	0.203	1	0.507389
HSD17B8	0.00254086	-0.270175	0.131	0.208	1	0.629808
MYLIP	0.201965	-0.270249	0.17	0.196	1	0.867347
ZCCHC12	0.0816999	-0.270586	0.082	0.118	1	0.694915
ITGBL1	5.49896e-05	-0.27112	0.028	0.109	0.903865	0.256881
APOPT1	0.000213699	-0.271831	0.199	0.303	1	0.656766
STN1	0.00139371	-0.271833	0.174	0.263	1	0.661597
CLIP2	5.24998e-05	-0.271924	0.085	0.185	0.862939	0.459459
TGFB2	2.44701e-07	-0.272078	0.135	0.287	0.00402215	0.470383
NUCB2	3.97694e-06	-0.27208	0.298	0.429	0.065369	0.694639
SSU72	0.000243783	-0.272085	0.277	0.384	1	0.721354
TUSC2	1.46412e-06	-0.272138	0.092	0.22	0.0240657	0.418182
CAV2	4.2066e-06	-0.272397	0.394	0.543	0.0691439	0.725599
FKBP1A	1.56459e-08	-0.272581	0.535	0.753	0.000257172	0.710491
FAM117B	0.0384456	-0.272787	0.174	0.222	1	0.783784
ISLR	1.04953e-06	-0.2728	0.018	0.116	0.0172511	0.155172
B3GALNT2	0.000302532	-0.273021	0.202	0.295	1	0.684746
MRVI1	2.59246e-05	-0.273035	0.273	0.407	0.426123	0.670762
GKAP1	2.68301e-07	-0.273465	0.223	0.381	0.00441006	0.585302
NCOA4	0.0180914	-0.273585	0.223	0.28	1	0.796429
TMED3	0.024715	-0.27406	0.309	0.369	1	0.837398
UQCR10	1.72299e-07	-0.274572	0.489	0.672	0.00283207	0.727679
POLR3K	0.00259877	-0.274654	0.142	0.215	1	0.660465
FSTL3	0.0120791	-0.275161	0.067	0.118	1	0.567797
CCL2	0.0466497	-0.275222	0.316	0.395	1	0.8
SOX6	8.24742e-05	-0.27535	0.085	0.176	1	0.482955
CTDSP1	1.0108e-06	-0.275516	0.298	0.453	0.0166145	0.657837
NFIA	2.42292e-05	-0.275624	0.326	0.466	0.398256	0.699571
ANKRD12	0.000475408	-0.275909	0.262	0.36	1	0.727778
SLC7A6OS	0.000289199	-0.276094	0.277	0.383	1	0.723238
TXNDC5	6.91771e-06	-0.276978	0.333	0.478	0.113706	0.696653
CST3	1.55363e-07	-0.277296	0.862	0.94	0.00255369	0.917021
USP24	0.000106655	-0.277639	0.152	0.263	1	0.577947
RCAN2	1.0456e-08	-0.278169	0.284	0.492	0.000171866	0.577236
AGTR1A	8.11636e-06	-0.27838	0.06	0.169	0.133409	0.35503
RHOC	7.14244e-07	-0.278551	0.631	0.827	0.01174	0.762999
CDC42EP2	2.55905e-05	-0.278597	0.213	0.346	0.42063	0.615607
ABRACL	3.32627e-05	-0.279202	0.305	0.43	0.546739	0.709302
CD200	0.00214984	-0.279612	0.277	0.363	1	0.763085
EPRS	9.30649e-06	-0.279876	0.443	0.624	0.152971	0.709936
AABR07051450.1	7.59711e-06	-0.280007	0.096	0.212	0.124874	0.45283
NDUFA5	1.11127e-07	-0.280317	0.532	0.755	0.00182659	0.704636
TOX4	0.00112116	-0.280867	0.259	0.351	1	0.737892
GMPPA	0.000348025	-0.280873	0.106	0.194	1	0.546392
EHD2	1.83147e-09	-0.281045	0.323	0.538	3.01039e-05	0.600372
UAP1	0.000263609	-0.281232	0.415	0.543	1	0.764273
HSPB2	1.50378e-06	-0.281699	0.209	0.351	0.0247176	0.595442
EIF2AK2	0.00790974	-0.28224	0.223	0.296	1	0.753378
XRCC1	0.00170045	-0.282319	0.181	0.261	1	0.693487
UBE2K	6.77014e-07	-0.283745	0.333	0.496	0.0111281	0.671371
EHD4	0.00545061	-0.283815	0.344	0.434	1	0.792627
RAP1A	2.02054e-10	-0.283869	0.525	0.741	3.32116e-06	0.708502
PLA2G16	7.34481e-09	-0.284147	0.312	0.508	0.000120727	0.614173
BLMH	0.000621936	-0.284316	0.326	0.422	1	0.772512
EDNRB	0.0136044	-0.284428	0.145	0.212	1	0.683962
KIFAP3	3.29133e-05	-0.284449	0.209	0.323	0.540995	0.647059
WDR1	6.44546e-10	-0.28525	0.489	0.681	1.05944e-05	0.718062
TMX4	1.19006e-05	-0.285613	0.223	0.349	0.19561	0.638968
TENT5A	9.20456e-05	-0.28578	0.113	0.226	1	0.5
CCDC186	4.77458e-06	-0.285808	0.291	0.429	0.0784798	0.678322
ARL5B	7.25997e-05	-0.285925	0.408	0.552	1	0.73913
VLDLR	0.0099933	-0.286209	0.16	0.222	1	0.720721
NAPA	8.35584e-10	-0.288156	0.401	0.608	1.37345e-05	0.659539
GNAS.1	4.03471e-07	-0.288991	0.5	0.686	0.00663186	0.728863
DDX39B	2.21414e-07	-0.289588	0.422	0.612	0.00363938	0.689542
LOC100911685	4.3465e-05	-0.290087	0.528	0.741	0.714435	0.712551
EXOSC8	0.038092	-0.290451	0.195	0.242	1	0.805785
FKBP3	5.78912e-06	-0.290811	0.411	0.55	0.0951558	0.747273
UBE3A	1.95589e-05	-0.291997	0.28	0.409	0.321489	0.684597
DCAF11	7.90847e-05	-0.292009	0.213	0.325	1	0.655385
TUBB2A	4.13133e-09	-0.29206	0.362	0.58	6.79066e-05	0.624138
NUCKS1	7.26924e-08	-0.292132	0.443	0.646	0.00119485	0.685759
CAV1	0.000229886	-0.292748	0.66	0.811	1	0.81381
DCTN1	3.37e-05	-0.292858	0.195	0.316	0.553926	0.617089
CARHSP1	3.75302e-06	-0.293322	0.475	0.644	0.0616884	0.737578
SCOC	1.63119e-07	-0.293336	0.199	0.354	0.00268118	0.562147
SLC2A4	8.49951e-07	-0.294195	0.27	0.42	0.0139706	0.642857
IL17D	2.53354e-05	-0.294482	0.103	0.213	0.416438	0.483568
CDC42EP4	1.08582e-05	-0.295309	0.234	0.367	0.178476	0.637602
LMBRD1	0.00283242	-0.295395	0.16	0.235	1	0.680851
TESC	7.64243e-05	-0.295635	0.181	0.298	1	0.607383
BCAM	9.68333e-05	-0.295809	0.688	0.723	1	0.951591
MIF4GD	4.48777e-06	-0.296053	0.138	0.261	0.0737656	0.528736
TP53I11	7.4023e-06	-0.29693	0.181	0.307	0.121672	0.589577
SLFN5	0.0215541	-0.297281	0.195	0.263	1	0.741445
TMEM33	0.000350521	-0.297469	0.17	0.27	1	0.62963
RHOQ	2.35976e-07	-0.297976	0.422	0.607	0.00387874	0.695222
GJA4	0.00433377	-0.298466	0.418	0.513	1	0.814815
ASAH1	3.24994e-06	-0.298488	0.284	0.425	0.0534192	0.668235
PTP4A2	3.31076e-05	-0.298783	0.415	0.559	0.54419	0.742397
CLEC3B	2.41878e-06	-0.298862	0.039	0.146	0.0397576	0.267123
ATP6V1F	6.85563e-08	-0.299023	0.44	0.633	0.00112686	0.695103
MSRB1	9.87761e-05	-0.299405	0.468	0.607	1	0.771005
TMEM30A	2.0887e-08	-0.299697	0.376	0.582	0.00034332	0.646048
HSPB6	2.06145e-06	-0.300058	0.245	0.384	0.033884	0.638021
TEX264	0.000198796	-0.300498	0.27	0.372	1	0.725806
PRKAG1	5.37279e-05	-0.300678	0.234	0.36	0.883126	0.65
AP1M1	9.51302e-06	-0.300975	0.096	0.21	0.156366	0.457143
KRAS	2.51951e-06	-0.301207	0.369	0.519	0.0414131	0.710983
COL14A1	0.458011	-0.301216	0.23	0.192	1	1.19792
ADAMTS2	0.00811206	-0.301229	0.124	0.185	1	0.67027
DZIP1L	3.05513e-07	-0.301266	0.103	0.245	0.00502171	0.420408
SULT1A1	8.19317e-05	-0.302087	0.181	0.303	1	0.59736
MAFB	0.00387766	-0.302318	0.22	0.293	1	0.750853
ARHGAP10	1.36312e-08	-0.304124	0.17	0.351	0.000224056	0.48433
FAM129A	0.000294514	-0.304372	0.323	0.437	1	0.73913
PRRX2	8.63915e-08	-0.304466	0.035	0.164	0.00142002	0.213415
ARHGEF25	1.19611e-11	-0.304958	0.252	0.473	1.96605e-07	0.53277
ARHGEF2	0.00553267	-0.3051	0.138	0.208	1	0.663462
KANK1	6.48321e-07	-0.305247	0.33	0.496	0.0106564	0.665323
HSPB8	0.000218663	-0.305716	0.418	0.54	1	0.774074
ZYX	5.08952e-09	-0.305897	0.426	0.61	8.36564e-05	0.698361
RGS4	1.21182e-05	-0.30677	0.245	0.388	0.199187	0.631443
LRP1	0.0214933	-0.306836	0.227	0.273	1	0.831502
SF3A3	3.72447e-06	-0.307797	0.22	0.365	0.0612192	0.60274
ACOT9	1.78324e-05	-0.308232	0.213	0.333	0.293111	0.63964
SFPQ	4.89698e-06	-0.308416	0.436	0.624	0.0804916	0.698718
AKAP6	0.000800425	-0.309838	0.131	0.22	1	0.595455
RIOK1	0.0336486	-0.310587	0.287	0.342	1	0.839181
B4GALT1	7.09144e-08	-0.310712	0.163	0.325	0.00116562	0.501538
SMPD1	6.04072e-07	-0.311042	0.266	0.423	0.00992914	0.628842
ITGA7	8.4808e-09	-0.311117	0.312	0.494	0.000139399	0.631579
RGD1308430	3.52836e-05	-0.312256	0.241	0.379	0.579956	0.635884
DOCK8	7.3355e-05	-0.312582	0.113	0.212	1	0.533019
TRMT112	1.19738e-06	-0.313737	0.372	0.549	0.0196814	0.677596
ACADL	3.98383e-08	-0.313955	0.447	0.654	0.000654823	0.683486
MPRIP	8.74231e-08	-0.313982	0.454	0.647	0.00143697	0.7017
MARK1	2.65788e-06	-0.314069	0.177	0.312	0.0436876	0.567308
SRPRA	2.63678e-09	-0.314197	0.309	0.504	4.33407e-05	0.613095
RHOJ	1.32978e-09	-0.314538	0.457	0.686	2.18576e-05	0.666181
TFPI2	0.00435935	-0.314961	0.351	0.462	1	0.75974
HRC	4.24193e-07	-0.315097	0.174	0.326	0.00697247	0.533742
MRPS7	5.5079e-07	-0.3158	0.305	0.464	0.00905333	0.657328
ESD	1.24236e-08	-0.315945	0.326	0.501	0.000204206	0.650699
TAGLN	0.00423244	-0.316602	0.89	0.799	1	1.11389
MSRB3	1.04531e-05	-0.317015	0.323	0.467	0.171817	0.691649
PDE1A	4.56805e-05	-0.317526	0.167	0.275	0.750851	0.607273
COL6A1	1.70464e-05	-0.317785	0.131	0.254	0.280192	0.515748
CYB5A	1.26645e-11	-0.317808	0.379	0.593	2.08166e-07	0.639123
PNRC1	2.69468e-07	-0.318168	0.663	0.843	0.00442925	0.786477
ILK	1.63469e-10	-0.318221	0.482	0.693	2.68694e-06	0.695527
TACC2	2.19028e-07	-0.318353	0.262	0.429	0.00360017	0.610723
RNPS1	1.93959e-09	-0.318516	0.401	0.617	3.1881e-05	0.649919
YIPF4	3.41387e-08	-0.318946	0.351	0.541	0.000561138	0.648799
MOB4	3.29293e-07	-0.319024	0.344	0.524	0.00541259	0.656489
PSMD12	1.10924e-07	-0.319075	0.372	0.564	0.00182326	0.659574
PRDM16	5.40163e-09	-0.319115	0.082	0.242	8.87867e-05	0.338843
AURKAIP1	1.49828e-10	-0.319183	0.369	0.58	2.46272e-06	0.636207
PICALM	2.51594e-08	-0.319523	0.362	0.547	0.000413545	0.661792
CDC42	1.326e-07	-0.319955	0.564	0.795	0.00217955	0.709434
CALM2	6.66021e-07	-0.320311	0.606	0.824	0.0109474	0.735437
USP38	6.47973e-06	-0.320638	0.284	0.422	0.106507	0.672986
CUL3	1.71369e-06	-0.320686	0.376	0.552	0.0281679	0.681159
MBD3	6.77617e-07	-0.32129	0.383	0.534	0.011138	0.717228
DHRS3	1.91735e-08	-0.32186	0.142	0.309	0.000315155	0.459547
IQGAP1	3.43183e-09	-0.32213	0.319	0.531	5.6409e-05	0.600753
PPARD	0.00544607	-0.322153	0.287	0.36	1	0.797222
MICOS10	3.68558e-08	-0.322654	0.521	0.698	0.000605799	0.746418
SLK	6.21406e-07	-0.32292	0.344	0.494	0.010214	0.696356
SERPINE2	1.96651e-05	-0.323853	0.195	0.321	0.323235	0.607477
LOXL1	2.20528e-07	-0.324235	0.163	0.325	0.00362482	0.501538
CENPL	9.58737e-05	-0.32456	0.138	0.247	1	0.558704
GOLGA4	9.8395e-05	-0.324753	0.326	0.45	1	0.724444
PEA15	2.80358e-09	-0.325082	0.262	0.457	4.60824e-05	0.573304
CTPS1	3.01455e-08	-0.326136	0.301	0.474	0.000495502	0.635021
DYNLRB1	7.21761e-09	-0.326164	0.514	0.741	0.000118636	0.693657
TMED5	0.000136151	-0.326902	0.337	0.455	1	0.740659
SGCE	7.85309e-10	-0.328413	0.188	0.377	1.29081e-05	0.498674
AKAP13	9.116e-06	-0.329198	0.397	0.561	0.14984	0.707665
MAFK	1.26214e-07	-0.329492	0.479	0.665	0.00207457	0.720301
CYB5R3	2.40039e-09	-0.329898	0.457	0.677	3.94551e-05	0.675037
IFIT2	0.0564347	-0.33129	0.099	0.143	1	0.692308
DBI	0.000640069	-0.332405	0.628	0.82	1	0.765854
CRY2	9.13409e-09	-0.332667	0.294	0.49	0.000150137	0.6
ANO6	7.05175e-08	-0.333294	0.333	0.511	0.0011591	0.651663
MRGPRF	3.16171e-10	-0.334238	0.223	0.429	5.19691e-06	0.519814
HDGF	6.61476e-06	-0.334719	0.316	0.453	0.108727	0.697572
WBP1L	7.91178e-06	-0.335433	0.223	0.358	0.130046	0.622905
PAM16	0.000303374	-0.336024	0.238	0.34	1	0.7
HOXC8	7.5096e-08	-0.338601	0.064	0.205	0.00123435	0.312195
SRSF5	1.17379e-06	-0.3388	0.411	0.6	0.0192936	0.685
ACSL3	0.00010899	-0.339332	0.202	0.31	1	0.651613
SMIM14	6.16448e-10	-0.340705	0.394	0.594	1.01326e-05	0.6633
GADD45B	3.58615e-05	-0.340922	0.819	0.924	0.589455	0.886364
RASSF1	2.64307e-09	-0.34096	0.528	0.771	4.34441e-05	0.684825
MED23	0.000355209	-0.341416	0.092	0.182	1	0.505495
RWDD1	1.08371e-10	-0.341825	0.316	0.517	1.7813e-06	0.611219
ADD3	0.000241978	-0.342267	0.138	0.238	1	0.579832
FLNA	5.04825e-05	-0.342606	0.66	0.781	0.82978	0.84507
CADM3	6.58645e-07	-0.342967	0.046	0.166	0.0108262	0.277108
UNC119B	2.39289e-05	-0.344032	0.209	0.328	0.393319	0.637195
ACTN1	0.000169903	-0.344537	0.528	0.637	1	0.828885
ECM1	3.2521e-08	-0.344631	0.202	0.381	0.000534548	0.530184
GYPC	1.47785e-06	-0.345058	0.177	0.319	0.0242915	0.554859
PELI1	1.33758e-09	-0.345744	0.379	0.584	2.19857e-05	0.648973
MAP4	1.8068e-10	-0.34633	0.394	0.605	2.96984e-06	0.65124
CORO1C	4.77722e-11	-0.348859	0.273	0.478	7.85232e-07	0.57113
PSIP1	0.000102797	-0.349223	0.305	0.423	1	0.72104
FAM107B	6.14578e-07	-0.349776	0.248	0.406	0.0101018	0.610837
ART3	8.74009e-05	-0.350094	0.078	0.173	1	0.450867
TPST1	2.32039e-11	-0.350474	0.131	0.33	3.81403e-07	0.39697
NR2F2	6.23127e-06	-0.351211	0.248	0.388	0.102423	0.639175
EFEMP2	6.19365e-08	-0.351264	0.298	0.46	0.00101805	0.647826
MRPS24	3.30687e-06	-0.351649	0.277	0.429	0.0543551	0.645688
P4HA1	3.08228e-07	-0.352677	0.22	0.377	0.00506635	0.583554
IKBIP	5.15947e-07	-0.352799	0.167	0.309	0.00848062	0.540453
COL1A2	2.20659e-07	-0.353623	0.018	0.125	0.00362697	0.144
RASSF3	1.48554e-07	-0.355438	0.305	0.466	0.00244178	0.654506
TAX1BP3	1.80989e-08	-0.355537	0.348	0.526	0.000297492	0.661597
ARF3	0.000670435	-0.355951	0.28	0.376	1	0.744681
HNRNPM	0.000117289	-0.356015	0.255	0.358	1	0.712291
LOXL2	2.02286e-07	-0.356136	0.124	0.28	0.00332497	0.442857
TIMM23	7.51761e-08	-0.356282	0.397	0.591	0.00123567	0.671743
PCP4L1	1.29205e-06	-0.356816	0.348	0.51	0.0212374	0.682353
ARFGAP2	3.78985e-05	-0.357344	0.248	0.372	0.622938	0.666667
FRY	0.00410824	-0.358068	0.206	0.28	1	0.735714
OLFML3	0.00273121	-0.360227	0.131	0.206	1	0.635922
VPS37B	2.44337e-05	-0.360595	0.362	0.506	0.401617	0.715415
SLC48A1	1.73337e-09	-0.36128	0.216	0.406	2.84914e-05	0.53202
ITGA8	2.13487e-05	-0.361355	0.209	0.337	0.350909	0.620178
NET1	0.0045507	-0.361453	0.28	0.346	1	0.809249
DOT1L	1.63516e-07	-0.361738	0.372	0.55	0.00268771	0.676364
DECR1	6.76184e-06	-0.362686	0.209	0.342	0.111144	0.611111
DDRGK1	6.75096e-08	-0.363235	0.383	0.55	0.00110966	0.696364
CDC42BPA	4.21861e-06	-0.363467	0.252	0.384	0.0693412	0.65625
DBNDD2	3.88671e-11	-0.363821	0.287	0.508	6.38859e-07	0.564961
NBEAL1	5.57349e-08	-0.364231	0.16	0.319	0.000916114	0.501567
FOXS1	1.58401e-05	-0.364688	0.117	0.233	0.260363	0.502146
RARRES2	4.30326e-15	-0.365775	0.45	0.721	7.07326e-11	0.624133
PRPF4B	2.72985e-07	-0.365998	0.443	0.638	0.00448705	0.694357
SELENOS	1.90663e-07	-0.366397	0.39	0.557	0.00313393	0.70018
PNPLA8	8.08357e-07	-0.367451	0.34	0.494	0.013287	0.688259
PURB	1.72561e-05	-0.367456	0.518	0.697	0.283639	0.743185
P2RX1	1.91047e-07	-0.36778	0.255	0.427	0.00314023	0.59719
CTSL	0.0149301	-0.367987	0.592	0.737	1	0.803256
PPIC	0.00224118	-0.369607	0.238	0.321	1	0.741433
MYADM	3.21101e-07	-0.370125	0.287	0.439	0.00527794	0.653759
TRPC6	2.04003e-06	-0.370479	0.121	0.252	0.0335319	0.480159
ITPR1	5.47246e-07	-0.370539	0.344	0.483	0.00899509	0.712215
NENF	8.30546e-09	-0.370722	0.496	0.7	0.000136517	0.708571
MXD4	2.28995e-08	-0.372445	0.323	0.499	0.000376398	0.647295
SORBS1	8.08202e-06	-0.3726	0.177	0.296	0.132844	0.597973
CGREF1	2.76272e-07	-0.372992	0.018	0.123	0.00454108	0.146341
COMMD3	1.22103e-07	-0.373236	0.312	0.485	0.002007	0.643299
DYNLL1	9.97948e-09	-0.373396	0.734	0.885	0.000164033	0.829379
CALM1	2.14257e-07	-0.373499	0.723	0.868	0.00352175	0.832949
ITGB1	4.77573e-06	-0.373558	0.716	0.848	0.0784987	0.84434
EPAS1	1.92511e-08	-0.373586	0.489	0.633	0.00031643	0.772512
CSRP2	1.38275e-08	-0.374078	0.394	0.601	0.000227283	0.655574
RBPMS2	1.85372e-06	-0.37442	0.17	0.296	0.0304696	0.574324
CD48	6.68494e-12	-0.374775	0.457	0.683	1.0988e-07	0.669107
CRIM1	4.54697e-07	-0.374895	0.287	0.434	0.00747386	0.66129
HOPX	4.84766e-06	-0.375602	0.433	0.598	0.079681	0.72408
VIM	1.84585e-07	-0.375625	0.936	0.979	0.00303403	0.956078
SORT1	2.33217e-08	-0.37627	0.259	0.422	0.000383339	0.613744
TTLL7	1.0094e-06	-0.376736	0.131	0.265	0.0165916	0.49434
NDUFS7	4.24204e-11	-0.377058	0.454	0.697	6.97264e-07	0.651363
EBF2	1.20896e-10	-0.377098	0.092	0.273	1.98716e-06	0.336996
CDK11B	5.97578e-06	-0.377108	0.33	0.474	0.0982239	0.696203
HACD1	1.53783e-06	-0.377229	0.223	0.372	0.0252773	0.599462
SPAG9	4.99746e-07	-0.377435	0.418	0.616	0.00821433	0.678571
UQCC2	1.96203e-08	-0.377569	0.301	0.467	0.000322499	0.64454
GUCY1B1	1.61633e-07	-0.378536	0.262	0.416	0.00265676	0.629808
SUCLG1	1.29873e-09	-0.378658	0.482	0.727	2.13472e-05	0.662999
MMP23	1.93332e-08	-0.379094	0.121	0.284	0.00031778	0.426056
COL12A1	1.6089e-07	-0.379275	0.177	0.333	0.00264455	0.531532
PJA1	4.09146e-06	-0.380079	0.259	0.399	0.0672514	0.649123
COX17	1.58467e-07	-0.38067	0.351	0.522	0.00260472	0.672414
HSPB1	3.58142e-10	-0.381837	0.755	0.901	5.88679e-06	0.837958
P3H3	9.01943e-07	-0.382143	0.355	0.499	0.0148252	0.711423
SEC62	6.27345e-08	-0.383183	0.404	0.596	0.00103117	0.677852
POLD4	9.59242e-08	-0.383242	0.266	0.432	0.00157671	0.615741
INSIG1	2.46856e-08	-0.383284	0.358	0.536	0.000405757	0.66791
GADD45GIP1	4.52139e-08	-0.38434	0.238	0.404	0.000743181	0.589109
DAPK3	1.70458e-10	-0.384763	0.255	0.464	2.80181e-06	0.549569
TRA2B	3.88017e-09	-0.388438	0.44	0.668	6.37784e-05	0.658683
LAMA2	1.24388e-08	-0.388758	0.05	0.196	0.000204457	0.255102
HEYL	5.67196e-06	-0.389007	0.046	0.148	0.09323	0.310811
DUSP1	0.00425369	-0.389269	0.642	0.769	1	0.83485
COL5A1	1.99605e-06	-0.389558	0.057	0.176	0.0328091	0.323864
LHFPL6	9.02144e-13	-0.389806	0.337	0.603	1.48285e-08	0.558872
MED21	1.32034e-08	-0.390361	0.252	0.434	0.000217024	0.580645
DYNC1LI2	2.86799e-06	-0.391171	0.22	0.356	0.0471411	0.617978
COPZ2	3.82664e-08	-0.392098	0.294	0.459	0.000628985	0.640523
PLAGL1	6.28925e-09	-0.392794	0.22	0.437	0.000103376	0.503432
ADCY3	9.14769e-09	-0.393295	0.23	0.407	0.000150361	0.565111
RNF19A	5.33776e-05	-0.394145	0.291	0.393	0.877368	0.740458
FOSB	0.000976545	-0.395761	0.709	0.847	1	0.837072
BTG1	7.25006e-07	-0.396365	0.713	0.859	0.0119169	0.830035
FKBP7	0.000429481	-0.396616	0.163	0.256	1	0.636719
SLIT3	1.02018e-09	-0.397529	0.33	0.55	1.67688e-05	0.6
N4BP2L2	2.19733e-06	-0.397538	0.316	0.464	0.0361176	0.681034
NKTR	2.03667e-06	-0.397581	0.312	0.457	0.0334767	0.682713
RRAS	8.91822e-08	-0.399037	0.486	0.672	0.00146589	0.723214
ENAH	5.73122e-07	-0.400005	0.184	0.33	0.00942041	0.557576
PGAM2	9.54701e-06	-0.40007	0.05	0.152	0.156924	0.328947
WDR55	1.24014e-07	-0.401483	0.387	0.571	0.00203842	0.677758
ZFP36	2.34067e-07	-0.402731	0.617	0.783	0.00384736	0.787995
CPQ	2.76307e-06	-0.403744	0.17	0.307	0.0454166	0.553746
LRRFIP1	2.75204e-06	-0.40439	0.39	0.545	0.0452354	0.715596
PDE3A	4.92764e-07	-0.404441	0.142	0.282	0.00809956	0.503546
HTRA1	0.034797	-0.405294	0.394	0.443	1	0.889391
ZBTB20	6.50515e-07	-0.406973	0.337	0.492	0.0106925	0.684959
ARF4	1.07714e-07	-0.408196	0.645	0.834	0.00177049	0.773381
LIX1L	5.48987e-09	-0.408252	0.365	0.54	9.0237e-05	0.675926
CEBPD	6.63828e-06	-0.410826	0.599	0.73	0.109113	0.820548
ZFP131	1.82528e-05	-0.411023	0.348	0.487	0.300021	0.714579
SSPN	1.87542e-09	-0.411489	0.241	0.43	3.08263e-05	0.560465
VDAC3	7.45395e-13	-0.413661	0.408	0.651	1.22521e-08	0.626728
FLOT2	5.14455e-06	-0.414025	0.202	0.342	0.084561	0.590643
AMIGO2	2.08584e-08	-0.414469	0.213	0.388	0.00034285	0.548969
ZEB2	1.12612e-07	-0.417783	0.277	0.436	0.001851	0.635321
EMD	6.15087e-08	-0.418938	0.415	0.607	0.00101102	0.68369
PARP1	1.07159e-07	-0.418966	0.262	0.434	0.00176138	0.603687
ANXA5	7.50582e-13	-0.419164	0.574	0.802	1.23373e-08	0.715711
CKAP4	2.47863e-05	-0.420517	0.28	0.39	0.407412	0.717949
NPY1R	3.97645e-08	-0.420621	0.309	0.503	0.000653609	0.614314
RBM27	3.82308e-05	-0.420811	0.33	0.446	0.6284	0.73991
ARF2	3.31059e-05	-0.421128	0.323	0.434	0.544161	0.74424
EFEMP1	4.60144e-05	-0.421431	0.064	0.162	0.756338	0.395062
LDB3	5.2816e-07	-0.422986	0.177	0.309	0.00868136	0.572816
ATF3	3.46627e-05	-0.423426	0.73	0.852	0.569751	0.856808
CHP1	8.17265e-07	-0.425037	0.284	0.432	0.0134334	0.657407
PTP4A3	7.31264e-08	-0.426387	0.411	0.605	0.00120198	0.679339
FMC1	4.42369e-05	-0.426532	0.27	0.392	0.727122	0.688776
C1QTNF2	1.36552e-17	-0.426874	0.191	0.474	2.24451e-13	0.402954
DLC1	2.35111e-10	-0.427578	0.273	0.496	3.86451e-06	0.550403
COX4I2	9.71901e-06	-0.428227	0.291	0.432	0.159751	0.673611
AABR07025295.1	1.65434e-06	-0.428663	0.404	0.573	0.0271924	0.705061
CRIP1	8.57838e-08	-0.428869	0.908	0.963	0.00141003	0.942887
MPC2	9.03988e-15	-0.429025	0.394	0.624	1.48588e-10	0.63141
EFCAB14	2.2263e-08	-0.429742	0.309	0.489	0.000365937	0.631902
TGFBI	0.000540776	-0.429843	0.103	0.192	1	0.536458
SELENOM	4.73228e-10	-0.430354	0.387	0.591	7.77846e-06	0.654822
RAB2A	1.93937e-11	-0.432704	0.433	0.665	3.18775e-07	0.651128
CREB3L1	3.55265e-07	-0.433245	0.082	0.215	0.0058395	0.381395
CAPN2	1.37604e-13	-0.435407	0.408	0.642	2.26179e-09	0.635514
PLPP1	3.54119e-07	-0.435546	0.372	0.536	0.00582065	0.69403
GMPR	0.000101864	-0.436336	0.128	0.222	1	0.576577
UGDH	3.18593e-05	-0.436607	0.433	0.563	0.523671	0.769094
GPX3	0.00469357	-0.437762	0.099	0.169	1	0.585799
ATF6	4.65968e-08	-0.438181	0.312	0.49	0.000765911	0.636735
PBXIP1	5.82879e-12	-0.439636	0.312	0.533	9.58077e-08	0.585366
CPE	2.82894e-09	-0.439955	0.465	0.688	4.64993e-05	0.675872
CAMK1	1.97934e-09	-0.441143	0.294	0.497	3.25343e-05	0.591549
IGFBP4	5.09177e-06	-0.441449	0.589	0.705	0.0836935	0.835461
RASAL2	2.6558e-08	-0.441553	0.291	0.476	0.000436534	0.611345
PCOLCE2	2.7015e-06	-0.442718	0.018	0.109	0.0444046	0.165138
NBL1	0.0130697	-0.446767	0.216	0.275	1	0.785455
ID3	3.07839e-10	-0.447081	0.532	0.778	5.05995e-06	0.683805
EBF1	1.02137e-10	-0.447226	0.284	0.485	1.67883e-06	0.585567
ARHGEF7	8.10475e-12	-0.447384	0.326	0.561	1.33218e-07	0.581105
UTRN	6.03088e-07	-0.448872	0.379	0.536	0.00991296	0.70709
ID4	1.70302e-05	-0.449467	0.493	0.647	0.279925	0.761978
PPP1R14A	2.47635e-06	-0.449742	0.61	0.691	0.0407038	0.882779
SYNM	1.0275e-07	-0.450371	0.326	0.489	0.0016889	0.666667
KIF5B	1.12016e-12	-0.450793	0.436	0.697	1.8412e-08	0.625538
RND3	1.0462e-06	-0.451005	0.461	0.684	0.0171963	0.673977
SPON2	2.00178e-06	-0.451007	0.032	0.138	0.0329033	0.231884
TLN1	1.49887e-08	-0.45491	0.489	0.727	0.000246369	0.672627
2021-09-08	2.91129e-11	-0.456296	0.188	0.39	4.78528e-07	0.482051
2021-09-07	1.60818e-10	-0.456758	0.546	0.762	2.64337e-06	0.716535
FARP1	2.54437e-11	-0.458453	0.149	0.351	4.18219e-07	0.424501
MAP3K8	1.27756e-14	-0.46249	0.301	0.577	2.09993e-10	0.521664
CYCS	3.05002e-06	-0.463791	0.684	0.857	0.0501332	0.798133
TSPAN3	4.22157e-10	-0.464355	0.443	0.683	6.939e-06	0.648609
HNRNPA2B1	1.26679e-07	-0.464501	0.465	0.677	0.00208222	0.686854
MACF1	1.839e-07	-0.464819	0.429	0.64	0.00302277	0.670312
BCAR3	1.4335e-06	-0.46555	0.145	0.277	0.0235625	0.523466
GUCY1A1	5.40746e-08	-0.465923	0.27	0.436	0.000888825	0.619266
NRDC	3.31398e-09	-0.466879	0.383	0.573	5.44718e-05	0.668412
CDH13	3.3276e-08	-0.467378	0.397	0.563	0.000546957	0.705151
RBM24	1.12135e-06	-0.467799	0.103	0.233	0.0184317	0.44206
OAF	0.0672503	-0.471556	0.23	0.268	1	0.858209
CRYAB	2.35564e-06	-0.472356	0.475	0.654	0.0387197	0.7263
CAVIN2	0.00733561	-0.47247	0.089	0.153	1	0.581699
CPED1	7.52928e-12	-0.472709	0.167	0.386	1.23759e-07	0.432642
HIP1	2.86647e-07	-0.473321	0.273	0.425	0.00471162	0.642353
SDC2	3.9964e-15	-0.475556	0.376	0.661	6.56888e-11	0.568835
MYH11	0.00137736	-0.476794	0.699	0.69	1	1.01304
FHL1	1.19852e-11	-0.479814	0.227	0.469	1.97001e-07	0.484009
PPP1R12C	2.15921e-11	-0.479975	0.525	0.735	3.5491e-07	0.714286
RGD1564664	6.58421e-06	-0.480026	0.801	0.815	0.108225	0.982822
PDGFRL	5.35101e-08	-0.480816	0.032	0.159	0.000879545	0.201258
ATP2B1	2.7895e-10	-0.480946	0.397	0.633	4.58511e-06	0.627172
NDRG2	2.9776e-09	-0.481331	0.496	0.7	4.89428e-05	0.708571
CSRNP1	1.92826e-11	-0.482349	0.514	0.748	3.16949e-07	0.687166
NR4A3	3.30954e-09	-0.485994	0.195	0.377	5.43989e-05	0.517241
ESAM	2.81529e-08	-0.486403	0.436	0.603	0.00046275	0.723051
ATG16L1	8.77475e-07	-0.488279	0.234	0.4	0.014423	0.585
ROCK2	3.47075e-10	-0.488949	0.457	0.675	5.70487e-06	0.677037
CCRL2	5.6372e-10	-0.491238	0.22	0.443	9.26587e-06	0.496614
COL5A2	0.0020748	-0.491616	0.227	0.303	1	0.749175
ND4L	1.35276e-10	-0.491827	0.472	0.716	2.22353e-06	0.659218
ARIH1	5.25731e-08	-0.495669	0.433	0.617	0.000864144	0.701783
NRARP	2.58936e-05	-0.496587	0.411	0.543	0.425614	0.756906
PRRX1	1.4491e-13	-0.498921	0.234	0.481	2.38188e-09	0.486486
LAMA4	6.62907e-09	-0.500066	0.152	0.316	0.000108962	0.481013
HSPA1B	0.00212029	-0.500491	0.585	0.707	1	0.82744
TIPARP	3.78053e-09	-0.500826	0.376	0.591	6.21405e-05	0.63621
CSPG4	1.52571e-11	-0.501267	0.191	0.4	2.50781e-07	0.4775
CREM	0.000126731	-0.501513	0.681	0.762	1	0.893701
RASD1	0.0077029	-0.502209	0.28	0.362	1	0.773481
PRC1	1.59172e-05	-0.502377	0.106	0.226	0.261632	0.469027
DNAJB4	3.04098e-11	-0.504675	0.344	0.561	4.99846e-07	0.613191
THBD	0.00652162	-0.507743	0.156	0.238	1	0.655462
GPC3	1.89818e-05	-0.508138	0.05	0.146	0.312003	0.342466
GDA	4.62382e-06	-0.508499	0.064	0.175	0.0760017	0.365714
SEMA3C	0.0571093	-0.509592	0.117	0.155	1	0.754839
ID1	5.90936e-05	-0.511955	0.238	0.362	0.971322	0.657459
MARVELD1	5.75093e-12	-0.51281	0.255	0.481	9.4528e-08	0.530146
P4HA2	1.81113e-05	-0.513079	0.135	0.25	0.297695	0.54
RASL11A	0.000994387	-0.513847	0.535	0.628	1	0.851911
SON	3.89061e-12	-0.514209	0.518	0.783	6.39499e-08	0.661558
ITGA1	1.08343e-07	-0.515849	0.326	0.473	0.00178084	0.689218
SPTBN1	2.31443e-09	-0.517045	0.447	0.642	3.80423e-05	0.696262
PAM	8.45892e-11	-0.517183	0.369	0.564	1.39039e-06	0.654255
GFPT2	0.00737964	-0.519557	0.106	0.171	1	0.619883
MCAM	3.55778e-12	-0.521968	0.277	0.499	5.84792e-08	0.55511
PAFAH1B1	2.98426e-12	-0.522073	0.496	0.75	4.90522e-08	0.661333
ND3	1.51323e-10	-0.522283	0.511	0.781	2.4873e-06	0.654289
RRBP1	2.62716e-07	-0.523699	0.468	0.638	0.00431827	0.733542
TIMP4	8.21995e-10	-0.5259	0.27	0.469	1.35111e-05	0.575693
AABR07031491.2	1.69162e-12	-0.52661	0.401	0.654	2.78052e-08	0.61315
HK2	2.99369e-10	-0.528548	0.418	0.661	4.92072e-06	0.632375
IGFBP7	5.02615e-15	-0.530835	0.904	0.919	8.26149e-11	0.983678
PPARG	3.87547e-06	-0.532307	0.138	0.263	0.063701	0.524715
CALD1	7.11461e-10	-0.532473	0.585	0.792	1.16943e-05	0.738636
AC134224.2	0.00723848	-0.534446	0.277	0.351	1	0.789174
IER5	1.22295e-09	-0.537485	0.535	0.723	2.01016e-05	0.739972
CDKN1B	4.34993e-08	-0.537666	0.355	0.52	0.000714998	0.682692
EMP3	6.2499e-15	-0.538039	0.426	0.691	1.0273e-10	0.616498
ZFHX3	4.97605e-08	-0.540382	0.255	0.416	0.000817914	0.612981
ATP2B4	3.68697e-09	-0.541584	0.301	0.492	6.06027e-05	0.611789
CDO1	9.45613e-10	-0.543527	0.227	0.429	1.5543e-05	0.529138
TPPP3	9.5995e-11	-0.54384	0.145	0.351	1.57787e-06	0.413105
MYL1	1.1463e-08	-0.545125	0.277	0.473	0.000188417	0.585624
IGFBP5	1.79192e-06	-0.545155	0.582	0.734	0.0294537	0.792916
MTFR1L	2.15e-12	-0.545922	0.301	0.534	3.53396e-08	0.56367
NTRK3	8.40033e-10	-0.546854	0.216	0.392	1.38076e-05	0.55102
RASGRP2	7.40623e-12	-0.548045	0.28	0.499	1.21736e-07	0.561122
KLF4	3.58626e-10	-0.549361	0.631	0.818	5.89473e-06	0.771394
NGF	1.07612e-07	-0.551194	0.152	0.317	0.00176882	0.479495
NR4A2	6.38267e-08	-0.551486	0.408	0.601	0.00104912	0.678869
CERCAM	2.74573e-10	-0.553861	0.028	0.18	4.51316e-06	0.155556
HTRA3	1.33712e-08	-0.553998	0.025	0.155	0.000219782	0.16129
FNDC1	1.75857e-06	-0.555332	0.021	0.118	0.0289055	0.177966
NID1	4.61052e-09	-0.556252	0.177	0.349	7.57831e-05	0.507163
SLC25A25	7.60861e-11	-0.55711	0.355	0.573	1.25063e-06	0.619546
TIMP2	0.000258197	-0.557678	0.56	0.683	1	0.819912
PJA2	8.76284e-12	-0.558028	0.319	0.534	1.44035e-07	0.597378
FKBP9	4.84097e-09	-0.559229	0.33	0.508	7.9571e-05	0.649606
CTSH	0.000389077	-0.560542	0.351	0.45	1	0.78
LPL	2.19721e-10	-0.561808	0.372	0.589	3.61155e-06	0.631579
OXSR1	1.53337e-10	-0.562518	0.174	0.362	2.5204e-06	0.480663
CRISPLD2	2.1084e-06	-0.563183	0.426	0.575	0.0346559	0.74087
CD59	1.5856e-11	-0.566989	0.472	0.684	2.60626e-07	0.690058
COL5A3	4.35034e-05	-0.569967	0.089	0.192	0.715065	0.463542
NEWGENE-1308171	6.0894e-12	-0.57153	0.138	0.353	1.00091e-07	0.390935
PKDCC	4.22578e-14	-0.573039	0.305	0.571	6.94592e-10	0.534151
TIMP3	2.481e-11	-0.573987	0.355	0.586	4.07802e-07	0.605802
JUNB	6.38847e-10	-0.574191	0.865	0.937	1.05007e-05	0.923159
TIMP1	1.87174e-09	-0.579602	0.628	0.829	3.07659e-05	0.757539
ACTB	4.04549e-11	-0.581029	0.613	0.817	6.64958e-07	0.750306
TINAGL1	5.71393e-08	-0.581982	0.589	0.684	0.000939198	0.861111
MMP14	0.000153903	-0.583447	0.248	0.354	1	0.700565
BCR	1.21067e-07	-0.584218	0.486	0.644	0.00198998	0.754658
CXCL1	0.0361984	-0.587019	0.443	0.52	1	0.851923
TSC22D3	1.43331e-11	-0.587891	0.337	0.573	2.35593e-07	0.588133
CH25H	0.0205245	-0.590463	0.266	0.337	1	0.789318
DMD	2.24196e-08	-0.590536	0.252	0.422	0.000368512	0.597156
LAMB2	6.13482e-18	-0.592173	0.489	0.771	1.00838e-13	0.634241
AOC3	8.35878e-14	-0.592733	0.44	0.707	1.37393e-09	0.622348
GADD45G	7.63401e-10	-0.595708	0.684	0.838	1.2548e-05	0.816229
AVPR1A	3.915e-07	-0.596878	0.319	0.497	0.00643509	0.641851
COL4A4	3.16879e-12	-0.599666	0.23	0.451	5.20854e-08	0.509978
CAVIN3	2.36559e-19	-0.612444	0.759	0.914	3.88832e-15	0.830416
MFAP2	0.00226368	-0.615298	0.099	0.169	1	0.585799
ACTN4	2.03366e-10	-0.621533	0.564	0.744	3.34272e-06	0.758065
SRRM2	1.48843e-11	-0.621969	0.486	0.769	2.44654e-07	0.63199
EGR1	2.76442e-10	-0.622119	0.702	0.836	4.54387e-06	0.839713
LGALS1	9.55843e-13	-0.62571	0.691	0.848	1.57112e-08	0.814858
TXNIP	2.45852e-11	-0.628031	0.238	0.467	4.04107e-07	0.509636
GALNT16	1.46704e-14	-0.630851	0.213	0.451	2.41138e-10	0.472284
ADAMTS4	6.28837e-10	-0.633653	0.44	0.656	1.03362e-05	0.670732
MMP2	0.172435	-0.642816	0.209	0.226	1	0.924779
DUSP14	8.79475e-07	-0.64957	0.376	0.547	0.0144559	0.687386
CTSK	0.00046147	-0.65293	0.099	0.183	1	0.540984
RAMP1	3.61623e-11	-0.653162	0.234	0.448	5.944e-07	0.522321
CTHRC1	0.0393087	-0.655725	0.092	0.134	1	0.686567
OGN	6.63995e-13	-0.655881	0.28	0.524	1.09141e-08	0.534351
PTX3	0.0152493	-0.660071	0.071	0.122	1	0.581967
WFDC1	7.40443e-10	-0.660628	0.284	0.485	1.21707e-05	0.585567
FXYD1	8.57729e-17	-0.662726	0.454	0.723	1.40985e-12	0.627939
FERMT2	5.36255e-15	-0.663591	0.507	0.743	8.81443e-11	0.682369
FILIP1	4.17718e-14	-0.664087	0.298	0.563	6.86603e-10	0.529307
SPARCL1	2.09468e-13	-0.669262	0.663	0.818	3.44303e-09	0.810513
RERGL	3.69286e-12	-0.669622	0.284	0.522	6.06996e-08	0.544061
ISCA1	6.46473e-09	-0.678875	0.592	0.799	0.000106261	0.740926
XIRP1	7.30539e-11	-0.682083	0.355	0.566	1.20079e-06	0.627208
CD248	4.41337e-07	-0.683383	0.057	0.18	0.00725425	0.316667
PRSS23	1.98654e-15	-0.685511	0.408	0.672	3.26528e-11	0.607143
ID2	5.15959e-09	-0.686696	0.191	0.372	8.48081e-05	0.513441
SERPINH1	1.57833e-13	-0.688885	0.628	0.827	2.59429e-09	0.759371
BTG2	3.19752e-14	-0.697171	0.684	0.845	5.25577e-10	0.809467
CCN3	3.03458e-09	-0.702934	0.152	0.346	4.98794e-05	0.439306
SNCG	2.93868e-12	-0.709226	0.649	0.741	4.83031e-08	0.875843
NRGN	4.72687e-09	-0.712636	0.259	0.441	7.76956e-05	0.587302
ACTR2	1.2885e-15	-0.713437	0.422	0.674	2.11791e-11	0.626113
PLPP3	1.12804e-12	-0.715042	0.45	0.686	1.85416e-08	0.655977
RHOB	7.18021e-13	-0.71687	0.745	0.878	1.18021e-08	0.848519
PLAC9	5.52916e-14	-0.721868	0.27	0.529	9.08827e-10	0.510397
KLF9	6.9926e-20	-0.722292	0.447	0.725	1.14937e-15	0.616552
PLN	8.23554e-10	-0.723605	0.379	0.563	1.35368e-05	0.673179
ROCK1	6.51035e-13	-0.725854	0.496	0.725	1.07011e-08	0.684138
RABGEF1	2.81482e-09	-0.736288	0.305	0.492	4.62672e-05	0.619919
ITM2A	1.02429e-12	-0.736443	0.213	0.432	1.68363e-08	0.493056
LMOD1	1.20042e-10	-0.737803	0.415	0.594	1.97314e-06	0.698653
KLF6	2.95373e-14	-0.739645	0.404	0.665	4.85504e-10	0.607519
MUSTN1	4.27546e-11	-0.746969	0.596	0.711	7.02757e-07	0.838256
JUN	1.668e-10	-0.747488	0.688	0.845	2.74169e-06	0.814201
SORBS2	1.21074e-10	-0.747884	0.39	0.586	1.99009e-06	0.665529
AEBP1	1.91186e-06	-0.749974	0.333	0.474	0.0314253	0.702532
RRAD	9.71016e-06	-0.752564	0.199	0.349	0.159606	0.570201
PPP1R12A	2.40632e-12	-0.758235	0.525	0.744	3.95527e-08	0.705645
MAP1B	4.08581e-14	-0.759606	0.429	0.725	6.71584e-10	0.591724
PCOLCE	0.00278702	-0.7646	0.206	0.293	1	0.703072
MEDAG	2.63336e-05	-0.768389	0.043	0.132	0.432845	0.325758
PROCR	0.000322122	-0.77416	0.535	0.64	1	0.835938
LGALSL	1.61792e-10	-0.776992	0.39	0.594	2.65938e-06	0.656566
S100A4	1.53663e-11	-0.793612	0.585	0.753	2.52577e-07	0.776892
MAP3K7CL	3.02601e-13	-0.794431	0.39	0.614	4.97385e-09	0.635179
CCNL1	9.88124e-17	-0.797425	0.617	0.836	1.62418e-12	0.738038
ELN	3.07329e-09	-0.798341	0.553	0.705	5.05156e-05	0.784397
CAMK2G	2.52667e-13	-0.798783	0.34	0.552	4.15309e-09	0.615942
S100A6	1.44593e-17	-0.809422	0.723	0.891	2.37667e-13	0.811448
AKAP12	1.45129e-10	-0.819546	0.436	0.649	2.38549e-06	0.671803
NOP14	1.14926e-09	-0.833796	0.39	0.608	1.88904e-05	0.641447
HAS1	4.0516e-06	-0.838682	0.11	0.242	0.0665962	0.454545
FGL2	2.27447e-09	-0.840936	0.316	0.534	3.73854e-05	0.59176
MEF2C	1.25051e-13	-0.850103	0.33	0.564	2.05547e-09	0.585106
COL6A2	3.35721e-12	-0.853878	0.326	0.554	5.51825e-08	0.588448
OLFML2B	1.86247e-19	-0.856246	0.298	0.587	3.06134e-15	0.507666
ASPN	1.11746e-17	-0.85734	0.181	0.457	1.83677e-13	0.396061
AC134224.1	6.91146e-11	-0.878981	0.496	0.753	1.13604e-06	0.658699
FILIP1L	2.08793e-11	-0.8878	0.344	0.556	3.43193e-07	0.618705
ADAMTS1	3.95692e-15	-0.890861	0.525	0.772	6.50399e-11	0.680052
CPZ	1.07765e-07	-0.892517	0.018	0.129	0.00177133	0.139535
PDE4B	5.91566e-07	-0.903468	0.447	0.559	0.00972358	0.799642
NEXN	1.57009e-12	-0.916179	0.348	0.549	2.58076e-08	0.63388
ANXA1	1.40288e-16	-0.949326	0.564	0.831	2.30591e-12	0.6787
FSTL1	4.29446e-16	-0.960851	0.528	0.734	7.0588e-12	0.719346
CWC25	1.58321e-07	-0.963914	0.362	0.55	0.00260232	0.658182
LOX	4.51788e-19	-0.973675	0.156	0.46	7.42604e-15	0.33913
GSN	4.09888e-07	-0.997782	0.585	0.767	0.00673732	0.762712
MGP	6.65728e-12	-1.0071	0.716	0.808	1.09426e-07	0.886139
PMP22	1.48936e-10	-1.00874	0.436	0.661	2.44807e-06	0.659607
AC134224.3	3.18143e-21	-1.01233	0.603	0.81	5.22932e-17	0.744444
TNFAIP6	5.2594e-05	-1.03775	0.089	0.192	0.864488	0.463542
INHBA	2.54084e-11	-1.04934	0.22	0.429	4.17638e-07	0.512821
DPT	1.48908e-05	-1.06689	0.071	0.176	0.24476	0.403409
SPARC	3.96157e-21	-1.14183	0.819	0.933	6.51163e-17	0.877814
LUM	8.26119e-06	-1.24321	0.067	0.175	0.135789	0.382857
FOS	7.73817e-16	-1.34393	0.521	0.755	1.27192e-11	0.690066
FBN1	1.41083e-11	-1.43352	0.305	0.497	2.31897e-07	0.613682
MFAP5	1.89659e-09	-1.44868	0.035	0.183	3.11742e-05	0.191257
CCDC80	1.86481e-18	-1.45191	0.337	0.594	3.06518e-14	0.56734
SERPINF1	0.000725398	-1.53716	0.145	0.226	1	0.641593
FN1	4.40863e-07	-1.93046	0.121	0.261	0.00724647	0.463602
POSTN	0.7857	-1.96834	0.202	0.189	1	1.06878
IGFBP6	9.28842e-07	-2.15554	0.071	0.19	0.0152674	0.373684
COL3A1	1.11718e-10	-2.23754	0.337	0.559	1.83631e-06	0.602862
DCN	4.35913e-05	-2.32742	0.092	0.19	0.71651	0.484211
COL1A1	1.16002e-15	-2.92975	0.383	0.656	1.90672e-11	0.583841

## Sheet: SBC-cluster2
Gene	p_val	avg_log2FC	pct.1	pct.2	p_val_adj	pct1/pct2
COL1A1	2.95105e-27	4.96043	0.699	0.525	4.85064e-23	1.33143
DCN	6.28463e-58	4.58698	0.51	0.052	1.033e-53	9.80769
COL3A1	1.17474e-29	4.56448	0.668	0.43	1.93092e-25	1.55349
POSTN	6.82267e-28	4.15933	0.434	0.121	1.12144e-23	3.58678
FN1	2.28793e-42	3.68313	0.531	0.119	3.76067e-38	4.46218
IGFBP6	4.25101e-57	3.67062	0.495	0.047	6.98739e-53	10.5319
SERPINF1	7.4795e-41	3.25382	0.5	0.109	1.22941e-36	4.58716
MFAP5	3.11679e-75	3.10737	0.526	0.017	5.12307e-71	30.9412
TNFAIP6	2.34286e-57	2.88449	0.515	0.051	3.85095e-53	10.098
LUM	2.43763e-62	2.84999	0.495	0.032	4.00673e-58	15.4688
DPT	8.03647e-55	2.70287	0.474	0.041	1.32096e-50	11.561
GSN	1.89752e-11	2.54002	0.709	0.706	3.11895e-07	1.00425
PCOLCE	7.96456e-29	2.45952	0.52	0.187	1.30913e-24	2.78075
FBN1	9.27262e-10	2.34351	0.51	0.41	1.52414e-05	1.2439
CCL2	1.85995e-10	2.22836	0.5	0.329	3.0572e-06	1.51976
HAS1	3.76605e-22	2.05952	0.418	0.132	6.19026e-18	3.16667
CCDC80	7.3181e-09	2.05085	0.546	0.498	0.000120288	1.09639
CTSH	3.54201e-24	2.02706	0.612	0.358	5.82199e-20	1.7095
MMP2	9.33715e-29	1.924	0.474	0.144	1.53475e-24	3.29167
CTSK	2.67048e-47	1.90861	0.469	0.061	4.38947e-43	7.68852
CPZ	1.19151e-52	1.89095	0.367	0.009	1.95849e-48	40.7778
PTX3	2.53622e-29	1.84341	0.316	0.041	4.16879e-25	7.70732
SPARC	1.4689e-19	1.81645	0.903	0.893	2.41443e-15	1.0112
MFAP2	5.60153e-52	1.76121	0.474	0.047	9.20723e-48	10.0851
COL6A2	3.1087e-16	1.74288	0.597	0.443	5.10977e-12	1.34763
HTRA1	3.8674e-20	1.74208	0.607	0.372	6.35684e-16	1.63172
TIMP2	1.72297e-15	1.73234	0.668	0.634	2.83205e-11	1.05363
MEDAG	3.94835e-45	1.70561	0.367	0.023	6.4899e-41	15.9565
PMP22	5.82534e-06	1.6797	0.622	0.576	0.0957511	1.07986
GPX3	8.94625e-38	1.67306	0.423	0.063	1.4705e-33	6.71429
AEBP1	7.74967e-12	1.65142	0.531	0.397	1.27381e-07	1.33753
SFRP4	1.54143e-30	1.62111	0.214	0.005	2.53366e-26	42.8
GFPT2	5.14663e-39	1.60163	0.434	0.064	8.45952e-35	6.78125
COL14A1	1.69912e-29	1.55586	0.469	0.126	2.79285e-25	3.72222
CTHRC1	2.17809e-29	1.55479	0.342	0.054	3.58013e-25	6.33333
COL5A3	1.62023e-47	1.55419	0.48	0.061	2.66318e-43	7.86885
C1R	1.70898e-19	1.52751	0.561	0.306	2.80906e-15	1.83333
MARCKS	7.73635e-24	1.51779	0.577	0.26	1.27162e-19	2.21923
PPIC	1.1443e-27	1.51441	0.546	0.217	1.88089e-23	2.51613
CD248	5.80775e-43	1.47187	0.429	0.052	9.5462e-39	8.25
OAF	5.91947e-29	1.46802	0.531	0.173	9.72983e-25	3.06936
CTSL	3.5247e-15	1.43894	0.73	0.677	5.79355e-11	1.07829
S100A10	6.59692e-22	1.43479	0.76	0.583	1.08434e-17	1.3036
C1S	8.90154e-36	1.43095	0.464	0.083	1.46315e-31	5.59036
COL5A2	3.99661e-25	1.42839	0.515	0.207	6.56922e-21	2.48792
ABCA8A	1.68348e-19	1.40601	0.184	0.017	2.76714e-15	10.8235
SEMA3C	1.06584e-37	1.40478	0.413	0.061	1.75192e-33	6.77049
MMP14	2.18479e-14	1.38271	0.48	0.271	3.59115e-10	1.77122
NBL1	2.23631e-26	1.36908	0.505	0.181	3.67582e-22	2.79006
HTRA3	1.89266e-63	1.36817	0.444	0.012	3.11096e-59	37
CCL7	1.393e-10	1.36677	0.352	0.149	2.28967e-06	2.36242
MNDA	2.05786e-36	1.34042	0.393	0.051	3.38251e-32	7.70588
SPON2	2.92197e-44	1.29905	0.367	0.023	4.80285e-40	15.9565
FGL2	2.45099e-07	1.29687	0.556	0.433	0.0040287	1.28406
SERPINE1	8.51273e-09	1.29051	0.383	0.214	0.000139924	1.78972
FNDC1	1.09736e-36	1.27941	0.306	0.02	1.80373e-32	15.3
CREB3L1	1.39813e-38	1.26234	0.459	0.084	2.2981e-34	5.46429
GPC3	3.4732e-48	1.24467	0.403	0.028	5.7089e-44	14.3929
ENC1	9.65589e-16	1.24149	0.383	0.141	1.58714e-11	2.71631
ANXA1	8.75379e-14	1.22009	0.776	0.732	1.43886e-09	1.06011
GDA	9.29475e-36	1.21828	0.398	0.06	1.52778e-31	6.63333
FSTL1	1.69618e-05	1.2175	0.617	0.68	0.278802	0.907353
ITM2A	2.40523e-10	1.1991	0.495	0.319	3.95348e-06	1.55172
TGFBI	1.76104e-26	1.19887	0.398	0.092	2.89462e-22	4.32609
SFRP1	1.65109e-14	1.19461	0.418	0.175	2.71389e-10	2.38857
SRPX	2.03761e-12	1.18662	0.464	0.26	3.34922e-08	1.78462
CERCAM	2.75472e-44	1.17317	0.413	0.044	4.52793e-40	9.38636
COL5A1	2.61223e-35	1.16173	0.398	0.058	4.29372e-31	6.86207
LAMA2	4.54347e-52	1.15966	0.48	0.047	7.46811e-48	10.2128
SCPEP1	7.06582e-12	1.15582	0.551	0.415	1.16141e-07	1.32771
FKBP7	8.98073e-27	1.15287	0.469	0.152	1.47616e-22	3.08553
SERPINH1	4.71006e-14	1.13867	0.735	0.769	7.74192e-10	0.955787
CXCL10	0.00675354	1.13843	0.23	0.159	1	1.44654
DPP4	1.68864e-32	1.13475	0.25	0.011	2.77562e-28	22.7273
P4HA2	5.43542e-26	1.13448	0.454	0.139	8.9342e-22	3.26619
PCOLCE2	5.48094e-45	1.11043	0.316	0.008	9.00903e-41	39.5
COL6A1	2.90434e-24	1.10254	0.454	0.141	4.77387e-20	3.21986
VCAN	1.23414e-22	1.096	0.444	0.136	2.02856e-18	3.26471
PDGFRL	1.13302e-42	1.09379	0.388	0.035	1.86235e-38	11.0857
THBS2	1.1378e-27	1.08626	0.398	0.087	1.8702e-23	4.57471
ABI3BP	2.25355e-36	1.07069	0.459	0.077	3.70416e-32	5.96104
TMED3	9.01494e-19	1.06622	0.551	0.288	1.48179e-14	1.91319
CADM3	1.26943e-44	1.0464	0.413	0.04	2.08657e-40	10.325
UGDH	4.82667e-11	1.04538	0.622	0.489	7.93359e-07	1.27198
ARF3	6.49968e-13	1.04497	0.5	0.297	1.06835e-08	1.6835
OLFML3	2.67771e-31	1.04304	0.444	0.103	4.40136e-27	4.31068
EFEMP1	1.2463e-34	1.04132	0.388	0.052	2.04854e-30	7.46154
LRP1	2.31909e-23	1.04063	0.49	0.188	3.81188e-19	2.60638
SMOC2	1.34628e-17	1.03554	0.179	0.02	2.21288e-13	8.95
FKBP9	6.33591e-13	1.02835	0.571	0.412	1.04143e-08	1.38592
PRDX4	9.01521e-13	1.02756	0.638	0.49	1.48183e-08	1.30204
DPP7	2.1584e-17	1.02655	0.531	0.28	3.54777e-13	1.89643
IGF1	8.44867e-31	1.02502	0.383	0.064	1.38871e-26	5.98438
IFITM1	3.15268e-11	1.01854	0.296	0.107	5.18206e-07	2.76636
VKORC1	2.35563e-07	1.01005	0.566	0.544	0.00387196	1.04044
GPM6B	2.33398e-11	1.0037	0.291	0.107	3.83637e-07	2.71963
KDELR3	4.20221e-22	1.00199	0.49	0.198	6.90717e-18	2.47475
CLEC3B	4.85688e-52	0.997048	0.408	0.021	7.98325e-48	19.4286
COL16A1	2.27658e-22	0.996378	0.485	0.181	3.74202e-18	2.67956
MGP	7.74899e-06	0.982721	0.592	0.833	0.12737	0.710684
IL4R	1.0722e-16	0.979716	0.398	0.147	1.76238e-12	2.70748
SMPD3	2.30149e-31	0.975487	0.219	0.005	3.78296e-27	43.8
CKAP4	2.45225e-12	0.974321	0.495	0.311	4.03076e-08	1.59164
NID1	5.84435e-16	0.962163	0.48	0.236	9.60637e-12	2.0339
ADD3	2.11522e-23	0.959309	0.439	0.135	3.47679e-19	3.25185
EMP1	2.90985e-09	0.954525	0.643	0.481	4.78292e-05	1.3368
LOXL2	3.69258e-20	0.951976	0.444	0.164	6.0695e-16	2.70732
NPC2	6.50967e-16	0.951797	0.617	0.391	1.06999e-11	1.57801
ADAMTS2	9.96299e-37	0.944343	0.444	0.081	1.63762e-32	5.48148
TMSB10	3.79315e-26	0.938631	0.964	0.94	6.2348e-22	1.02553
LOXL1	1.53391e-17	0.923326	0.48	0.208	2.52129e-13	2.30769
ITGBL1	3.60857e-40	0.911478	0.311	0.014	5.93141e-36	22.2143
COL1A2	1.61415e-45	0.898355	0.342	0.014	2.65317e-41	24.4286
LOX	0.0009717	0.897611	0.423	0.34	1	1.24412
CLMP	4.40933e-44	0.886191	0.372	0.025	7.24762e-40	14.88
ART3	2.99229e-13	0.87942	0.291	0.096	4.91843e-09	3.03125
LPAR1	1.72502e-36	0.873648	0.454	0.078	2.83542e-32	5.82051
TNFRSF11B	1.33092e-17	0.870704	0.235	0.043	2.18763e-13	5.46512
IFI27L2B	3.7924e-12	0.867305	0.413	0.175	6.23356e-08	2.36
IGFBP3	1.2495e-05	0.867302	0.214	0.098	0.205381	2.18367
RARRES2	2.60995e-08	0.85893	0.648	0.626	0.000428998	1.03514
LRRN4CL	2.51653e-33	0.857011	0.25	0.009	4.13641e-29	27.7778
KRTCAP2	2.37144e-09	0.856968	0.622	0.553	3.89794e-05	1.12477
SELENOM	8.19585e-07	0.849489	0.566	0.51	0.0134715	1.1098
PPIB	7.12251e-12	0.823221	0.77	0.793	1.17073e-07	0.970996
PTGS2	1.15868e-16	0.822071	0.25	0.049	1.90452e-12	5.10204
ADAMTS12	6.24867e-28	0.821673	0.408	0.087	1.02709e-23	4.68966
SSR3	2.7306e-10	0.817451	0.526	0.384	4.48829e-06	1.36979
COPZ2	1.13551e-09	0.808281	0.515	0.371	1.86644e-05	1.38814
FCGRT	3.55002e-10	0.805502	0.556	0.42	5.83517e-06	1.32381
LHFPL2	9.05647e-20	0.804785	0.347	0.089	1.48861e-15	3.89888
CXCL14	0.164254	0.801436	0.204	0.17	1	1.2
P3H3	1.35263e-10	0.798992	0.566	0.417	2.22332e-06	1.35731
LGALS1	4.92642e-10	0.79828	0.857	0.778	8.09756e-06	1.10154
HSPA1B	0.000187633	0.795766	0.673	0.665	1	1.01203
SERF2	4.27213e-17	0.794185	0.827	0.844	7.02211e-13	0.979858
CRABP1	0.000265004	0.78989	0.102	0.037	1	2.75676
CGREF1	1.76174e-33	0.78602	0.301	0.025	2.89577e-29	12.04
TUBB2A	1.8897e-06	0.779141	0.617	0.475	0.031061	1.29895
MMP23	6.01867e-16	0.77859	0.418	0.173	9.89289e-12	2.41618
C7	2.36719e-23	0.773736	0.219	0.018	3.89095e-19	12.1667
ERP29	1.62813e-09	0.768794	0.571	0.426	2.67615e-05	1.34038
CALU	6.30161e-08	0.763819	0.587	0.495	0.0010358	1.18586
GNG10	2.59827e-09	0.759794	0.658	0.605	4.27078e-05	1.0876
PRELP	0.000104064	0.751187	0.48	0.42	1	1.14286
CLEC2L	1.34946e-33	0.74889	0.24	0.006	2.2181e-29	40
RGCC	0.000309309	0.748823	0.24	0.135	1	1.77778
UAP1	5.8915e-05	0.748005	0.566	0.481	0.968386	1.17672
CPXM1	2.36683e-37	0.74422	0.321	0.021	3.89036e-33	15.2857
SSR4	7.23451e-07	0.743783	0.668	0.652	0.0118914	1.02454
GJA1	1.89109e-14	0.742894	0.429	0.179	3.10838e-10	2.39665
FKBP10	3.16678e-15	0.742602	0.464	0.213	5.20524e-11	2.1784
P4HB	7.32473e-09	0.741433	0.679	0.674	0.000120397	1.00742
CPQ	4.03884e-13	0.736598	0.439	0.208	6.63865e-09	2.11058
RRBP1	8.2376e-06	0.732087	0.592	0.579	0.135401	1.02245
IGSF10	2.30225e-35	0.722787	0.367	0.043	3.78421e-31	8.53488
ISLR	2.0854e-44	0.720947	0.327	0.011	3.42777e-40	29.7273
TMED9	3.09457e-07	0.717276	0.628	0.58	0.00508655	1.08276
TXNDC5	2.94917e-07	0.717092	0.515	0.404	0.00484755	1.27475
CD44	9.49776e-12	0.714356	0.495	0.257	1.56115e-07	1.92607
RCN3	2.47833e-11	0.710743	0.48	0.286	4.07363e-07	1.67832
CAPG	1.88668e-15	0.709064	0.423	0.161	3.10114e-11	2.62733
CNP	0.000716335	0.70535	0.224	0.129	1	1.73643
GAS7	6.76736e-28	0.701931	0.286	0.032	1.11235e-23	8.9375
FUCA1	3.75141e-13	0.699695	0.515	0.279	6.1662e-09	1.84588
GAP43	3.05919e-25	0.698232	0.173	0.003	5.0284e-21	57.6667
KLF4	5.0632e-06	0.694151	0.735	0.763	0.0832237	0.963303
PRRX2	6.43255e-31	0.692831	0.357	0.051	1.05732e-26	7
GRN	3.95397e-10	0.691817	0.541	0.369	6.49913e-06	1.46612
ECM1	1.50138e-05	0.689248	0.434	0.288	0.246783	1.50694
IL1RL1	2.06212e-20	0.688645	0.148	0.005	3.38951e-16	29.6
SULT1A1	2.4724e-08	0.687824	0.398	0.222	0.000406388	1.79279
EFEMP2	3.20776e-08	0.684398	0.505	0.377	0.000527259	1.33952
CXCL1	0.289163	0.684092	0.5	0.493	1	1.0142
AKR1C14	9.91015e-27	0.682668	0.224	0.014	1.62893e-22	16
CSF1	5.55802e-10	0.682023	0.398	0.202	9.13572e-06	1.9703
PDGFRA	2.16173e-35	0.681707	0.337	0.031	3.55324e-31	10.871
LOC100360087	1.00697e-13	0.679429	0.883	0.839	1.65516e-09	1.05244
S100B	1.33019e-05	0.674756	0.102	0.029	0.218643	3.51724
GPX7	2.07854e-20	0.667081	0.444	0.156	3.41649e-16	2.84615
OSTC	1.73864e-08	0.666959	0.587	0.498	0.000285779	1.17871
OSR2	3.2916e-25	0.664172	0.276	0.034	5.41041e-21	8.11765
PI16	3.7755e-23	0.664026	0.179	0.008	6.2058e-19	22.375
CTSF	3.67058e-12	0.664011	0.474	0.239	6.03334e-08	1.98326
APBB1IP	9.16289e-40	0.662029	0.352	0.029	1.5061e-35	12.1379
REEP5	2.19737e-08	0.65952	0.653	0.588	0.000361182	1.11054
PEG3	1.1802e-26	0.659049	0.347	0.063	1.9399e-22	5.50794
TGFBR3	2.97409e-08	0.653508	0.515	0.337	0.000488851	1.52819
SURF4	1.26904e-10	0.651767	0.5	0.329	2.08592e-06	1.51976
NUCB2	3.38693e-11	0.650398	0.526	0.343	5.5671e-07	1.53353
CD302	2.13e-06	0.649976	0.495	0.357	0.0350108	1.38655
TWIST1	2.1699e-11	0.643611	0.449	0.231	3.56667e-07	1.94372
LAMB1	3.6929e-17	0.643421	0.454	0.178	6.07001e-13	2.55056
RPN1	2.8362e-10	0.636963	0.526	0.346	4.66187e-06	1.52023
ANXA2	4.88923e-07	0.635987	0.617	0.502	0.00803643	1.22908
C1QTNF6	6.13095e-21	0.635834	0.393	0.11	1.00774e-16	3.57273
SEC61B	1.73567e-06	0.63015	0.638	0.634	0.0285292	1.00631
TENT5A	8.47552e-16	0.628104	0.388	0.129	1.39312e-11	3.00775
MMP27	1.64169e-33	0.62674	0.24	0.006	2.69845e-29	40
IKBIP	3.26236e-16	0.624024	0.454	0.204	5.36233e-12	2.22549
LRRC17	1.73441e-37	0.623958	0.337	0.026	2.85085e-33	12.9615
DAPK1	1.37209e-35	0.623325	0.372	0.043	2.2553e-31	8.65116
AABR07054614.1	7.43541e-27	0.621239	0.219	0.012	1.22216e-22	18.25
LMAN1	7.13784e-11	0.619563	0.505	0.314	1.17325e-06	1.60828
GBP2	3.83261e-08	0.618952	0.214	0.075	0.000629966	2.85333
APP	7.06264e-06	0.618842	0.633	0.609	0.116089	1.03941
SDF4	2.99417e-10	0.616557	0.577	0.432	4.92152e-06	1.33565
SAPCD1	1.93305e-38	0.616099	0.276	0.008	3.17736e-34	34.5
COTL1	1.86139e-07	0.613788	0.449	0.263	0.00305957	1.70722
SMPDL3A	1.3899e-29	0.611213	0.337	0.047	2.28458e-25	7.17021
ERGIC3	8.99733e-14	0.609716	0.474	0.225	1.47889e-09	2.10667
NEWGENE-1308171	8.62468e-06	0.609679	0.393	0.248	0.141764	1.58468
NEWGENE-621351	1.41765e-36	0.607434	0.281	0.012	2.33019e-32	23.4167
FOSB	1.8913e-05	0.606157	0.791	0.804	0.310873	0.983831
DDOST	1.45719e-07	0.606093	0.546	0.412	0.00239519	1.32524
SLC39A7	1.67304e-08	0.604992	0.556	0.42	0.000274997	1.32381
EMP3	0.000979223	0.595405	0.628	0.596	1	1.05369
TUBA1A	8.82322e-06	0.595262	0.847	0.844	0.145027	1.00355
MXRA8	1.6086e-12	0.594507	0.5	0.266	2.64405e-08	1.8797
COL15A1	3.131e-11	0.594237	0.25	0.077	5.14642e-07	3.24675
BCAT1	6.48569e-43	0.593361	0.306	0.008	1.06605e-38	38.25
PPP1R14B	7.43947e-05	0.591962	0.561	0.466	1	1.20386
KDELR1	1.51677e-06	0.588867	0.577	0.481	0.0249312	1.19958
CD55	2.18983e-12	0.58846	0.173	0.034	3.59942e-08	5.08824	stem cell marker in Visvader
HEXA	6.5914e-18	0.588347	0.429	0.159	1.08343e-13	2.69811
SSR2	5.76064e-08	0.586661	0.602	0.508	0.000946876	1.18504
LGI4	1.02437e-17	0.585594	0.117	0.002	1.68376e-13	58.5
AGTR1A	3.78514e-24	0.583823	0.347	0.069	6.22163e-20	5.02899
ITGB4	0.21477	0.582683	0.128	0.181	1	0.707182
SPON1	1.80692e-27	0.581742	0.209	0.008	2.97004e-23	26.125
EGFL8	6.87671e-11	0.57956	0.122	0.017	1.13032e-06	7.17647
PDIA6	5.55754e-06	0.57927	0.622	0.602	0.0913493	1.03322
NOL3	9.07089e-28	0.57907	0.347	0.058	1.49098e-23	5.98276
IER5	0.0293829	0.578045	0.653	0.663	1	0.984917
HIST1H1E	0.000503369	0.577878	0.168	0.083	1	2.0241
ENTPD2	3.74018e-30	0.577246	0.23	0.009	6.14774e-26	25.5556
RPA3	7.75266e-07	0.574141	0.393	0.225	0.0127431	1.74667
DBI	0.519347	0.573705	0.76	0.755	1	1.00662
TPPP3	6.04839e-05	0.56955	0.383	0.253	0.994174	1.51383
PENK	5.95438e-09	0.566607	0.179	0.051	9.78722e-05	3.5098
SGK1	4.8641e-05	0.56578	0.383	0.245	0.799512	1.56327
GPX8	5.54621e-07	0.563949	0.556	0.479	0.0091163	1.16075
FBLN1	2.2141e-18	0.557654	0.199	0.025	3.63932e-14	7.96
DBN1	7.70223e-09	0.556246	0.337	0.165	0.000126602	2.04242
SCARA5	9.94337e-19	0.554505	0.214	0.029	1.63439e-14	7.37931
FTL1	4.91529e-05	0.550783	0.724	0.746	0.807926	0.970509
SLFN2	1.06161e-12	0.550096	0.398	0.155	1.74497e-08	2.56774
S100A6	0.00416356	0.549548	0.842	0.833	1	1.0108
ANXA5	7.70395e-05	0.54806	0.719	0.729	1	0.986283
AGA	3.45527e-07	0.547215	0.464	0.317	0.00567943	1.46372
NRP1	1.78757e-13	0.543345	0.347	0.118	2.93823e-09	2.94068
OST4	8.38003e-05	0.542816	0.673	0.611	1	1.10147
IL33	2.60637e-08	0.541922	0.332	0.15	0.000428409	2.21333
DAGLB	5.03577e-06	0.540292	0.209	0.09	0.082773	2.32222
RAB32	8.33252e-37	0.54014	0.337	0.028	1.36962e-32	12.0357
ITM2C	3.60459e-05	0.539682	0.663	0.605	0.592487	1.09587
XDH	1.4169e-28	0.537749	0.321	0.044	2.32895e-24	7.29545
RARRES1	1.01314e-06	0.537205	0.112	0.028	0.016653	4
G0S2	4.85034e-13	0.529958	0.163	0.026	7.9725e-09	6.26923
TUBB5	0.000899645	0.525789	0.74	0.703	1	1.05263
FST	7.89163e-16	0.524976	0.27	0.064	1.29715e-11	4.21875
ANPEP	6.55559e-17	0.523557	0.311	0.086	1.07754e-12	3.61628
CYBRD1	5.28967e-25	0.520315	0.291	0.041	8.69463e-21	7.09756
JPT1	0.000278221	0.519673	0.587	0.518	1	1.1332
AHNAK	0.000191995	0.519113	0.689	0.73	1	0.943836
CCNG1	3.75081e-05	0.518585	0.515	0.384	0.61652	1.34115
ABRACL	2.70921e-06	0.518352	0.5	0.355	0.0445313	1.40845
MTCH1	1.98548e-06	0.517352	0.571	0.515	0.0326354	1.10874
PLAT	0.0012016	0.514004	0.464	0.358	1	1.29609
F3	5.07643e-07	0.511834	0.301	0.147	0.00834414	2.04762
SASH1	1.07704e-13	0.508096	0.378	0.147	1.77034e-09	2.57143
SPRY1	0.123062	0.502989	0.306	0.27	1	1.13333
LAPTM4A	1.65808e-06	0.500878	0.735	0.784	0.0272538	0.9375
P3H4	1.9614e-13	0.500313	0.372	0.15	3.22395e-09	2.48
NNMT	2.94832e-30	0.498001	0.301	0.032	4.84616e-26	9.40625
SELENOH	4.61902e-06	0.497416	0.587	0.432	0.0759229	1.3588
GAA	9.52892e-26	0.49679	0.372	0.075	1.56627e-21	4.96
CAVIN2	8.52178e-05	0.495315	0.219	0.106	1	2.06604
QPCT	6.06115e-28	0.4931	0.219	0.011	9.96272e-24	19.9091
CTSB	0.000312249	0.492857	0.638	0.616	1	1.03571
GAS6	0.00566336	0.492572	0.48	0.383	1	1.25326
RAB2A	0.000865618	0.492152	0.607	0.582	1	1.04296
RPN2	1.82633e-06	0.490085	0.587	0.459	0.0300194	1.27887
LGALS3BP	3.71447e-15	0.484131	0.362	0.124	6.10548e-11	2.91935
PDIA3	4.50186e-05	0.48338	0.648	0.636	0.739971	1.01887
ERLEC1	3.60966e-11	0.482806	0.454	0.254	5.9332e-07	1.7874
UBA5	1.33659e-05	0.482	0.388	0.245	0.219695	1.58367
HDLBP	0.000291512	0.481467	0.628	0.614	1	1.0228
ZFHX4	1.5591e-34	0.480387	0.296	0.02	2.56269e-30	14.8
PLXDC2	0.000796077	0.478979	0.199	0.113	1	1.76106
PXDC1	0.000925972	0.478065	0.526	0.436	1	1.20642
SLFN5	9.49925e-09	0.477105	0.393	0.194	0.000156139	2.02577
RPL22L1	0.00817589	0.475977	0.75	0.764	1	0.981675
P4HA1	3.44552e-07	0.475851	0.439	0.291	0.00566341	1.50859
GGCX	5.47576e-14	0.474016	0.413	0.159	9.0005e-10	2.59748
DHRS7	0.000775629	0.472156	0.444	0.368	1	1.20652
DAP	3.7624e-09	0.471733	0.429	0.248	6.18426e-05	1.72984
LSM12	0.0695246	0.470801	0.495	0.43	1	1.15116
VAT1	3.97557e-11	0.46963	0.418	0.202	6.53465e-07	2.06931
DPY19L1	2.96256e-14	0.467447	0.347	0.121	4.86956e-10	2.86777
CTSA	2.65466e-05	0.467359	0.587	0.502	0.436347	1.16932
MICOS10	0.00295389	0.464938	0.638	0.64	1	0.996875
SCD2	7.53312e-06	0.463616	0.352	0.207	0.123822	1.70048
RT1-A1	2.67162e-06	0.462518	0.597	0.423	0.0439135	1.41135
LOC108348061	7.82251e-05	0.459777	0.286	0.162	1	1.76543
METRNL	1.26974e-22	0.457713	0.286	0.046	2.08707e-18	6.21739
THBS3	9.76512e-25	0.456582	0.327	0.057	1.60509e-20	5.73684
TMEM97	8.41347e-18	0.453109	0.301	0.072	1.38292e-13	4.18056
MANF	0.00045693	0.452579	0.587	0.576	1	1.0191
PLEKHA4	0.000585333	0.451498	0.163	0.083	1	1.96386
HSP90AA1	0.0598487	0.449783	0.714	0.675	1	1.05778
GEM	0.000951376	0.44952	0.485	0.354	1	1.37006
SPTBN1	0.257709	0.449249	0.566	0.58	1	0.975862
ZCCHC12	0.0111821	0.448164	0.056	0.121	1	0.46281
TIMP1	0.633128	0.446607	0.745	0.767	1	0.971317
FBLN2	1.47822e-05	0.44536	0.352	0.205	0.242975	1.71707
IVNS1ABP	1.14305e-06	0.444477	0.378	0.217	0.0187883	1.74194
DAD1	2.5174e-05	0.444397	0.673	0.66	0.413786	1.0197
LOC691995	2.14134e-20	0.443645	0.148	0.005	3.51973e-16	29.6
FDX1	0.0598607	0.44326	0.342	0.289	1	1.18339
SMARCD2	1.38196e-08	0.442715	0.25	0.095	0.000227153	2.63158
BASP1	1.13288e-06	0.441027	0.321	0.167	0.0186211	1.92216
SELENOS	0.000124818	0.4409	0.551	0.487	1	1.13142
CDKN1C	7.39224e-06	0.440436	0.235	0.112	0.121506	2.09821
LY6E	4.53067e-14	0.439231	0.474	0.198	7.44706e-10	2.39394
PLEKHB1	0.840347	0.437326	0.112	0.113	1	0.99115
PCBP4	7.09307e-05	0.436586	0.255	0.139	1	1.83453
NENF	0.051229	0.434825	0.653	0.626	1	1.04313
DECR1	0.128902	0.434502	0.342	0.285	1	1.2
TSC22D2	7.51062e-06	0.434175	0.469	0.306	0.123452	1.53268
DNM1	6.11529e-22	0.433517	0.26	0.037	1.00517e-17	7.02703
SFT2D1	0.00787467	0.432877	0.398	0.302	1	1.31788
HSP90B1	0.00461155	0.430804	0.643	0.622	1	1.03376
FAP	2.02376e-31	0.430134	0.245	0.011	3.32645e-27	22.2727
DCLK1	0.14846	0.427757	0.464	0.433	1	1.07159
RAB34	5.10836e-12	0.427321	0.449	0.217	8.39661e-08	2.06912
RNF144A	1.7748e-13	0.427241	0.24	0.06	2.91723e-09	4
SH3BGRL3	0.000128558	0.42722	0.505	0.395	1	1.27848
CEBPD	0.139066	0.426955	0.658	0.695	1	0.946763
PLK2	0.0427448	0.425547	0.413	0.332	1	1.24398
CCN5	5.59312e-12	0.424578	0.112	0.011	9.19342e-08	10.1818
LOC100360781	0.245853	0.424376	0.694	0.626	1	1.10863
IL1R2	1.45809e-33	0.42272	0.245	0.008	2.39666e-29	30.625
ADAMTS5	7.40268e-15	0.419444	0.26	0.064	1.21678e-10	4.0625
TALDO1	0.0726527	0.41939	0.622	0.554	1	1.12274
ACKR3	0.00191727	0.41823	0.413	0.328	1	1.25915
TMEM259	0.0757972	0.418147	0.316	0.253	1	1.24901
P3H1	2.22334e-16	0.41679	0.454	0.193	3.65451e-12	2.35233
ALDH7A1	0.00213964	0.416767	0.464	0.357	1	1.29972
STMN4	1.22154e-23	0.416393	0.163	0.003	2.00785e-19	54.3333
FBLN5	5.80409e-25	0.415895	0.276	0.034	9.54018e-21	8.11765
GRB10	2.99896e-07	0.4158	0.306	0.15	0.00492939	2.04
CHEK1	1.07536e-06	0.415601	0.434	0.273	0.0176757	1.58974
ENPP3	1.25385e-21	0.413692	0.362	0.081	2.06095e-17	4.46914
C1GALT1	7.44826e-08	0.413138	0.418	0.251	0.00122427	1.66534
RPS29	0.000460661	0.412591	0.872	0.868	1	1.00461
MSMO1	0.0436296	0.412089	0.235	0.178	1	1.32022
CREB5	3.41262e-12	0.412035	0.255	0.077	5.60932e-08	3.31169
AABR07065438.1	0.0291786	0.411294	0.286	0.208	1	1.375
PLBD2	0.000617478	0.411056	0.439	0.329	1	1.33435
PTGFRN	2.02474e-17	0.410956	0.362	0.109	3.32806e-13	3.3211
RPL31	0.21423	0.410267	0.765	0.766	1	0.998695
CDH11	3.1892e-14	0.410136	0.179	0.029	5.24209e-10	6.17241
CHP1	0.75579	0.409521	0.372	0.386	1	0.963731
KAZALD1	1.9183e-24	0.407426	0.245	0.025	3.15311e-20	9.8
PLPP3	0.616074	0.407409	0.546	0.626	1	0.872204
SPRY2	2.77334e-08	0.407074	0.337	0.165	0.000455853	2.04242
SERF1	9.6691e-30	0.40614	0.276	0.023	1.58931e-25	12
FAM114A1	8.73351e-13	0.406001	0.332	0.124	1.43553e-08	2.67742
TCEAL9	0.0738167	0.405981	0.526	0.516	1	1.01938
SFR1	0.0181223	0.404492	0.612	0.597	1	1.02513
CYB5A	0.0147859	0.404159	0.571	0.507	1	1.12623
FRMD6	0.000995807	0.404072	0.459	0.346	1	1.32659
CLIC2	1.65723e-14	0.399746	0.276	0.072	2.72399e-10	3.83333
RFC3	0.00738872	0.399465	0.138	0.078	1	1.76923
GMPPA	0.000330845	0.398097	0.25	0.139	1	1.79856
MICOS13	0.0395952	0.397469	0.714	0.729	1	0.979424
SCARA3	1.22252e-17	0.397399	0.23	0.038	2.00945e-13	6.05263
PTOV1	0.0495908	0.397246	0.587	0.531	1	1.10546
SDF2	0.000176746	0.394884	0.5	0.38	1	1.31579
SIGMAR1	2.86296e-10	0.394836	0.418	0.208	4.70585e-06	2.00962
IFNGR1	4.48199e-07	0.394256	0.51	0.364	0.00736704	1.4011
BMP1	1.22397e-15	0.393611	0.327	0.1	2.01184e-11	3.27
RER1	0.000639255	0.392415	0.546	0.427	1	1.27869
IL17D	3.74513e-08	0.392393	0.311	0.136	0.000615587	2.28676
PGLS	0.00337963	0.392124	0.495	0.41	1	1.20732
NT5E	3.25582e-08	0.39199	0.291	0.129	0.000535159	2.25581
GLRB	5.53196e-16	0.389294	0.112	0.003	9.09288e-12	37.3333
TIMM13	0.00838023	0.388292	0.531	0.423	1	1.25532
CBR3	1.03231e-09	0.387383	0.189	0.052	1.6968e-05	3.63462
IL11RA1	1.55198e-08	0.386335	0.393	0.214	0.000255098	1.83645
PLPP1	0.243798	0.386089	0.5	0.476	1	1.05042
OGN	0.0668158	0.385688	0.459	0.438	1	1.04795
EID1	0.0147329	0.385219	0.638	0.645	1	0.989147
ATOX1	0.00340949	0.383795	0.633	0.597	1	1.0603
ARCN1	0.0362121	0.38256	0.454	0.395	1	1.14937
TMEM9	0.000162561	0.382484	0.276	0.162	1	1.7037
PTGES	6.57172e-12	0.382462	0.173	0.034	1.08019e-07	5.08824
SDC2	0.0293327	0.381984	0.612	0.553	1	1.10669
TMEM179B	6.78976e-05	0.38137	0.286	0.158	1	1.81013
GPX4	0.00905894	0.37824	0.719	0.73	1	0.984932
ARF5	0.00029825	0.378217	0.679	0.68	1	0.998529
LTBR	0.0143283	0.378128	0.459	0.378	1	1.21429
PVR	3.56416e-05	0.377018	0.337	0.198	0.585841	1.70202
JUND	0.00107535	0.376866	0.811	0.798	1	1.01629
S100A16	0.000718389	0.376728	0.551	0.455	1	1.21099
YIPF5	1.54541e-09	0.376033	0.449	0.243	2.54019e-05	1.84774
EIF1B	0.0132983	0.375942	0.459	0.389	1	1.17995
GABARAP	0.0147187	0.375129	0.765	0.763	1	1.00262
FKBP14	4.73753e-21	0.37484	0.291	0.055	7.78708e-17	5.29091
PRNP	0.0123927	0.373449	0.577	0.475	1	1.21474
PSME1	0.0281154	0.373355	0.643	0.597	1	1.07705
GHR	1.7119e-12	0.373016	0.311	0.113	2.81386e-08	2.75221
RCN1	3.55526e-09	0.372586	0.316	0.144	5.84379e-05	2.19444
RT1-CE5	7.23607e-05	0.372494	0.617	0.472	1	1.3072
HMGN2	0.50525	0.371655	0.587	0.588	1	0.998299
DPEP1	0.00507194	0.371177	0.199	0.123	1	1.61789
MARCKSL1	4.44874e-08	0.370767	0.495	0.292	0.000731239	1.69521
CFAP20	7.39661e-05	0.370416	0.418	0.271	1	1.54244
UBE4A	0.000945751	0.369516	0.163	0.08	1	2.0375
PHLDB1	3.13343e-13	0.369299	0.306	0.1	5.15042e-09	3.06
PPDPF	0.0874004	0.369096	0.367	0.309	1	1.1877
AABR07035787.1	0.0924826	0.367937	0.143	0.101	1	1.41584
AIG1	1.02586e-08	0.367565	0.332	0.153	0.00016862	2.16993
LRP10	0.0508094	0.367096	0.398	0.319	1	1.24765
QPRT	6.63141e-08	0.36659	0.26	0.103	0.00109	2.52427
MXD4	0.065217	0.366514	0.474	0.43	1	1.10233
METTL9	0.0105098	0.365539	0.515	0.435	1	1.18391
PROS1	3.19114e-06	0.364515	0.434	0.28	0.0524527	1.55
UQCR10	0.832186	0.363498	0.587	0.619	1	0.948304
GLMP	3.10123e-05	0.363113	0.372	0.23	0.509749	1.61739
PLD3	9.26041e-11	0.362967	0.337	0.139	1.52213e-06	2.42446
EIF4EBP1	0.00247414	0.359627	0.449	0.335	1	1.3403
FXYD1	0.83528	0.359178	0.653	0.628	1	1.03981
STMN1	0.221188	0.358396	0.26	0.326	1	0.797546
RPS28	2.84455e-06	0.356864	0.898	0.89	0.0467559	1.00899
PLA2G16	0.00637896	0.356061	0.526	0.418	1	1.25837
SOCS1	3.83655e-10	0.355794	0.332	0.141	6.30614e-06	2.35461
CD99	0.000509601	0.355557	0.735	0.799	1	0.9199
ZFP36L2	0.025341	0.355305	0.612	0.538	1	1.13755
GPAA1	0.0236908	0.35466	0.204	0.139	1	1.46763
CALR	0.000403349	0.3545	0.765	0.816	1	0.9375
ATP8B1	1.13761e-12	0.352767	0.332	0.112	1.86989e-08	2.96429
UGCG	1.11667e-07	0.351863	0.408	0.213	0.00183547	1.91549
TSPAN18	3.89531e-10	0.351756	0.128	0.021	6.40273e-06	6.09524
RPS12	8.18577e-09	0.350941	0.944	0.939	0.00013455	1.00532
PEA15	0.00703342	0.350813	0.474	0.368	1	1.28804
CNDP2	2.63138e-09	0.350047	0.383	0.191	4.3252e-05	2.00524
NID2	3.03401e-09	0.348631	0.189	0.055	4.98701e-05	3.43636
CNIH1	0.0029663	0.34803	0.49	0.384	1	1.27604
YWHAH	0.124003	0.347404	0.551	0.557	1	0.989228
TMEM100	6.83275e-12	0.347207	0.204	0.049	1.1231e-07	4.16327
TUBB4B	0.393429	0.34566	0.622	0.675	1	0.921481
SERINC5	2.28799e-11	0.345599	0.276	0.095	3.76077e-07	2.90526
ASNA1	0.297083	0.345476	0.26	0.299	1	0.869565
RORA	9.81854e-12	0.345435	0.296	0.101	1.61387e-07	2.93069
ZBTB20	0.00407563	0.345222	0.495	0.424	1	1.16745
CYBC1	0.00286342	0.345012	0.219	0.133	1	1.64662
DUT	0.511294	0.344931	0.276	0.314	1	0.878981
BLVRB	4.70536e-05	0.344359	0.327	0.194	0.77342	1.68557
APOL9A	3.71317e-09	0.344313	0.286	0.112	6.10333e-05	2.55357
PAM	0.157467	0.344275	0.495	0.501	1	0.988024
SAR1A	0.0265922	0.34354	0.643	0.703	1	0.914651
KLF5	1.21645e-05	0.342671	0.255	0.127	0.199947	2.00787
KLF3	5.56819e-05	0.340772	0.311	0.182	0.915244	1.70879
MFSD5	1.85929e-06	0.340724	0.158	0.054	0.0305612	2.92593
SPSB1	0.00808119	0.340234	0.199	0.13	1	1.53077
SRPX2	2.55878e-26	0.339832	0.199	0.008	4.20587e-22	24.875
OSR1	7.41459e-11	0.337942	0.138	0.023	1.21874e-06	6
TSPAN11	4.90581e-26	0.337718	0.179	0.003	8.06369e-22	59.6667
NDN	1.01936e-18	0.337369	0.316	0.07	1.67552e-14	4.51429
PSME2	0.0366892	0.337369	0.495	0.426	1	1.16197
MAGED2	0.00438533	0.33691	0.5	0.42	1	1.19048
MYC	0.911846	0.336608	0.597	0.617	1	0.967585
GRCC10	0.810397	0.335642	0.173	0.179	1	0.96648
BTBD1	0.0001372	0.335524	0.444	0.302	1	1.4702
MRPL24	0.684473	0.334841	0.235	0.222	1	1.05856
TMEM184B	5.38692e-06	0.33421	0.301	0.153	0.0885448	1.96732
EFNB1	0.000872446	0.333872	0.199	0.109	1	1.82569
CNPY2	0.0187527	0.333822	0.582	0.606	1	0.960396
LGALS3	4.03593e-09	0.333713	0.551	0.317	6.63385e-05	1.73817
TMEM254	1.5567e-08	0.333422	0.301	0.13	0.000255874	2.31538
COLGALT1	0.00532375	0.332772	0.296	0.207	1	1.42995
TUBA1B	0.872573	0.331493	0.648	0.674	1	0.961424
LOC100362149	0.0113438	0.331327	0.577	0.511	1	1.12916
CFH	6.30214e-12	0.330958	0.143	0.021	1.03588e-07	6.80952
SERPINE2	0.0037867	0.330627	0.173	0.311	1	0.55627
UBTD2	6.48239e-10	0.330493	0.316	0.136	1.06551e-05	2.32353
ARL4A	0.000552518	0.330353	0.571	0.476	1	1.19958
ARFGAP3	3.60453e-09	0.330295	0.388	0.188	5.92477e-05	2.06383
LOC288913	0.0321584	0.330133	0.454	0.366	1	1.24044
MITF	3.45468e-13	0.330002	0.276	0.083	5.67846e-09	3.3253
RPL41	1.41477e-07	0.329891	0.99	0.974	0.00232546	1.01643
GLUL	0.352043	0.329234	0.561	0.571	1	0.982487
PALM	6.47223e-21	0.329084	0.281	0.051	1.06384e-16	5.5098
MYH10	1.19874e-13	0.328846	0.26	0.07	1.97037e-09	3.71429
TXN2	0.244483	0.328459	0.459	0.472	1	0.972458
RAMP2	1.14808e-16	0.328277	0.408	0.119	1.8871e-12	3.42857
SLFN13	2.50863e-18	0.327752	0.281	0.06	4.12344e-14	4.68333
PPM1G	0.493451	0.32735	0.418	0.421	1	0.992874
JOSD2	0.10548	0.326068	0.276	0.214	1	1.28972
TOMM5	0.00494068	0.325798	0.423	0.334	1	1.26647
CCN4	3.25037e-23	0.324946	0.235	0.025	5.34263e-19	9.4
FCF1	0.492296	0.324256	0.286	0.265	1	1.07925
CD48	0.398551	0.324015	0.602	0.609	1	0.988506
S100A11	0.00540143	0.323601	0.776	0.709	1	1.0945
FXYD6	0.000520178	0.323512	0.122	0.052	1	2.34615
PIGT	8.58467e-08	0.323502	0.434	0.263	0.00141106	1.65019
TNFSF9	1.54547e-18	0.323417	0.122	0.002	2.54029e-14	61
TMOD2	7.87691e-17	0.323278	0.189	0.025	1.29473e-12	7.56
LOC102555453	0.0745926	0.321823	0.418	0.346	1	1.20809
AGRN	0.932612	0.32165	0.214	0.217	1	0.986175
GTF2H5	0.75	0.321466	0.439	0.455	1	0.964835
TMEM33	0.825749	0.320842	0.245	0.234	1	1.04701
RPLP1	8.85362e-11	0.320251	0.995	0.989	1.45527e-06	1.00607
CERS2	0.18296	0.319242	0.459	0.401	1	1.14464
TWIST2	9.99321e-26	0.318619	0.23	0.017	1.64258e-21	13.5294
SEC11C	0.0654854	0.318091	0.398	0.322	1	1.23602
PNP	0.0168352	0.317864	0.505	0.404	1	1.25
COPE	0.00692552	0.317386	0.536	0.534	1	1.00375
AXL	0.121384	0.317258	0.51	0.504	1	1.0119
SEMA3D	1.31593e-17	0.317037	0.168	0.015	2.163e-13	11.2
PLEKHA5	9.92865e-06	0.316984	0.306	0.162	0.163197	1.88889
COA3	0.0824741	0.316637	0.332	0.27	1	1.22963
KCTD9	9.62795e-07	0.315564	0.214	0.089	0.0158255	2.40449
COLEC12	3.14872e-17	0.315507	0.296	0.066	5.17555e-13	4.48485
BICC1	2.68935e-16	0.314461	0.199	0.031	4.42048e-12	6.41935
CNPPD1	0.825353	0.314434	0.286	0.289	1	0.989619
DDAH2	0.00524566	0.314172	0.622	0.573	1	1.08551
AKR1C15	4.78856e-12	0.313674	0.163	0.029	7.87096e-08	5.62069
MAT2A	0.0420595	0.313464	0.485	0.413	1	1.17433
RECK	3.33887e-16	0.312987	0.281	0.069	5.48811e-12	4.07246
FDFT1	0.444272	0.312952	0.107	0.092	1	1.16304
FIP1L1	0.0767817	0.312826	0.281	0.222	1	1.26577
PCSK5	2.15819e-20	0.312117	0.291	0.054	3.54742e-16	5.38889
DGKA	0.636031	0.312011	0.117	0.133	1	0.879699
AKR7A2	1.66505e-06	0.31181	0.393	0.217	0.0273685	1.81106
WDR61	0.329584	0.309801	0.245	0.211	1	1.16114
C4B	1.31232e-17	0.309669	0.158	0.012	2.15706e-13	13.1667
IL6	0.640504	0.309248	0.296	0.274	1	1.08029
SRI	3.52802e-06	0.307906	0.388	0.23	0.05799	1.68696
ODC1	0.0110655	0.307859	0.5	0.406	1	1.23153
HYPK	0.00466225	0.306519	0.582	0.522	1	1.11494
BOLA2	0.231064	0.306145	0.556	0.508	1	1.09449
SCARF2	2.11837e-10	0.306113	0.281	0.1	3.48197e-06	2.81
IFITM2	0.0371991	0.306041	0.735	0.812	1	0.905172
RPL36	0.607496	0.30604	0.816	0.874	1	0.933638
CMTM3	9.70914e-21	0.305893	0.306	0.064	1.59589e-16	4.78125
CD276	3.12572e-13	0.305859	0.265	0.074	5.13774e-09	3.58108
PRKAG1	0.483706	0.305425	0.352	0.308	1	1.14286
PRPF19	0.0587161	0.305164	0.352	0.277	1	1.27076
UBE2E3	0.318246	0.304107	0.474	0.417	1	1.13669
DBR1	0.215481	0.304092	0.122	0.093	1	1.31183
TMEM50A	0.00286474	0.303825	0.5	0.395	1	1.26582
TRMT112	0.074254	0.302383	0.546	0.473	1	1.15433
ECM2	1.44069e-18	0.301894	0.214	0.029	2.36806e-14	7.37931
BNIP3L	0.00187626	0.301406	0.485	0.394	1	1.23096
OLFML1	7.92477e-07	0.30111	0.306	0.149	0.0130259	2.05369
PSMA5	0.810683	0.300887	0.536	0.527	1	1.01708
MPHOSPH6	0.00057199	0.300871	0.352	0.227	1	1.55066
SH3KBP1	1.84026e-11	0.300714	0.332	0.123	3.02483e-07	2.69919
FYN	5.57594e-08	0.300562	0.444	0.257	0.000916518	1.72763
TPST1	2.50166e-08	0.300036	0.413	0.219	0.000411197	1.88584
RNH1	0.0585123	0.299699	0.617	0.576	1	1.07118
AABR07049085.1	2.15034e-10	0.299394	0.281	0.104	3.53452e-06	2.70192
DDX39A	0.603397	0.299317	0.224	0.25	1	0.896
OS9	0.000348901	0.299292	0.444	0.334	1	1.32934
RPS20	1.64776e-06	0.299258	0.939	0.957	0.0270842	0.981191
STEAP3	2.42848e-24	0.299033	0.25	0.028	3.99168e-20	8.92857
SLC44A1	0.120927	0.298699	0.357	0.311	1	1.14791
POLA2	0.000181056	0.298387	0.173	0.083	1	2.08434
HDAC2	0.341119	0.298383	0.434	0.413	1	1.05085
SEC61G	0.152027	0.298237	0.638	0.678	1	0.941003
ZFP358	0.976209	0.297766	0.102	0.104	1	0.980769
SGCE	0.00669192	0.29747	0.388	0.292	1	1.32877
LAMP1	0.118446	0.297429	0.719	0.73	1	0.984932
SLC16A1	1.86626e-13	0.297414	0.209	0.044	3.06758e-09	4.75
GALNT16	0.394732	0.29711	0.367	0.374	1	0.981283
DYNC1LI2	0.517492	0.296986	0.342	0.302	1	1.13245
INAFM1	0.0341646	0.295462	0.173	0.116	1	1.49138
NOVA1	7.46407e-36	0.295377	0.235	0.002	1.22687e-31	117.5
ERLIN1	2.64449e-05	0.294224	0.163	0.067	0.434675	2.43284
DUSP10	4.70056e-07	0.293414	0.224	0.09	0.00772631	2.48889
IFT20	0.112778	0.293324	0.556	0.499	1	1.11423
ZC3H15	0.305192	0.292914	0.495	0.466	1	1.06223
RGS10	2.58513e-16	0.292738	0.291	0.075	4.24918e-12	3.88
CDK5RAP2	1.99173e-05	0.292476	0.214	0.098	0.327381	2.18367
SEC61A1	0.000390912	0.29225	0.459	0.345	1	1.33043
RPS27L	0.0332838	0.291663	0.612	0.596	1	1.02685
ZCCHC24	1.0376e-07	0.29163	0.296	0.136	0.00170551	2.17647
SULF2	6.24148e-11	0.29154	0.296	0.11	1.02591e-06	2.69091
CXXC5	0.0047161	0.291316	0.291	0.188	1	1.54787
ERI3	0.0170575	0.291272	0.23	0.156	1	1.47436
SLC30A5	0.0225247	0.291038	0.219	0.153	1	1.43137
EPB41L3	7.39662e-23	0.290914	0.204	0.015	1.21578e-18	13.6
CP	0.00385385	0.290824	0.214	0.133	1	1.60902
CD63	0.000834912	0.289652	0.888	0.925	1	0.96
STARD3NL	0.304671	0.289526	0.148	0.119	1	1.2437
DOCK7	0.000172044	0.289406	0.311	0.185	1	1.68108
MRPL48	0.52709	0.289389	0.352	0.331	1	1.06344
AC111804.2	0.132486	0.289109	0.138	0.104	1	1.32692
EEF1B2	0.000106277	0.288578	0.832	0.864	1	0.962963
MDP1	0.000255766	0.288539	0.281	0.161	1	1.74534
ATF7IP	0.000728993	0.288521	0.214	0.115	1	1.86087
UBXN6	0.832485	0.288187	0.357	0.34	1	1.05
LRRC59	0.00776919	0.287859	0.388	0.315	1	1.23175
PRDX3	0.797569	0.28781	0.352	0.357	1	0.985994
IFT46	0.165888	0.287712	0.184	0.144	1	1.27778
RAB38	3.77803e-14	0.287256	0.179	0.029	6.20995e-10	6.17241
PRXL2A	0.0821635	0.286751	0.092	0.147	1	0.62585
ITGA11	2.53553e-28	0.286402	0.194	0.003	4.16765e-24	64.6667
GRINA	0.347583	0.285605	0.495	0.458	1	1.08079
MESD	3.89394e-05	0.285465	0.515	0.395	0.640047	1.3038
EHBP1	9.2278e-06	0.285419	0.199	0.089	0.151677	2.23596
RPS19BP1	0.0773305	0.285415	0.388	0.326	1	1.19018
SMCO4	3.08353e-08	0.285374	0.26	0.104	0.00050684	2.5
IFI47	7.81294e-06	0.285241	0.184	0.075	0.128421	2.45333
TMEM128	0.00110147	0.284776	0.352	0.243	1	1.44856
SSR1	0.00130723	0.284682	0.464	0.395	1	1.17468
PGM3	4.39767e-09	0.284537	0.224	0.078	7.22845e-05	2.87179
TAX1BP3	0.983456	0.284464	0.459	0.469	1	0.978678
GRHPR	0.0184414	0.284409	0.138	0.08	1	1.725
ITGA5	7.70525e-11	0.283825	0.296	0.104	1.26651e-06	2.84615
BSG	0.000352453	0.283652	0.796	0.825	1	0.964848
UGP2	0.396801	0.283406	0.439	0.429	1	1.02331
PTP4A2	0.0164139	0.283281	0.566	0.495	1	1.14343
CHPF	0.000104142	0.283138	0.393	0.251	1	1.56574
IMPDH1	0.00060629	0.2831	0.255	0.15	1	1.7
CAPZA1	0.330571	0.282909	0.327	0.292	1	1.11986
ARG1	6.80353e-10	0.282739	0.148	0.031	1.1183e-05	4.77419
HSD17B8	0.364974	0.282623	0.209	0.175	1	1.19429
RGD1311946	1.35839e-14	0.282482	0.311	0.089	2.23278e-10	3.49438
AABR07000398.1	0.536384	0.281995	0.694	0.746	1	0.930295
RWDD1	0.149155	0.281887	0.485	0.44	1	1.10227
ARFGAP2	0.883433	0.281332	0.337	0.329	1	1.02432
SUMF2	0.00691409	0.281026	0.173	0.101	1	1.71287
TCN2	8.20669e-05	0.280931	0.281	0.147	1	1.91156
IFT27	5.09284e-06	0.280556	0.281	0.138	0.0837109	2.03623
TOR2A	1.38229e-07	0.280549	0.245	0.103	0.00227208	2.37864
LOC306766	0.889773	0.280135	0.189	0.187	1	1.0107
TMEFF2	2.1012e-06	0.279511	0.245	0.109	0.0345374	2.24771
RPS18	0.000277538	0.279227	0.99	0.979	1	1.01124
EIF4E2	3.68244e-05	0.278873	0.434	0.296	0.605282	1.46622
SEC22B	1.01897e-06	0.278865	0.398	0.23	0.0167489	1.73043
ORMDL2	0.086552	0.278702	0.199	0.15	1	1.32667
CEBPG	0.552348	0.277677	0.337	0.312	1	1.08013
RANBP1	0.186705	0.276984	0.602	0.6	1	1.00333
MRTO4	0.0129333	0.276853	0.291	0.202	1	1.44059
DCTPP1	0.0371582	0.276208	0.148	0.098	1	1.5102
DDRGK1	0.809476	0.275094	0.49	0.496	1	0.987903
ELOVL1	0.0132046	0.274969	0.454	0.366	1	1.24044
DNAJC1	6.00096e-07	0.274602	0.393	0.225	0.00986378	1.74667
PIGC	0.000879162	0.274431	0.204	0.112	1	1.82143
GLB1	1.25295e-12	0.274278	0.316	0.109	2.05948e-08	2.89908
RDH10	0.000224426	0.273775	0.179	0.087	1	2.05747
ADORA2B	1.01191e-12	0.273596	0.128	0.014	1.66328e-08	9.14286
MYADM	0.790242	0.273252	0.367	0.395	1	0.929114
DUSP1	0.10054	0.272504	0.648	0.75	1	0.864
SSC5D	1.7908e-27	0.272392	0.219	0.011	2.94354e-23	19.9091
PSMA4	0.382917	0.272324	0.566	0.565	1	1.00177
MRPS33	9.90452e-08	0.271705	0.408	0.217	0.00162801	1.88018
SUDS3	0.652739	0.27147	0.23	0.216	1	1.06481
ABT1	0.549464	0.27119	0.148	0.132	1	1.12121
TSPAN6	0.000668075	0.271111	0.464	0.334	1	1.38922
GSTO1	0.000573411	0.270333	0.434	0.312	1	1.39103
COX19	1.85197e-05	0.270269	0.291	0.155	0.304409	1.87742
GASK1B	0.0112392	0.270131	0.128	0.075	1	1.70667
JTB	0.00853525	0.270129	0.531	0.481	1	1.10395
VMP1	0.0446693	0.27011	0.454	0.377	1	1.20424
LOC100912534	0.0355521	0.269508	0.214	0.15	1	1.42667
TFG	0.00276289	0.269354	0.393	0.297	1	1.32323
ANGPTL1	9.62085e-07	0.269318	0.168	0.058	0.0158138	2.89655
ARHGAP18	5.97185e-07	0.268877	0.26	0.113	0.00981593	2.30088
CD34	9.1879e-16	0.268745	0.184	0.026	1.51021e-11	7.07692
HARS	0.635461	0.268726	0.296	0.282	1	1.04965
PLTP	1.63575e-05	0.268678	0.23	0.113	0.268868	2.0354
MAN1A1	6.64065e-06	0.267764	0.26	0.127	0.109152	2.04724
WASHC3	0.00172121	0.267651	0.429	0.314	1	1.36624
TMEM9B	0.0548329	0.267431	0.281	0.219	1	1.28311
LOC108348175	0.0217495	0.267285	0.332	0.248	1	1.33871
SIRPA	1.96039e-19	0.267277	0.224	0.031	3.2223e-15	7.22581
CLEC11A	6.40497e-17	0.266972	0.148	0.011	1.05278e-12	13.4545
SLC50A1	1.05561e-07	0.266521	0.403	0.224	0.0017351	1.79911
SRA1	7.24236e-06	0.266468	0.357	0.202	0.119043	1.76733
RGD1309362	2.08862e-16	0.265685	0.245	0.049	3.43306e-12	5
CDC16	0.000525084	0.265326	0.281	0.168	1	1.67262
CRTAPL1	0.0450276	0.264962	0.439	0.383	1	1.14621
RAB13	0.00134099	0.264443	0.378	0.257	1	1.47082
SLC2A1	0.181439	0.264348	0.27	0.323	1	0.835913
SNAPIN	0.00795555	0.264318	0.444	0.335	1	1.32537
RABEP1	0.0299049	0.26404	0.332	0.251	1	1.32271
EXT1	0.000126332	0.263344	0.342	0.222	1	1.54054
TLE3	0.248485	0.263306	0.24	0.201	1	1.19403
XRCC1	0.865374	0.263221	0.24	0.233	1	1.03004
LMBRD1	0.139106	0.263058	0.25	0.198	1	1.26263
SLC39A6	3.95683e-06	0.262897	0.219	0.098	0.0650383	2.23469
RPS4Y2	0.000120928	0.262763	0.158	0.07	1	2.25714
ARMC10	0.0112721	0.262534	0.128	0.069	1	1.85507
RPS19	0.304136	0.261865	0.255	0.288	1	0.885417
YWHAE	0.0922825	0.260552	0.658	0.663	1	0.992459
EMC8	0.0631045	0.260415	0.255	0.194	1	1.31443
S1PR2	6.67275e-19	0.260189	0.23	0.034	1.0968e-14	6.76471
RGD1597339	0.00733588	0.260154	0.245	0.159	1	1.54088
COMTD1	1.4128e-05	0.259306	0.25	0.124	0.232223	2.01613
GNPNAT1	1.69556e-05	0.259243	0.276	0.144	0.2787	1.91667
TMEM41B	0.0190866	0.259036	0.117	0.066	1	1.77273
PCDH7	3.14485e-11	0.25895	0.214	0.058	5.16919e-07	3.68966
PEX2	0.728365	0.258563	0.148	0.132	1	1.12121
NR2F1	0.000182389	0.257941	0.133	0.054	1	2.46296
SCFD1	0.0303894	0.257813	0.321	0.239	1	1.3431
HS2ST1	0.000888229	0.25684	0.291	0.187	1	1.55615
MTX1	0.0021123	0.256647	0.306	0.199	1	1.53769
ADAMTSL4	3.05783e-09	0.256388	0.255	0.093	5.02615e-05	2.74194
USO1	0.170465	0.255914	0.362	0.334	1	1.08383
PRR5	3.32684e-15	0.255602	0.158	0.018	5.46833e-11	8.77778
PLAC9	0.00437976	0.25547	0.531	0.417	1	1.27338
DNAJA1	0.412479	0.254777	0.714	0.812	1	0.87931
RASSF4	0.174473	0.25472	0.066	0.104	1	0.634615
PCDH20	2.89543e-24	0.254576	0.173	0.005	4.75922e-20	34.6
IRGM	2.94997e-06	0.25402	0.153	0.054	0.0484887	2.83333
AR	4.7417e-07	0.253726	0.194	0.072	0.00779394	2.69444
DKK3	0.0210966	0.252268	0.158	0.101	1	1.56436
ACTR1B	0.609572	0.252173	0.362	0.332	1	1.09036
FTH1	0.000434266	0.252104	0.98	0.985	1	0.994924
ATP5F1E	0.465806	0.251726	0.806	0.83	1	0.971084
PEX14	0.186809	0.250386	0.184	0.144	1	1.27778
RPIA	0.0188431	0.250166	0.362	0.271	1	1.33579
EML4	0.00286476	-0.250053	0.199	0.294	1	0.676871
SEM1	6.24979e-05	-0.250058	0.689	0.789	1	0.873257
LOC100362453	0.000850723	-0.250234	0.612	0.683	1	0.896047
PFN1	1.62988e-06	-0.25038	0.791	0.865	0.0267903	0.914451
GOT1	0.000207901	-0.250651	0.122	0.242	1	0.504132
FOXP1	0.0525962	-0.250729	0.199	0.254	1	0.783465
CACNA1H	2.41291e-07	-0.250749	0.026	0.17	0.0039661	0.152941
RASL11B	8.34175e-07	-0.250786	0.087	0.254	0.0137113	0.34252
UBE2G1	0.000128987	-0.250995	0.296	0.424	1	0.698113
ZFP330	0.128564	-0.251026	0.23	0.273	1	0.842491
SIK3	0.0992635	-0.251185	0.265	0.297	1	0.892256
PPP1R15B	0.203284	-0.251299	0.388	0.412	1	0.941748
PDCD10	0.00116454	-0.251547	0.362	0.461	1	0.785249
GPBP1L1	0.0261642	-0.251946	0.122	0.188	1	0.648936
FAM76B	0.00302483	-0.251955	0.133	0.224	1	0.59375
PRDX5	0.00182801	-0.252466	0.582	0.646	1	0.900929
COX2	1.35264e-08	-0.252674	0.99	0.986	0.000222334	1.00406
MAPKAP1	0.269938	-0.252843	0.219	0.243	1	0.901235
CD81	6.75225e-05	-0.252876	0.74	0.87	1	0.850575
RSF1	0.0032907	-0.253137	0.219	0.308	1	0.711039
DUSP3	0.00453384	-0.253148	0.194	0.276	1	0.702899
RILPL1	0.0197099	-0.25328	0.235	0.305	1	0.770492
TTC27	0.000100245	-0.253397	0.163	0.283	1	0.575972
ST6GALNAC2	5.63521e-07	-0.253679	0.194	0.397	0.0092626	0.488665
ECH1	6.60801e-05	-0.253816	0.571	0.66	1	0.865152
ND5	7.29981e-05	-0.253891	0.628	0.701	1	0.895863
ACOX1	0.0149415	-0.254172	0.189	0.273	1	0.692308
NFYC	0.0999028	-0.254919	0.255	0.3	1	0.85
CALM2	1.52567e-07	-0.255059	0.673	0.775	0.00250774	0.868387
COMT	1.45242e-06	-0.255071	0.265	0.427	0.0238735	0.620609
PPARG	1.51915e-07	-0.255232	0.087	0.262	0.00249702	0.332061
VPS28	0.00589862	-0.255361	0.52	0.57	1	0.912281
CAPZA2	0.000346123	-0.255688	0.582	0.678	1	0.858407
FYCO1	9.40409e-05	-0.255699	0.092	0.21	1	0.438095
ATP5ME	4.8206e-05	-0.255867	0.408	0.556	0.792361	0.733813
AC128848.1	4.50003e-05	-0.255974	0.097	0.227	0.739669	0.427313
CDC42EP3	2.64013e-10	-0.25598	0.168	0.43	4.33959e-06	0.390698
LAGE3	0.0217392	-0.256185	0.352	0.424	1	0.830189
CPNE3	0.00103239	-0.256221	0.112	0.21	1	0.533333
IWS1	0.00216241	-0.25653	0.245	0.338	1	0.724852
NPEPL1	0.147718	-0.25678	0.189	0.23	1	0.821739
ICK	0.00527752	-0.256825	0.173	0.259	1	0.667954
UCHL3.1	0.0323348	-0.256862	0.143	0.21	1	0.680952
PDE4DIP	5.26364e-05	-0.257374	0.077	0.193	0.865184	0.398964
STK40	7.01415e-06	-0.257379	0.209	0.363	0.115292	0.575758
REEP1	5.1931e-07	-0.25748	0.01	0.136	0.00853589	0.0735294
COX6B1.1	0.000141149	-0.257575	0.235	0.36	1	0.652778
PANK2	0.0132017	-0.257677	0.138	0.211	1	0.654028
ABCF2	0.0012231	-0.257754	0.189	0.292	1	0.64726
AABR07028902.1	0.000417368	-0.258881	0.097	0.199	1	0.487437
RGD1565355	0.000719348	-0.258911	0.036	0.119	1	0.302521
EIF3G	1.31637e-05	-0.259275	0.51	0.606	0.216372	0.841584
RBM4	0.0393832	-0.260152	0.194	0.257	1	0.754864
NUP98	0.195312	-0.260202	0.276	0.299	1	0.923077
CACNA2D1	0.000910108	-0.260221	0.184	0.283	1	0.650177
NKTR	0.00239518	-0.260254	0.327	0.433	1	0.755196
FHL1	0.0173401	-0.260363	0.342	0.403	1	0.848635
EIF3C	0.000469367	-0.260535	0.582	0.674	1	0.863501
RNF125	0.00587168	-0.260923	0.087	0.167	1	0.520958
MTFR1L	2.23321e-07	-0.261044	0.332	0.495	0.00367072	0.670707
PUF60	0.000933305	-0.261406	0.51	0.596	1	0.855705
POLD4	0.000640726	-0.261418	0.291	0.403	1	0.722084
PTEN	0.00219037	-0.261578	0.327	0.433	1	0.755196
TPM3	0.526539	-0.261805	0.566	0.571	1	0.991243
DEK	7.65908e-06	-0.261814	0.413	0.554	0.125892	0.745487
LDB2	4.75572e-06	-0.261863	0.122	0.283	0.0781698	0.431095
INO80E	0.156593	-0.261884	0.128	0.159	1	0.805031
RNF19B	0.202874	-0.261965	0.117	0.149	1	0.785235
FGF1	1.48785e-10	-0.262058	0.066	0.294	2.44558e-06	0.22449
VPS13D	0.0507373	-0.262113	0.138	0.19	1	0.726316
COMMD4	0.20339	-0.262301	0.291	0.323	1	0.900929
SRF	9.11104e-06	-0.262569	0.133	0.292	0.149758	0.455479
CFL1	7.86969e-08	-0.262708	0.827	0.879	0.00129354	0.940842
NDUFAB1	8.81004e-06	-0.262925	0.469	0.605	0.144811	0.775207
NAA25	0.00125712	-0.263203	0.077	0.164	1	0.469512
INSIG1	0.234033	-0.263379	0.454	0.484	1	0.938017
RBMS1	0.0408071	-0.26347	0.49	0.548	1	0.894161
PTPN11	0.00345097	-0.26366	0.362	0.443	1	0.817156
MED13	0.165371	-0.263979	0.316	0.357	1	0.885154
NAB1	0.00205274	-0.263999	0.173	0.27	1	0.640741
UBE2V2	0.0649209	-0.264036	0.383	0.424	1	0.903302
ABCF1	0.00532887	-0.264258	0.388	0.478	1	0.811715
RAB4A	0.0135378	-0.264501	0.122	0.19	1	0.642105
FUBP1	0.136264	-0.264544	0.281	0.309	1	0.909385
NR2F2	3.98816e-06	-0.264606	0.204	0.383	0.0655534	0.532637
RGD1311703	0.00117495	-0.264646	0.485	0.596	1	0.813758
RNF144B	0.000661366	-0.264682	0.026	0.104	1	0.25
SLC25A3	8.77879e-09	-0.264856	0.755	0.844	0.000144297	0.89455
MERTK	6.19758e-05	-0.264984	0.087	0.21	1	0.414286
TJP1	0.17174	-0.265014	0.296	0.322	1	0.919255
AABR07031491.2	2.68857e-11	-0.265328	0.378	0.628	4.41921e-07	0.601911
PPID	0.00125648	-0.265449	0.23	0.332	1	0.692771
TRA2A	0.0203357	-0.26553	0.27	0.331	1	0.81571
TMEM87B	9.44724e-05	-0.265539	0.204	0.337	1	0.605341
PLXND1	1.95235e-05	-0.265818	0.051	0.173	0.320908	0.294798
ZFP24	4.58647e-05	-0.266296	0.173	0.314	0.753878	0.550955
SAV1	0.0675701	-0.266468	0.27	0.315	1	0.857143
PCM1	0.00337505	-0.266507	0.337	0.444	1	0.759009
TNIP1	0.000602094	-0.267249	0.158	0.274	1	0.576642
SRFBP1	7.53687e-05	-0.26745	0.087	0.204	1	0.426471
NAA38	0.00225681	-0.267477	0.495	0.55	1	0.9
SSU72	0.00541344	-0.268031	0.281	0.369	1	0.761518
ACIN1	0.0484221	-0.26829	0.388	0.418	1	0.92823
UCHL5	0.381901	-0.26833	0.143	0.161	1	0.888199
KCNAB1	1.25765e-10	-0.268937	0.056	0.282	2.0672e-06	0.198582
SPHK1	0.00421924	-0.26905	0.301	0.397	1	0.758186
VEZF1	0.00487361	-0.269356	0.235	0.323	1	0.727554
OAT	0.00903811	-0.269403	0.515	0.597	1	0.862647
PTMA	2.29162e-08	-0.269606	0.964	0.963	0.000376674	1.00104
APLP2	0.000138859	-0.26994	0.505	0.596	1	0.847315
DGUOK	0.0577078	-0.270047	0.107	0.152	1	0.703947
KANK2	1.28475e-07	-0.270067	0.194	0.397	0.00211174	0.488665
LUC7L3	0.000400096	-0.270137	0.296	0.415	1	0.713253
COX1	6.27854e-10	-0.2703	1	0.982	1.032e-05	1.01833
PTMS	2.06233e-08	-0.270606	0.837	0.905	0.000338984	0.924862
SRL	7.52869e-08	-0.270685	0.041	0.208	0.00123749	0.197115
ACSL3	0.000520247	-0.270996	0.189	0.3	1	0.63
LIMS2	0.000535439	-0.271087	0.138	0.248	1	0.556452
NEDD9	0.0284097	-0.271336	0.337	0.409	1	0.823961
NEURL3	0.16728	-0.271667	0.117	0.152	1	0.769737
FAM20A	0.00636698	-0.271974	0.046	0.109	1	0.422018
MED13L	0.0955205	-0.272006	0.321	0.36	1	0.891667
CYTH3	0.00120752	-0.272287	0.153	0.259	1	0.590734
NPTN	7.84735e-05	-0.272421	0.612	0.695	1	0.880576
UPF3A	0.000219373	-0.272468	0.26	0.377	1	0.689655
IRF3	0.00837231	-0.272607	0.199	0.282	1	0.705674
ATP8	0.0208648	-0.272623	0.25	0.312	1	0.801282
CEBPZ	0.00124069	-0.272936	0.342	0.435	1	0.786207
HNRNPA3	0.00119098	-0.272938	0.26	0.377	1	0.689655
UBTF	0.0973621	-0.272976	0.378	0.406	1	0.931034
TPST2	0.00703697	-0.273213	0.173	0.251	1	0.689243
YWHAG	0.00981491	-0.273796	0.367	0.449	1	0.817372
MDH2	2.68062e-05	-0.274314	0.566	0.663	0.440613	0.853695
CHD1	0.00400944	-0.274401	0.316	0.415	1	0.761446
CHERP	0.00125607	-0.276049	0.082	0.17	1	0.482353
SSH3	0.00102248	-0.276471	0.056	0.142	1	0.394366
PDE2A	4.86351e-06	-0.276553	0.01	0.118	0.0799415	0.0847458
ECHDC2	0.0291874	-0.277133	0.102	0.159	1	0.641509
COPS3	0.00230063	-0.277255	0.276	0.378	1	0.730159
ANKRD17	0.0160431	-0.277387	0.347	0.42	1	0.82619
EXOSC4	0.0384258	-0.277855	0.153	0.207	1	0.73913
DBP	0.0294558	-0.277876	0.092	0.149	1	0.61745
LOC100911685	7.86485e-05	-0.278187	0.612	0.688	1	0.889535
CCAR1	0.0342637	-0.278388	0.291	0.346	1	0.84104
SOX6	2.33441e-07	-0.278457	0.031	0.181	0.00383708	0.171271
ASAP2	0.000667473	-0.278781	0.168	0.273	1	0.615385
SCAMP1	0.176613	-0.27881	0.173	0.208	1	0.831731
ZBED5	2.05207e-06	-0.279063	0.617	0.721	0.0337299	0.855756
IDH3B	2.18761e-05	-0.279068	0.235	0.383	0.359577	0.613577
SMDT1	0.018844	-0.27913	0.327	0.391	1	0.836317
NFE2L1	0.000299217	-0.27934	0.128	0.236	1	0.542373
RHEB	0.000299855	-0.279778	0.638	0.73	1	0.873973
AGPAT5	2.47722e-05	-0.28009	0.133	0.27	0.407181	0.492593
HMGN3	5.93074e-08	-0.280222	0.296	0.505	0.000974836	0.586139
BABAM2	0.0168266	-0.28043	0.148	0.221	1	0.669683
PGM2L1	5.38293e-06	-0.280436	0.01	0.116	0.0884793	0.0862069
RNF167	0.0385088	-0.280881	0.194	0.256	1	0.757812
TAF15	5.70625e-05	-0.281052	0.143	0.28	0.937937	0.510714
CR1L	0.388505	-0.281676	0.342	0.345	1	0.991304
RIOK1	2.35337e-05	-0.282264	0.214	0.357	0.386823	0.59944
KDM2A	0.00181285	-0.28243	0.204	0.303	1	0.673267
BCAR3	2.53488e-10	-0.282486	0.061	0.285	4.16659e-06	0.214035
SCAND1	0.000593091	-0.282756	0.622	0.711	1	0.874824
DBNDD2	4.01114e-06	-0.282764	0.291	0.478	0.0659312	0.608787
ZMYND11	0.0110788	-0.283429	0.367	0.438	1	0.8379
SUSD6	0.000896955	-0.28362	0.204	0.306	1	0.666667
TAGLN2	9.29403e-05	-0.283822	0.781	0.891	1	0.876543
ACTG1	0.0494348	-0.284284	0.316	0.375	1	0.842667
PLEKHA2	0.00664084	-0.284748	0.128	0.202	1	0.633663
NAA15	0.00878961	-0.285072	0.357	0.424	1	0.841981
RAB11A	0.000653706	-0.285074	0.459	0.548	1	0.837591
ZC3H7A	0.331194	-0.285321	0.265	0.28	1	0.946429
HADHA	0.0299631	-0.285735	0.347	0.412	1	0.842233
HRAS	0.00355013	-0.285801	0.403	0.481	1	0.837838
OXCT1	0.0138808	-0.285889	0.245	0.315	1	0.777778
MFAP1A	0.000540379	-0.286272	0.209	0.322	1	0.649068
SKP1	1.06929e-06	-0.286453	0.617	0.732	0.0175759	0.842896
LOC691807	2.21908e-06	-0.286721	0.597	0.709	0.036475	0.842031
EDF1	1.0232e-06	-0.287327	0.628	0.737	0.0168183	0.852103
CORO1C	0.0152733	-0.28734	0.357	0.426	1	0.838028
EIF3J	0.000238374	-0.287579	0.505	0.606	1	0.833333
GNAI2	2.89528e-05	-0.288047	0.684	0.781	0.475898	0.8758
NASP	0.00370295	-0.288055	0.398	0.475	1	0.837895
AC119116.1	0.728108	-0.288822	0.245	0.236	1	1.03814
USP2	9.87461e-05	-0.289138	0.102	0.222	1	0.459459
FIS1	0.000896758	-0.289702	0.551	0.629	1	0.875994
EIF2S3	0.226208	-0.289705	0.515	0.538	1	0.957249
ACAA2	0.00341334	-0.290004	0.418	0.487	1	0.858316
DAP3	0.00459418	-0.290266	0.219	0.312	1	0.701923
PLCB1	4.14919e-06	-0.290349	0.051	0.182	0.0682003	0.28022
RIOK3	0.0869545	-0.290832	0.398	0.45	1	0.884444
LXN	7.89134e-09	-0.291143	0.138	0.358	0.00012971	0.385475
ENAH	0.000510696	-0.291259	0.199	0.306	1	0.650327
MEOX2	0.000165738	-0.291303	0.107	0.227	1	0.471366
PELO	0.000948814	-0.291407	0.352	0.464	1	0.758621
BOD1L1	0.000569982	-0.291472	0.332	0.44	1	0.754545
WHAMM	0.0398417	-0.291658	0.209	0.262	1	0.79771
RNASEH2A	2.61247e-06	-0.291718	0.153	0.329	0.0429412	0.465046
SOCS2	0.0680928	-0.29222	0.082	0.127	1	0.645669
MVP	0.00486293	-0.292527	0.209	0.299	1	0.698997
ZMIZ1	0.053064	-0.29257	0.332	0.383	1	0.866841
PGAM2	5.73441e-07	-0.292919	0.015	0.149	0.00942565	0.100671
MANBAL	0.267541	-0.293072	0.337	0.345	1	0.976812
MAP1LC3A	1.47851e-09	-0.294301	0.801	0.867	2.43023e-05	0.923875
EIF5A	4.64592e-07	-0.294549	0.867	0.917	0.00763649	0.945474
S100A4	6.97709e-05	-0.294604	0.612	0.723	1	0.846473
PRDM1	2.91082e-09	-0.295015	0.066	0.274	4.78452e-05	0.240876
LIMS1	1.61763e-05	-0.295825	0.107	0.243	0.26589	0.440329
PARK7	9.36877e-06	-0.296149	0.505	0.648	0.153994	0.779321
P2RX1	1.06016e-13	-0.296389	0.117	0.446	1.74259e-09	0.262332
TSC22D3	4.20552e-05	-0.296663	0.403	0.522	0.691261	0.772031
TRARG1	0.000371867	-0.296842	0.133	0.239	1	0.556485
MAP3K8	0.00605343	-0.296982	0.423	0.504	1	0.839286
EIF4E	0.000878854	-0.297111	0.515	0.614	1	0.838762
ETS1	2.06281e-05	-0.297537	0.199	0.36	0.339064	0.552778
BTG2	0.00401122	-0.297544	0.745	0.806	1	0.924318
MPC1	3.65049e-05	-0.298116	0.531	0.629	0.600032	0.844197
OAZ1	2.89264e-05	-0.29902	0.668	0.767	0.475463	0.870926
PDLIM7	1.03552e-08	-0.299302	0.434	0.619	0.000170208	0.701131
PITPNA	5.28071e-05	-0.299333	0.464	0.6	0.86799	0.773333
RBM3	4.39468e-06	-0.300418	0.816	0.888	0.0722354	0.918919
CTNNAL1	1.56099e-06	-0.301036	0.051	0.196	0.0256581	0.260204
DNAJB4	0.000685809	-0.301119	0.408	0.513	1	0.795322
SLC3A2	0.0104034	-0.30158	0.724	0.764	1	0.947644
KLF7	0.00361443	-0.301735	0.184	0.265	1	0.69434
TBX3	1.61499e-07	-0.301781	0.046	0.204	0.00265456	0.22549
TXNDC11	0.00199323	-0.302237	0.184	0.282	1	0.652482
PSMD6	0.0131101	-0.302741	0.474	0.534	1	0.88764
TPR	0.0017621	-0.302913	0.51	0.59	1	0.864407
PRDX1	0.000131733	-0.302972	0.684	0.784	1	0.872449
RECQL	9.40236e-06	-0.303164	0.204	0.349	0.154547	0.584527
RSBN1	6.67377e-06	-0.303977	0.26	0.415	0.109697	0.626506
GADD45G	4.66808e-05	-0.304375	0.673	0.821	0.767293	0.819732
CLEC2G	0.000184071	-0.304835	0.337	0.469	1	0.71855
ATF1	0.000158646	-0.305255	0.383	0.498	1	0.769076
ANKRD11	0.0120487	-0.305734	0.52	0.573	1	0.907504
NBEAL1	7.62101e-06	-0.307031	0.148	0.302	0.125267	0.490066
KPNA1	1.92411e-05	-0.307113	0.306	0.452	0.316266	0.676991
PCNA	0.000385753	-0.307167	0.383	0.496	1	0.772177
NDUFA5	1.56637e-05	-0.307184	0.628	0.697	0.257464	0.901004
CISD1	0.000201822	-0.307452	0.439	0.521	1	0.84261
PLS3	3.64733e-07	-0.307946	0.311	0.496	0.00599511	0.627016
RGD1562747	0.0228471	-0.308411	0.117	0.179	1	0.653631
LMNA	2.64344e-07	-0.30862	0.939	0.942	0.00434503	0.996815
DHX9	0.00992118	-0.30959	0.173	0.251	1	0.689243
PPP1R3D	3.43187e-08	-0.309635	0.041	0.21	0.000564097	0.195238
COX7B	2.37765e-06	-0.30989	0.592	0.712	0.0390814	0.831461
EIF2S2	0.00673094	-0.309939	0.622	0.695	1	0.894964
CHURC1	0.000325716	-0.310494	0.429	0.527	1	0.814042
AFG3L2	0.00027327	-0.310751	0.204	0.322	1	0.63354
GALNT18	2.74179e-09	-0.310767	0.092	0.314	4.50668e-05	0.292994
INPP4B	2.33234e-08	-0.310804	0.026	0.191	0.000383367	0.136126
NCL	3.48966e-05	-0.310985	0.668	0.769	0.573596	0.868661
TMEM123	5.53822e-10	-0.311562	0.311	0.554	9.10317e-06	0.561372
2021-03-05	0.00295525	-0.311568	0.291	0.389	1	0.748072
C1QTNF7	4.81034e-05	-0.312134	0.133	0.265	0.790675	0.501887
DAB2IP	2.41565e-09	-0.312441	0.143	0.361	3.9706e-05	0.396122
CCT6A	7.42756e-06	-0.313014	0.561	0.668	0.122087	0.83982
HNRNPH3	0.00381202	-0.313255	0.224	0.314	1	0.713376
GUCY1A2	2.5558e-09	-0.313774	0.026	0.202	4.20096e-05	0.128713
RASL12	1.0805e-10	-0.314189	0.036	0.253	1.77602e-06	0.142292
CAVIN3	1.46616e-05	-0.315412	0.842	0.868	0.240993	0.970046
TTLL7	6.911e-13	-0.317158	0.031	0.277	1.13596e-08	0.111913
CTBP2	1.30515e-06	-0.317429	0.153	0.314	0.0214528	0.487261
MEF2A	0.000904111	-0.317568	0.393	0.502	1	0.782869
SCAF11	0.000401351	-0.318155	0.301	0.409	1	0.735941
LOC691143	0.0961585	-0.318166	0.122	0.081	1	1.50617
FAM13C	4.38928e-05	-0.318639	0.02	0.118	0.721465	0.169492
TAF1D	0.0080099	-0.318734	0.434	0.496	1	0.875
ATF4	1.7472e-10	-0.319899	0.913	0.937	2.87187e-06	0.974386
DDX42	0.000259558	-0.319958	0.245	0.364	1	0.673077
ASMTL	0.00247639	-0.320584	0.306	0.398	1	0.768844
FERMT2	5.55514e-06	-0.324773	0.577	0.691	0.0913099	0.835022
AKIP1	0.000351752	-0.325389	0.189	0.308	1	0.613636
MAPKAPK5	0.0233144	-0.325576	0.133	0.201	1	0.661692
RASA4	0.00146994	-0.326239	0.036	0.109	1	0.330275
ND6	0.000655382	-0.326484	0.235	0.346	1	0.679191
RGS3	0.00666496	-0.326584	0.184	0.263	1	0.69962
GIPC1	0.00566246	-0.326598	0.311	0.386	1	0.805699
ND3	0.000170734	-0.326749	0.643	0.706	1	0.910765
AC108574.1	4.00322e-07	-0.326894	0.107	0.274	0.00658009	0.390511
TTC1	0.00174811	-0.32713	0.316	0.409	1	0.772616
MSRB1	9.21148e-11	-0.327491	0.408	0.606	1.51409e-06	0.673267
SERBP1	1.80381e-05	-0.328171	0.617	0.724	0.296493	0.85221
ZC3H13	0.000954646	-0.328306	0.383	0.47	1	0.814894
MLLT6	4.26984e-07	-0.328729	0.097	0.27	0.00701833	0.359259
LOC100909595	0.00152111	-0.328733	0.24	0.345	1	0.695652
MPRIP	7.30338e-08	-0.329008	0.474	0.616	0.00120046	0.769481
SMARCA2	9.9984e-05	-0.32918	0.276	0.398	1	0.693467
EIF4A2	6.72752e-07	-0.329924	0.541	0.665	0.011058	0.813534
KRCC1	0.00779604	-0.330503	0.332	0.412	1	0.805825
CDCP1	1.35684e-05	-0.330663	0.015	0.118	0.223025	0.127119
2021-09-11	7.71933e-05	-0.330859	0.173	0.312	1	0.554487
NAPA	2.76704e-06	-0.3309	0.434	0.571	0.0454818	0.76007
EFCAB14	1.77613e-05	-0.330993	0.332	0.458	0.291943	0.724891
PRRX1	0.0113662	-0.331156	0.347	0.415	1	0.836145
TESC	4.25567e-10	-0.331635	0.077	0.314	6.99505e-06	0.245223
TRIR	3.49008e-07	-0.331905	0.551	0.678	0.00573664	0.812684
DYNLT3	0.000235421	-0.33278	0.25	0.364	1	0.686813
TMEM243	3.229e-07	-0.333113	0.077	0.245	0.0053075	0.314286
PRDM16	1.74795e-07	-0.333582	0.061	0.227	0.00287311	0.268722
WDFY1	0.00128251	-0.334036	0.235	0.329	1	0.714286
JAG2	5.18223e-07	-0.335189	0.02	0.156	0.00851804	0.128205
DNAJC8	4.56823e-06	-0.335733	0.403	0.545	0.075088	0.73945
ENG	0.0661632	-0.335812	0.194	0.248	1	0.782258
CNOT7	0.00306663	-0.336769	0.158	0.251	1	0.629482
TXNL1	0.00247606	-0.337446	0.505	0.605	1	0.834711
SRSF7	7.76847e-06	-0.337754	0.388	0.534	0.12769	0.726592
STAT3	9.37532e-05	-0.337933	0.582	0.672	1	0.866071
ND4	2.3639e-10	-0.337967	0.964	0.956	3.88555e-06	1.00837
MDK	0.427198	-0.338146	0.383	0.381	1	1.00525
PSMD11	0.0013758	-0.338482	0.255	0.352	1	0.724432
CWC15	0.0424241	-0.339405	0.51	0.56	1	0.910714
ETS2	0.00554635	-0.340159	0.52	0.609	1	0.853859
SIAH2	2.08581e-05	-0.340705	0.245	0.392	0.342844	0.625
NDRG2	8.27708e-08	-0.34073	0.474	0.68	0.0013605	0.697059
AFF4	0.00462614	-0.341038	0.495	0.568	1	0.871479
BOK	1.5171e-06	-0.341733	0.138	0.309	0.0249366	0.446602
PPP1R12B	5.51962e-06	-0.341734	0.082	0.219	0.0907259	0.374429
SORBS1	2.48332e-09	-0.341745	0.087	0.308	4.08183e-05	0.282468
TGFB1I1	2.44691e-10	-0.342436	0.214	0.475	4.02198e-06	0.450526
TFIP11	1.14813e-07	-0.342721	0.077	0.25	0.00188718	0.308
ZEB1	0.0222047	-0.343099	0.291	0.369	1	0.788618
YWHAZ	1.096e-07	-0.343505	0.597	0.723	0.00180149	0.825726
RT1-T24-3	0.000249885	-0.343744	0.087	0.201	1	0.432836
CCNI	4.93761e-05	-0.344011	0.439	0.55	0.811594	0.798182
RBPMS2	4.1206e-12	-0.344153	0.061	0.312	6.77303e-08	0.195513
PLEC	0.00234227	-0.344231	0.546	0.594	1	0.919192
PDE3A	2.13052e-06	-0.344371	0.117	0.271	0.0350193	0.431734
KRT15	0.00197294	-0.344926	0.48	0.619	1	0.775444
KDM5C	2.86739e-05	-0.34576	0.255	0.398	0.471313	0.640704
EPHX1	2.09932e-07	-0.345921	0.128	0.314	0.00345066	0.407643
FOXC2	1.03607e-08	-0.346822	0.046	0.23	0.000170299	0.2
MRPL18	0.00299298	-0.346869	0.449	0.511	1	0.878669
PNN	0.000278803	-0.347034	0.423	0.521	1	0.8119
ASB2	3.93098e-09	-0.347264	0.046	0.24	6.46136e-05	0.191667
MMD	2.30068e-08	-0.347378	0.066	0.256	0.000378162	0.257812
ZC3H14	0.133288	-0.347479	0.276	0.299	1	0.923077
SLC35C2	0.000160002	-0.347829	0.173	0.294	1	0.588435
SPINT2	5.09981e-10	-0.348354	0.372	0.614	8.38255e-06	0.605863
SRSF2	4.47019e-06	-0.348576	0.694	0.77	0.0734765	0.901299
WNK1	0.00103326	-0.348589	0.449	0.544	1	0.825368
ZRSR1	8.9733e-08	-0.349238	0.077	0.25	0.00147494	0.308
BRPF1	1.0918e-07	-0.349288	0.082	0.251	0.0017946	0.326693
SRSF4	0.000447979	-0.350044	0.327	0.427	1	0.765808
LCN2	2.13369e-06	-0.350282	0.071	0.225	0.0350714	0.315556
NAF1	6.13337e-07	-0.350705	0.092	0.26	0.0100814	0.353846
EPCAM	0.000257807	-0.351635	0.128	0.256	1	0.5
MBD2	1.44936e-05	-0.353767	0.531	0.614	0.238232	0.864821
DAG1	7.87393e-06	-0.35389	0.418	0.545	0.129424	0.766972
KIF1C	4.91442e-06	-0.354626	0.112	0.263	0.0807783	0.425856
CRYAB	3.73546e-09	-0.354746	0.378	0.66	6.13998e-05	0.572727
KMT2E	3.94163e-06	-0.354808	0.413	0.565	0.0647887	0.730973
SERPINB6A	3.33428e-05	-0.355576	0.526	0.645	0.548056	0.815504
FOSL1	0.0239337	-0.355725	0.296	0.366	1	0.808743
NDUFB8	2.02253e-07	-0.356106	0.74	0.81	0.00332443	0.91358
ATP6	2.43312e-12	-0.356537	1	0.985	3.99931e-08	1.01523
NDUFS8	3.2718e-06	-0.356956	0.51	0.6	0.0537786	0.85
AJUBA	1.22041e-06	-0.357264	0.046	0.185	0.0200599	0.248649
SLC20A2	7.61521e-05	-0.357476	0.092	0.214	1	0.429907
TNFRSF12A	0.000431516	-0.357496	0.679	0.752	1	0.902926
HNRNPU	0.000774696	-0.357846	0.582	0.646	1	0.900929
ZWINT	0.000403434	-0.35812	0.388	0.511	1	0.759295
TNKS1BP1	0.00123429	-0.358752	0.301	0.394	1	0.763959
BAZ1A	0.00217094	-0.359008	0.276	0.366	1	0.754098
RBFOX2	0.000213574	-0.359991	0.24	0.361	1	0.66482
AGAP1	0.0018106	-0.360971	0.219	0.312	1	0.701923
PABPC1	0.00429829	-0.362005	0.561	0.655	1	0.856489
LZTS2	0.0164491	-0.362391	0.204	0.268	1	0.761194
TRMT10C	0.000864023	-0.363091	0.214	0.32	1	0.66875
AKIRIN1	8.36085e-10	-0.363448	0.342	0.547	1.37427e-05	0.625229
SMARCE1	1.55701e-06	-0.363822	0.398	0.542	0.0255925	0.734317
SUSD2	1.34499e-06	-0.364113	0.061	0.211	0.0221076	0.2891
DUSP8	2.57078e-07	-0.364398	0.092	0.256	0.00422559	0.359375
DLC1	0.0128776	-0.364689	0.388	0.432	1	0.898148
MARK1	1.78484e-09	-0.364812	0.102	0.317	2.93374e-05	0.321767
HNRNPD	2.06105e-06	-0.365122	0.48	0.611	0.0338776	0.785597
SESN2	0.00756599	-0.365856	0.362	0.432	1	0.837963
COX4I2	2.80865e-13	-0.366209	0.143	0.458	4.61658e-09	0.312227
TXN1	1.75222e-07	-0.366375	0.77	0.838	0.00288013	0.918854
NR4A1	4.99447e-08	-0.366922	0.612	0.819	0.000820942	0.747253
NUP54	0.000902013	-0.367074	0.194	0.291	1	0.666667
ATP5F1B	4.00618e-11	-0.367509	0.878	0.922	6.58496e-07	0.952278
ARF2	5.15447e-08	-0.367574	0.245	0.443	0.00084724	0.553047
SF3B1	4.4652e-05	-0.36779	0.566	0.645	0.733944	0.877519
COL4A1	4.57382e-07	-0.36785	0.638	0.812	0.00751798	0.785714
LRRC8C	0.000413159	-0.368497	0.133	0.245	1	0.542857
IER3	0.000391341	-0.369231	0.638	0.729	1	0.875171
SSRP1	0.0088451	-0.369738	0.362	0.441	1	0.820862
NDUFS7	5.67773e-08	-0.370234	0.51	0.648	0.000933249	0.787037
BIRC3	0.0127839	-0.37027	0.219	0.283	1	0.773852
WDR83OS	1.11656e-05	-0.371554	0.459	0.603	0.183529	0.761194
FAM107B	1.73971e-10	-0.372381	0.158	0.412	2.85956e-06	0.383495
TOMM7	0.000499638	-0.372539	0.546	0.646	1	0.845201
CCDC50	0.0062508	-0.373062	0.357	0.44	1	0.811364
LSM14A	0.000367172	-0.373582	0.316	0.42	1	0.752381
AHSA1	0.00146473	-0.3738	0.347	0.452	1	0.767699
TEAD3	0.00169979	-0.373975	0.122	0.211	1	0.578199
RHOC	2.326e-07	-0.374104	0.684	0.786	0.00382325	0.870229
ATP5F1D	1.08003e-06	-0.374213	0.689	0.776	0.0177525	0.887887
FZD4	1.28786e-05	-0.375146	0.097	0.237	0.211686	0.409283
ATP2B4	5.27386e-14	-0.375269	0.199	0.498	8.66865e-10	0.399598
EVA1B	0.288315	-0.375704	0.388	0.398	1	0.974874
S1PR1	0.00771273	-0.37615	0.046	0.107	1	0.429907
EEF2K	1.7655e-05	-0.376502	0.26	0.398	0.290196	0.653266
MID1IP1	1.74774e-07	-0.376654	0.179	0.384	0.00287277	0.466146
SLC22A3	1.30865e-13	-0.376857	0.046	0.315	2.15104e-09	0.146032
STARD4	2.05055e-09	-0.37686	0.036	0.222	3.37048e-05	0.162162
SLC7A5	2.83658e-06	-0.377366	0.27	0.438	0.0466249	0.616438
ERRFI1	1.45563e-06	-0.377794	0.617	0.769	0.0239261	0.802341
TP53I11	1.29135e-11	-0.378073	0.071	0.323	2.1226e-07	0.219814
PPIG	0.00181763	-0.378269	0.423	0.501	1	0.844311
ARID5A	9.61317e-09	-0.378601	0.49	0.68	0.000158012	0.720588
HMOX1	0.621358	-0.378867	0.541	0.528	1	1.02462
DGAT1	0.00318631	-0.378969	0.219	0.306	1	0.715686
CDK9	1.7622e-05	-0.379925	0.362	0.492	0.289652	0.735772
PHLDB2	1.22311e-06	-0.380508	0.092	0.24	0.0201043	0.383333
HES1	2.37148e-06	-0.380724	0.383	0.547	0.03898	0.700183
PKP4	2.4012e-07	-0.381321	0.087	0.259	0.00394686	0.335907
SF1	1.55725e-05	-0.381592	0.408	0.541	0.255965	0.754159
AABR07053749.2	0.0097742	-0.38163	0.342	0.409	1	0.836186
ROCK2	0.000421757	-0.381775	0.515	0.629	1	0.81876
VASP	2.55698e-09	-0.382243	0.327	0.538	4.2029e-05	0.607807
TF	0.12091	-0.382647	0.138	0.176	1	0.784091
IL6R	0.000902346	-0.383131	0.204	0.306	1	0.666667
SCHIP1	5.72697e-09	-0.384788	0.122	0.337	9.41342e-05	0.362018
UHRF1BP1L	0.000773973	-0.385273	0.214	0.323	1	0.662539
SPOP	0.000140588	-0.385516	0.393	0.507	1	0.775148
CDC42BPA	3.31307e-06	-0.386996	0.219	0.377	0.0544569	0.580902
ANAPC13	0.00142321	-0.387136	0.372	0.462	1	0.805195
ACADM	2.30787e-09	-0.3874	0.26	0.475	3.79344e-05	0.547368
PALD1	5.9182e-08	-0.388478	0.031	0.187	0.000972775	0.165775
SPEG	1.36092e-12	-0.388488	0.097	0.371	2.23695e-08	0.261456
PPFIBP1	0.00507475	-0.389101	0.372	0.45	1	0.826667
RASAL2	6.3893e-13	-0.389164	0.199	0.479	1.05021e-08	0.415449
LDLR	4.4898e-10	-0.389283	0.321	0.577	7.37989e-06	0.556326
MTUS1	0.000277284	-0.389614	0.235	0.352	1	0.667614
GPI	2.9471e-07	-0.390053	0.531	0.66	0.00484415	0.804545
REEP3	2.52179e-05	-0.39191	0.316	0.453	0.414506	0.697572
GRIFIN	4.8642e-08	-0.391927	0.015	0.165	0.000799528	0.0909091
RHOJ	3.56144e-05	-0.391946	0.515	0.639	0.585394	0.805947
SPTAN1	0.000179248	-0.394371	0.474	0.574	1	0.825784
EHD2	2.46185e-07	-0.394475	0.342	0.504	0.00404655	0.678571
MBNL2	1.29329e-05	-0.394837	0.582	0.66	0.212578	0.881818
TSPAN12	4.31015e-11	-0.394877	0.092	0.345	7.0846e-07	0.266667
PKDCC	2.089e-05	-0.394887	0.403	0.507	0.343369	0.794872
TUBA1C	2.4007e-10	-0.395253	0.306	0.593	3.94602e-06	0.51602
ATF6	0.000462898	-0.395718	0.342	0.458	1	0.746725
NNAT	0.00270348	-0.395855	0.036	0.106	1	0.339623
EIF4H	1.70865e-06	-0.395899	0.577	0.694	0.0280851	0.831412
DNPEP	0.000254224	-0.396428	0.219	0.331	1	0.661631
KTN1	0.00019816	-0.398651	0.408	0.502	1	0.812749
VCL	1.79623e-10	-0.399319	0.469	0.68	2.95247e-06	0.689706
NCOA7	3.75422e-05	-0.401092	0.138	0.27	0.617081	0.511111
CSPG4	1.09132e-12	-0.401214	0.112	0.397	1.7938e-08	0.282116
PTGES3	1.5969e-06	-0.401546	0.602	0.724	0.0262482	0.831492
SLC22A2	1.19097e-08	-0.402263	0.02	0.185	0.00019576	0.108108
STARD10	7.4449e-09	-0.402494	0.041	0.221	0.000122372	0.18552
PYGM	1.00757e-09	-0.402506	0.031	0.225	1.65615e-05	0.137778
FJX1	4.55684e-08	-0.40251	0.143	0.335	0.000749008	0.426866
FAM110B	0.000263622	-0.40386	0.184	0.299	1	0.615385
PLXNA2	3.35465e-08	-0.40388	0.041	0.208	0.000551404	0.197115
CCT7	1.75952e-05	-0.404531	0.546	0.669	0.289213	0.816143
COL17A1	2.89114e-05	-0.405084	0.077	0.201	0.475216	0.383085
CNBP	1.11613e-08	-0.405236	0.74	0.825	0.000183459	0.89697
U2AF1	8.03419e-07	-0.406429	0.526	0.655	0.0132058	0.803053
HNRNPK	2.75398e-05	-0.406573	0.571	0.669	0.452672	0.853513
MRGPRF	0.00044605	-0.407681	0.286	0.383	1	0.746736
DOCK8	1.16386e-10	-0.408643	0.026	0.225	1.91304e-06	0.115556
PPM1L	1.57503e-10	-0.41175	0.122	0.349	2.58887e-06	0.34957
BIN1	1.45211e-06	-0.412008	0.255	0.415	0.0238683	0.614458
LOC103694902	1.08814e-07	-0.412568	0.378	0.553	0.00178857	0.683544
BMP2	0.000246703	-0.413805	0.23	0.36	1	0.638889
ATP5F1A	8.05706e-09	-0.414014	0.643	0.767	0.000132434	0.838331
USP9X	0.000173573	-0.414507	0.388	0.495	1	0.783838
ANGPT2	8.99e-10	-0.414802	0.148	0.389	1.47769e-05	0.380463
ITGA7	2.57791e-15	-0.414993	0.158	0.516	4.23731e-11	0.306202
ZFP365	7.52567e-09	-0.41519	0.041	0.217	0.000123699	0.18894
LUC7L	3.48638e-05	-0.417753	0.184	0.322	0.573057	0.571429
CCND2	1.0931e-06	-0.418524	0.199	0.361	0.0179673	0.551247
PPP1R11	6.79209e-07	-0.419217	0.173	0.337	0.0111642	0.513353
SDHB	8.62669e-05	-0.419336	0.459	0.551	1	0.833031
CCT2	4.18546e-08	-0.420365	0.51	0.657	0.000687965	0.776256
RGD1310352	0.000155458	-0.421705	0.48	0.567	1	0.846561
NDUFB6	1.03856e-07	-0.422324	0.357	0.548	0.00170708	0.65146
AKAP17A	6.91507e-07	-0.423309	0.296	0.459	0.0113663	0.64488
PPP1R10	5.49987e-09	-0.423623	0.214	0.43	9.04013e-05	0.497674
STX12	9.74018e-07	-0.425816	0.255	0.432	0.0160099	0.590278
PLEKHF1	0.00441806	-0.425942	0.27	0.342	1	0.789474
DDIT3	1.08936e-07	-0.426248	0.367	0.571	0.00179059	0.642732
NDEL1	0.000511201	-0.426283	0.485	0.557	1	0.870736
FOXC1	1.58065e-10	-0.427431	0.092	0.315	2.59812e-06	0.292063
NIPA2	8.63366e-05	-0.428268	0.25	0.38	1	0.657895
FUS	4.11999e-08	-0.429283	0.485	0.646	0.000677202	0.750774
JAG1	1.10994e-11	-0.429306	0.194	0.462	1.82441e-07	0.419913
IL13RA1	1.75948e-10	-0.42962	0.143	0.378	2.89206e-06	0.378307
DCTN3	7.73082e-06	-0.431165	0.393	0.51	0.127071	0.770588
PLAGL1	0.0570246	-0.431658	0.337	0.374	1	0.90107
LOC103689983	3.66512e-08	-0.43224	0.444	0.611	0.000602435	0.726678
CAPZB	4.01515e-06	-0.43296	0.582	0.686	0.0659971	0.848397
PPP1R15A	2.78868e-10	-0.43327	0.735	0.856	4.58375e-06	0.858645
ACADL	2.27516e-10	-0.433607	0.449	0.626	3.73968e-06	0.717252
IRX3	3.07344e-05	-0.433808	0.077	0.202	0.505181	0.381188
EPHA4	2.04116e-06	-0.434653	0.051	0.19	0.0335506	0.268421
ATP1B2	1.14635e-12	-0.436425	0.097	0.375	1.88426e-08	0.258667
MAP4	0.000141797	-0.437628	0.449	0.56	1	0.801786
TMED5	2.48174e-07	-0.438088	0.291	0.453	0.00407924	0.642384
PERP	4.68876e-06	-0.439116	0.163	0.343	0.0770692	0.475219
SUMO1	1.49644e-09	-0.439592	0.597	0.734	2.4597e-05	0.813351
PDE1A	6.22817e-09	-0.439919	0.087	0.285	0.000102372	0.305263
GMPR2	5.58508e-09	-0.44061	0.092	0.288	9.1802e-05	0.319444
CHD4	1.11088e-06	-0.440722	0.434	0.58	0.0182596	0.748276
TREX1	3.90605e-07	-0.441035	0.117	0.288	0.00642037	0.40625
NDUFA4L2	1.59704e-05	-0.442447	0.097	0.243	0.262505	0.399177
NTF3	2.61164e-10	-0.442737	0.026	0.225	4.29275e-06	0.115556
RCAN1	2.29358e-06	-0.442908	0.291	0.469	0.0376996	0.620469
FEZ2	4.9232e-11	-0.442914	0.209	0.458	8.09226e-07	0.456332
TACC2	1.19068e-08	-0.443139	0.224	0.418	0.000195713	0.535885
JAM2	0.785359	-0.443773	0.143	0.126	1	1.13492
MYL1	1.65065e-14	-0.443986	0.138	0.489	2.71317e-10	0.282209
PLCB4	8.76495e-08	-0.444088	0.097	0.279	0.00144069	0.34767
SDHC	3.39306e-07	-0.445007	0.485	0.609	0.00557717	0.796388
ATP5MD	0.00247718	-0.445163	0.367	0.458	1	0.80131
ELL2	3.30528e-08	-0.445196	0.168	0.358	0.000543288	0.469274
ALKBH5	0.0036578	-0.445281	0.357	0.446	1	0.800448
TMEM176B	4.93113e-17	-0.445646	0.219	0.646	8.1053e-13	0.339009
SMTN	3.09556e-11	-0.446009	0.199	0.441	5.08818e-07	0.451247
TMEM51	5.50241e-15	-0.446252	0.117	0.441	9.04431e-11	0.265306
ND2	1.31176e-15	-0.446397	0.974	0.963	2.15614e-11	1.01142
UACA	0.0391143	-0.447177	0.321	0.217	1	1.47926
RBM18	3.38753e-05	-0.447833	0.25	0.386	0.556808	0.647668
CAP1	5.08118e-10	-0.449157	0.556	0.712	8.35193e-06	0.780899
MRPS36	2.31664e-05	-0.452826	0.286	0.426	0.380786	0.671362
BPNT1	1.89375e-06	-0.45315	0.184	0.34	0.0311276	0.541176
KLF9	3.32686e-05	-0.453933	0.546	0.658	0.546836	0.829787
WDR1	4.82328e-11	-0.456221	0.434	0.672	7.92803e-07	0.645833
GCNT2	2.01023e-13	-0.457052	0.102	0.389	3.30422e-09	0.262211
HEXIM1	1.19308e-06	-0.457838	0.372	0.547	0.0196107	0.680073
SLC25A25	2.00455e-08	-0.458176	0.342	0.548	0.000329488	0.624088
SLC25A5	8.90378e-10	-0.459025	0.74	0.822	1.46351e-05	0.900243
AKAP6	5.31909e-09	-0.460135	0.051	0.233	8.74299e-05	0.218884
PTP4A1	2.19652e-07	-0.460211	0.439	0.606	0.00361041	0.724422
BCL10	5.37313e-13	-0.460537	0.372	0.622	8.83181e-09	0.598071
ACTR3	4.32511e-06	-0.460791	0.566	0.671	0.0710918	0.843517
MYO1D	1.2025e-12	-0.461007	0.071	0.322	1.97656e-08	0.220497
ANO6	3.28835e-06	-0.461541	0.347	0.484	0.0540505	0.716942
PJA2	3.33974e-07	-0.462123	0.327	0.504	0.00548953	0.64881
2021-09-04	1.71292e-09	-0.464884	0.158	0.398	2.81552e-05	0.396985
HSPB1	1.7077e-07	-0.465334	0.786	0.873	0.00280695	0.900344
TIFA	0.000296466	-0.466693	0.276	0.394	1	0.700508
TGFB3	8.87175e-07	-0.467102	0.128	0.297	0.0145825	0.430976
PRR7	9.69749e-08	-0.467785	0.066	0.234	0.00159398	0.282051
NRDC	9.83964e-06	-0.468469	0.413	0.539	0.161734	0.766234
PHIP	3.45682e-08	-0.468725	0.214	0.409	0.000568198	0.523227
FBXO32	6.01562e-08	-0.4691	0.077	0.254	0.000988788	0.30315
C1QTNF1	0.000971523	-0.469949	0.454	0.544	1	0.834559
COL4A2	1.49639e-05	-0.470632	0.209	0.369	0.245962	0.566396
ZC3H12A	1.40374e-05	-0.471688	0.357	0.484	0.230733	0.737603
STBD1	6.40968e-08	-0.471803	0.102	0.283	0.00105356	0.360424
CDK11B	1.21525e-07	-0.473182	0.296	0.466	0.00199751	0.635193
HEY2	3.61473e-11	-0.474255	0.02	0.231	5.94154e-07	0.0865801
EMCN	0.000340685	-0.474278	0.026	0.11	1	0.236364
NSA2	2.28137e-05	-0.475426	0.378	0.496	0.374988	0.762097
CEBPB	2.10451e-07	-0.476089	0.878	0.904	0.00345918	0.971239
BAG3	2.0979e-09	-0.47726	0.571	0.724	3.44833e-05	0.788674
MRPS6	8.71195e-08	-0.477366	0.321	0.496	0.00143198	0.647177
AOC3	6.85189e-07	-0.478031	0.515	0.649	0.0112624	0.793529
SON	4.21915e-07	-0.478085	0.628	0.715	0.00693502	0.878322
NEDD4	3.84002e-07	-0.478455	0.679	0.793	0.00631184	0.856242
PIP5K1B	2.39328e-10	-0.478565	0.036	0.236	3.93384e-06	0.152542
PTPN1	1.23639e-08	-0.478822	0.255	0.455	0.000203226	0.56044
MT2A	9.25925e-08	-0.480174	0.51	0.746	0.00152194	0.683646
RFLNB	1.17846e-06	-0.480563	0.082	0.239	0.0193703	0.343096
CMIP	6.78035e-05	-0.482427	0.347	0.453	1	0.766004
CAVIN1	4.97302e-10	-0.483834	0.577	0.698	8.17416e-06	0.826648
RASGRP2	1.20089e-17	-0.484938	0.133	0.515	1.9739e-13	0.258252
CRY2	9.803e-09	-0.487591	0.27	0.472	0.000161132	0.572034
FAHD2A	6.95959e-09	-0.487739	0.153	0.354	0.000114395	0.432203
GSTP1	3.39837e-07	-0.488039	0.689	0.76	0.0055859	0.906579
PDE12	8.12635e-09	-0.488752	0.066	0.254	0.000133573	0.259843
TXNDC17	6.1976e-06	-0.491151	0.48	0.591	0.10187	0.812183
RAB11B	1.84363e-09	-0.492724	0.408	0.605	3.03037e-05	0.67438
STRN3	4.22072e-05	-0.497781	0.51	0.582	0.69376	0.876289
RND1	0.522444	-0.498772	0.133	0.144	1	0.923611
AABR07026112.1	2.27106e-06	-0.498956	0.485	0.62	0.0373294	0.782258
LMCD1	6.11992e-08	-0.499119	0.046	0.208	0.00100593	0.221154
ETL4	3.44124e-13	-0.500257	0.036	0.286	5.65636e-09	0.125874
DSP	1.20147e-06	-0.500641	0.036	0.173	0.0197486	0.208092
CAV1	1.05331e-13	-0.500957	0.566	0.819	1.73133e-09	0.691087
ANXA7	1.27211e-09	-0.504251	0.378	0.567	2.09096e-05	0.666667
SLC2A4	4.44516e-17	-0.504519	0.097	0.452	7.30651e-13	0.214602
TRPC6	2.72791e-12	-0.505624	0.031	0.262	4.48387e-08	0.118321
ANXA11	4.84778e-09	-0.506132	0.444	0.628	7.9683e-05	0.707006
SRGN	3.18656e-06	-0.506755	0.036	0.165	0.0523775	0.218182
MT1	6.64007e-10	-0.507435	0.689	0.887	1.09143e-05	0.776776
MTFR2	0.000275062	-0.507964	0.423	0.522	1	0.810345
PPP2R5A	8.54522e-09	-0.508544	0.286	0.475	0.000140458	0.602105
LUZP1	0.000978138	-0.51008	0.418	0.485	1	0.861856
PLAU	4.3515e-05	-0.510521	0.077	0.196	0.715257	0.392857
HIP1	5.22976e-11	-0.510687	0.189	0.43	8.59616e-07	0.439535
CALM1	4.26677e-09	-0.511187	0.74	0.844	7.01329e-05	0.876777
PLEKHB2	6.50542e-11	-0.51141	0.163	0.41	1.0693e-06	0.397561
RBM24	2.58838e-11	-0.511964	0.026	0.239	4.25452e-07	0.108787
KDM6B	2.20783e-06	-0.511975	0.26	0.421	0.0362902	0.617577
CDO1	3.01563e-10	-0.512237	0.179	0.417	4.9568e-06	0.429257
ATE1	1.34876e-07	-0.513148	0.25	0.429	0.00221696	0.582751
EDNRB	6.99281e-06	-0.514792	0.077	0.224	0.114941	0.34375
HK2	0.000137373	-0.515087	0.495	0.606	1	0.816832
TMEM47	6.03614e-09	-0.518268	0.281	0.49	9.9216e-05	0.573469
CAB39	4.2215e-05	-0.518905	0.418	0.528	0.693888	0.791667
ND1	1.32603e-16	-0.519267	0.944	0.934	2.17959e-12	1.01071
HRC	4.86008e-16	-0.520967	0.046	0.345	7.98852e-12	0.133333
IQGAP1	6.94723e-05	-0.521393	0.362	0.49	1	0.738776
PDLIM5	3.26474e-12	-0.522053	0.158	0.41	5.36625e-08	0.385366
NUDT4	5.44173e-07	-0.522056	0.587	0.694	0.00894457	0.845821
EMD	1.84619e-13	-0.522345	0.332	0.606	3.03458e-09	0.547855
CCDC107	1.31548e-09	-0.524023	0.398	0.574	2.16226e-05	0.69338
H3F3A	4.66257e-07	-0.524484	0.526	0.637	0.00766387	0.825746
ATP2B1	2.64286e-07	-0.52457	0.449	0.587	0.00434407	0.764906
GLS2	9.85194e-09	-0.525776	0.031	0.204	0.000161936	0.151961
COBLL1	4.07178e-13	-0.527296	0.082	0.352	6.69278e-09	0.232955
DST	1.74035e-05	-0.527684	0.551	0.657	0.286061	0.838661
MACF1	5.18126e-07	-0.527735	0.459	0.603	0.00851645	0.761194
ITGA8	3.29786e-12	-0.52879	0.097	0.354	5.4207e-08	0.274011
NET1	3.08829e-15	-0.531344	0.092	0.394	5.07621e-11	0.233503
LDB3	1.64188e-12	-0.535461	0.066	0.325	2.69876e-08	0.203077
SYNPO2	1.54917e-11	-0.537447	0.036	0.257	2.54637e-07	0.140078
NDUFS2	2.11954e-10	-0.539599	0.495	0.652	3.48389e-06	0.759202
MSRB3	2.17707e-18	-0.540343	0.153	0.499	3.57845e-14	0.306613
SMAP2	1.5364e-09	-0.540456	0.25	0.462	2.52538e-05	0.541126
MYD88	1.0184e-07	-0.542518	0.454	0.62	0.00167394	0.732258
ACOT2	5.92827e-07	-0.542564	0.128	0.299	0.0097443	0.428094
COL4A5	8.98774e-09	-0.542755	0.27	0.466	0.000147732	0.579399
RANBP2	0.00178245	-0.542876	0.413	0.492	1	0.839431
JUNB	1.311e-09	-0.545051	0.903	0.916	2.15489e-05	0.985808
SERTAD1	1.95879e-07	-0.545689	0.607	0.74	0.00321967	0.82027
IGF2	2.13184e-06	-0.546045	0.026	0.152	0.0350411	0.171053
AABR07044631.2	3.09849e-11	-0.546539	0.026	0.237	5.09299e-07	0.109705
FAT1	2.57138e-06	-0.546799	0.219	0.369	0.0422657	0.593496
ADCY5	2.13174e-11	-0.548421	0.036	0.257	3.50394e-07	0.140078
TNS1	1.27661e-08	-0.549508	0.102	0.286	0.000209837	0.356643
AABR07021544.1	3.60413e-07	-0.551503	0.173	0.346	0.0059241	0.5
NRGN	8.44925e-17	-0.55285	0.097	0.466	1.3888e-12	0.208155
ADGRL2	8.74174e-13	-0.556881	0.122	0.38	1.43688e-08	0.321053
DUSP14	1.19075e-13	-0.558688	0.24	0.565	1.95724e-09	0.424779
DGKB	8.13429e-17	-0.562296	0.046	0.352	1.33703e-12	0.130682
CHAC1	4.08198e-06	-0.565265	0.071	0.208	0.0670955	0.341346
ID4	7.87564e-11	-0.565604	0.403	0.654	1.29452e-06	0.616208
CDKN1B	1.14536e-06	-0.566367	0.337	0.504	0.0188263	0.668651
CDKN1A	1.43014e-15	-0.568002	0.449	0.72	2.35073e-11	0.623611
CHMP4C	5.68114e-21	-0.568725	0.107	0.51	9.33809e-17	0.209804
KANK1	3.24683e-12	-0.569112	0.25	0.498	5.33681e-08	0.502008
RBM27	4.5837e-10	-0.569843	0.235	0.459	7.53423e-06	0.511983
HSPB2	1.17245e-15	-0.569958	0.071	0.374	1.92716e-11	0.18984
MAP3K20	6.23785e-12	-0.570803	0.112	0.349	1.02532e-07	0.320917
CCND1	3.45842e-12	-0.570909	0.214	0.489	5.68461e-08	0.437628
ENO1	4.24437e-10	-0.573514	0.531	0.675	6.97647e-06	0.786667
CSNK1A1	3.56616e-09	-0.574564	0.602	0.721	5.86169e-05	0.834951
ADCY3	2.75559e-16	-0.575019	0.102	0.423	4.52937e-12	0.241135
IL17B	4.11409e-06	-0.577254	0.082	0.233	0.0676232	0.351931
NINJ1	1.53022e-09	-0.57789	0.418	0.613	2.51522e-05	0.681892
MYO1B	2.61513e-13	-0.57884	0.082	0.348	4.29848e-09	0.235632
ACTA2	4.40689e-14	-0.579368	0.515	0.913	7.24361e-10	0.564074
NCOR1	8.2385e-10	-0.581569	0.418	0.6	1.35416e-05	0.696667
PNRC1	1.4108e-09	-0.582765	0.714	0.804	2.31893e-05	0.88806
SORT1	2.95324e-20	-0.584798	0.077	0.455	4.85423e-16	0.169231
EGFLAM	8.03658e-12	-0.585283	0.092	0.34	1.32097e-07	0.270588
KRT8	2.78868e-06	-0.585753	0.189	0.363	0.0458376	0.520661
ADAMTS9	8.23849e-12	-0.585913	0.184	0.446	1.35416e-07	0.412556
PITHD1	2.31569e-09	-0.595367	0.209	0.43	3.80629e-05	0.486047
HSPA4	9.64252e-09	-0.597534	0.413	0.579	0.000158494	0.713299
CRIP1	7.49301e-12	-0.598761	0.929	0.949	1.23163e-07	0.978925
SAT1	5.40111e-07	-0.601119	0.842	0.894	0.00887781	0.941834
PTPRF	3.61249e-14	-0.601518	0.158	0.444	5.93785e-10	0.355856
RUNX1	8.55318e-10	-0.607628	0.133	0.36	1.40589e-05	0.369444
CCNL1	2.93995e-08	-0.609517	0.673	0.79	0.00048324	0.851899
PTGIR	3.11246e-09	-0.609578	0.082	0.277	5.11595e-05	0.296029
NGF	1.53731e-07	-0.613161	0.128	0.303	0.00252688	0.422442
FAM241A	2.46125e-11	-0.615511	0.117	0.364	4.04556e-07	0.321429
RERGL	2.23672e-16	-0.615983	0.148	0.531	3.6765e-12	0.278719
TSC22D1	2.72598e-15	-0.616759	0.714	0.862	4.48069e-11	0.828306
HIF1A	1.01507e-09	-0.618873	0.378	0.564	1.66847e-05	0.670213
JAM3	3.84709e-12	-0.619901	0.316	0.559	6.32347e-08	0.565295
UTRN	1.21137e-07	-0.623758	0.352	0.524	0.00199112	0.671756
PDLIM1	0.00403804	-0.624772	0.378	0.447	1	0.845638
CD59	1.04578e-09	-0.6251	0.49	0.651	1.71895e-05	0.752688
PKIG	6.73626e-14	-0.626854	0.362	0.62	1.10724e-09	0.583871
ITIH3	1.00745e-09	-0.629009	0.036	0.228	1.65594e-05	0.157895
PRKAR1A	2.3849e-11	-0.629643	0.515	0.681	3.92007e-07	0.756241
OSTN	1.03822e-11	-0.631727	0.036	0.27	1.70652e-07	0.133333
SMARCA5	2.89992e-08	-0.634608	0.393	0.556	0.000476659	0.706835
RSRP1	9.71224e-11	-0.637522	0.48	0.677	1.5964e-06	0.70901
SCARB1	1.18829e-05	-0.639119	0.005	0.101	0.195319	0.049505
CPE	2.66154e-14	-0.639588	0.408	0.675	4.37477e-10	0.604444
ID2	0.0005099	-0.642158	0.235	0.335	1	0.701493
NR4A3	3.05047e-12	-0.642183	0.117	0.377	5.01406e-08	0.310345
RGD1306556	1.15262e-14	-0.642184	0.071	0.348	1.89456e-10	0.204023
DDX5	1.92212e-18	-0.643164	0.847	0.916	3.15938e-14	0.924672
AKAP2	4.4849e-14	-0.649558	0.204	0.518	7.37184e-10	0.393822
IGFBP7	2.49634e-15	-0.650338	0.806	0.946	4.10323e-11	0.852008
RGD1559896	1.00853e-11	-0.651788	0.27	0.496	1.65771e-07	0.544355
PACSIN2	1.68813e-13	-0.655654	0.301	0.554	2.77478e-09	0.543321
COQ10B	1.2355e-08	-0.656322	0.5	0.668	0.000203079	0.748503
AMIGO2	4.20945e-16	-0.657891	0.092	0.401	6.91908e-12	0.229426
ND4L	8.25914e-08	-0.66185	0.556	0.658	0.00135756	0.844985
KRT17	0.00105511	-0.662841	0.699	0.766	1	0.912533
TIMP4	6.78908e-17	-0.663338	0.138	0.482	1.11592e-12	0.286307
SRSF3	1.12671e-12	-0.663962	0.638	0.778	1.85197e-08	0.820051
SIK1	4.06568e-12	-0.667266	0.347	0.594	6.68276e-08	0.584175
NR4A2	1.62981e-14	-0.669305	0.306	0.606	2.67893e-10	0.50495
PLEKHA3	2.29497e-08	-0.670284	0.291	0.461	0.000377225	0.631236
PGAM1	6.49925e-14	-0.671891	0.612	0.77	1.06828e-09	0.794805
TOP1	9.87302e-09	-0.674488	0.526	0.649	0.000162283	0.810478
ZFP131	4.23198e-09	-0.678941	0.306	0.481	6.95611e-05	0.636175
ARHGEF7	1.32901e-14	-0.680145	0.27	0.547	2.18449e-10	0.493601
GPX1	3.33109e-14	-0.680308	0.724	0.842	5.47531e-10	0.859857
USP37	1.45107e-10	-0.680535	0.23	0.447	2.38513e-06	0.514541
MAFF	3.00779e-11	-0.680811	0.566	0.73	4.94391e-07	0.775342
NRG1	3.70086e-07	-0.683861	0.051	0.204	0.0060831	0.25
IGFBP4	2.41277e-13	-0.684721	0.444	0.734	3.96587e-09	0.604905
CYCS	3.43244e-09	-0.688327	0.745	0.816	5.6419e-05	0.91299
PAWR	1.78072e-14	-0.690342	0.122	0.426	2.92696e-10	0.286385
HSPB8	5.31468e-05	-0.690843	0.413	0.525	0.873573	0.786667
ZFHX3	9.93609e-12	-0.691175	0.179	0.418	1.63319e-07	0.42823
ZNRD1	2.30041e-11	-0.692442	0.26	0.502	3.78119e-07	0.517928
COL18A1	2.74131e-17	-0.694223	0.398	0.715	4.50589e-13	0.556643
INPP5A	6.04628e-14	-0.69427	0.194	0.473	9.93828e-10	0.410148
ACTR2	6.21817e-12	-0.699026	0.459	0.629	1.02208e-07	0.72973
PPP1R2	5.8922e-09	-0.701484	0.515	0.657	9.68501e-05	0.783866
AC134224.3	1.05692e-09	-0.701648	0.668	0.763	1.73726e-05	0.875491
RRAS	4.82142e-16	-0.702461	0.408	0.671	7.92497e-12	0.608048
2021-09-07	6.65436e-10	-0.703469	0.597	0.718	1.09378e-05	0.831476
TSPAN2	2.53308e-19	-0.708833	0.092	0.446	4.16362e-15	0.206278
KITLG	1.04185e-07	-0.714065	0.362	0.527	0.00171249	0.686907
PBXIP1	3.23886e-12	-0.71444	0.27	0.516	5.32372e-08	0.523256
SRSF5	4.37133e-08	-0.714697	0.413	0.574	0.000718515	0.719512
KIF5B	4.9794e-10	-0.718207	0.49	0.646	8.18463e-06	0.758514
RASSF3	1.48395e-18	-0.718225	0.148	0.492	2.43917e-14	0.300813
ATP2A2	1.36049e-12	-0.718407	0.587	0.712	2.23624e-08	0.824438
ESAM	6.38327e-23	-0.718791	0.173	0.66	1.04922e-18	0.262121
S1PR3	3.5298e-12	-0.721263	0.224	0.492	5.80193e-08	0.455285
TGM2	4.57892e-16	-0.721298	0.255	0.599	7.52637e-12	0.42571
RABGEF1	1.63085e-10	-0.721635	0.265	0.479	2.68063e-06	0.553236
PTP4A3	4.07611e-18	-0.72327	0.235	0.632	6.6999e-14	0.371835
RAMP1	3.2884e-10	-0.728193	0.209	0.427	5.40515e-06	0.489461
TFPI2	7.14018e-05	-0.729999	0.316	0.458	1	0.689956
DMD	4.22978e-15	-0.732134	0.128	0.436	6.95248e-11	0.293578
MYL6	3.74054e-24	-0.734003	0.995	0.992	6.14833e-20	1.00302
MSN	1.18189e-10	-0.735193	0.561	0.697	1.94267e-06	0.804878
GJC1	2.73292e-12	-0.736683	0.301	0.56	4.49209e-08	0.5375
ANGPTL4	1.57298e-05	-0.738394	0.531	0.666	0.25855	0.797297
ITPR1	7.74734e-18	-0.743997	0.173	0.516	1.27343e-13	0.335271
ETNK1	3.07599e-13	-0.752825	0.143	0.409	5.056e-09	0.349633
RASD1	5.51332e-11	-0.75911	0.138	0.394	9.06224e-07	0.350254
IRS2	4.56723e-15	-0.762163	0.286	0.565	7.50716e-11	0.506195
SLIT3	1.36421e-12	-0.762479	0.276	0.538	2.24234e-08	0.513011
HSPB6	1.73281e-15	-0.764782	0.097	0.41	2.84823e-11	0.236585
ARL5B	1.57487e-09	-0.764953	0.357	0.548	2.58862e-05	0.65146
PPP1R12C	1.70076e-18	-0.768017	0.444	0.732	2.79554e-14	0.606557
RHOB	1.00198e-09	-0.769606	0.781	0.85	1.64695e-05	0.918824
PQLC1	1.34259e-13	-0.770461	0.403	0.651	2.20682e-09	0.619048
GUCY1B1	2.2419e-20	-0.775886	0.082	0.45	3.685e-16	0.182222
SRRM2	2.77842e-09	-0.777879	0.622	0.691	4.56688e-05	0.900145
CAV2	1.78253e-21	-0.780139	0.168	0.591	2.92995e-17	0.284264
HNRNPA2B1	8.36443e-08	-0.785482	0.495	0.64	0.00137486	0.773438
PLN	4.82243e-19	-0.789289	0.168	0.602	7.92664e-15	0.27907
CASQ2	1.11593e-20	-0.790143	0.061	0.446	1.83426e-16	0.136771
STOM	2.49192e-19	-0.79403	0.327	0.723	4.09596e-15	0.452282
CNN1	4.44868e-16	-0.800493	0.276	0.649	7.3123e-12	0.42527
INHBA	4.39602e-17	-0.80223	0.102	0.436	7.22573e-13	0.233945
RCAN2	2.26885e-18	-0.802772	0.153	0.504	3.72931e-14	0.303571
MAFK	5.1909e-18	-0.804816	0.393	0.666	8.53228e-14	0.59009
LOC100910996	1.67945e-15	-0.807694	0.082	0.381	2.76051e-11	0.215223
SPINK8	2.33362e-18	-0.824729	0.031	0.363	3.83578e-14	0.0853994
IFT43	5.05789e-11	-0.829829	0.291	0.505	8.31366e-07	0.576238
TIPARP	4.87828e-09	-0.831413	0.403	0.554	8.01842e-05	0.727437
GJA4	1.64462e-21	-0.833039	0.148	0.582	2.70327e-17	0.254296
SYNM	2.19117e-21	-0.834804	0.133	0.525	3.60163e-17	0.253333
LAMA5	1.0709e-27	-0.835259	0.092	0.557	1.76023e-23	0.165171
CCRL2	1.10999e-13	-0.846199	0.163	0.43	1.82449e-09	0.37907
USP38	1.07577e-12	-0.853715	0.189	0.432	1.76824e-08	0.4375
NTRK3	2.06886e-18	-0.856756	0.082	0.409	3.40059e-14	0.200489
MRVI1	6.90408e-21	-0.862887	0.082	0.447	1.13482e-16	0.183445
PPP1CB	5.40371e-17	-0.865247	0.515	0.734	8.88208e-13	0.701635
GADD45B	2.53448e-12	-0.867245	0.852	0.9	4.16592e-08	0.946667
CRIM1	2.31435e-22	-0.871968	0.087	0.475	3.80409e-18	0.183158
CSRP1	1.37144e-20	-0.875692	0.852	0.953	2.25424e-16	0.894019
CRIP2	3.60164e-20	-0.878327	0.337	0.692	5.92002e-16	0.486994
MAP3K7CL	2.86104e-17	-0.880569	0.23	0.632	4.7027e-13	0.363924
SLMAP	8.28845e-14	-0.884824	0.245	0.498	1.36237e-09	0.491968
ADAMTS4	6.1535e-12	-0.88607	0.413	0.636	1.01145e-07	0.649371
NRARP	5.02983e-20	-0.886145	0.173	0.597	8.26754e-16	0.289782
PHLDA1	5.6691e-16	-0.886361	0.541	0.815	9.31831e-12	0.663804
AKAP12	1.74092e-05	-0.888599	0.505	0.6	0.286156	0.841667
BTG1	1.40384e-19	-0.893794	0.709	0.841	2.30749e-15	0.843044
EPAS1	4.9247e-21	-0.897622	0.27	0.68	8.09472e-17	0.397059
THBS1	2.63407e-09	-0.900627	0.148	0.372	4.32962e-05	0.397849
MLF1	1.67156e-16	-0.902518	0.133	0.473	2.74754e-12	0.281184
TMEM38B	6.51705e-21	-0.911282	0.189	0.56	1.07121e-16	0.3375
CDH13	9.3868e-24	-0.91268	0.168	0.609	1.54291e-19	0.275862
BIRC2	1.12221e-13	-0.914075	0.306	0.567	1.84457e-09	0.539683
PELI1	3.36199e-15	-0.915357	0.316	0.576	5.5261e-11	0.548611
RBPMS	4.00767e-21	-0.916839	0.347	0.7	6.58741e-17	0.495714
GUCY1A1	3.53074e-23	-0.934262	0.071	0.473	5.80348e-19	0.150106
DDIT4	5.33321e-10	-0.936582	0.276	0.472	8.7662e-06	0.584746
B3GNT2	1.39202e-15	-0.942819	0.255	0.545	2.28806e-11	0.46789
PDLIM3	8.72692e-26	-0.944164	0.133	0.593	1.43444e-21	0.224283
ATG16L1	1.6653e-12	-0.947088	0.143	0.406	2.73725e-08	0.352217
HBEGF	6.7808e-17	-0.956438	0.163	0.515	1.11456e-12	0.316505
CAMK2G	1.67959e-23	-0.959306	0.184	0.571	2.76075e-19	0.322242
ACTG2	9.09815e-21	-0.963443	0.347	0.772	1.49546e-16	0.449482
FILIP1	1.018e-14	-0.965644	0.25	0.542	1.67329e-10	0.461255
LOC684871	4.28978e-12	-0.966309	0.378	0.631	7.05111e-08	0.599049
FAM129A	3.76913e-17	-0.971445	0.163	0.47	6.19532e-13	0.346809
LRRFIP1	1.53823e-21	-0.973432	0.224	0.574	2.52839e-17	0.390244
DSTN	5.81945e-29	-0.975071	0.923	0.98	9.56542e-25	0.941837
LMOD1	1.09335e-18	-0.979666	0.224	0.628	1.79714e-14	0.356688
RHOQ	1.49571e-11	-0.993498	0.398	0.59	2.4585e-07	0.674576
SBNO2	3.71936e-16	-0.993879	0.286	0.562	6.11352e-12	0.508897
BCAM	7.69861e-24	-0.994558	0.321	0.828	1.26542e-19	0.387681
PLVAP	0.000497298	-0.995145	0.036	0.119	1	0.302521
ITGB1	8.66767e-20	-0.995796	0.709	0.833	1.4247e-15	0.85114
SPARCL1	1.85629e-16	-0.997109	0.653	0.801	3.05118e-12	0.815231
TPM2	2.37782e-23	-0.99846	0.709	0.937	3.90843e-19	0.75667
PPP1R14A	1.62708e-19	-0.998513	0.372	0.752	2.67443e-15	0.494681
ISCA1	2.55242e-12	-1.00157	0.628	0.761	4.19541e-08	0.82523
MYL9	3.79099e-21	-1.00918	0.592	0.905	6.23125e-17	0.654144
TLN1	6.48484e-15	-1.01094	0.531	0.683	1.06591e-10	0.777452
LRRC32	9.344e-20	-1.02056	0.26	0.59	1.53587e-15	0.440678
AQP1	5.00417e-07	-1.0252	0.041	0.191	0.00822535	0.21466
ENTPD1	6.87444e-25	-1.02968	0.092	0.513	1.12995e-20	0.179337
AABR07025295.1	3.36157e-18	-1.0332	0.281	0.588	5.52542e-14	0.477891
CH25H	2.76284e-11	-1.04297	0.122	0.371	4.54127e-07	0.328841
VPS37B	9.08807e-21	-1.0457	0.163	0.547	1.49381e-16	0.297989
TAGLN	2.26687e-24	-1.04925	0.546	0.914	3.72606e-20	0.597374
CLU	0.00126065	-1.05357	0.163	0.273	1	0.59707
PDGFA	2.7995e-26	-1.05639	0.214	0.669	4.60154e-22	0.31988
ARIH1	8.7486e-13	-1.05971	0.403	0.602	1.43801e-08	0.669435
PURB	1.43643e-15	-1.07998	0.49	0.681	2.36106e-11	0.71953
MAP1B	1.91568e-15	-1.08678	0.485	0.669	3.14881e-11	0.724963
ITGA1	7.18894e-26	-1.08912	0.097	0.522	1.18165e-21	0.185824
TM4SF1	4.32978e-17	-1.09406	0.403	0.735	7.11685e-13	0.548299
MFGE8	4.87962e-24	-1.09832	0.694	0.905	8.02062e-20	0.766851
ACTB	5.53624e-21	-1.09869	0.663	0.775	9.09991e-17	0.855484
SNCG	7.30726e-21	-1.11047	0.449	0.789	1.20109e-16	0.569075
TINAGL1	1.98112e-27	-1.11052	0.26	0.77	3.25637e-23	0.337662
RASL11A	9.08912e-19	-1.12494	0.291	0.689	1.49398e-14	0.422351
HOPX	6.88849e-21	-1.12624	0.24	0.634	1.13226e-16	0.378549
MEF2C	1.73756e-23	-1.12931	0.179	0.579	2.85602e-19	0.309154
AVPR1A	3.32158e-17	-1.13419	0.173	0.518	5.45969e-13	0.333977
PCP4L1	1.1019e-25	-1.16855	0.107	0.56	1.81119e-21	0.191071
RRAD	1.50534e-09	-1.18412	0.117	0.354	2.47433e-05	0.330508
ROCK1	5.36093e-19	-1.19283	0.5	0.694	8.81177e-15	0.720461
NPY1R	4.52792e-22	-1.19382	0.117	0.534	7.44254e-18	0.219101
ACTN1	5.39926e-27	-1.20401	0.265	0.701	8.87477e-23	0.378031
TPM1	1.56177e-31	-1.24531	0.791	0.943	2.56709e-27	0.838812
CREM	9.93767e-24	-1.2524	0.51	0.802	1.63345e-19	0.63591
APOLD1	2.19385e-19	-1.25657	0.077	0.432	3.60603e-15	0.178241
MUSTN1	1.01988e-26	-1.26003	0.342	0.772	1.67638e-22	0.443005
CALD1	3.88507e-19	-1.27191	0.617	0.755	6.38588e-15	0.817219
BCR	1.27631e-18	-1.27805	0.342	0.666	2.09788e-14	0.513514
ACTN4	3.78211e-25	-1.29024	0.469	0.749	6.21665e-21	0.626168
DES	5.58708e-32	-1.34369	0.281	0.809	9.18349e-28	0.347342
NOP14	1.12387e-12	-1.34708	0.372	0.585	1.84731e-08	0.635897
XIRP1	1.10702e-23	-1.39517	0.153	0.599	1.81962e-19	0.255426
RGD1564664	8.23247e-28	-1.42241	0.577	0.881	1.35317e-23	0.654938
FLNA	2.8014e-27	-1.43328	0.526	0.806	4.60466e-23	0.652605
ADAMTS1	2.40351e-14	-1.45097	0.577	0.724	3.95064e-10	0.796961
CRISPLD2	1.30041e-23	-1.46992	0.224	0.616	2.13749e-19	0.363636
PROCR	8.99822e-13	-1.58837	0.459	0.649	1.47904e-08	0.707242
FABP4	3.86612e-31	-1.61156	0.321	0.816	6.35474e-27	0.393382
FILIP1L	1.7526e-23	-1.62277	0.209	0.568	2.88076e-19	0.367958
MYLK	2.6713e-37	-1.6503	0.23	0.764	4.39082e-33	0.301047
PDE4B	5.0599e-28	-1.65069	0.199	0.619	8.31696e-24	0.321486
LGALSL	3.30358e-26	-1.65466	0.209	0.622	5.43009e-22	0.336013
SORBS2	1.39042e-31	-1.70111	0.128	0.639	2.28543e-27	0.200313
PPP1R12A	2.99957e-25	-1.70208	0.505	0.721	4.93039e-21	0.700416
NEXN	1.41974e-30	-1.71793	0.117	0.591	2.33363e-26	0.19797
MYH11	5.57927e-41	-2.30192	0.311	0.807	9.17065e-37	0.385378
CWC25	3.66398e-20	-2.3805	0.245	0.56	6.02248e-16	0.4375

## Sheet: SBC-cluster3
Gene	p_val	avg_log2FC	pct.1	pct.2	p_val_adj	pct1/pct2
SELP	7.78958e-32	2.89698	0.4	0.036	1.28037e-27	11.1111
AQP1	5.43314e-19	2.7083	0.508	0.128	8.93045e-15	3.96875
PLVAP	2.57868e-42	2.64174	0.585	0.06	4.23857e-38	9.75
ADGRF5	2.22198e-56	2.27372	0.585	0.038	3.65227e-52	15.3947
UACA	4.12315e-16	2.25253	0.569	0.214	6.77723e-12	2.65888
LRG1	1.63712e-48	2.24446	0.538	0.038	2.69094e-44	14.1579
FLT1	1.98735e-46	2.18169	0.492	0.033	3.2666e-42	14.9091
RND1	8.66297e-30	2.13862	0.585	0.105	1.42393e-25	5.57143
EMCN	5.43305e-56	2.02711	0.631	0.046	8.93031e-52	13.7174
THBD	4.88969e-16	2.02559	0.569	0.181	8.03719e-12	3.14365
CDH5	3.88518e-47	1.98304	0.523	0.038	6.38607e-43	13.7632
SELE	4.16471e-24	1.97225	0.262	0.018	6.84553e-20	14.5556
CSF3	2.74643e-18	1.95546	0.262	0.028	4.51431e-14	9.35714
TM4SF1	6.15164e-15	1.92954	0.862	0.642	1.01115e-10	1.34268
RBP7	2.88088e-15	1.87185	0.231	0.027	4.7353e-11	8.55556
AABR07005821.1	1.31183e-30	1.83325	0.369	0.031	2.15625e-26	11.9032
SCARB1	4.035e-36	1.81488	0.477	0.046	6.63233e-32	10.3696
SLFN2	8.80341e-19	1.80445	0.6	0.179	1.44702e-14	3.35196
CLEC1A	7.80203e-48	1.78745	0.492	0.031	1.28242e-43	15.871
ICAM2	9.0899e-49	1.7715	0.538	0.038	1.49411e-44	14.1579
TPM3	1.56689e-10	1.73381	0.708	0.559	2.5755e-06	1.26655
AC134224.2	0.00393255	1.72467	0.446	0.316	1	1.41139
ENG	1.86441e-20	1.70287	0.631	0.203	3.06453e-16	3.10837
VCAM1	1.60055e-09	1.68697	0.354	0.103	2.63082e-05	3.43689
AC134224.1	0.000893378	1.6609	0.738	0.662	1	1.1148
RAMP2	9.69563e-20	1.63531	0.569	0.154	1.59367e-15	3.69481
ADGRL4	2.84403e-52	1.62522	0.538	0.033	4.67473e-48	16.303
EMP1	5.21349e-11	1.61459	0.769	0.497	8.56941e-07	1.54728
PLAC8	4.20571e-10	1.58911	0.338	0.097	6.91292e-06	3.48454
RGD1565355	7.72246e-17	1.53277	0.385	0.077	1.26934e-12	5
IFIT2	1.64301e-16	1.51684	0.446	0.102	2.70062e-12	4.37255
ANXA3	8.79698e-20	1.51181	0.477	0.102	1.44596e-15	4.67647
CLU	2.58127e-20	1.51098	0.677	0.212	4.24283e-16	3.1934
ERG	7.58933e-46	1.50736	0.508	0.036	1.24746e-41	14.1111
IFIT3	5.6414e-17	1.5032	0.323	0.051	9.27278e-13	6.33333
HMOX1	7.31527e-06	1.49084	0.692	0.518	0.120241	1.33591
PDLIM1	4.78812e-11	1.48084	0.677	0.411	7.87024e-07	1.6472
HBEGF	3.16871e-08	1.48066	0.662	0.415	0.000520842	1.59518
CLDN5	5.32578e-15	1.46771	0.215	0.023	8.75399e-11	9.34783
PTPRB	2.02939e-39	1.45948	0.446	0.033	3.33572e-35	13.5152
ATP1B3	4.93027e-10	1.45835	0.677	0.468	8.10388e-06	1.44658
SLC28A2	1.47988e-32	1.45463	0.369	0.028	2.43248e-28	13.1786
S1PR1	3.00673e-34	1.43434	0.508	0.059	4.94217e-30	8.61017
LPAR6	2.98883e-23	1.42938	0.385	0.051	4.91274e-19	7.54902
LMO2	1.55506e-27	1.38718	0.538	0.092	2.55604e-23	5.84783
CAVIN2	4.65177e-21	1.38544	0.492	0.102	7.64612e-17	4.82353
TMEM252	6.29886e-24	1.36824	0.338	0.036	1.03534e-19	9.38889
IL6ST	3.55582e-10	1.36453	0.569	0.293	5.84471e-06	1.94198
KDR	1.33856e-37	1.35543	0.477	0.042	2.2002e-33	11.3571
BST2	2.37041e-16	1.35351	0.554	0.171	3.89625e-12	3.23977
ADGRG1	2.61741e-13	1.3504	0.523	0.18	4.30224e-09	2.90556
PTN	1.80775e-08	1.33881	0.615	0.333	0.000297139	1.84685
TMEM45B	2.90422e-37	1.32621	0.354	0.018	4.77367e-33	19.6667
MDFIC	3.50264e-15	1.31977	0.677	0.284	5.75729e-11	2.3838
MMRN2	4.69441e-40	1.29358	0.431	0.029	7.7162e-36	14.8621
RGD1310587	3.15813e-38	1.29167	0.477	0.042	5.19102e-34	11.3571
FXYD5	1.30842e-30	1.28914	0.538	0.077	2.15065e-26	6.98701
ETS1	1.37068e-09	1.28883	0.569	0.302	2.25298e-05	1.88411
SLFN5	1.34747e-10	1.28224	0.523	0.217	2.21483e-06	2.41014
CD320	4.59149e-15	1.27816	0.508	0.158	7.54704e-11	3.21519
BMP4	9.19247e-19	1.25789	0.338	0.05	1.51097e-14	6.76
UPP1	2.54969e-31	1.24816	0.446	0.046	4.19093e-27	9.69565
HS3ST1	2.89276e-12	1.23921	0.569	0.223	4.75483e-08	2.55157
FABP4	7.42211e-06	1.23277	0.738	0.699	0.121997	1.05579
SRGN	1.45534e-14	1.23172	0.431	0.111	2.39214e-10	3.88288
GPIHBP1	7.71724e-12	1.22926	0.138	0.011	1.26848e-07	12.5455
TIE1	1.00898e-38	1.22615	0.462	0.036	1.65845e-34	12.8333
GABARAPL1	1.57749e-05	1.22598	0.523	0.349	0.259293	1.49857
CYYR1	5.13899e-37	1.21772	0.415	0.029	8.44696e-33	14.3103
JAM2	3.35066e-20	1.21151	0.477	0.101	5.50748e-16	4.72277
ARPC1B	5.53007e-09	1.17512	0.738	0.559	9.08977e-05	1.32021
ARL4A	6.26556e-05	1.17379	0.631	0.487	1	1.29569
LY6E	5.02771e-06	1.17152	0.462	0.245	0.0826404	1.88571
PREX2	2.76569e-26	1.166	0.477	0.073	4.54597e-22	6.53425
MSN	6.87529e-09	1.16027	0.769	0.657	0.000113009	1.17047
EHD4	1.43284e-08	1.15913	0.631	0.385	0.000235516	1.63896
ICAM1	0.00930491	1.15566	0.585	0.505	1	1.15842
LUZP1	5.50504e-07	1.15327	0.631	0.457	0.00904863	1.38074
FGL2	6.20907e-07	1.14076	0.692	0.443	0.0102059	1.56208
CEMIP2	1.92287e-15	1.13536	0.446	0.107	3.16063e-11	4.16822
CLEC2G	1.64497e-06	1.1188	0.615	0.423	0.0270383	1.4539
NCOA7	5.04337e-10	1.10944	0.523	0.216	8.28979e-06	2.4213
AKAP2	2.72286e-06	1.10922	0.585	0.434	0.0447556	1.34793
KITLG	2.75097e-07	1.10496	0.692	0.472	0.00452176	1.4661
ADAMTS4	1.8426e-07	1.094	0.738	0.571	0.00302868	1.29247
FAM110D	6.76063e-31	1.09073	0.4	0.036	1.11124e-26	11.1111
NRP2	1.71726e-16	1.08582	0.415	0.089	2.82265e-12	4.66292
EDNRB	7.21063e-08	1.07916	0.431	0.17	0.00118521	2.53529
TJP1	9.27717e-10	1.07826	0.569	0.295	1.52489e-05	1.92881
NDRG1	2.12503e-08	1.06419	0.523	0.25	0.000349292	2.092
ADAMTS9	2.99678e-07	1.05832	0.6	0.367	0.00492581	1.63488
EGFL7	3.62404e-45	1.05274	0.492	0.033	5.95684e-41	14.9091
ITM2B	1.95113e-09	1.04935	0.877	0.839	3.20708e-05	1.04529
TF	2.27904e-13	1.04851	0.477	0.142	3.74606e-09	3.35915
RTN1	1.60991e-11	1.04641	0.4	0.12	2.6462e-07	3.33333
RGS16	5.71965e-24	1.04637	0.446	0.065	9.40139e-20	6.86154
NOCT	2.06653e-07	1.04605	0.492	0.253	0.00339676	1.94466
LGALS3	0.000350064	1.04541	0.523	0.358	1	1.46089
RT1-T24-4	1.36687e-15	1.03763	0.492	0.14	2.24672e-11	3.51429
SPAG9	3.09273e-06	1.03505	0.677	0.54	0.0508351	1.2537
NEDD9	2.24096e-09	1.03084	0.646	0.371	3.68346e-05	1.74124
SPTBN1	5.18452e-06	1.03017	0.692	0.568	0.0852179	1.21831
AABR07001389.1	4.77038e-33	1.02866	0.338	0.02	7.84108e-29	16.9
ARHGDIB	1.98694e-14	1.02311	0.523	0.161	3.26594e-10	3.24845
TMSB4X	1.28315e-09	1.02259	0.969	0.994	2.10911e-05	0.974849
ZFP36L1	7.98185e-06	1.0026	0.8	0.722	0.131198	1.10803
NFKBIA	6.71442e-08	0.996692	0.815	0.705	0.00110365	1.15603
RASIP1	7.76752e-33	0.990045	0.415	0.036	1.27675e-28	11.5278
CXCL12	0.000137854	0.97944	0.215	0.079	1	2.72152
ST3GAL4	5.03994e-05	0.972559	0.554	0.372	0.828415	1.48925
TPM4	7.23985e-08	0.967818	0.631	0.366	0.00119001	1.72404
SERPINA3N	6.33775e-16	0.961057	0.231	0.026	1.04174e-11	8.88462
VWF	1.94505e-32	0.95976	0.323	0.018	3.19708e-28	17.9444
BNIP2	2.38187e-07	0.957629	0.508	0.245	0.00391508	2.07347
PLXNA2	1.79892e-13	0.953857	0.477	0.144	2.95689e-09	3.3125
FLNB	2.87173e-11	0.953542	0.462	0.162	4.72026e-07	2.85185
CD274	1.67666e-13	0.952585	0.4	0.101	2.75593e-09	3.9604
IFITM3	1.60698e-09	0.939915	0.908	0.832	2.64139e-05	1.09135
TMEM140	1.17881e-08	0.934742	0.415	0.157	0.000193761	2.64331
EFNB2	7.04514e-05	0.93187	0.385	0.195	1	1.97436
ZDHHC2	1.63428e-11	0.929635	0.308	0.068	2.68627e-07	4.52941
MTUS1	7.74089e-08	0.928098	0.585	0.304	0.00127237	1.92434
ANGPTL4	0.000164719	0.923067	0.738	0.626	1	1.17891
SLK	5.02198e-07	0.917911	0.631	0.429	0.00825463	1.47086
TMOD3	4.23144e-08	0.906169	0.6	0.378	0.000695521	1.5873
TCF4	1.59962e-07	0.902765	0.492	0.244	0.0026293	2.01639
RNF125	3.4638e-13	0.902454	0.446	0.124	5.69344e-09	3.59677
ZFAND2A	1.27958e-06	0.890546	0.523	0.29	0.0210324	1.80345
CPNE8	2.54391e-09	0.888301	0.462	0.19	4.18142e-05	2.43158
IL33	3.25174e-07	0.887289	0.431	0.172	0.00534488	2.50581
CXCL1	0.000159838	0.885457	0.708	0.477	1	1.48428
APLP2	0.000124171	0.884718	0.646	0.569	1	1.13533
AKAP13	0.000101234	0.884663	0.631	0.496	1	1.27218
ATF6	0.00448874	0.880976	0.585	0.418	1	1.39952
MMRN1	1.00072e-08	0.88054	0.108	0.01	0.000164488	10.8
NOS3	1.42105e-44	0.879321	0.431	0.023	2.33578e-40	18.7391
SOD2	5.03995e-05	0.874049	0.815	0.767	0.828416	1.06258
UGCG	3.05242e-07	0.872442	0.492	0.239	0.00501726	2.05858
IFI27L2B	6.20659e-07	0.871483	0.462	0.21	0.0102018	2.2
SLC39A10	1.1238e-09	0.860315	0.4	0.129	1.84719e-05	3.10078
RT1-CE4	7.94013e-06	0.859446	0.738	0.605	0.130512	1.21983
TFPI2	0.000237757	0.859265	0.631	0.408	1	1.54657
CSTB	7.08057e-05	0.858678	0.8	0.721	1	1.10957
ARL5B	0.000448972	0.855545	0.662	0.491	1	1.34827
CD200	0.00254126	0.854713	0.462	0.324	1	1.42593
MGLL	1.22099e-06	0.854434	0.446	0.217	0.0200693	2.0553
APOLD1	1.05119e-05	0.85356	0.585	0.33	0.172784	1.77273
PLCB4	1.07427e-07	0.851698	0.477	0.217	0.00176578	2.19816
HSPA1B	0.0104972	0.851204	0.738	0.661	1	1.11649
FLI1	3.40911e-28	0.839845	0.4	0.041	5.60355e-24	9.7561
HIF1A	7.97524e-05	0.838938	0.646	0.51	1	1.26667
SEMA6D	2.12969e-14	0.836723	0.369	0.08	3.50056e-10	4.6125
ECE1	8.08272e-05	0.835515	0.523	0.378	1	1.3836
LIFR	1.72904e-16	0.835392	0.415	0.087	2.84202e-12	4.77011
HES1	0.238645	0.832924	0.554	0.505	1	1.09703
RASGRP3	1.88256e-30	0.832243	0.354	0.027	3.09437e-26	13.1111
FAM167B	5.24806e-25	0.831525	0.277	0.019	8.62624e-21	14.5789
ADRB2	2.86786e-22	0.828665	0.369	0.047	4.7139e-18	7.85106
OLR1	4.99793e-09	0.827306	0.154	0.022	8.2151e-05	7
VTI1A	0.00191243	0.82701	0.185	0.074	1	2.5
RNF144B	1.13364e-17	0.822854	0.369	0.062	1.86337e-13	5.95161
NRP1	7.03876e-06	0.821069	0.369	0.154	0.115696	2.3961
CAST	0.000186848	0.819616	0.646	0.485	1	1.33196
ELF1	2.17458e-05	0.816747	0.585	0.448	0.357436	1.3058
LRAT	4.26328e-29	0.814953	0.292	0.017	7.00756e-25	17.1765
PELO	8.29613e-07	0.814811	0.631	0.422	0.0136363	1.49526
AHNAK	5.89414e-05	0.81046	0.769	0.717	0.96882	1.07252
DDIT4	3.85514e-05	0.810035	0.615	0.411	0.633669	1.49635
RT1-A1	1.23171e-06	0.807032	0.646	0.448	0.0202456	1.44196
TSPAN7	1.4732e-09	0.806613	0.369	0.122	2.4215e-05	3.02459
RNF19B	1.48498e-11	0.798526	0.415	0.119	2.44086e-07	3.48739
KLF7	4.61505e-08	0.796148	0.492	0.226	0.000758575	2.17699
DDX3X	1.86848e-06	0.796022	0.785	0.633	0.0307122	1.24013
SOX7	2.60327e-31	0.795099	0.354	0.026	4.279e-27	13.6154
RELL1	6.03416e-07	0.791109	0.554	0.335	0.00991835	1.65373
RGD1308428	7.41804e-08	0.790716	0.415	0.168	0.0012193	2.47024
ENPP3	1.56541e-11	0.790491	0.415	0.124	2.57307e-07	3.34677
TMEM176A	6.73041e-06	0.7891	0.554	0.328	0.110628	1.68902
GRINA	0.000140822	0.788435	0.585	0.457	1	1.28009
PARP14	7.81753e-10	0.788265	0.4	0.131	1.28497e-05	3.05344
PICALM	3.51265e-06	0.783029	0.631	0.473	0.0577374	1.33404
WNK1	0.00016663	0.782043	0.615	0.514	1	1.1965
UTRN	0.00566552	0.781852	0.585	0.476	1	1.22899
DLC1	0.00126053	0.781127	0.508	0.415	1	1.2241
GNGT2	2.68248e-25	0.779292	0.354	0.036	4.40919e-21	9.83333
SOCS2	1.54376e-16	0.775398	0.431	0.091	2.53748e-12	4.73626
SAV1	0.000101355	0.775223	0.462	0.292	1	1.58219
DTX3L	2.02713e-12	0.770939	0.415	0.112	3.332e-08	3.70536
CCND1	5.54155e-05	0.768959	0.585	0.412	0.910865	1.4199
SHB	1.06442e-13	0.768086	0.246	0.036	1.74958e-09	6.83333
AFDN	3.88329e-21	0.767877	0.446	0.083	6.38296e-17	5.37349
BTG1	1.87946e-06	0.764684	0.877	0.805	0.0308927	1.08944
BAZ1A	5.06093e-06	0.764414	0.538	0.329	0.0831866	1.63526
LOC100909474	1.17069e-08	0.762869	0.369	0.121	0.000192426	3.04959
N4BP1	4.56183e-09	0.761908	0.477	0.203	7.49828e-05	2.34975
RAB11A	7.84746e-05	0.760991	0.615	0.52	1	1.18269
TEK	1.74665e-19	0.760939	0.354	0.052	2.87098e-15	6.80769
MPZL1	6.30893e-07	0.760398	0.431	0.198	0.01037	2.17677
SHROOM4	2.5654e-14	0.759461	0.262	0.04	4.21674e-10	6.55
MAT2A	0.000436756	0.759078	0.569	0.418	1	1.36124
TNFRSF1A	0.00638607	0.756472	0.662	0.54	1	1.22593
GPR4	2.12717e-25	0.755857	0.415	0.052	3.49643e-21	7.98077
MECOM	1.48358e-30	0.755443	0.308	0.018	2.43857e-26	17.1111
GNAI3	3.6759e-06	0.754615	0.677	0.491	0.0604207	1.37882
MGC105649	1.9426e-18	0.754612	0.231	0.02	3.19306e-14	11.55
RREB1	2.20659e-06	0.753557	0.231	0.069	0.0362698	3.34783
PPP2R5A	2.95143e-05	0.751563	0.631	0.415	0.485126	1.52048
ITGB4	1.93703e-09	0.7512	0.431	0.147	3.18389e-05	2.93197
OGA	0.00034103	0.749658	0.369	0.198	1	1.86364
EAF1	2.56907e-12	0.746351	0.415	0.114	4.22278e-08	3.64035
NCK1	3.45613e-10	0.745981	0.446	0.154	5.68084e-06	2.8961
TMCC3	8.70101e-27	0.744402	0.369	0.037	1.43018e-22	9.97297
DOCK9	1.1789e-12	0.741826	0.415	0.112	1.93777e-08	3.70536
SOX17	2.64893e-33	0.741664	0.385	0.028	4.35405e-29	13.75
AABR07000398.1	0.0311832	0.740088	0.785	0.73	1	1.07534
ERBIN	9.72431e-05	0.739247	0.538	0.334	1	1.61078
PTPRR	4.0481e-32	0.736135	0.338	0.022	6.65386e-28	15.3636
CTTNBP2NL	3.18546e-10	0.734959	0.462	0.168	5.23594e-06	2.75
MAPK3	3.21609e-05	0.733809	0.508	0.297	0.528629	1.71044
CLEC14A	1.48769e-25	0.731949	0.4	0.047	2.44532e-21	8.51064
TMEM255B	8.6592e-32	0.73056	0.323	0.019	1.42331e-27	17
RAPGEF5	3.83112e-11	0.729347	0.354	0.096	6.29722e-07	3.6875
RT1-T24-3	7.96146e-07	0.727393	0.385	0.157	0.0130863	2.45223
FBLN2	0.00578907	0.725946	0.354	0.23	1	1.53913
ABHD17B	0.000120616	0.725725	0.492	0.297	1	1.65657
RPS6KA3	2.10263e-05	0.72554	0.462	0.267	0.345609	1.73034
TLL1	6.40044e-24	0.724429	0.262	0.018	1.05204e-19	14.5556
ANXA2	4.90325e-05	0.723964	0.692	0.515	0.805946	1.34369
SOCS5	5.74102e-05	0.722897	0.538	0.312	0.943652	1.72436
IFI27	4.05364e-05	0.717848	0.815	0.837	0.666296	0.973716
PLEC	0.00365931	0.7175	0.662	0.577	1	1.14731
PSEN2	1.02296e-11	0.717471	0.4	0.112	1.68145e-07	3.57143
UCP2	0.000715088	0.716734	0.462	0.249	1	1.85542
RALB	7.35872e-08	0.716528	0.446	0.196	0.00120955	2.27551
FKBP1A	4.13687e-06	0.71601	0.8	0.671	0.0679978	1.19225
INPP1	1.42176e-05	0.715827	0.369	0.163	0.233694	2.2638
PLEKHO1	1.08669e-11	0.714645	0.369	0.098	1.78619e-07	3.76531
RIOK3	1.42025e-05	0.709825	0.615	0.423	0.233447	1.4539
RAB8B	1.20516e-05	0.706585	0.523	0.312	0.198092	1.67628
RESF1	1.38621e-08	0.706201	0.385	0.143	0.000227851	2.69231
RASA4	2.19928e-16	0.705456	0.369	0.069	3.61496e-12	5.34783
ARHGAP31	3.3098e-30	0.704937	0.431	0.045	5.44032e-26	9.57778
ARHGAP29	1.82986e-06	0.701876	0.477	0.246	0.0300773	1.93902
CAPG	4.33105e-05	0.701139	0.415	0.205	0.711895	2.02439
DNM3	1.89097e-16	0.699917	0.262	0.032	3.10819e-12	8.1875
CXCL11	2.5124e-06	0.699472	0.108	0.017	0.0412963	6.35294
RYBP	1.7312e-06	0.698684	0.538	0.267	0.0284557	2.01498
RAPGEF6	1.09901e-06	0.697658	0.477	0.231	0.0180644	2.06494
RT1-CE10	1.21317e-06	0.694025	0.677	0.45	0.0199408	1.50444
SRSF1	0.00546147	0.692952	0.569	0.421	1	1.35154
CFLAR	3.21457e-18	0.691816	0.477	0.108	5.28378e-14	4.41667
NEURL3	2.96852e-08	0.68761	0.369	0.125	0.000487936	2.952
BACE2	3.15348e-10	0.687232	0.431	0.139	5.18338e-06	3.10072
RGS5	3.96647e-06	0.685726	0.215	0.061	0.0651969	3.52459
UAP1	6.65195e-05	0.685009	0.677	0.486	1	1.393
APH1B	0.0354406	0.684392	0.492	0.376	1	1.30851
LCN2	2.21326e-06	0.684366	0.415	0.171	0.0363794	2.4269
CRCP	0.00153608	0.683599	0.369	0.202	1	1.82673
SLC9A3R2	6.30058e-06	0.683426	0.477	0.247	0.103563	1.93117
PLAT	0.437011	0.682305	0.415	0.38	1	1.09211
NOTCH1	1.02176e-07	0.680912	0.462	0.204	0.00167946	2.26471
COMMD6	0.0633753	0.679672	0.215	0.134	1	1.60448
TMEM132A	0.000290117	0.678692	0.323	0.153	1	2.11111
CD2AP	8.89883e-08	0.678261	0.523	0.263	0.0014627	1.98859
PRDM2	0.000330258	0.678011	0.415	0.226	1	1.83628
FYN	3.41994e-05	0.676942	0.508	0.283	0.562135	1.79505
SLC7A1	0.00144753	0.675716	0.354	0.2	1	1.77
RBMS1	4.62288e-05	0.67429	0.677	0.523	0.759863	1.29446
ARHGEF3	1.12772e-14	0.674069	0.415	0.096	1.85364e-10	4.32292
NFAT5	0.00749403	0.672831	0.554	0.454	1	1.22026
PSME1	1.42651e-05	0.672629	0.723	0.598	0.234476	1.20903
CALCRL	1.8381e-08	0.672145	0.523	0.224	0.000302129	2.33482
RFLNB	0.000922695	0.666887	0.354	0.19	1	1.86316
SIGIRR	1.98089e-26	0.66578	0.323	0.027	3.256e-22	11.963
SWAP70	5.93276e-08	0.66353	0.338	0.116	0.000975168	2.91379
TIMP3	0.00111346	0.663188	0.615	0.5	1	1.23
TRIOBP	0.100094	0.65911	0.292	0.207	1	1.41063
YRDC	0.000234844	0.658587	0.492	0.31	1	1.5871
STK17B	9.34228e-09	0.658279	0.292	0.078	0.000153559	3.74359
EIF2S2	0.000336388	0.657713	0.754	0.672	1	1.12202
MYO10	0.000472724	0.657587	0.338	0.176	1	1.92045
PKHD1L1	4.75333e-07	0.656146	0.108	0.014	0.00781304	7.71429
BMPR2	3.27644e-06	0.655953	0.538	0.31	0.0538548	1.73548
MACF1	0.0555127	0.65558	0.615	0.566	1	1.08657
PROCR	0.000135882	0.65476	0.769	0.592	1	1.29899
CAMK1	0.460372	0.654061	0.369	0.435	1	0.848276
PLSCR1	2.68133e-13	0.653918	0.292	0.05	4.4073e-09	5.84
ITGA6	1.42707e-06	0.653821	0.492	0.232	0.0234568	2.12069
HPCAL1	1.10773e-05	0.653554	0.385	0.166	0.182078	2.31928
HIC2	0.0318094	0.652448	0.154	0.077	1	2
ATRX.1	0.00530397	0.651788	0.585	0.49	1	1.19388
SUSD6	1.32921e-05	0.649643	0.492	0.265	0.218482	1.8566
MAPK6	3.70737e-06	0.649211	0.446	0.212	0.060938	2.10377
B2M	8.0341e-08	0.648886	0.954	0.973	0.00132056	0.980473
NRBP1	0.121801	0.648772	0.431	0.339	1	1.27139
SCARF1	9.69783e-27	0.645806	0.369	0.037	1.59403e-22	9.97297
BIRC3	0.000196829	0.645273	0.446	0.254	1	1.75591
RT1-S3	2.58905e-07	0.644166	0.477	0.213	0.00425562	2.23944
ATP8B1	1.88199e-07	0.643835	0.369	0.145	0.00309344	2.54483
ZFP36L2	0.0025797	0.642654	0.692	0.543	1	1.2744
HDGFL3	0.000271373	0.64223	0.462	0.267	1	1.73034
GNL3	0.000245194	0.64203	0.569	0.423	1	1.34515
PARP9	5.01832e-10	0.641801	0.508	0.198	8.24861e-06	2.56566
EIF2AK2	0.0494996	0.64154	0.369	0.264	1	1.39773
JMJD1C	0.0637718	0.640846	0.692	0.622	1	1.11254
PPFIBP1	0.00359326	0.639607	0.538	0.423	1	1.27187
ELK4	1.78821e-06	0.639404	0.431	0.207	0.0293929	2.08213
AABR07029581.1	7.23217e-05	0.638438	0.446	0.239	1	1.86611
AABR07033564.1	2.0362e-05	0.637715	0.369	0.168	0.33469	2.19643
ADAM15	2.2714e-09	0.637208	0.4	0.142	3.7335e-05	2.8169
SAMD9	9.89474e-07	0.636677	0.308	0.108	0.016264	2.85185
GOLGA4	0.00137984	0.635878	0.554	0.397	1	1.39547
PTBP3	3.0728e-12	0.634196	0.477	0.152	5.05076e-08	3.13816
ABCG1	1.14403e-10	0.6333	0.2	0.031	1.88044e-06	6.45161
GLS	4.23952e-05	0.632519	0.631	0.463	0.69685	1.36285
CYTL1	1.00685e-21	0.632159	0.262	0.02	1.65495e-17	13.1
ANKRD17	0.00691395	0.630499	0.554	0.39	1	1.42051
BCAR1	9.35555e-09	0.629577	0.431	0.162	0.000153777	2.66049
NIPBL	0.00768404	0.629252	0.538	0.43	1	1.25116
RIPK2	3.48546e-05	0.628386	0.231	0.079	0.572906	2.92405
AZIN1	0.00301243	0.625574	0.692	0.542	1	1.27675
DAAM1	4.76737e-05	0.624427	0.538	0.309	0.783612	1.7411
NUP98	0.0361832	0.622867	0.4	0.284	1	1.40845
CTNNAL1	2.5941e-09	0.621405	0.415	0.142	4.26393e-05	2.92254
HOXB7	9.18083e-16	0.621236	0.215	0.022	1.50905e-11	9.77273
TGM2	0.00231286	0.620317	0.662	0.508	1	1.30315
RNF19A	0.0320232	0.619043	0.462	0.351	1	1.31624
NFKB1	8.0573e-05	0.618881	0.6	0.404	1	1.48515
LDB2	4.7193e-09	0.616597	0.523	0.223	7.75712e-05	2.34529
MALL	2.32771e-32	0.615329	0.369	0.027	3.82605e-28	13.6667
PRKAB1	0.000911576	0.615206	0.231	0.102	1	2.26471
PKP4	2.56244e-07	0.613804	0.446	0.2	0.00421188	2.23
IFI47	4.73964e-09	0.61358	0.308	0.083	7.79054e-05	3.71084
SLFN4	7.92094e-21	0.612886	0.246	0.019	1.30196e-16	12.9474
EIF4A2	0.0359168	0.610812	0.708	0.63	1	1.12381
CAVIN1	0.0011133	0.61002	0.723	0.666	1	1.08559
ABCA1	1.35431e-07	0.609671	0.338	0.114	0.00222608	2.96491
TXNIP	0.028115	0.609049	0.508	0.381	1	1.33333
PAWR	0.00687049	0.607614	0.492	0.344	1	1.43023
METTL7A	3.60664e-07	0.605123	0.4	0.161	0.00592823	2.48447
ADAM10	1.0518e-06	0.604167	0.4	0.158	0.0172884	2.53165
NEWGENE-619861	0.000290672	0.603503	0.738	0.693	1	1.06494
ADCY4	4.58416e-26	0.602686	0.431	0.056	7.53498e-22	7.69643
TLN2	6.56325e-09	0.602132	0.431	0.156	0.00010788	2.76282
IL2RG	3.11612e-25	0.599965	0.292	0.022	5.12197e-21	13.2727
NOP56	0.00454835	0.599083	0.554	0.413	1	1.3414
KRT79	4.76072e-06	0.597373	0.138	0.028	0.078252	4.92857
AABR07007032.1	9.74423e-14	0.596849	0.4	0.097	1.60166e-09	4.12371
NARS	0.00487304	0.596461	0.538	0.443	1	1.21445
KMT2E	0.00424768	0.594444	0.631	0.522	1	1.20881
CARHSP1	0.00287378	0.593811	0.708	0.578	1	1.22491
FAM107A	2.94923e-27	0.592313	0.231	0.009	4.84764e-23	25.6667
MAFG	0.000188951	0.592264	0.646	0.485	1	1.33196
CCNYL1	5.90168e-07	0.591765	0.231	0.062	0.00970059	3.72581
SEC24A	1.32445e-05	0.590918	0.262	0.096	0.217701	2.72917
IFITM2	0.00209978	0.59008	0.8	0.793	1	1.00883
PSAP	0.00742503	0.58994	0.785	0.761	1	1.03154
B3GALNT1	4.90014e-05	0.589435	0.246	0.088	0.805436	2.79545
ELK3	2.03818e-09	0.588189	0.4	0.134	3.35016e-05	2.98507
MGST2	4.99087e-08	0.58683	0.431	0.17	0.000820349	2.53529
PTPN1	0.00134905	0.586422	0.554	0.397	1	1.39547
TEC	1.62003e-13	0.585585	0.308	0.056	2.66284e-09	5.5
RASSF9	5.20854e-17	0.584692	0.338	0.054	8.56128e-13	6.25926
AABR07044631.2	3.92025e-05	0.581394	0.369	0.173	0.644372	2.13295
IPPK	1.376e-05	0.578665	0.323	0.126	0.226172	2.56349
SDCBP	0.00124209	0.578446	0.631	0.564	1	1.11879
SSH1	1.27272e-15	0.57741	0.354	0.065	2.09197e-11	5.44615
WWTR1	3.20232e-11	0.57583	0.508	0.18	5.26365e-07	2.82222
MAP4	0.0141907	0.574476	0.615	0.528	1	1.16477
STK40	0.00778523	0.573977	0.462	0.316	1	1.46203
CYSLTR1	1.1135e-31	0.573902	0.215	0.004	1.83026e-27	53.75
RIPK3	7.15582e-08	0.573271	0.369	0.13	0.0011762	2.83846
BABAM1	0.0630217	0.571577	0.292	0.193	1	1.51295
SULF1	1.6193e-05	0.570957	0.262	0.098	0.266165	2.67347
ENY2	0.00381656	0.570539	0.646	0.584	1	1.10616
TMBIM4	0.0178499	0.569575	0.477	0.358	1	1.3324
PDE2A	4.40808e-08	0.569154	0.277	0.078	0.000724557	3.55128
PLEKHA3	0.000139957	0.567977	0.569	0.409	1	1.3912
OGT	0.00185248	0.567782	0.277	0.13	1	2.13077
SERPINB6A	0.000242442	0.564859	0.692	0.611	1	1.13257
WASF2	9.01293e-06	0.562765	0.6	0.403	0.148146	1.48883
CPNE3	0.0233344	0.562587	0.292	0.179	1	1.63128
SMAGP	1.17336e-09	0.56236	0.369	0.107	1.92865e-05	3.4486
MYCT1	3.71733e-28	0.561594	0.323	0.023	6.11018e-24	14.0435
CBS	1.35646e-14	0.560659	0.138	0.008	2.22961e-10	17.25
LITAF	0.00928971	0.559873	0.538	0.432	1	1.24537
RT1-CE5	0.000743499	0.559733	0.615	0.496	1	1.23992
CDK12	0.000826765	0.557718	0.538	0.374	1	1.4385
APOE	0.0212306	0.55734	0.862	0.81	1	1.0642
DNAJA1	2.73954e-05	0.556827	0.892	0.781	0.450298	1.14213
PEAK1	2.58312e-14	0.556512	0.462	0.121	4.24587e-10	3.81818
JAK1	0.00191321	0.556313	0.615	0.527	1	1.16698
JUN	0.0411411	0.556231	0.846	0.788	1	1.0736
RSRP1	0.00295218	0.55476	0.723	0.624	1	1.15865
DGKZ	4.49761e-08	0.554735	0.338	0.105	0.000739271	3.21905
MAP4K4	0.00231175	0.554711	0.569	0.438	1	1.29909
UBE2Q1	0.00265721	0.553994	0.462	0.284	1	1.62676
IL6	0.00110956	0.549852	0.431	0.267	1	1.61423
CD47	0.00727724	0.549191	0.538	0.416	1	1.29327
CPD	1.55418e-05	0.547868	0.508	0.291	0.25546	1.7457
CNKSR3	3.6443e-07	0.547294	0.369	0.135	0.00599013	2.73333
SIK3	0.0141123	0.547013	0.415	0.279	1	1.48746
MAP3K11	1.22477e-09	0.546647	0.292	0.073	2.01316e-05	4
FNBP4	3.9959e-05	0.546209	0.554	0.356	0.656807	1.55618
KANK3	5.91648e-21	0.545455	0.246	0.019	9.72491e-17	12.9474
SCNN1A	7.93146e-08	0.545356	0.154	0.026	0.00130369	5.92308
ARRDC3	7.85117e-09	0.545044	0.231	0.05	0.00012905	4.62
FAM117B	0.00193907	0.54415	0.354	0.194	1	1.82474
TET2	4.47736e-08	0.54304	0.446	0.184	0.000735943	2.42391
EMP2	0.000625965	0.542717	0.277	0.121	1	2.28926
RAB10	0.018247	0.542666	0.6	0.557	1	1.0772
EPAS1	0.0370965	0.542273	0.646	0.58	1	1.11379
IGFBP3	0.282502	0.540288	0.169	0.121	1	1.39669
APOL9A	2.85734e-09	0.539612	0.4	0.131	4.69662e-05	3.05344
ECSCR	6.94924e-28	0.539601	0.338	0.027	1.14225e-23	12.5185
THRAP3	0.00882568	0.539419	0.477	0.342	1	1.39474
SCN1B	1.0648e-05	0.539162	0.354	0.151	0.17502	2.34437
TREX1	0.00154261	0.53908	0.415	0.235	1	1.76596
PRPF4B	0.00907162	0.536776	0.662	0.566	1	1.16961
NECTIN2	0.00166953	0.536417	0.369	0.212	1	1.74057
OLFML2A	0.000294354	0.536174	0.231	0.088	1	2.625
NUFIP1	0.188195	0.535946	0.231	0.173	1	1.33526
PTPN14	3.42988e-13	0.535235	0.215	0.028	5.63769e-09	7.67857
ZFC3H1	0.0459346	0.534129	0.354	0.249	1	1.42169
IRF2	0.00167004	0.533252	0.323	0.161	1	2.00621
RANBP2	0.0599847	0.532701	0.554	0.467	1	1.1863
LMO7	2.03729e-05	0.531905	0.308	0.128	0.334869	2.40625
TOX4	0.0174002	0.531053	0.431	0.311	1	1.38585
TRIB3	5.80446e-05	0.53083	0.308	0.134	0.954079	2.29851
ZFP281	5.64475e-05	0.530515	0.4	0.202	0.927828	1.9802
PUF60	0.00719909	0.529849	0.692	0.566	1	1.22261
RASA1	5.74944e-05	0.529044	0.462	0.247	0.945035	1.87045
CHIC2	0.000792014	0.526905	0.462	0.3	1	1.54
CAV2	0.00477797	0.526769	0.646	0.481	1	1.34304
PPP3CA	1.88193e-05	0.525684	0.492	0.278	0.309334	1.76978
DLL1	1.14162e-05	0.525504	0.262	0.088	0.187649	2.97727
MYRIP	8.73926e-24	0.525244	0.215	0.01	1.43647e-19	21.5
WIPF3	8.11486e-25	0.524927	0.215	0.009	1.33384e-20	23.8889
COL15A1	5.3028e-10	0.523127	0.354	0.097	8.71621e-06	3.64948
TBPL1	0.0014074	0.522899	0.338	0.18	1	1.87778
TXNRD1	0.00476166	0.522839	0.6	0.517	1	1.16054
HEG1	5.19355e-09	0.522378	0.369	0.121	8.53663e-05	3.04959
SLC30A4	1.68512e-06	0.522323	0.354	0.145	0.0276983	2.44138
HECA	0.00179873	0.522292	0.446	0.284	1	1.57042
NSD2	0.178016	0.521914	0.169	0.114	1	1.48246
CHD1	0.00525587	0.521581	0.523	0.381	1	1.3727
PTP4A2	0.00953525	0.521356	0.6	0.504	1	1.19048
RBBP8	8.81618e-06	0.520987	0.446	0.214	0.144912	2.08411
CASP3	8.83262e-08	0.520606	0.338	0.117	0.00145182	2.88889
CDK13	0.00891824	0.520103	0.415	0.276	1	1.50362
TNFRSF26	9.04127e-21	0.519409	0.292	0.031	1.48611e-16	9.41935
GNA13	0.000128652	0.519191	0.462	0.258	1	1.7907
MED13L	0.000403606	0.518861	0.492	0.339	1	1.45133
LOC108348112	0.00044002	0.518659	0.646	0.471	1	1.37155
SH3BP5	6.91982e-10	0.518577	0.369	0.112	1.13741e-05	3.29464
DNAJB9	0.000164956	0.518371	0.6	0.441	1	1.36054
CTNNA1	1.74021e-05	0.51793	0.631	0.429	0.286039	1.47086
PTGS1	6.60273e-13	0.517781	0.292	0.054	1.08529e-08	5.40741
FAM241A	0.000298178	0.516337	0.492	0.292	1	1.68493
CD55	8.72442e-07	0.516259	0.215	0.054	0.0143403	3.98148
KCTD14	0.00198162	0.514032	0.2	0.084	1	2.38095
CSGALNACT1	5.16878e-05	0.513744	0.262	0.101	0.849592	2.59406
CLIC1	0.00248491	0.51232	0.723	0.686	1	1.05394
TSPAN13	3.21963e-24	0.512116	0.354	0.038	5.2921e-20	9.31579
MAP3K3	0.00488772	0.511953	0.338	0.2	1	1.69
SEMA6B	1.20031e-33	0.51168	0.323	0.017	1.97295e-29	19
RRBP1	0.007676	0.511675	0.662	0.575	1	1.1513
PYCARD	0.241141	0.510458	0.169	0.126	1	1.34127
PLCB1	6.00181e-06	0.509874	0.338	0.136	0.0986518	2.48529
SHROOM3	0.232451	0.509845	0.2	0.149	1	1.34228
RNPEP	0.000454677	0.507135	0.4	0.236	1	1.69492
FBXO11	0.0610696	0.506845	0.446	0.344	1	1.29651
RT1-A2	0.00416794	0.506441	0.508	0.347	1	1.46398
PODXL	3.7017e-23	0.506139	0.323	0.032	6.08449e-19	10.0938
GNAI2	0.000113968	0.504334	0.785	0.756	1	1.03836
CASP4	1.8146e-13	0.504064	0.323	0.062	2.98265e-09	5.20968
UBL7	0.142623	0.503035	0.169	0.111	1	1.52252
DTYMK	0.157306	0.502652	0.462	0.356	1	1.29775
ANGPT2	0.00223652	0.502174	0.492	0.32	1	1.5375
NOD1	4.34163e-07	0.501226	0.246	0.069	0.00713634	3.56522
IL17RC	0.411413	0.500845	0.108	0.079	1	1.36709
PROX1	6.41269e-13	0.500805	0.154	0.013	1.05405e-08	11.8462
PIEZO1	1.58081e-10	0.500755	0.385	0.107	2.59838e-06	3.59813
TSPAN12	1.04856e-07	0.500096	0.554	0.264	0.00172352	2.09848
SIN3A	0.0577267	0.499961	0.231	0.148	1	1.56081
NGRN	0.00862632	0.499488	0.308	0.17	1	1.81176
DNAJC17	0.271943	0.499408	0.108	0.071	1	1.52113
DPH3	0.0669953	0.49925	0.631	0.551	1	1.14519
SLC3A2	0.0104255	0.499003	0.8	0.751	1	1.06525
MYO1B	0.000131154	0.498505	0.462	0.272	1	1.69853
MGST3	0.001205	0.498356	0.554	0.379	1	1.46174
OAF	1.03885e-05	0.497787	0.492	0.236	0.170756	2.08475
DST	0.0793566	0.496981	0.662	0.63	1	1.05079
ATP11C	3.60401e-08	0.496922	0.338	0.107	0.000592391	3.15888
DNAJC10	0.0332517	0.495594	0.538	0.399	1	1.34837
TRIM16	4.2815e-15	0.495334	0.277	0.041	7.03749e-11	6.7561
SASH1	4.87225e-06	0.494978	0.415	0.182	0.0800851	2.28022
CST3	0.0458777	0.49494	0.769	0.926	1	0.830454
TCF7L1	0.00404672	0.49469	0.354	0.199	1	1.77889
STC1	7.84388e-11	0.493374	0.277	0.057	1.2893e-06	4.85965
FAM177A1	0.147112	0.492635	0.185	0.124	1	1.49194
APC	0.000625834	0.492577	0.385	0.212	1	1.81604
SPART	0.543914	0.491381	0.123	0.156	1	0.788462
PLCG1	8.19819e-06	0.491221	0.338	0.139	0.134754	2.43165
KDM6B	0.0375099	0.491049	0.462	0.378	1	1.22222
BRWD3	0.0546087	0.490455	0.154	0.082	1	1.87805
ARL5A	9.42539e-05	0.490248	0.308	0.138	1	2.23188
HSP90AA1	0.000673593	0.489884	0.769	0.677	1	1.13589
HTR2B	3.90838e-19	0.48988	0.2	0.013	6.42421e-15	15.3846
PSME4	0.00579439	0.48978	0.462	0.328	1	1.40854
CTDP1	4.57202e-05	0.489773	0.462	0.235	0.751503	1.96596
NECTIN1	0.774914	0.489739	0.138	0.131	1	1.05344
ACSL5	2.28295e-09	0.489659	0.354	0.11	3.75248e-05	3.21818
INTS4	0.00177459	0.489464	0.138	0.046	1	3
LOC100364457	0.235669	0.489091	0.262	0.199	1	1.31658
ATP1A1	0.000106988	0.489059	0.615	0.416	1	1.47837
SLC7A11	0.0085934	0.488901	0.169	0.079	1	2.13924
MAST2	0.0263376	0.487697	0.231	0.129	1	1.7907
SH3GLB1	0.000725805	0.486947	0.615	0.506	1	1.21542
CMC1	0.117394	0.486472	0.2	0.126	1	1.5873
IL1R1	6.56781e-06	0.484476	0.292	0.106	0.107955	2.75472
LOC100910732	0.000289908	0.484114	0.508	0.328	1	1.54878
CTBP2	0.00185022	0.484027	0.431	0.264	1	1.63258
TMED5	0.000701791	0.483726	0.554	0.404	1	1.37129
AHR	6.50009e-11	0.483336	0.415	0.124	1.06842e-06	3.34677
FAHD2A	0.0173322	0.483106	0.185	0.318	1	0.581761
PTPN12	1.11077e-05	0.482091	0.538	0.32	0.182577	1.68125
ZC3HAV1	0.000194925	0.481265	0.431	0.25	1	1.724
AKR1C15	7.3523e-07	0.481074	0.2	0.048	0.012085	4.16667
CNNM4	0.000800618	0.480664	0.215	0.087	1	2.47126
YTHDC1	0.0353853	0.480249	0.492	0.375	1	1.312
CSNK1A1	0.0126187	0.479416	0.754	0.689	1	1.09434
TACC1	0.00533205	0.47907	0.554	0.44	1	1.25909
ITGA5	2.03586e-09	0.478727	0.4	0.128	3.34635e-05	3.125
JUP	0.0128408	0.478474	0.277	0.168	1	1.64881
LGALS9	2.65459e-24	0.478217	0.354	0.037	4.36334e-20	9.56757
EFNA1	1.58894e-08	0.477227	0.462	0.179	0.000261174	2.58101
BDP1	0.00458784	0.476781	0.462	0.295	1	1.5661
FRMD4B	0.00166297	0.47574	0.215	0.094	1	2.28723
NDFIP2	0.00111019	0.474917	0.523	0.381	1	1.3727
TGIF1	0.000179979	0.474852	0.446	0.24	1	1.85833
RAB27A	1.35256e-06	0.47444	0.385	0.151	0.022232	2.54967
PDZD11	0.0766288	0.474363	0.308	0.209	1	1.47368
ZMIZ1	0.0568102	0.474349	0.446	0.365	1	1.22192
MICAL3	0.00459208	0.47418	0.246	0.124	1	1.98387
CALM1	0.000257092	0.47143	0.831	0.819	1	1.01465
S100A10	0.000579965	0.46998	0.785	0.611	1	1.28478
KLF6	0.00533502	0.46997	0.708	0.568	1	1.24648
TIPARP	0.00675839	0.469646	0.615	0.511	1	1.20352
ELOA	0.000347691	0.469548	0.446	0.264	1	1.68939
ADARB1	3.30892e-06	0.468837	0.415	0.198	0.0543887	2.09596
FOXO1	4.77034e-06	0.468623	0.369	0.159	0.07841	2.32075
SPNS2	4.24181e-21	0.46828	0.292	0.029	6.97226e-17	10.069
SCAMP1	0.0129052	0.466841	0.308	0.191	1	1.61257
PABPC1	0.0242413	0.46676	0.708	0.628	1	1.12739
PLPP3	0.0561085	0.465574	0.646	0.605	1	1.06777
RAI14	4.56767e-08	0.465338	0.354	0.116	0.000750788	3.05172
PPP1R18	0.0669426	0.465162	0.338	0.233	1	1.45064
YES1	8.81343e-10	0.464132	0.308	0.079	1.44866e-05	3.89873
SGK1	0.000559124	0.463324	0.446	0.263	1	1.69582
SRRM2	0.134377	0.461426	0.738	0.67	1	1.10149
PDSS2	0.00843683	0.460513	0.138	0.056	1	2.46429
SSRP1	0.00662742	0.460493	0.569	0.411	1	1.38443
CEP85L	0.00361866	0.4602	0.277	0.135	1	2.05185
SIRT2	0.0503319	0.460004	0.492	0.415	1	1.18554
FGFR1OP2	0.0028754	0.459206	0.6	0.468	1	1.28205
TRA2B	0.0802455	0.459195	0.615	0.591	1	1.04061
PTEN	0.00161255	0.459112	0.569	0.395	1	1.44051
GRAMD1A	6.54459e-07	0.458749	0.338	0.117	0.0107573	2.88889
CYB561	0.000116574	0.458037	0.169	0.052	1	3.25
RNF213	3.14524e-12	0.457782	0.231	0.036	5.16984e-08	6.41667
TSPAN5	4.82683e-06	0.457049	0.262	0.087	0.0793387	3.01149
SPEN	0.0123671	0.456494	0.323	0.196	1	1.64796
PTPRE	3.48848e-14	0.45615	0.323	0.06	5.73401e-10	5.38333
DHX9	0.0625115	0.455058	0.338	0.224	1	1.50893
LTBP4	4.10615e-07	0.454316	0.4	0.159	0.00674928	2.51572
KRR1	0.151917	0.454248	0.123	0.073	1	1.68493
UBR5	0.0608016	0.4541	0.4	0.31	1	1.29032
POLR2G	0.373216	0.453926	0.338	0.267	1	1.26592
TRIP12	0.00932244	0.45385	0.477	0.339	1	1.40708
PLPP1	0.0120624	0.453807	0.569	0.474	1	1.20042
KLHL4	2.91556e-17	0.453656	0.2	0.015	4.79231e-13	13.3333
NASP	0.0421896	0.453553	0.538	0.45	1	1.19556
TMEM179B	0.0126957	0.452508	0.292	0.179	1	1.63128
ASH1L	0.0130668	0.452181	0.554	0.458	1	1.20961
HTATSF1	0.076748	0.4505	0.446	0.341	1	1.30792
EIF6	0.0164092	0.450468	0.692	0.601	1	1.15141
NFIB	5.27223e-05	0.450405	0.492	0.297	0.866597	1.65657
SNAPC3	0.470233	0.449867	0.277	0.232	1	1.19397
SECISBP2L	0.00212307	0.449598	0.538	0.39	1	1.37949
SLC20A1	9.52004e-05	0.448618	0.431	0.239	1	1.80335
IL4R	1.95708e-07	0.447615	0.462	0.184	0.00321685	2.51087
ARL6	0.114384	0.447354	0.2	0.129	1	1.55039
THSD7A	5.80524e-15	0.447191	0.323	0.055	9.54208e-11	5.87273
MIDN	0.0564674	0.447084	0.231	0.151	1	1.5298
TMEM88	6.83155e-10	0.446477	0.385	0.114	1.1229e-05	3.37719
LOC691807	0.126118	0.44622	0.723	0.68	1	1.06324
SMIM13	1.23323e-05	0.446014	0.231	0.071	0.202706	3.25352
TBK1	0.10657	0.444927	0.246	0.163	1	1.5092
PLK2	0.0194194	0.444373	0.462	0.342	1	1.35088
GMDS	0.453199	0.444013	0.169	0.131	1	1.29008
SAT1	0.128049	0.442723	0.862	0.884	1	0.975113
MICU1	0.0569286	0.441658	0.262	0.163	1	1.60736
DLL4	4.72494e-20	0.441133	0.246	0.02	7.76639e-16	12.3
TM6SF1	1.19743e-13	0.440984	0.277	0.045	1.96821e-09	6.15556
HERC6	2.95667e-19	0.440778	0.308	0.037	4.85988e-15	8.32432
DUSP2	1.48346e-06	0.440593	0.169	0.037	0.0243837	4.56757
STX6	3.4179e-05	0.440537	0.369	0.166	0.561801	2.22289
MTDH	0.338104	0.440354	0.6	0.571	1	1.05079
TBC1D15	1.84266e-05	0.439794	0.492	0.267	0.302877	1.8427
ZFP236	0.000566057	0.439407	0.185	0.07	1	2.64286
RTFDC1	0.751058	0.43901	0.231	0.214	1	1.07944
CARS	0.00212766	0.438886	0.308	0.163	1	1.88957
PSMD11	0.0293617	0.438297	0.431	0.321	1	1.34268
RHOJ	0.0028668	0.438187	0.692	0.603	1	1.1476
FEM1C	0.0124121	0.437507	0.277	0.161	1	1.7205
TERF2	0.000146913	0.436869	0.169	0.052	1	3.25
PNN	0.0178091	0.436544	0.554	0.494	1	1.12146
ADSS	0.00974325	0.436477	0.569	0.497	1	1.14487
LAPTM4B	0.0015298	0.436062	0.431	0.291	1	1.4811
F11R	3.14496e-16	0.436004	0.369	0.066	5.16937e-12	5.59091
CMIP	0.00345134	0.435925	0.538	0.42	1	1.28095
SLC44A1	0.000660623	0.434879	0.508	0.306	1	1.66013
EFEMP1	0.00321537	0.434857	0.246	0.12	1	2.05
UBE3A	0.0666651	0.434534	0.492	0.356	1	1.38202
RNF215	0.016471	0.434495	0.262	0.151	1	1.7351
HECTD1	0.0014304	0.434176	0.6	0.486	1	1.23457
NEXMIF	4.75333e-07	0.433575	0.108	0.014	0.00781304	7.71429
YARS	0.0105292	0.43355	0.431	0.307	1	1.40391
RTP3	3.40579e-16	0.433357	0.123	0.004	5.5981e-12	30.75
PMAIP1	3.12554e-08	0.432954	0.185	0.034	0.000513745	5.44118
TCN2	4.43376e-05	0.432349	0.354	0.163	0.728777	2.17178
EI24	0.0819784	0.432233	0.385	0.281	1	1.37011
DAP	0.00199879	0.431272	0.477	0.274	1	1.74088
TAGLN2	0.00214689	0.430485	0.862	0.866	1	0.995381
FCHO2	0.00152065	0.429922	0.369	0.202	1	1.82673
ATP10D	5.67388e-07	0.429515	0.4	0.161	0.00932615	2.48447
MED13	0.054267	0.429354	0.446	0.339	1	1.31563
PCBP4	0.485181	0.428789	0.138	0.168	1	0.821429
KDM4B	0.399293	0.428787	0.108	0.075	1	1.44
NUCB1	0.000525509	0.428773	0.615	0.478	1	1.28661
SFPQ	0.00929909	0.42835	0.631	0.556	1	1.13489
DHX15	0.00393508	0.428051	0.523	0.362	1	1.44475
TSPAN8	6.77645e-25	0.427059	0.262	0.017	1.11385e-20	15.4118
TRIM25	3.88474e-06	0.426771	0.277	0.094	0.0638535	2.94681
APP	0.00560747	0.425575	0.723	0.606	1	1.19307
FASTKD1	0.000234694	0.425318	0.169	0.054	1	3.12963
CXCL9	9.09674e-06	0.425017	0.2	0.056	0.149523	3.57143
SETX	0.000111242	0.424923	0.338	0.158	1	2.13924
TNPO2	0.398135	0.424887	0.108	0.077	1	1.4026
HIPK2	0.0485552	0.424779	0.185	0.107	1	1.72897
HSPA4	0.0276331	0.424727	0.6	0.536	1	1.1194
A3GALT2	0.284729	0.424603	0.292	0.239	1	1.22176
WDR26	0.000837839	0.423856	0.615	0.477	1	1.28931
ND6	0.034587	0.423215	0.431	0.311	1	1.38585
HNRNPU	0.0218153	0.422673	0.692	0.626	1	1.10543
NMD3	0.00229488	0.422503	0.323	0.171	1	1.88889
CBFB	0.920986	0.422067	0.231	0.223	1	1.03587
TCERG1	0.000789247	0.421789	0.569	0.392	1	1.45153
ZFP800	4.60696e-06	0.421572	0.4	0.171	0.0757246	2.33918
PAPSS2	0.00037297	0.421248	0.169	0.056	1	3.01786
ERI1	2.6648e-07	0.421022	0.323	0.103	0.00438013	3.13592
HDGF	0.00186552	0.42097	0.585	0.393	1	1.48855
ALG13	0.00262471	0.420836	0.323	0.173	1	1.86705
FOXP1	0.000130015	0.420799	0.415	0.227	1	1.82819
GTPBP4	0.0127969	0.420261	0.354	0.224	1	1.58036
OS9	0.137299	0.420254	0.446	0.352	1	1.26705
PNPLA8	0.00467432	0.42014	0.6	0.43	1	1.39535
DPAGT1	8.31013e-05	0.420074	0.385	0.194	1	1.98454
PPARD	0.509146	0.419764	0.354	0.334	1	1.05988
ST3GAL1	1.51229e-05	0.418014	0.308	0.117	0.248576	2.63248
PRDX6	0.0458103	0.417955	0.615	0.506	1	1.21542
STAT2	6.67214e-05	0.417587	0.292	0.119	1	2.45378
UBL3	7.23954e-07	0.417519	0.508	0.251	0.0118996	2.0239
ANKRD11	0.014718	0.417215	0.585	0.559	1	1.04651
LIMS1	0.000722458	0.416995	0.385	0.198	1	1.94444
RALGAPA1	6.59803e-05	0.416733	0.262	0.102	1	2.56863
NCL	0.00204378	0.416529	0.785	0.742	1	1.05795
NAMPT	0.00421159	0.415343	0.415	0.277	1	1.49819
ARPC1A	0.0362125	0.415065	0.538	0.474	1	1.13502
TAF1D	0.0399012	0.414424	0.585	0.473	1	1.23679
AABR07033887.1	1.21915e-12	0.413844	0.292	0.055	2.00392e-08	5.30909
ZNHIT1	0.0825697	0.413694	0.277	0.184	1	1.50543
PEAR1	9.30972e-06	0.413593	0.385	0.168	0.153024	2.29167
CDC14A	4.88934e-05	0.413573	0.262	0.099	0.803662	2.64646
ELF2	0.000117129	0.413355	0.508	0.309	1	1.64401
CWF19L2	0.000867462	0.413127	0.4	0.218	1	1.83486
TNFAIP1	0.000111537	0.412722	0.338	0.166	1	2.03614
HIPK1	0.00708107	0.412672	0.492	0.378	1	1.30159
CEBPG	0.00425817	0.412169	0.446	0.307	1	1.45277
NOP58	0.0245351	0.411363	0.554	0.445	1	1.24494
DEPP1	5.02635e-11	0.411136	0.215	0.034	8.26181e-07	6.32353
SLCO2A1	6.60245e-10	0.410772	0.277	0.062	1.08525e-05	4.46774
CAMSAP2	0.00813828	0.410697	0.354	0.219	1	1.61644
JARID2	2.16473e-05	0.410411	0.154	0.037	0.355817	4.16216
VPS4B	0.0237158	0.410076	0.462	0.353	1	1.30878
GOLIM4	0.119638	0.410047	0.508	0.415	1	1.2241
DIDO1	0.000756825	0.409992	0.4	0.216	1	1.85185
ARG1	0.016388	0.409955	0.123	0.052	1	2.36538
RNF187	0.528557	0.409839	0.585	0.519	1	1.12717
LGALS8	0.00280256	0.409666	0.4	0.236	1	1.69492
USP9X	0.0291525	0.409193	0.538	0.464	1	1.15948
CHD2	0.00587494	0.408623	0.477	0.312	1	1.52885
DAPK2	6.02458e-09	0.407371	0.154	0.022	9.9026e-05	7
PAM	0.0876572	0.406609	0.585	0.492	1	1.18902
ATP9B	0.0194923	0.406589	0.2	0.108	1	1.85185
TNFSF12	0.00602881	0.406463	0.369	0.222	1	1.66216
2021-03-06	0.000383333	0.405943	0.185	0.064	1	2.89062
HNRNPM	0.00531952	0.405652	0.477	0.311	1	1.53376
WIPI2	0.00103916	0.405593	0.215	0.088	1	2.44318
MYLIP	0.00630368	0.4055	0.308	0.177	1	1.74011
SF3B4	0.0069504	0.404944	0.323	0.173	1	1.86705
PIM3	0.000160628	0.404767	0.508	0.316	1	1.60759
ITPRID2	4.52206e-08	0.404574	0.4	0.144	0.000743292	2.77778
NSD3	5.87101e-05	0.404357	0.631	0.438	0.965018	1.44064
MRPL30	0.901363	0.404267	0.231	0.233	1	0.991416
LIPE	1.38926e-10	0.404126	0.262	0.054	2.28352e-06	4.85185
STRN3	0.00914697	0.404076	0.631	0.56	1	1.12679
TUT7	1.68898e-05	0.403713	0.431	0.213	0.277617	2.02347
NXPH3	0.0106449	0.403068	0.123	0.047	1	2.61702
CXCL16	0.00818605	0.402718	0.277	0.149	1	1.85906
GRB2	0.0200373	0.402213	0.6	0.501	1	1.1976
FGD5	3.59121e-16	0.401818	0.292	0.042	5.90288e-12	6.95238
PAK1IP1	0.00689226	0.401557	0.277	0.144	1	1.92361
QSER1	0.00217232	0.401425	0.277	0.143	1	1.93706
SLC39A8	2.91255e-12	0.401203	0.185	0.022	4.78735e-08	8.40909
AABR07054490.1	5.38787e-22	0.401128	0.246	0.018	8.85604e-18	13.6667
ZBTB20	0.0106945	0.400409	0.554	0.431	1	1.28538
ABRACL	0.0325412	0.400162	0.462	0.383	1	1.20627
SBSPON	0.442868	0.399751	0.108	0.149	1	0.724832
SYPL1	6.32304e-05	0.399618	0.246	0.089	1	2.76404
MAP4K3	0.0412636	0.399586	0.323	0.223	1	1.44843
ST6GAL1	5.52233e-08	0.399481	0.354	0.116	0.000907706	3.05172
TES	9.95383e-05	0.399106	0.462	0.253	1	1.82609
LOC680254	7.16605e-05	0.398488	0.4	0.191	1	2.09424
RRP7A	0.00138292	0.398249	0.231	0.102	1	2.26471
TNFRSF11A	0.000860284	0.397462	0.2	0.08	1	2.5
AP3B1	0.0115816	0.397375	0.323	0.202	1	1.59901
NUDT3	0.15507	0.397168	0.369	0.273	1	1.35165
KDM2A	0.00120883	0.397024	0.446	0.267	1	1.67041
KRAS	0.136312	0.396838	0.492	0.467	1	1.05353
ASAP1	3.16055e-06	0.396352	0.415	0.181	0.0519499	2.29282
AARS	0.121917	0.395601	0.338	0.242	1	1.39669
TAOK1	0.00297853	0.395406	0.385	0.242	1	1.59091
CHP2	5.8876e-28	0.394984	0.292	0.018	9.67744e-24	16.2222
ORAI1	1.63276e-06	0.394448	0.4	0.165	0.0268378	2.42424
RB1CC1	0.00132972	0.394155	0.523	0.351	1	1.49003
PLS3	0.0349102	0.393954	0.523	0.448	1	1.16741
HERC1	0.0552759	0.393513	0.4	0.306	1	1.30719
SLC38A2	0.0800921	0.392848	0.708	0.653	1	1.08423
RTN4	0.0172615	0.392584	0.754	0.707	1	1.06648
SNRNP40	0.44991	0.391469	0.154	0.12	1	1.28333
WASHC5	0.027348	0.39139	0.138	0.065	1	2.12308
ADIPOR1	0.00282925	0.391267	0.492	0.334	1	1.47305
PCDH19	1.00646e-06	0.390766	0.338	0.126	0.0165432	2.68254
PPP2R5B	0.0450804	0.390279	0.169	0.089	1	1.89888
TCF12	5.56506e-05	0.389729	0.354	0.162	0.914728	2.18519
RASAL2	0.0582889	0.389581	0.523	0.406	1	1.28818
CDK2AP1	0.186883	0.389478	0.585	0.534	1	1.09551
LYPLA1	0.119797	0.38914	0.2	0.134	1	1.49254
RABL6	0.571502	0.389044	0.215	0.176	1	1.22159
MET	3.39208e-08	0.388766	0.246	0.061	0.000557556	4.03279
HOXB4	2.17437e-05	0.388598	0.231	0.074	0.357402	3.12162
HGS	0.00214915	0.388074	0.277	0.134	1	2.06716
OSMR	0.00412859	0.387844	0.4	0.247	1	1.61943
HNRNPF	0.00015745	0.386704	0.8	0.77	1	1.03896
TPRA1	0.17314	0.385752	0.108	0.062	1	1.74194
SRPK1	0.0418476	0.385625	0.431	0.301	1	1.43189
SON	0.0508182	0.385036	0.754	0.69	1	1.09275
NCK2	0.392567	0.384893	0.277	0.216	1	1.28241
MDK	0.570023	0.384082	0.338	0.385	1	0.877922
TTC28	0.706822	0.383723	0.354	0.315	1	1.12381
UBQLN2	0.0158048	0.383479	0.262	0.147	1	1.78231
BRMS1	0.0137112	0.382547	0.323	0.198	1	1.63131
AABR07058158.1	0.0490702	0.382268	0.138	0.07	1	1.97143
RGS10	0.258212	0.382094	0.169	0.121	1	1.39669
SYBU	2.52391e-12	0.381939	0.123	0.008	4.14854e-08	15.375
LUC7L2	0.0962176	0.381212	0.523	0.444	1	1.17793
AGT	7.92168e-06	0.380745	0.108	0.018	0.130209	6
RBBP6	0.0132804	0.380154	0.508	0.39	1	1.30256
LAP3	0.0918409	0.379995	0.4	0.32	1	1.25
PPP1R9B	4.25653e-08	0.379937	0.369	0.122	0.000699646	3.02459
SPPL2A	0.000128547	0.379805	0.385	0.207	1	1.8599
HSP90AB1	0.000361033	0.37977	0.908	0.916	1	0.991266
AABR07039356.2	0.000517444	0.379593	0.508	0.316	1	1.60759
PLEKHG1	1.07755e-15	0.379564	0.292	0.043	1.77116e-11	6.7907
STIM2	3.96905e-06	0.379346	0.4	0.173	0.0652393	2.31214
RABGGTB	0.130509	0.379176	0.585	0.513	1	1.14035
BSG	0.0828809	0.3783	0.831	0.818	1	1.01589
STAG2	0.0230647	0.378007	0.477	0.348	1	1.37069
PPP1CC	0.19238	0.377899	0.431	0.362	1	1.19061
SF3A3	0.0731282	0.377762	0.431	0.307	1	1.40391
PLOD3	0.0343664	0.377666	0.369	0.237	1	1.55696
SRSF5	0.0583589	0.376735	0.6	0.532	1	1.12782
TMEM176B	0.00857312	0.376662	0.631	0.541	1	1.16636
USP24	0.0110731	0.376058	0.354	0.216	1	1.63889
NCSTN	0.0228997	0.376057	0.385	0.26	1	1.48077
IRF1	0.0866576	0.375369	0.569	0.462	1	1.2316
DKK3	0.52101	0.374968	0.138	0.112	1	1.23214
ECHDC1	0.00461553	0.373382	0.246	0.12	1	2.05
ARHGAP26	1.65739e-16	0.373229	0.308	0.045	2.72426e-12	6.84444
GBP2	5.8804e-09	0.373185	0.323	0.089	9.66561e-05	3.62921
BCKDHA	0.978061	0.373043	0.277	0.283	1	0.978799
CHMP3	0.00292296	0.373032	0.277	0.14	1	1.97857
ZC3H13	0.0207126	0.372281	0.538	0.443	1	1.21445
DCHS1	0.000173134	0.372014	0.2	0.069	1	2.89855
KDM6A	0.00599557	0.371835	0.369	0.216	1	1.70833
PBX2	0.0197269	0.371759	0.215	0.114	1	1.88596
EML2	0.80673	0.371731	0.154	0.145	1	1.06207
YBX1	0.0421918	0.371159	0.708	0.708	1	1
SRSF2	0.0208724	0.370705	0.8	0.749	1	1.06809
INSR	0.000980801	0.370153	0.154	0.054	1	2.85185
2021-09-11	0.0310682	0.370103	0.4	0.27	1	1.48148
PTPN4	0.00116891	0.369835	0.231	0.107	1	2.15888
AABR07068272.1	0.0345937	0.369356	0.231	0.138	1	1.67391
DCAF11	0.0492479	0.369313	0.4	0.278	1	1.43885
PRMT1	0.316608	0.368031	0.585	0.527	1	1.11006
MFSD14A	0.108006	0.367651	0.246	0.165	1	1.49091
POLR3H	0.108064	0.367353	0.262	0.167	1	1.56886
IQGAP1	0.01844	0.367289	0.569	0.452	1	1.25885
GSK3B	0.0140749	0.36696	0.523	0.383	1	1.36554
FLT4	1.79411e-10	0.36693	0.138	0.014	2.94898e-06	9.85714
USP7	0.0121992	0.366736	0.446	0.304	1	1.46711
ZDHHC3	0.119573	0.366534	0.215	0.14	1	1.53571
SPTSSA	0.206572	0.366516	0.462	0.374	1	1.23529
CLIC2	0.00410801	0.366169	0.231	0.11	1	2.1
GIMAP5	2.60006e-32	0.365852	0.308	0.015	4.27372e-28	20.5333
EXOC6	2.65744e-19	0.365622	0.262	0.026	4.36803e-15	10.0769
CANX	0.0107506	0.365118	0.708	0.642	1	1.1028
S100A11	0.55578	0.364943	0.723	0.724	1	0.998619
PLAUR	8.35354e-07	0.364214	0.308	0.103	0.0137307	2.99029
TNFAIP3	5.90232e-11	0.363768	0.246	0.045	9.70164e-07	5.46667
PDE6D	0.508511	0.363625	0.185	0.227	1	0.814978
IL13RA1	0.0795463	0.363339	0.431	0.315	1	1.36825
MTFR2	0.0890236	0.362583	0.554	0.495	1	1.11919
PVR	9.74989e-05	0.362234	0.4	0.216	1	1.85185
PBX3	0.017543	0.361789	0.215	0.114	1	1.88596
MFNG	1.00274e-24	0.361762	0.246	0.014	1.6482e-20	17.5714
MAGED1	0.232506	0.361135	0.538	0.469	1	1.14712
TGFB1	0.000860827	0.36097	0.308	0.153	1	2.01307
TAF10	0.00576602	0.360901	0.354	0.204	1	1.73529
MRPL4	0.951597	0.360521	0.262	0.247	1	1.06073
GALNT18	0.00726877	0.360097	0.415	0.25	1	1.66
GLUD1	0.110313	0.359919	0.554	0.46	1	1.20435
DYSF	3.74555e-07	0.359535	0.262	0.078	0.00615655	3.35897
RT1-M3-1	0.000168348	0.359364	0.231	0.087	1	2.65517
VAT1	0.0220822	0.359178	0.354	0.244	1	1.45082
GBP5	1.51159e-05	0.35917	0.123	0.024	0.24846	5.125
PNISR	0.112006	0.358972	0.538	0.481	1	1.1185
F3	0.529367	0.358673	0.154	0.185	1	0.832432
ATP6V0A1	1.0885e-05	0.358337	0.477	0.233	0.178917	2.04721
LOC498555	0.285706	0.358009	0.508	0.407	1	1.24816
POLR3D	0.0709165	0.35784	0.308	0.217	1	1.41935
SLC29A1	0.112998	0.35778	0.169	0.105	1	1.60952
CFD	0.00321093	0.357469	0.154	0.061	1	2.52459
CTNNB1	0.00103874	0.35744	0.262	0.125	1	2.096
GMFG	5.76889e-13	0.357412	0.277	0.047	9.48232e-09	5.89362
LRRC8C	0.000116814	0.357087	0.4	0.204	1	1.96078
ATF7	0.000439386	0.357029	0.138	0.042	1	3.28571
ZFAND6	0.0979868	0.356891	0.4	0.309	1	1.2945
DDX6	0.287627	0.356587	0.385	0.332	1	1.15964
PARVB	1.6259e-24	0.356313	0.246	0.014	2.67249e-20	17.5714
MRAS	2.03952e-05	0.355725	0.231	0.078	0.335236	2.96154
ROCK2	0.034949	0.355611	0.646	0.599	1	1.07846
XPO1	0.0482958	0.355556	0.338	0.228	1	1.48246
PDLIM4	0.0417946	0.355131	0.354	0.255	1	1.38824
CERK	4.80036e-05	0.353985	0.292	0.117	0.789035	2.49573
PCNX1	1.23852e-08	0.35392	0.369	0.12	0.000203576	3.075
ANKHD1	0.00442909	0.353688	0.446	0.292	1	1.5274
TM9SF2	0.136204	0.353337	0.415	0.328	1	1.26524
CPSF6	0.00433626	0.353195	0.477	0.328	1	1.45427
DIAPH1	7.97303e-05	0.352714	0.4	0.217	1	1.84332
SRSF10	0.125609	0.352321	0.385	0.305	1	1.2623
EPC2	0.00979626	0.352256	0.415	0.265	1	1.56604
TBC1D2	2.73403e-13	0.352064	0.185	0.019	4.49392e-09	9.73684
EIF4EBP1	0.0340802	0.351774	0.462	0.353	1	1.30878
SH3BGRL3	0.0172441	0.351523	0.508	0.413	1	1.23002
HNRNPK	0.20095	0.351057	0.662	0.645	1	1.02636
TBC1D2B	0.0132248	0.350861	0.277	0.154	1	1.7987
SEC14L1	0.0030785	0.350643	0.338	0.188	1	1.79787
SLC31A1	0.683806	0.350602	0.169	0.156	1	1.08333
LYN	1.54484e-07	0.349667	0.308	0.096	0.00253925	3.20833
ICA1	2.31619e-16	0.349471	0.292	0.041	3.80713e-12	7.12195
DDX21	0.000760066	0.349352	0.431	0.263	1	1.63878
BRD4	0.0225601	0.347593	0.538	0.409	1	1.3154
DUSP1	0.161529	0.347552	0.754	0.724	1	1.04144
BNIP3	0.00493953	0.347294	0.446	0.292	1	1.5274
SEC61A1	0.381847	0.346962	0.431	0.366	1	1.1776
SERTAD2	0.00334839	0.346871	0.369	0.218	1	1.69266
PSMB10	0.00086147	0.346656	0.431	0.258	1	1.67054
ZDHHC9	0.0894863	0.346038	0.154	0.092	1	1.67391
SAP30L	0.36391	0.345863	0.292	0.244	1	1.19672
PTPN13	0.891418	0.345518	0.108	0.102	1	1.05882
ZFP423	0.0117239	0.345387	0.154	0.068	1	2.26471
IP6K2	0.000451522	0.34534	0.231	0.094	1	2.45745
NPEPPS	0.0597256	0.345331	0.385	0.284	1	1.35563
SMAP2	0.077357	0.345083	0.492	0.407	1	1.20885
ZC3H7A	0.021115	0.345014	0.385	0.268	1	1.43657
TMF1	0.0363192	0.344181	0.554	0.483	1	1.147
HSCB	0.00025634	0.343812	0.354	0.166	1	2.13253
ESAM	0.0170425	0.343603	0.677	0.537	1	1.26071
ARHGEF10	0.024843	0.343005	0.154	0.073	1	2.10959
PEA15	0.0504013	0.34221	0.492	0.384	1	1.28125
TRAFD1	0.0900274	0.341775	0.338	0.259	1	1.30502
AMPD2	0.0306571	0.341606	0.138	0.065	1	2.12308
SMDT1	0.900807	0.341436	0.369	0.376	1	0.981383
ADA	7.42778e-08	0.340916	0.323	0.101	0.0012209	3.19802
AC134224.3	0.23659	0.340717	0.785	0.737	1	1.06513
CGNL1	1.11815e-07	0.340558	0.154	0.027	0.0018379	5.7037
RGL1	8.08947e-07	0.340551	0.262	0.079	0.0132967	3.31646
NR5A2	2.09777e-13	0.340192	0.123	0.006	3.4481e-09	20.5
MRPL38	0.787823	0.339858	0.108	0.097	1	1.1134
EXOSC8	0.283534	0.339777	0.292	0.221	1	1.32127
MINDY2	0.0502955	0.339652	0.262	0.168	1	1.55952
CFDP1	0.393526	0.339576	0.508	0.462	1	1.09957
MYO6	8.27917e-09	0.339478	0.323	0.091	0.000136085	3.54945
GRK5	5.72185e-07	0.339297	0.246	0.07	0.009405	3.51429
ALPL	0.18105	0.338752	0.215	0.151	1	1.42384
VTN	9.6007e-08	0.338266	0.154	0.026	0.00157807	5.92308
UPF3A	0.30125	0.337996	0.4	0.346	1	1.15607
SYNCRIP	0.0386758	0.337893	0.569	0.457	1	1.24508
ARHGAP23	0.0403899	0.337889	0.246	0.147	1	1.67347
NF1	0.00290828	0.337828	0.323	0.171	1	1.88889
ASXL1	0.0625144	0.337798	0.323	0.223	1	1.44843
CLCC1	0.178267	0.33667	0.215	0.148	1	1.4527
YWHAG	0.0780358	0.33665	0.492	0.425	1	1.15765
IPO7	0.00561722	0.336573	0.492	0.356	1	1.38202
PPP4R2	0.0458369	0.336518	0.492	0.375	1	1.312
S100A13	0.000112269	0.336334	0.385	0.186	1	2.06989
ANXA11	0.139797	0.33602	0.615	0.583	1	1.05489
AC094217.1	0.335419	0.335493	0.615	0.562	1	1.09431
ACAP2	0.00655649	0.334241	0.385	0.246	1	1.56504
TMEM39A	0.263899	0.334069	0.308	0.226	1	1.36283
SLC25A20	0.767429	0.33389	0.169	0.176	1	0.960227
ITPRIP.1	0.0356891	0.333796	0.154	0.077	1	2
PIK3C2A	0.0075251	0.333754	0.415	0.27	1	1.53704
SLC25A28	0.944038	0.332742	0.231	0.224	1	1.03125
ARAF	0.0943494	0.332239	0.185	0.114	1	1.62281
PSMA6	0.149211	0.332097	0.677	0.598	1	1.13211
KDM5A	0.00572542	0.332057	0.508	0.364	1	1.3956
GNAS.1	0.019069	0.331991	0.662	0.621	1	1.06602
EIF4B	0.0306305	0.331278	0.646	0.504	1	1.28175
TPP2	0.0307214	0.331259	0.446	0.348	1	1.28161
PTPRK	0.00570815	0.331198	0.262	0.134	1	1.95522
EIF3C	0.016531	0.331181	0.723	0.647	1	1.11747
GNL1	0.860653	0.330992	0.292	0.305	1	0.957377
EZH2	0.553428	0.330907	0.246	0.214	1	1.14953
C2CD2	0.018901	0.33066	0.185	0.093	1	1.98925
LRRFIP1	0.0119525	0.330487	0.615	0.483	1	1.27329
GNG5	0.127198	0.329969	0.723	0.716	1	1.00978
TASOR	0.0095267	0.329834	0.323	0.189	1	1.70899
TOX3	1.00475e-09	0.329151	0.138	0.015	1.6515e-05	9.2
LOC108348175	0.0011897	0.329125	0.431	0.254	1	1.69685
DENND3	1.70668e-09	0.32912	0.215	0.041	2.80528e-05	5.2439
SNAP29	0.010685	0.328874	0.231	0.117	1	1.97436
ZMYM5	0.000508748	0.328773	0.431	0.242	1	1.78099
UBE2Z	0.300374	0.328027	0.338	0.284	1	1.19014
NAA50	0.0066915	0.327479	0.446	0.268	1	1.66418
GIMAP4	3.29933e-28	0.327234	0.246	0.01	5.4231e-24	24.6
DPF2	0.0644764	0.327019	0.292	0.193	1	1.51295
TNFSF10	2.32407e-22	0.327013	0.215	0.011	3.82008e-18	19.5455
PPP2R2D	0.00244633	0.32694	0.354	0.189	1	1.87302
N4BP2L2	0.0461962	0.326206	0.523	0.406	1	1.28818
PPARG	0.0256183	0.325714	0.338	0.212	1	1.59434
ACIN1	0.0372658	0.325642	0.523	0.402	1	1.301
PSMC6	0.0625438	0.325355	0.662	0.574	1	1.15331
ADAM17	0.00382141	0.32502	0.338	0.191	1	1.76963
TGOLN2	0.00517997	0.32497	0.492	0.338	1	1.45562
UBE2G2	0.0149565	0.324967	0.477	0.333	1	1.43243
HMGXB4	0.0267788	0.324626	0.2	0.111	1	1.8018
NPR1	4.61408e-12	0.324522	0.292	0.057	7.58417e-08	5.12281
FAM124A	0.00298728	0.324298	0.169	0.065	1	2.6
HNRNPH1	0.0286353	0.324292	0.662	0.579	1	1.14335
ARHGEF12	0.00339695	0.323865	0.4	0.249	1	1.60643
GCHFR	4.05734e-08	0.323588	0.2	0.04	0.000666904	5
PDE8A	0.0266123	0.323405	0.185	0.096	1	1.92708
HM13	0.223459	0.323312	0.385	0.324	1	1.18827
ISG15	8.91876e-05	0.322936	0.323	0.142	1	2.27465
CACUL1	0.0975872	0.322723	0.308	0.209	1	1.47368
NFYA	0.0342686	0.32263	0.123	0.056	1	2.19643
AP2M1	0.0908256	0.32257	0.692	0.636	1	1.08805
VBP1	0.224313	0.322514	0.523	0.446	1	1.17265
CPSF7	0.360257	0.322387	0.262	0.21	1	1.24762
RNF185	1.17616e-06	0.322026	0.308	0.102	0.0193325	3.01961
MEF2A	0.0503122	0.321555	0.538	0.472	1	1.13983
SPG21	0.0217792	0.321404	0.4	0.263	1	1.52091
TSPAN9	4.7644e-06	0.321379	0.415	0.173	0.0783125	2.39884
SUCO	0.11876	0.32118	0.508	0.395	1	1.28608
FAM204A	0.0704645	0.320972	0.323	0.218	1	1.48165
DENND5A	0.00299988	0.320604	0.446	0.281	1	1.58719
HSPA9	0.00430281	0.320329	0.415	0.26	1	1.59615
RBM25L1	0.0472441	0.320176	0.585	0.523	1	1.11855
RIPOR1	1.84211e-06	0.320101	0.338	0.126	0.0302788	2.68254
PRPF38B	0.0222792	0.319792	0.508	0.397	1	1.2796
CHAC1	0.0118474	0.319695	0.292	0.167	1	1.7485
DEXI	0.852687	0.319285	0.2	0.191	1	1.04712
LBP	1.6201e-08	0.319242	0.231	0.051	0.000266296	4.52941
CLIC5	5.65685e-22	0.319055	0.169	0.005	9.29816e-18	33.8
ERC1	0.000931806	0.318757	0.354	0.196	1	1.80612
SPPL3	0.056259	0.318269	0.323	0.209	1	1.54545
PCIF1	0.106537	0.317697	0.185	0.115	1	1.6087
POLR1C	0.0237051	0.317575	0.262	0.151	1	1.7351
ABCB7	0.00405731	0.317495	0.123	0.043	1	2.86047
MSRB3	0.245545	0.317111	0.523	0.411	1	1.27251
RALGDS	0.000322168	0.316922	0.246	0.099	1	2.48485
FXYD6	0.0534796	0.316734	0.123	0.064	1	1.92188
CLINT1	0.0648836	0.316603	0.492	0.378	1	1.30159
ZFP207	0.0227675	0.316569	0.369	0.235	1	1.57021
CAT	0.3344	0.316222	0.338	0.276	1	1.22464
TOR1AIP2.1	0.00105321	0.315822	0.246	0.11	1	2.23636
STAT3	0.010485	0.315566	0.677	0.649	1	1.04314
ADM	0.0225273	0.315469	0.123	0.054	1	2.27778
TEAD4	1.21554e-14	0.31536	0.215	0.024	1.99798e-10	8.95833
CMTM8	3.3323e-20	0.315249	0.2	0.011	5.47729e-16	18.1818
SSU72	0.61952	0.315201	0.354	0.348	1	1.01724
BPTF	0.119926	0.31466	0.477	0.443	1	1.07675
EIF2S1	0.125795	0.313022	0.462	0.388	1	1.19072
RPL30	0.2414	0.312974	0.723	0.73	1	0.990411
GBA	0.00022106	0.312758	0.169	0.052	1	3.25
COQ6	0.646794	0.312514	0.154	0.129	1	1.1938
RBM34	0.118462	0.3125	0.169	0.103	1	1.64078
HIVEP2	0.3902	0.312431	0.354	0.292	1	1.21233
SF3B1	0.0189799	0.311852	0.677	0.622	1	1.08842
MINK1	3.62149e-06	0.311564	0.246	0.074	0.0595264	3.32432
KPNB1	0.0462049	0.311438	0.554	0.441	1	1.25624
RAB5C	0.0792695	0.311302	0.6	0.547	1	1.09689
EGLN3	7.22569e-10	0.310915	0.154	0.019	1.18769e-05	8.10526
RAB1A	0.00968505	0.310899	0.646	0.573	1	1.1274
SLC35E4	0.0102675	0.310771	0.385	0.227	1	1.69604
PXN	8.157e-06	0.310758	0.385	0.166	0.134077	2.31928
APOPT1	0.00127393	0.310128	0.446	0.254	1	1.75591
PDCD2L	0.0488062	0.310077	0.138	0.07	1	1.97143
SKAP2	0.051273	0.310032	0.338	0.246	1	1.37398
FOXN3	0.0706924	0.309837	0.477	0.384	1	1.24219
FBXO34	0.00296575	0.309778	0.354	0.208	1	1.70192
USP6NL	2.75616e-06	0.309718	0.308	0.107	0.0453029	2.8785
MCTP1	4.44145e-17	0.309584	0.185	0.013	7.30041e-13	14.2308
AABR07011996.1	0.0247786	0.309344	0.154	0.074	1	2.08108
TGFBR2	0.00225866	0.309337	0.262	0.129	1	2.03101
ANXA1	0.0724804	0.309203	0.785	0.739	1	1.06225
BTRC	0.0361996	0.309086	0.154	0.08	1	1.925
REL	0.00241639	0.308931	0.308	0.162	1	1.90123
AK6	0.499798	0.308812	0.4	0.348	1	1.14943
BCL3	0.0413832	0.30875	0.277	0.175	1	1.58286
EVA1C	4.4513e-08	0.307922	0.354	0.111	0.00073166	3.18919
CR1L	0.00519927	0.307909	0.492	0.332	1	1.48193
CCT3	0.0528416	0.307892	0.692	0.607	1	1.14003
KTN1	0.0383636	0.307724	0.6	0.471	1	1.27389
FBXO8	0.287417	0.307496	0.2	0.151	1	1.3245
RFTN1	0.000240031	0.307392	0.431	0.228	1	1.89035
STRIP1	0.157943	0.307116	0.138	0.085	1	1.62353
YY1	0.0736922	0.306433	0.462	0.344	1	1.34302
SQSTM1	0.918064	0.306142	0.585	0.649	1	0.901387
ATP11A	7.7661e-08	0.305709	0.308	0.092	0.00127651	3.34783
KLF3	0.0200057	0.305703	0.323	0.203	1	1.59113
SPTLC2	0.000188749	0.305115	0.338	0.163	1	2.07362
PROM1	3.00262e-23	0.305094	0.154	0.003	4.93541e-19	51.3333
PATL1	0.000313824	0.305087	0.354	0.171	1	2.07018
TBKBP1	1.00144e-20	0.304962	0.231	0.017	1.64606e-16	13.5882
NAV1	2.08005e-06	0.30477	0.246	0.075	0.0341898	3.28
NUS1	0.00152752	0.304755	0.477	0.292	1	1.63356
STX12	0.0807358	0.304262	0.508	0.381	1	1.33333
SP140	0.015739	0.303938	0.369	0.232	1	1.59052
SLC35D2	0.0022698	0.303841	0.108	0.032	1	3.375
LEPR	1.07372e-05	0.303689	0.169	0.042	0.176487	4.02381
SFR1	0.261685	0.303678	0.615	0.599	1	1.02671
ABHD14B	0.720996	0.303633	0.246	0.226	1	1.0885
CCDC25	0.000537919	0.303589	0.369	0.202	1	1.82673
ABI1	0.000823567	0.30346	0.462	0.295	1	1.5661
ZFP91	0.00437629	0.303121	0.631	0.555	1	1.13694
CMTM6	0.111621	0.30259	0.415	0.304	1	1.36513
EPB41	1.26352e-10	0.302572	0.231	0.041	2.07686e-06	5.63415
PSMB1	0.998933	0.302549	0.692	0.68	1	1.01765
AKAP12	0.592312	0.30213	0.6	0.577	1	1.03986
SEMA3F	0.0378838	0.302126	0.231	0.138	1	1.67391
ANKRD28	9.90684e-09	0.301946	0.246	0.055	0.000162839	4.47273
DTX2	0.37395	0.301776	0.154	0.121	1	1.27273
MBNL2	0.0879555	0.301612	0.677	0.639	1	1.05947
SLC6A6	0.00372243	0.301588	0.169	0.071	1	2.38028
REXO1	0.00649828	0.301578	0.292	0.165	1	1.7697
MFN1	0.0921369	0.301535	0.246	0.162	1	1.51852
CCNY	2.06871e-05	0.301176	0.154	0.037	0.340035	4.16216
VANGL1	0.203306	0.301083	0.108	0.066	1	1.63636
ZFP521	0.000432949	0.300843	0.185	0.066	1	2.80303
PSME2	0.0157974	0.300843	0.508	0.436	1	1.16514
SP3	0.00347809	0.30062	0.292	0.151	1	1.93377
TNIP2	4.78196e-05	0.300282	0.308	0.121	0.786011	2.54545
GATAD2B	0.0208822	0.300203	0.323	0.205	1	1.57561
BROX	0.196913	0.300119	0.277	0.2	1	1.385
ENPEP	0.0970794	0.299819	0.123	0.066	1	1.86364
TRIM3	0.450658	0.299711	0.123	0.094	1	1.30851
SBNO2	0.0488987	0.299539	0.6	0.49	1	1.22449
KMT2A	0.0702303	0.299458	0.292	0.196	1	1.4898
RNF114	0.224007	0.299199	0.154	0.105	1	1.46667
PTPRM	2.08309e-07	0.299149	0.292	0.091	0.00342398	3.20879
SH2B3	0.00642041	0.299146	0.231	0.112	1	2.0625
ZNRD1	0.157532	0.298924	0.554	0.438	1	1.26484
LOC100911576	0.00474467	0.298492	0.292	0.152	1	1.92105
DNAJC2	0.588515	0.298468	0.292	0.251	1	1.16335
ZBTB21	0.00958037	0.298241	0.338	0.203	1	1.66502
EML3	0.0289608	0.297661	0.123	0.056	1	2.19643
AKTIP	0.00164423	0.29765	0.215	0.088	1	2.44318
GRK2	0.073526	0.297633	0.138	0.074	1	1.86486
UBC	0.000572388	0.297423	1	0.989	1	1.01112
RAB14	0.0386623	0.297071	0.615	0.528	1	1.16477
WBP1L	0.0054978	0.296892	0.462	0.301	1	1.53488
OSER1	0.00180671	0.296819	0.523	0.364	1	1.43681
TRIM27	0.000491779	0.296801	0.354	0.18	1	1.96667
HSPA5	0.0407098	0.296595	0.862	0.815	1	1.05767
COL12A1	0.0227966	0.296494	0.154	0.292	1	0.527397
ARID4A	0.00535913	0.296441	0.415	0.256	1	1.62109
SEMA6A	2.33952e-09	0.29639	0.185	0.031	3.84547e-05	5.96774
FZD6	4.51498e-10	0.296302	0.215	0.038	7.42127e-06	5.65789
ACTG1	0.120989	0.296228	0.431	0.356	1	1.21067
ARF6	0.0148945	0.295926	0.508	0.343	1	1.48105
DDAH1	0.000123721	0.295585	0.169	0.051	1	3.31373
R3HDM1	0.591931	0.295528	0.231	0.205	1	1.12683
AIMP1	0.377911	0.29552	0.415	0.347	1	1.19597
DDX54	0.381979	0.295267	0.246	0.202	1	1.21782
FNBP1L	1.35995e-05	0.295185	0.292	0.11	0.223535	2.65455
ZFP180	0.0117341	0.294786	0.215	0.105	1	2.04762
CREBBP	0.138739	0.29475	0.462	0.372	1	1.24194
UBASH3B	4.34422e-10	0.294528	0.308	0.074	7.14059e-06	4.16216
HMCN1	1.13098e-05	0.294212	0.154	0.036	0.185898	4.27778
NCKAP1	9.54913e-07	0.294151	0.308	0.103	0.0156959	2.99029
TRIO	9.71688e-05	0.294035	0.308	0.128	1	2.40625
PDP1	0.299934	0.293993	0.138	0.099	1	1.39394
ENTPD1	0.201056	0.293903	0.477	0.411	1	1.16058
SENP6	0.0445672	0.293682	0.569	0.494	1	1.15182
ETNK1	0.0255597	0.293653	0.462	0.338	1	1.36686
PITPNM1	0.116339	0.293343	0.123	0.066	1	1.86364
NR2F2	0.047177	0.292337	0.446	0.333	1	1.33934
LARP7	0.370821	0.292028	0.277	0.222	1	1.24775
WDR48	0.038957	0.29144	0.231	0.135	1	1.71111
ECPAS	0.0230604	0.291402	0.369	0.235	1	1.57021
NFIA	0.14673	0.29136	0.492	0.413	1	1.19128
ZBTB10	0.206575	0.291169	0.277	0.212	1	1.3066
HDHD2	0.808468	0.291071	0.246	0.256	1	0.960938
TMEM141	0.273098	0.290885	0.154	0.105	1	1.46667
CEACAM1	2.82011e-11	0.290483	0.185	0.024	4.63542e-07	7.70833
CSF2RB	1.03367e-13	0.290481	0.215	0.026	1.69904e-09	8.26923
FLOT2	0.349891	0.290347	0.354	0.291	1	1.21649
AABR07021544.1	0.031673	0.289991	0.415	0.297	1	1.39731
CTSD	0.460152	0.289497	0.569	0.514	1	1.107
FAM193A	0.0658018	0.289005	0.338	0.233	1	1.45064
RGD1309748	0.270718	0.288781	0.385	0.323	1	1.19195
TJAP1	0.0970101	0.288612	0.185	0.116	1	1.59483
NFKBIZ	0.032352	0.288584	0.6	0.487	1	1.23203
PRR7	0.0093345	0.288501	0.323	0.185	1	1.74595
AABR07072078.1	0.106138	0.288498	0.185	0.112	1	1.65179
LAMA4	0.499486	0.288472	0.277	0.26	1	1.06538
KCMF1	0.1175	0.288395	0.554	0.523	1	1.05927
ARHGAP18	0.000340294	0.288373	0.292	0.135	1	2.16296
TMA16	0.0194055	0.288325	0.123	0.052	1	2.36538
BCL9L	0.513645	0.28832	0.185	0.156	1	1.1859
TMEM53	0.0365112	0.287937	0.123	0.057	1	2.15789
ACTR3	0.476985	0.287669	0.677	0.644	1	1.05124
PHRF1	0.0149242	0.287544	0.215	0.112	1	1.91964
TENT4A	0.0453843	0.2875	0.246	0.148	1	1.66216
SULT1A1	0.14226	0.287408	0.338	0.256	1	1.32031
HDDC2	0.547964	0.287084	0.138	0.112	1	1.23214
EMC10	0.753688	0.287016	0.477	0.492	1	0.969512
COP1	0.549535	0.286857	0.308	0.26	1	1.18462
FLCN	0.0693833	0.286767	0.154	0.084	1	1.83333
LDB1	0.104368	0.286681	0.2	0.124	1	1.6129
COX2	0.000946564	0.286156	1	0.986	1	1.0142
SEC63	0.0178914	0.286137	0.585	0.487	1	1.20123
PALMD	2.97356e-17	0.285934	0.308	0.042	4.88764e-13	7.33333
LOC361346	3.48346e-06	0.285829	0.185	0.046	0.0572577	4.02174
SMC1A	0.0339023	0.285173	0.585	0.505	1	1.15842
NUFIP2	4.00189e-05	0.285173	0.431	0.2	0.65779	2.155
LOC108348078.1	0.0129767	0.285151	0.323	0.191	1	1.6911
IRF7	1.30519e-08	0.285018	0.292	0.079	0.000214533	3.6962
CTSL	0.0103726	0.284747	0.754	0.684	1	1.10234
SRFBP1	0.0758061	0.284731	0.262	0.17	1	1.54118
RIN2	0.0412005	0.284622	0.292	0.191	1	1.5288
RMI1	0.237154	0.284485	0.108	0.069	1	1.56522
LENG8	0.00619246	0.284434	0.262	0.133	1	1.96992
ZFP148	0.0337539	0.284307	0.462	0.307	1	1.50489
CHORDC1	0.00618307	0.284129	0.338	0.189	1	1.78836
RPS27A	0.439377	0.284018	0.569	0.565	1	1.00708
CDH1	0.781741	0.283962	0.108	0.122	1	0.885246
HP1BP3	0.452124	0.28366	0.492	0.43	1	1.14419
FLRT3	0.000268852	0.28341	0.138	0.04	1	3.45
SLC35A1	0.0566824	0.283394	0.308	0.203	1	1.51724
ARHGEF1	0.0528268	0.283094	0.369	0.268	1	1.37687
HERPUD1	0.130452	0.283032	0.6	0.55	1	1.09091
RALBP1	0.0864511	0.282995	0.446	0.339	1	1.31563
UBXN4	0.222377	0.282763	0.554	0.459	1	1.20697
PGM2	1.93393e-05	0.282204	0.338	0.144	0.31788	2.34722
IRF3	0.142538	0.281912	0.354	0.255	1	1.38824
HSPH1	0.57369	0.281781	0.277	0.316	1	0.876582
AABR07015057.1	0.26276	0.28177	0.231	0.189	1	1.22222
PDCD6IP	0.374383	0.281563	0.462	0.422	1	1.09479
LOC103689920	0.0582417	0.281562	0.338	0.227	1	1.48899
USP53	0.255231	0.281556	0.154	0.107	1	1.43925
CHURC1	0.577004	0.281425	0.492	0.505	1	0.974257
PROSER1	0.0349652	0.281112	0.123	0.057	1	2.15789
ARL8A	0.118361	0.280845	0.431	0.33	1	1.30606
WDR47	0.133022	0.280715	0.123	0.071	1	1.73239
CX3CL1	1.19634e-09	0.280551	0.246	0.05	1.96642e-05	4.92
PHKG2	0.840755	0.280541	0.138	0.131	1	1.05344
CHD8	0.602507	0.280351	0.215	0.182	1	1.18132
COX14	0.777922	0.280119	0.2	0.189	1	1.0582
ZFP407	0.0425832	0.279958	0.169	0.091	1	1.85714
BRD1	0.322532	0.279646	0.462	0.416	1	1.11058
ZFP326	0.00695162	0.279391	0.446	0.3	1	1.48667
TTC1	0.210703	0.279192	0.462	0.381	1	1.2126
SLTM	0.278348	0.279086	0.446	0.355	1	1.25634
PPP2R3A	0.0386894	0.278964	0.292	0.19	1	1.53684
AFG3L2	0.0874332	0.278935	0.4	0.286	1	1.3986
AMZ2	0.0879292	0.278871	0.154	0.087	1	1.77011
CBLB	0.0164692	0.278717	0.292	0.171	1	1.7076
ACOT2	0.171	0.278434	0.338	0.253	1	1.33597
DLGAP4	0.804634	0.278194	0.415	0.389	1	1.06684
PAFAH1B1	0.126808	0.277939	0.708	0.662	1	1.06949
TXNDC15	0.959877	0.277908	0.338	0.33	1	1.02424
BACH1	0.000164967	0.277562	0.308	0.133	1	2.31579
EPHA4	0.0255886	0.277546	0.262	0.149	1	1.75839
PCMTD1	0.116449	0.277163	0.354	0.258	1	1.37209
AABR07028902.1	0.00748712	0.277119	0.292	0.166	1	1.75904
RPE	0.219123	0.276981	0.154	0.102	1	1.5098
SMCHD1	0.152327	0.276852	0.354	0.286	1	1.23776
BCL6B	1.1491e-07	0.276851	0.169	0.032	0.00188878	5.28125
CCDC12	0.187132	0.276622	0.277	0.202	1	1.37129
MGAT2	0.858282	0.276532	0.338	0.323	1	1.04644
TLNRD1	0.000162683	0.276401	0.262	0.108	1	2.42593
TTC7A	0.917979	0.275876	0.108	0.103	1	1.04854
EBF1	0.0593706	0.275379	0.492	0.412	1	1.19417
SSBP3	0.0330756	0.275294	0.369	0.251	1	1.47012
GIT1	5.17561e-08	0.275276	0.215	0.048	0.000850715	4.47917
LMBRD1	0.0643698	0.275243	0.308	0.202	1	1.52475
PRELID1	0.679494	0.274873	0.369	0.328	1	1.125
LONP2	0.448995	0.274657	0.246	0.202	1	1.21782
TLE3	3.5897e-06	0.274646	0.431	0.191	0.059004	2.25654
ITPR2	6.49378e-08	0.274238	0.215	0.048	0.00106738	4.47917
ASF1A	0.0585233	0.274092	0.292	0.186	1	1.56989
TUT4	0.00251236	0.273796	0.354	0.212	1	1.66981
ZFPM1	2.64959e-11	0.273498	0.277	0.055	4.35513e-07	5.03636
XRN2	0.105747	0.273337	0.554	0.454	1	1.22026
SPCS3	0.291174	0.2732	0.292	0.226	1	1.29204
EIF2B2	0.522617	0.272535	0.262	0.224	1	1.16964
TARS	0.0148945	0.272214	0.369	0.244	1	1.5123
IVNS1ABP	0.0263244	0.272123	0.369	0.245	1	1.50612
ELMSAN1	0.0486036	0.271915	0.462	0.348	1	1.32759
PHPT1	0.958838	0.271681	0.554	0.518	1	1.0695
CSNK1E	0.026859	0.271557	0.385	0.249	1	1.54618
GNPDA2	0.000117301	0.271518	0.246	0.097	1	2.53608
GBP7	3.2669e-05	0.271507	0.138	0.033	0.536981	4.18182
SH3RF1	0.147397	0.271412	0.277	0.198	1	1.39899
COL4A3BP	0.054544	0.271266	0.308	0.209	1	1.47368
SCAMP4	0.259698	0.270586	0.262	0.198	1	1.32323
JCAD	2.56393e-12	0.270551	0.154	0.014	4.21433e-08	11
CLK1	0.0409303	0.270447	0.569	0.485	1	1.1732
TOB2	0.110278	0.270314	0.308	0.219	1	1.40639
TRIM33	0.00172063	0.270246	0.292	0.145	1	2.01379
TSPYL2	0.00219399	0.270182	0.277	0.133	1	2.08271
ST3GAL6	9.12515e-11	0.26982	0.262	0.051	1.4999e-06	5.13725
RPL31	0.0349003	0.269603	0.846	0.759	1	1.11462
CDV3	0.105833	0.269513	0.554	0.467	1	1.1863
LARS	0.431783	0.269125	0.385	0.349	1	1.10315
FTH1	0.12271	0.268876	0.985	0.983	1	1.00203
MEX3C	0.0645199	0.268658	0.431	0.314	1	1.37261
ABI3BP	0.664497	0.268561	0.185	0.163	1	1.13497
FEM1A	0.0159364	0.268385	0.446	0.287	1	1.55401
TANC1	2.85042e-05	0.267882	0.415	0.191	0.468523	2.17277
GPS2	0.00607065	0.267639	0.231	0.107	1	2.15888
TBL1XR1	0.37598	0.267554	0.231	0.186	1	1.24194
GID8	0.0603185	0.26698	0.292	0.191	1	1.5288
CYBA	0.273758	0.2667	0.554	0.472	1	1.17373
RGCC	0.159825	0.266642	0.215	0.154	1	1.3961
CHD7	1.08552e-08	0.266481	0.431	0.149	0.000178427	2.89262
ITGAV	0.130851	0.266397	0.154	0.096	1	1.60417
WDFY1	0.517849	0.26589	0.338	0.305	1	1.1082
USP25	0.119804	0.265697	0.446	0.346	1	1.28902
VPS54	0.00849381	0.265496	0.246	0.131	1	1.87786
DDX52	0.434953	0.265282	0.185	0.142	1	1.30282
FKBP5	0.00194478	0.265042	0.323	0.167	1	1.93413
FLII	0.0958271	0.264442	0.431	0.346	1	1.24566
SETD5	0.0273085	0.26427	0.385	0.267	1	1.44195
STARD13	0.000322768	0.264211	0.231	0.091	1	2.53846
EIF4G1	0.0995979	0.264194	0.4	0.307	1	1.30293
NPDC1	0.000435728	0.26365	0.415	0.233	1	1.78112
AKAP9	0.0368533	0.263636	0.554	0.44	1	1.25909
ERG28	0.949852	0.263559	0.123	0.131	1	0.938931
MRPL54	0.936991	0.263187	0.477	0.485	1	0.983505
CDIPT	0.0566681	0.263058	0.262	0.161	1	1.62733
RPAP3	0.0805654	0.262351	0.277	0.185	1	1.4973
IMP3	0.0590233	0.262201	0.4	0.279	1	1.43369
NT5C3A	0.633754	0.262122	0.185	0.161	1	1.14907
GCLC	0.0172951	0.261658	0.292	0.168	1	1.7381
PANK3	0.0195358	0.261526	0.308	0.188	1	1.6383
BTBD3	0.0724376	0.261415	0.154	0.088	1	1.75
ZHX3	0.00343748	0.261249	0.138	0.051	1	2.70588
SFT2D2	6.07366e-06	0.261144	0.277	0.094	0.0998328	2.94681
PGM1	0.791416	0.261058	0.123	0.111	1	1.10811
PCNA	0.0138449	0.26086	0.569	0.462	1	1.2316
VSIR	1.14212e-05	0.2605	0.262	0.091	0.18773	2.87912
TMEM63B	0.0879609	0.260396	0.2	0.119	1	1.68067
CDK19	0.000203838	0.260302	0.292	0.129	1	2.26357
AIF1L	0.00282153	0.260293	0.108	0.034	1	3.17647
IRF2BP2	0.461316	0.26021	0.123	0.098	1	1.2551
SREK1	0.0206784	0.260002	0.369	0.237	1	1.55696
PSMD1	0.257419	0.259334	0.538	0.48	1	1.12083
AP1M1	0.588664	0.259236	0.2	0.17	1	1.17647
NES	0.000424769	0.259092	0.123	0.033	1	3.72727
AABR07018038.1	0.00017733	0.258188	0.246	0.098	1	2.5102
TRIM41	0.103734	0.257919	0.185	0.114	1	1.62281
MX2	1.42122e-07	0.257892	0.231	0.056	0.00233607	4.125
DDX42	0.125722	0.257853	0.415	0.33	1	1.25758
IGTP	7.571e-07	0.257593	0.231	0.062	0.0124445	3.72581
SRGAP2	8.57262e-07	0.257065	0.292	0.091	0.0140908	3.20879
GALNT1	0.000499132	0.257059	0.262	0.115	1	2.27826
TNFSF13	0.211045	0.256997	0.108	0.066	1	1.63636
PHF20L1	0.0549387	0.256776	0.231	0.14	1	1.65
PCP4	0.270645	0.256736	0.215	0.3	1	0.716667
TLE1	0.240788	0.256649	0.154	0.105	1	1.46667
SHOC2	0.0108797	0.256555	0.292	0.166	1	1.75904
RAB3IP	0.215435	0.255931	0.108	0.066	1	1.63636
ZKSCAN3	0.28805	0.255673	0.185	0.139	1	1.33094
DACH1	2.72842e-11	0.255581	0.185	0.024	4.4847e-07	7.70833
JDP2	0.00755855	0.255481	0.246	0.124	1	1.98387
TIAL1	0.587953	0.255329	0.308	0.258	1	1.1938
KLF13	0.022799	0.255277	0.431	0.311	1	1.38585
VPS13A	0.0125577	0.255227	0.292	0.167	1	1.7485
HEXIM1	0.107598	0.25499	0.6	0.499	1	1.2024
ST7L	0.428588	0.254965	0.154	0.12	1	1.28333
WAPL	0.360527	0.25491	0.462	0.434	1	1.06452
F8A1	0.400522	0.254826	0.169	0.131	1	1.29008
MRPS2	0.0990037	0.254474	0.123	0.066	1	1.86364
SLC7A5	0.516243	0.254297	0.431	0.397	1	1.08564
BCL2L1	0.00242766	0.254258	0.323	0.182	1	1.77473
ERO1A	0.0119523	0.253599	0.308	0.172	1	1.7907
MTMR12	0.000101317	0.253588	0.169	0.052	1	3.25
TRMT10C	0.0147693	0.253528	0.431	0.284	1	1.51761
TCP1	0.678577	0.253484	0.554	0.582	1	0.95189
OTUD7B	0.00109028	0.253219	0.2	0.079	1	2.53165
RNF111	0.000803515	0.253214	0.369	0.19	1	1.94211
CFH	0.000544623	0.253068	0.138	0.042	1	3.28571
ODC1	0.0220066	0.253034	0.523	0.42	1	1.24524
EDA2R	1.53237e-13	0.252948	0.138	0.009	2.51876e-09	15.3333
RFX5	0.0676161	0.252897	0.169	0.094	1	1.79787
RELA	0.202174	0.252777	0.431	0.351	1	1.22792
VCP	0.0319266	0.252386	0.692	0.629	1	1.10016
RGD1311899	0.628056	0.252328	0.385	0.383	1	1.00522
PLTP	0.453025	0.252321	0.108	0.143	1	0.755245
INPP5F	0.625677	0.252174	0.246	0.219	1	1.12329
PPP1R2	0.066635	0.251966	0.646	0.622	1	1.03859
CTSZ	0.000882309	0.251769	0.308	0.144	1	2.13889
ZC3H12A	0.131769	0.251725	0.554	0.446	1	1.24215
PUM1	0.0297505	0.251713	0.477	0.361	1	1.32133
CREBRF	0.00177207	0.251647	0.4	0.223	1	1.79372
RTP4	1.65796e-08	0.251376	0.246	0.057	0.000272519	4.31579
SCARB2	0.0408544	0.250998	0.277	0.173	1	1.60116
SOS1	0.00268825	0.250911	0.338	0.188	1	1.79787
TSPAN6	0.121709	0.250819	0.462	0.356	1	1.29775
FBXO42	0.598455	0.250596	0.108	0.087	1	1.24138
ARHGAP5	0.591228	0.250528	0.415	0.385	1	1.07792
PSIP1	0.00959573	0.25035	0.523	0.372	1	1.40591
MRPS36	0.382125	0.250132	0.354	0.397	1	0.891688
LEPROTL1	0.148225	-0.250115	0.215	0.296	1	0.726351
SUB1	0.625074	-0.250204	0.585	0.642	1	0.911215
DNAJC4	0.143582	-0.250489	0.077	0.134	1	0.574627
GHITM	0.443722	-0.250706	0.4	0.42	1	0.952381
BOP1	0.517038	-0.250732	0.123	0.142	1	0.866197
RDM1	0.0829628	-0.250822	0.108	0.185	1	0.583784
ADAMTS1	0.179163	-0.251399	0.646	0.694	1	0.930836
ICK	0.0579035	-0.251595	0.154	0.246	1	0.626016
KANK1	0.419505	-0.251817	0.415	0.443	1	0.936795
HMGB1	0.602057	-0.251854	0.262	0.267	1	0.981273
SESN1	0.0667342	-0.25217	0.077	0.157	1	0.490446
RBBP7	0.142719	-0.252239	0.492	0.557	1	0.883303
TSR2	0.144204	-0.252296	0.123	0.188	1	0.654255
VSTM4	0.098952	-0.25262	0.108	0.184	1	0.586957
ZFP637	0.0314803	-0.253368	0.154	0.269	1	0.572491
FIBP	0.221365	-0.253494	0.169	0.223	1	0.757848
NDN	0.0352714	-0.253962	0.046	0.134	1	0.343284
PDGFB	0.17335	-0.254071	0.077	0.133	1	0.578947
FABP3	0.135895	-0.25419	0.092	0.159	1	0.578616
HIBCH	0.456415	-0.254718	0.108	0.136	1	0.794118
EAPP	0.165556	-0.254959	0.215	0.286	1	0.751748
RNASET2	0.91039	-0.255102	0.385	0.386	1	0.997409
TIMM8B	0.163235	-0.255273	0.415	0.485	1	0.85567
CNIH1	0.743151	-0.25549	0.415	0.408	1	1.01716
DBNDD2	0.00426615	-0.255538	0.292	0.446	1	0.654709
SOX6	0.00224839	-0.255801	0.015	0.157	1	0.0955414
NDUFS7	0.049421	-0.256065	0.585	0.619	1	0.945073
E2F4	0.479468	-0.256074	0.169	0.194	1	0.871134
ADAMTS14	0.00469567	-0.256226	0	0.111	1	0
AC128848.1	0.18582	-0.25625	0.138	0.202	1	0.683168
VPS28	0.527151	-0.25632	0.554	0.559	1	0.991055
PEX14	0.145351	-0.256331	0.092	0.158	1	0.582278
COX6B1	0.0712206	-0.256837	0.662	0.73	1	0.906849
RPL36A	0.398206	-0.256947	0.846	0.834	1	1.01439
2021-03-05	0.0563139	-0.257014	0.277	0.374	1	0.740642
CD81	0.0845376	-0.257073	0.8	0.843	1	0.948992
VPS36	0.414925	-0.257364	0.215	0.236	1	0.911017
GOLGB1	0.175037	-0.257389	0.323	0.384	1	0.841146
LOC100361025	0.9482	-0.257473	0.354	0.31	1	1.14194
HIKESHI	0.030086	-0.257624	0.338	0.444	1	0.761261
SOX9	0.0425333	-0.2577	0.031	0.11	1	0.281818
EXOC3	0.0862501	-0.258095	0.154	0.227	1	0.678414
IGSF10	0.0224643	-0.258287	0.031	0.125	1	0.248
SHOX2	0.0216448	-0.258386	0.077	0.185	1	0.416216
RGS2	0.168874	-0.258431	0.123	0.193	1	0.637306
UBE2H	0.714946	-0.258577	0.415	0.409	1	1.01467
SRPK2	0.0153158	-0.258738	0.169	0.3	1	0.563333
B4GALT1	0.108919	-0.258893	0.2	0.277	1	0.722022
TRIM28	0.878018	-0.259027	0.462	0.416	1	1.11058
CTHRC1	0.701301	-0.259045	0.108	0.121	1	0.892562
SERPINB1A	0.19887	-0.259308	0.092	0.153	1	0.601307
DHCR24	0.0495818	-0.259404	0.062	0.142	1	0.43662
SGCB	0.0943335	-0.259456	0.092	0.166	1	0.554217
LSM3	0.218333	-0.259885	0.246	0.293	1	0.83959
BZW1	0.423881	-0.26005	0.431	0.497	1	0.867203
SNAPIN	0.131151	-0.260087	0.292	0.366	1	0.797814
PCBD2	0.316073	-0.260299	0.262	0.302	1	0.86755
AABR07049085.1	0.00745388	-0.260315	0.031	0.154	1	0.201299
P4HB	0.330176	-0.260322	0.692	0.673	1	1.02823
KRT10	0.00581123	-0.260828	0.046	0.175	1	0.262857
SLC25A39	0.832952	-0.260946	0.369	0.358	1	1.03073
DCTPP1	0.819913	-0.261014	0.108	0.11	1	0.981818
IDH3G	0.266958	-0.261037	0.385	0.398	1	0.967337
MYOCD	0.00628355	-0.261154	0.031	0.154	1	0.201299
IFI30	0.781579	-0.261489	0.277	0.273	1	1.01465
DHRS7	0.271199	-0.261598	0.354	0.388	1	0.912371
MRPL23	0.0169473	-0.261832	0.462	0.554	1	0.833935
CAMK4	0.0156054	-0.261856	0.015	0.112	1	0.133929
MXD4	0.501978	-0.261985	0.431	0.441	1	0.977324
RPS6KA4	0.686275	-0.262004	0.308	0.259	1	1.18919
COA3	0.786419	-0.262017	0.292	0.283	1	1.0318
RPA3	0.687498	-0.262117	0.262	0.264	1	0.992424
EEF1G	0.129957	-0.262284	0.769	0.861	1	0.893148
NUDT9	0.0878441	-0.26296	0.154	0.232	1	0.663793
DHRS4	0.0624177	-0.263409	0.092	0.177	1	0.519774
CCT6A	0.387671	-0.263526	0.585	0.648	1	0.902778
LONP1	0.97734	-0.263615	0.292	0.255	1	1.1451
RGD1306556	0.729044	-0.263617	0.292	0.283	1	1.0318
RAB18	0.732232	-0.263649	0.477	0.458	1	1.04148
LSM1	0.407877	-0.263948	0.169	0.204	1	0.828431
PYURF	0.248576	-0.264357	0.169	0.223	1	0.757848
FMC1	0.116012	-0.264385	0.292	0.356	1	0.820225
LOC102555453	0.567799	-0.264897	0.354	0.364	1	0.972527
COPS3	0.371419	-0.265014	0.338	0.356	1	0.949438
HACD2	0.0557433	-0.265125	0.215	0.304	1	0.707237
S100A3	0.0214214	-0.265242	0.046	0.149	1	0.308725
RPP30	0.234118	-0.265317	0.169	0.216	1	0.782407
ZFR	0.2507	-0.265621	0.385	0.423	1	0.910165
FOXC1	0.122054	-0.266267	0.385	0.254	1	1.51575
CMC4	0.0693031	-0.26637	0.108	0.185	1	0.583784
TMEFF2	0.00290569	-0.266482	0.015	0.151	1	0.0993377
AGA	0.43059	-0.266719	0.323	0.353	1	0.915014
HDGFL2	0.342029	-0.266896	0.292	0.321	1	0.909657
H2AFV	0.730327	-0.266969	0.554	0.561	1	0.987522
VPS26B	0.116071	-0.266974	0.123	0.189	1	0.650794
FGF2	0.00659551	-0.267009	0.062	0.199	1	0.311558
PCCB	0.151691	-0.267131	0.215	0.276	1	0.778986
NDUFV3	0.0258545	-0.267248	0.215	0.33	1	0.651515
RGS3	0.658638	-0.26731	0.246	0.245	1	1.00408
FARSA	0.089896	-0.267481	0.108	0.185	1	0.583784
FGF7	0.00361742	-0.26781	0.015	0.147	1	0.102041
ARHGAP10	0.0134856	-0.268013	0.169	0.301	1	0.561462
SERP1	0.0433928	-0.268083	0.569	0.625	1	0.9104
MAPK1IP1L	0.74222	-0.268313	0.215	0.214	1	1.00467
CILP	0.814836	-0.26896	0.123	0.125	1	0.984
PABPC4	0.954616	-0.269014	0.354	0.329	1	1.07599
SDC4	0.00596958	-0.269237	0.292	0.477	1	0.612159
COQ9	0.00088612	-0.269357	0.015	0.171	1	0.0877193
PDGFA	0.0446858	-0.26937	0.477	0.571	1	0.835377
ATP10A	0.0246255	-0.269446	0.077	0.184	1	0.418478
CDKN2C	0.138831	-0.269968	0.108	0.175	1	0.617143
AABR07036007.1	0.209081	-0.269972	0.108	0.156	1	0.692308
MRPS34	0.252055	-0.270107	0.292	0.346	1	0.843931
ST6GALNAC6	0.164523	-0.27012	0.108	0.167	1	0.646707
NTMT1	0.803379	-0.270281	0.323	0.311	1	1.03859
RGD1305464	0.0322123	-0.2707	0.108	0.212	1	0.509434
YTHDF1	0.61599	-0.270857	0.338	0.361	1	0.936288
RGD1311946	0.000745878	-0.270874	0	0.152	1	0
PDHB	0.632189	-0.270963	0.292	0.292	1	1
GRIP2	0.0202248	-0.271616	0.031	0.13	1	0.238462
HSPB6	0.0587218	-0.271635	0.246	0.346	1	0.710983
SUN1	0.148355	-0.271751	0.169	0.232	1	0.728448
TIMM21	0.721963	-0.271966	0.123	0.13	1	0.946154
PLCE1	0.00549965	-0.272326	0.108	0.264	1	0.409091
BRI3	0.0245183	-0.272763	0.554	0.649	1	0.853621
2021-09-07	0.111489	-0.273409	0.631	0.695	1	0.907914
KLHL32	0.118816	-0.273529	0.046	0.105	1	0.438095
FAM114A1	0.0100946	-0.273806	0.062	0.181	1	0.342541
ATP5IF1	0.064767	-0.273917	0.754	0.807	1	0.934325
NDUFB5	0.00154713	-0.274066	0.554	0.679	1	0.815906
PARL	0.0845032	-0.274499	0.154	0.236	1	0.652542
PLEKHJ1	0.21794	-0.274518	0.2	0.247	1	0.809717
FAM89B	0.778353	-0.27496	0.308	0.307	1	1.00326
CCNG1	0.446728	-0.275122	0.369	0.418	1	0.882775
C1QTNF5	0.126843	-0.275566	0.138	0.208	1	0.663462
DHRSX	0.197296	-0.275782	0.4	0.453	1	0.883002
BCAS2	0.150498	-0.275883	0.292	0.337	1	0.866469
UQCRH	0.000528891	-0.27636	0.692	0.82	1	0.843902
ABHD16A	0.160364	-0.276413	0.154	0.216	1	0.712963
BPGM	0.670399	-0.276728	0.185	0.199	1	0.929648
BLES03	0.333954	-0.277132	0.185	0.222	1	0.833333
RPL27A	0.00427696	-0.277268	0.985	0.987	1	0.997974
DHPS	0.389864	-0.277739	0.185	0.216	1	0.856481
RRAS	0.0122378	-0.278062	0.508	0.619	1	0.820679
MRPL18	0.0443207	-0.278439	0.431	0.503	1	0.856859
NUDCD2	0.0326764	-0.278548	0.123	0.226	1	0.544248
EBF2	0.00871707	-0.278773	0.092	0.223	1	0.412556
AIG1	0.0110532	-0.279446	0.077	0.204	1	0.377451
LOC689574	0.0236417	-0.27971	0.508	0.574	1	0.885017
RPL4	0.315169	-0.280413	0.769	0.847	1	0.90791
ARFGAP2	0.000519265	-0.280442	0.154	0.346	1	0.445087
CAMTA1	0.617976	-0.281415	0.231	0.231	1	1
PDGFRB	0.14962	-0.281458	0.215	0.311	1	0.691318
PHF10	0.370447	-0.281614	0.215	0.246	1	0.873984
PSMA4	0.428405	-0.281935	0.538	0.568	1	0.947183
CYCS	0.0763159	-0.282447	0.8	0.8	1	1
EMC8	0.146848	-0.282912	0.154	0.213	1	0.723005
ALKBH3	0.287783	-0.283017	0.231	0.274	1	0.843066
MRPL53	0.318447	-0.283041	0.231	0.267	1	0.865169
THBS1	0.00538727	-0.283567	0.154	0.334	1	0.461078
LAPTM4A	0.020336	-0.283582	0.723	0.777	1	0.930502
LAGE3	0.485443	-0.283679	0.415	0.407	1	1.01966
ADH5	0.293922	-0.284058	0.369	0.385	1	0.958442
MMP23	0.00479907	-0.284864	0.092	0.241	1	0.381743
GRSF1	0.0696232	-0.284993	0.231	0.309	1	0.747573
UBLCP1	0.0355319	-0.285109	0.185	0.291	1	0.635739
AABR07069219.1	0.147489	-0.285456	0.108	0.166	1	0.650602
KLHDC2	0.0485354	-0.285534	0.092	0.18	1	0.511111
ALDH6A1	0.0131774	-0.286247	0.108	0.231	1	0.467532
CDK11B	0.117119	-0.286408	0.369	0.431	1	0.856148
RAB5B	0.25007	-0.286991	0.185	0.222	1	0.833333
PMM1	0.171949	-0.28784	0.262	0.323	1	0.811146
FBXW2	0.342045	-0.2881	0.246	0.29	1	0.848276
PRNP	0.323579	-0.288272	0.462	0.501	1	0.922156
TMEM223	0.194405	-0.288906	0.138	0.195	1	0.707692
PPP1R1A	0.0644477	-0.289291	0.092	0.182	1	0.505495
CYGB	0.698719	-0.289984	0.277	0.301	1	0.920266
PSMC1	0.205972	-0.290679	0.415	0.457	1	0.908096
PLAU	0.832152	-0.290756	0.169	0.168	1	1.00595
MRPS22	0.0207675	-0.290766	0.046	0.148	1	0.310811
PRXL2A	0.245146	-0.290999	0.092	0.138	1	0.666667
SQLE	0.0766664	-0.291165	0.092	0.172	1	0.534884
CLPTM1L	0.68667	-0.291807	0.338	0.328	1	1.03049
TMEM50B	0.289122	-0.292006	0.092	0.128	1	0.71875
RCN2	0.0875887	-0.292092	0.4	0.496	1	0.806452
ANAPC5	0.584759	-0.292272	0.462	0.476	1	0.970588
PTPA	0.651063	-0.292421	0.4	0.385	1	1.03896
TM2D2	0.237275	-0.292434	0.354	0.417	1	0.848921
GMNN	0.636351	-0.292443	0.154	0.166	1	0.927711
IFT43	0.00515435	-0.292799	0.323	0.467	1	0.691649
DNAJC19	0.0815754	-0.292976	0.323	0.394	1	0.819797
DYNLRB1	0.00954985	-0.293359	0.6	0.671	1	0.894188
ANXA5	0.141595	-0.293575	0.662	0.732	1	0.904372
NAA20	0.0224957	-0.293813	0.154	0.268	1	0.574627
GARS	0.140917	-0.293964	0.246	0.312	1	0.788462
MRPL35	0.263081	-0.294	0.292	0.328	1	0.890244
PRPSAP1	0.347588	-0.294149	0.262	0.295	1	0.888136
COL7A1	0.019486	-0.294161	0.015	0.106	1	0.141509
HDAC2	0.246629	-0.294306	0.385	0.421	1	0.914489
FLOT1	0.0852924	-0.294702	0.185	0.278	1	0.665468
PQLC3	0.0121949	-0.294776	0.031	0.14	1	0.221429
ARF3	0.867995	-0.294963	0.385	0.341	1	1.12903
USE1	0.036644	-0.295049	0.554	0.611	1	0.90671
RBPMS2	0.0695429	-0.295074	0.169	0.261	1	0.64751
TXNL4A	0.165859	-0.295255	0.385	0.44	1	0.875
SIAH2	0.444258	-0.295435	0.338	0.36	1	0.938889
FOXS1	0.135282	-0.296321	0.123	0.2	1	0.615
COL16A1	0.0996009	-0.296398	0.185	0.256	1	0.722656
TOMM5	0.00631993	-0.296842	0.215	0.366	1	0.587432
COX7A2L	0.0429859	-0.297484	0.677	0.722	1	0.937673
DDT	0.0401549	-0.297644	0.446	0.545	1	0.818349
TDP2	0.138305	-0.297797	0.138	0.212	1	0.650943
KDELR3	0.406346	-0.297814	0.246	0.267	1	0.921348
ROMO1	0.0793536	-0.297868	0.338	0.42	1	0.804762
ATIC	0.0672519	-0.298575	0.185	0.258	1	0.717054
TRAPPC2L	0.134545	-0.299138	0.277	0.332	1	0.834337
PPIB	0.207661	-0.299229	0.769	0.79	1	0.973418
MRPL3	0.0748659	-0.299337	0.231	0.319	1	0.724138
SPRY2	0.750269	-0.299592	0.215	0.204	1	1.05392
AABR07065438.1	0.810616	-0.29973	0.262	0.223	1	1.17489
UQCRB	0.134803	-0.299867	0.308	0.364	1	0.846154
BCR	0.182728	-0.300267	0.523	0.597	1	0.876047
KLF16	0.726692	-0.300312	0.138	0.145	1	0.951724
CAP2	0.0113814	-0.300493	0.031	0.144	1	0.215278
FEM1B	0.121677	-0.30092	0.2	0.267	1	0.749064
FRMD6	0.027316	-0.301213	0.231	0.384	1	0.601562
ATP2B4	0.107722	-0.301456	0.369	0.434	1	0.85023
PLEKHA4	0.015643	-0.301501	0.015	0.108	1	0.138889
PTPMT1	0.275849	-0.301805	0.308	0.365	1	0.843836
MYADM	0.445047	-0.301998	0.354	0.392	1	0.903061
NPC2	0.992381	-0.302031	0.477	0.44	1	1.08409
TMEM123	0.77397	-0.302423	0.523	0.496	1	1.05444
C1GALT1	0.226803	-0.302893	0.246	0.293	1	0.83959
INTS11	0.510783	-0.302909	0.108	0.125	1	0.864
DMP1	0.00734113	-0.303045	0	0.101	1	0
DPH1	0.247871	-0.303164	0.108	0.149	1	0.724832
SLC25A11	0.256565	-0.303228	0.154	0.203	1	0.758621
AGPAT3	0.015658	-0.30338	0.062	0.175	1	0.354286
USO1	0.502216	-0.303673	0.354	0.339	1	1.04425
BOLA3	0.0713771	-0.303676	0.169	0.259	1	0.65251
TENT5A	0.0639398	-0.303749	0.108	0.195	1	0.553846
ECHDC2	0.0414494	-0.303996	0.062	0.153	1	0.405229
ACYP1	0.133697	-0.30409	0.138	0.208	1	0.663462
TEX264	0.169159	-0.304537	0.292	0.342	1	0.853801
TUBG1	0.183434	-0.30455	0.108	0.156	1	0.692308
TSPYL1	0.798909	-0.304669	0.462	0.43	1	1.07442
CNPPD1	0.537992	-0.304888	0.338	0.284	1	1.19014
DIABLO	0.00606498	-0.305378	0.108	0.247	1	0.437247
MRPS16	0.0101906	-0.305499	0.215	0.348	1	0.617816
HSPA2	0.606515	-0.305754	0.308	0.246	1	1.25203
CPXM2	0.00168732	-0.305817	0	0.134	1	0
SCPEP1	0.378706	-0.306003	0.523	0.44	1	1.18864
GLRX2	0.339161	-0.306252	0.215	0.249	1	0.863454
YWHAZ	0.242376	-0.306358	0.585	0.703	1	0.832148
MAGED2	0.0287928	-0.306498	0.354	0.445	1	0.795506
REXO2	0.197635	-0.307418	0.585	0.602	1	0.971761
TXN1	0.0850631	-0.308415	0.754	0.828	1	0.910628
FRY	0.131911	-0.308813	0.185	0.261	1	0.708812
LOC100362453	0.0515335	-0.3096	0.585	0.673	1	0.869242
MTCH2	0.218902	-0.30964	0.308	0.351	1	0.877493
ESD	0.00440281	-0.309729	0.323	0.453	1	0.713024
SDHA	0.0904367	-0.310084	0.385	0.434	1	0.887097
STBD1	0.0385751	-0.31012	0.138	0.25	1	0.552
ACBD4	0.0162527	-0.310389	0.046	0.151	1	0.304636
MED27	0.111891	-0.310883	0.169	0.24	1	0.704167
RHEB	0.034318	-0.31096	0.631	0.716	1	0.881285
NPEPL1	0.0872766	-0.31108	0.154	0.226	1	0.681416
TUFM	0.105981	-0.311666	0.138	0.204	1	0.676471
COX19	0.000636131	-0.312053	0.031	0.199	1	0.155779
TMEM134	0.336439	-0.31222	0.446	0.482	1	0.925311
AABR07031491.2	0.2342	-0.312855	0.585	0.569	1	1.02812
ZC2HC1A	0.0309036	-0.313177	0.108	0.209	1	0.516746
PDGFRA	0.00496663	-0.313292	0	0.11	1	0
RIOK1	0.592833	-0.31332	0.323	0.324	1	0.996914
BAMBI	0.500332	-0.314223	0.277	0.217	1	1.2765
GABARAP	0.154748	-0.314503	0.723	0.767	1	0.942634
EPCAM	0.0401912	-0.314712	0.123	0.235	1	0.523404
THOC7	0.227646	-0.314794	0.369	0.422	1	0.874408
ISCA2	0.122231	-0.315084	0.169	0.235	1	0.719149
GPC1	0.0849863	-0.315214	0.062	0.133	1	0.466165
CSNK1D	0.43425	-0.315285	0.508	0.51	1	0.996078
MTMR7	0.00112453	-0.31532	0	0.143	1	0
ARMCX3	0.0142005	-0.315431	0.246	0.378	1	0.650794
PIP5K1B	0.0155973	-0.315464	0.077	0.199	1	0.386935
HSD17B4	0.438316	-0.315486	0.369	0.364	1	1.01374
CCRL2	0.0893122	-0.315617	0.292	0.375	1	0.778667
ECI3	0.650259	-0.315753	0.369	0.367	1	1.00545
AABR07072302.1	0.0456098	-0.315764	0.138	0.235	1	0.587234
SS18L2	0.0571812	-0.316738	0.338	0.464	1	0.728448
DAG1	0.0663093	-0.317253	0.477	0.519	1	0.919075
PFKM	0.0623781	-0.318167	0.092	0.173	1	0.531792
RPS15	0.0385132	-0.318252	0.877	0.909	1	0.964796
RGD1563365	0.212593	-0.318346	0.354	0.383	1	0.924282
EIF4A3	0.0824048	-0.318456	0.462	0.531	1	0.870056
DPM3	0.022803	-0.318529	0.138	0.246	1	0.560976
TWIST1	0.032749	-0.319085	0.169	0.291	1	0.580756
SLC50A1	0.221659	-0.319895	0.215	0.269	1	0.799257
EGFLAM	0.00636337	-0.32009	0.138	0.295	1	0.467797
BMP2	0.0529185	-0.320335	0.231	0.338	1	0.683432
NDUFB7	0.00689253	-0.320502	0.538	0.645	1	0.834109
ANO6	0.348142	-0.320555	0.415	0.455	1	0.912088
PHLDB2	0.0388027	-0.32061	0.123	0.213	1	0.577465
SMIM3	0.12068	-0.32067	0.138	0.224	1	0.616071
RPL13A	0.26388	-0.320804	0.723	0.769	1	0.940182
INO80C	0.202815	-0.32128	0.154	0.205	1	0.75122
SAP18	0.483038	-0.321421	0.6	0.633	1	0.947867
LOC690468	0.295284	-0.321426	0.615	0.626	1	0.982428
CYB5R3	0.209638	-0.321843	0.585	0.606	1	0.965347
SPCS1	0.140746	-0.321854	0.6	0.63	1	0.952381
DDAH2	0.0172039	-0.322025	0.508	0.591	1	0.85956
TMEM150A	0.0573942	-0.322098	0.169	0.273	1	0.619048
UQCRB.1	0.0243322	-0.322193	0.615	0.693	1	0.887446
SMIM11	0.407209	-0.322597	0.308	0.33	1	0.933333
GMPR	0.132149	-0.322703	0.123	0.196	1	0.627551
PIK3R2	0.0048373	-0.323195	0.046	0.184	1	0.25
ATP5F1B	0.00319027	-0.323465	0.877	0.915	1	0.95847
CLPP	0.00535997	-0.32398	0.092	0.245	1	0.37551
MDH2	0.00891897	-0.324447	0.554	0.648	1	0.854938
SSR2	0.405077	-0.324467	0.508	0.532	1	0.954887
LANCL1	0.0773753	-0.324909	0.108	0.188	1	0.574468
COMT	0.240132	-0.324912	0.369	0.392	1	0.941327
DNLZ	0.0115024	-0.325146	0.123	0.256	1	0.480469
GNPNAT1	0.157508	-0.325628	0.123	0.179	1	0.687151
CYP51	0.0719773	-0.327388	0.277	0.356	1	0.77809
NACA	0.0040329	-0.32755	0.908	0.922	1	0.984816
TUBB6	0.177155	-0.327634	0.754	0.798	1	0.944862
ACP6	0.104343	-0.327686	0.077	0.145	1	0.531034
KRCC1	0.100596	-0.32786	0.323	0.399	1	0.809524
ANAPC4	0.00231647	-0.328657	0.046	0.191	1	0.240838
TSEN34	0.143763	-0.3287	0.385	0.431	1	0.893271
NF1X	0.0226767	-0.328986	0.308	0.393	1	0.783715
C1QTNF7	0.000562886	-0.329149	0.062	0.249	1	0.248996
MRPL48	0.321211	-0.329176	0.323	0.337	1	0.958457
PRICKLE1	0.0124952	-0.329265	0.123	0.261	1	0.471264
SAR1A	0.174124	-0.329422	0.646	0.693	1	0.932179
PPM1L	0.0558268	-0.329952	0.2	0.305	1	0.655738
TAF7	0.162054	-0.330206	0.338	0.415	1	0.814458
HADHB	0.0340835	-0.331354	0.431	0.511	1	0.843444
PSMG1	0.0393757	-0.331589	0.231	0.333	1	0.693694
ETFB	0.0361437	-0.331922	0.431	0.527	1	0.817837
THOC6	0.10064	-0.332477	0.169	0.239	1	0.707113
LBH	0.01349	-0.332794	0.123	0.246	1	0.5
COX6B2	0.0760628	-0.333291	0.062	0.134	1	0.462687
MRPS33	0.263856	-0.333472	0.215	0.265	1	0.811321
NTPCR	0.0792659	-0.334009	0.123	0.203	1	0.605911
INHBA	0.00442505	-0.334499	0.185	0.374	1	0.494652
DNPEP	0.543857	-0.335092	0.308	0.305	1	1.00984
LTV1	0.0525157	-0.335116	0.215	0.297	1	0.723906
COQ7	0.0267753	-0.335128	0.062	0.158	1	0.392405
RXYLT1	0.163265	-0.335894	0.323	0.385	1	0.838961
HMGCS1	0.640943	-0.335983	0.369	0.378	1	0.97619
PRRX2	0.00665897	-0.336076	0.015	0.13	1	0.115385
P4HA1	0.0458947	-0.33634	0.246	0.332	1	0.740964
NDUFA3	0.151584	-0.33638	0.169	0.233	1	0.725322
UQCR10	0.0940939	-0.336397	0.569	0.615	1	0.925203
HYPK	0.0366258	-0.336651	0.462	0.542	1	0.852399
COMMD9	0.195313	-0.336745	0.262	0.309	1	0.847896
UBE2N	0.642797	-0.337016	0.492	0.463	1	1.06263
DACT3	0.00152783	-0.337376	0.015	0.162	1	0.0925926
SERTAD1	0.0845511	-0.337421	0.615	0.717	1	0.857741
COBLL1	0.0201448	-0.337545	0.169	0.3	1	0.563333
SOWAHC	0.169103	-0.339282	0.185	0.256	1	0.722656
DNAJB2	0.0591305	-0.339289	0.215	0.302	1	0.711921
CPQ	0.00223518	-0.339299	0.092	0.276	1	0.333333
EIF3H	0.318398	-0.339508	0.508	0.569	1	0.892794
RGD1306063	0.397969	-0.339671	0.246	0.267	1	0.921348
EIF4E2	0.956975	-0.339877	0.354	0.325	1	1.08923
VLDLR	0.0029546	-0.340114	0.062	0.213	1	0.29108
MRPS11	0.0439256	-0.34203	0.138	0.237	1	0.582278
DGKB	0.0128277	-0.342275	0.154	0.292	1	0.527397
NME1	0.358004	-0.342517	0.354	0.388	1	0.912371
MAP3K20	0.0438457	-0.342636	0.185	0.304	1	0.608553
S1PR3	0.00299649	-0.34266	0.246	0.445	1	0.552809
SEC61G	0.0340342	-0.343374	0.646	0.671	1	0.962742
HEY2	0.016577	-0.344632	0.077	0.191	1	0.403141
LOC108348144	0.0816489	-0.345069	0.508	0.545	1	0.93211
RPLP0	0.00159405	-0.345072	0.923	0.991	1	0.931382
TMA7	0.0143036	-0.345895	0.508	0.635	1	0.8
FUCA1	0.588393	-0.345944	0.323	0.334	1	0.967066
TRIM35	0.116391	-0.346006	0.185	0.269	1	0.687732
LGALS7	0.0631374	-0.346059	0.323	0.431	1	0.74942
TTC27	0.0279168	-0.346545	0.138	0.265	1	0.520755
MGC94207	0.00571278	-0.346844	0.062	0.194	1	0.319588
SLC25A3	0.00092306	-0.347498	0.785	0.827	1	0.949214
SLC25A25	0.0405399	-0.347608	0.4	0.509	1	0.785855
ARFIP2	0.0488729	-0.347966	0.138	0.222	1	0.621622
CPED1	0.0119625	-0.348116	0.185	0.324	1	0.570988
ROCK1	0.258696	-0.348309	0.677	0.647	1	1.04637
STK38L	0.154365	-0.348372	0.169	0.237	1	0.71308
GPR180	0.194636	-0.348398	0.2	0.244	1	0.819672
FAM49B	0.162497	-0.348756	0.169	0.223	1	0.757848
MYD88	0.313922	-0.348973	0.554	0.584	1	0.94863
HTRA1	0.656323	-0.349219	0.477	0.422	1	1.13033
MSMO1	0.131755	-0.349565	0.123	0.196	1	0.627551
TST	0.00438705	-0.350092	0.031	0.161	1	0.192547
EIF3K	0.303093	-0.350171	0.6	0.589	1	1.01868
MRPL14	0.526936	-0.350345	0.385	0.379	1	1.01583
ARL3	0.0142237	-0.350378	0.385	0.478	1	0.805439
GJC1	0.0326825	-0.350505	0.338	0.514	1	0.657588
HIGD2A	0.46321	-0.350887	0.415	0.459	1	0.904139
CCT5	0.277708	-0.351067	0.662	0.718	1	0.922006
AK3	0.085027	-0.351085	0.415	0.489	1	0.848671
RGS6	0.00559808	-0.351418	0.031	0.154	1	0.201299
BCAM	0.111996	-0.351874	0.785	0.705	1	1.11348
CLMP	0.012907	-0.352117	0.015	0.112	1	0.133929
CTSF	0.0130923	-0.352503	0.185	0.302	1	0.612583
TNS3	0.080971	-0.352544	0.123	0.199	1	0.61809
MED29	0.149571	-0.352648	0.277	0.312	1	0.887821
NEDD4	0.0353545	-0.353146	0.815	0.763	1	1.06815
LOC108349606	0.515809	-0.35385	0.523	0.517	1	1.01161
TRIP6	0.0740173	-0.353861	0.169	0.259	1	0.65251
TPST1	0.000829974	-0.354105	0.092	0.278	1	0.330935
CERS2	0.327585	-0.354218	0.4	0.416	1	0.961538
MMD	0.130618	-0.35431	0.138	0.218	1	0.633028
FURIN	0.654877	-0.35432	0.292	0.284	1	1.02817
IKBIP	0.0877949	-0.355575	0.2	0.267	1	0.749064
ELOF1	0.116579	-0.355759	0.2	0.269	1	0.743494
RCSD1	0.0647281	-0.355853	0.138	0.231	1	0.597403
ITGA1	0.196408	-0.356174	0.4	0.426	1	0.938967
KLC1	0.271943	-0.356328	0.308	0.333	1	0.924925
LAMP1	0.0183381	-0.356543	0.646	0.735	1	0.878912
TWSG1	0.0563376	-0.35691	0.262	0.366	1	0.715847
ZFP131	0.228603	-0.356946	0.415	0.443	1	0.936795
PLA2G16	0.0294818	-0.357496	0.323	0.453	1	0.713024
ADI1	0.0435973	-0.357507	0.123	0.218	1	0.56422
TIMM17A	0.150038	-0.357886	0.308	0.367	1	0.839237
LOXL2	0.108018	-0.358606	0.154	0.235	1	0.655319
PTGES3L	0.00705859	-0.358697	0.062	0.19	1	0.326316
RPL5	0.0886646	-0.359226	0.892	0.932	1	0.957082
PDE12	0.180364	-0.359492	0.154	0.216	1	0.712963
NRTN	0.170193	-0.359615	0.077	0.13	1	0.592308
GPX4	0.0955244	-0.359944	0.646	0.735	1	0.878912
ZCCHC12	0.207886	-0.361519	0.062	0.11	1	0.563636
PARK7	0.0554829	-0.361639	0.554	0.62	1	0.893548
LSM4	0.336704	-0.361797	0.308	0.329	1	0.93617
IDH3B	0.00286983	-0.362068	0.2	0.361	1	0.554017
NDUFB9	0.00693527	-0.362399	0.738	0.77	1	0.958442
MRPS17	0.0500768	-0.362754	0.215	0.304	1	0.707237
COX4I2	0.0391377	-0.362904	0.262	0.395	1	0.663291
MRPL13	0.0362928	-0.363253	0.277	0.362	1	0.765193
KLF5	0.00946843	-0.363375	0.046	0.166	1	0.277108
PGRMC2	0.0393508	-0.363995	0.185	0.288	1	0.642361
CLEC3B	0.0293071	-0.364282	0.031	0.117	1	0.264957
CNIH4	0.145383	-0.364751	0.277	0.332	1	0.834337
H3F3C	0.000718105	-0.365037	0.892	0.908	1	0.982379
MAGEH1	0.0135312	-0.365383	0.108	0.23	1	0.469565
LOC361985	0.244138	-0.365671	0.323	0.348	1	0.928161
FAM107B	0.297557	-0.365941	0.323	0.356	1	0.907303
IGFBP7	0.00701816	-0.366302	0.877	0.917	1	0.956379
NDUFAB1	0.0669117	-0.366708	0.538	0.577	1	0.932409
WDR61	0.00761406	-0.366954	0.092	0.23	1	0.4
DCTN6	0.390336	-0.36715	0.308	0.333	1	0.924925
PSMD8	0.0178923	-0.36876	0.523	0.605	1	0.864463
RPS10	0.24251	-0.369223	0.646	0.696	1	0.928161
NR2F6	0.0310808	-0.369931	0.215	0.33	1	0.651515
IVD	0.0160829	-0.370823	0.138	0.254	1	0.543307
ACTN1	0.195186	-0.370883	0.631	0.598	1	1.05518
ACADVL	0.310677	-0.371734	0.385	0.407	1	0.945946
STN1	0.110263	-0.37194	0.169	0.239	1	0.707113
EFHD1	0.0138862	-0.372055	0.077	0.19	1	0.405263
EMP3	0.141213	-0.372199	0.538	0.608	1	0.884868
TPBG	0.0161453	-0.372954	0.046	0.149	1	0.308725
TGFB3	0.00231619	-0.373074	0.092	0.272	1	0.338235
CDH13	0.283672	-0.373123	0.508	0.508	1	1
ZFHX3	0.0355455	-0.373238	0.262	0.371	1	0.706199
NSMF	0.103682	-0.373242	0.092	0.165	1	0.557576
NPTN	0.0498711	-0.373939	0.662	0.677	1	0.977843
VASP	0.0266307	-0.374115	0.385	0.497	1	0.774648
TRAPPC5	0.0387847	-0.37436	0.185	0.29	1	0.637931
COPS9	0.030436	-0.374637	0.415	0.508	1	0.816929
MRPL15	0.0416865	-0.374838	0.215	0.319	1	0.673981
BASP1	0.00643761	-0.375472	0.077	0.213	1	0.361502
COX20	0.017845	-0.376083	0.138	0.259	1	0.532819
FCF1	0.376093	-0.376371	0.246	0.272	1	0.904412
GPX7	0.022531	-0.376517	0.123	0.231	1	0.532468
GSTO1	0.171056	-0.377167	0.308	0.343	1	0.897959
ATP5PF	0.0425195	-0.377676	0.677	0.777	1	0.8713
POFUT2	0.0190042	-0.378045	0.292	0.407	1	0.717445
RASSF3	0.0329387	-0.37842	0.338	0.418	1	0.808612
LOC100909750	0.0868415	-0.378543	0.185	0.267	1	0.692884
P3H1	0.100042	-0.379171	0.185	0.259	1	0.714286
TXN2	0.276945	-0.379532	0.431	0.472	1	0.913136
CALM3	0.0286187	-0.37985	0.369	0.474	1	0.778481
PMVK	0.0471689	-0.38123	0.2	0.304	1	0.657895
KLHDC8B	0.00492598	-0.381489	0.046	0.181	1	0.254144
SH3GL1	0.0051703	-0.381998	0.308	0.458	1	0.672489
ATF6B	0.332059	-0.382876	0.246	0.267	1	0.921348
UROD	0.0584626	-0.38394	0.2	0.282	1	0.70922
PACSIN2	0.0797363	-0.384263	0.446	0.5	1	0.892
RASL12	0.0218586	-0.384882	0.092	0.212	1	0.433962
RPS19	0.362404	-0.385563	0.246	0.283	1	0.869258
PPP5C	0.115266	-0.385928	0.262	0.315	1	0.831746
ATP6V1D	0.0772873	-0.385937	0.262	0.338	1	0.775148
COX6A1	0.000476152	-0.386894	0.831	0.879	1	0.945392
SYNM	0.047442	-0.387631	0.369	0.44	1	0.838636
HEYL	0.00821966	-0.387965	0.015	0.122	1	0.122951
SBDS	0.0159885	-0.388347	0.246	0.371	1	0.663073
DCTN3	0.116746	-0.388381	0.415	0.489	1	0.848671
FOXC2	0.0413347	-0.38864	0.092	0.195	1	0.471795
ANKMY2	0.0423049	-0.388835	0.092	0.184	1	0.5
CD9	0.003622	-0.389027	0.708	0.861	1	0.8223
AC108574.1	0.0231456	-0.390327	0.138	0.244	1	0.565574
TMED9	0.0947173	-0.390905	0.508	0.598	1	0.849498
ITPA	0.0640139	-0.391156	0.277	0.347	1	0.798271
PDGFC	0.000392372	-0.391545	0.031	0.212	1	0.146226
KLF4	0.175698	-0.391728	0.769	0.755	1	1.01854
NSFL1C	0.0625368	-0.391772	0.308	0.404	1	0.762376
C1QTNF6	0.0181207	-0.391883	0.077	0.184	1	0.418478
EID1	0.0745998	-0.392404	0.615	0.645	1	0.953488
COL9A2	0.0459184	-0.392934	0.031	0.108	1	0.287037
MMP2	0.651414	-0.393294	0.262	0.217	1	1.20737
PPP1R11	0.215052	-0.393379	0.262	0.302	1	0.86755
MYCBP	0.0565233	-0.393761	0.123	0.208	1	0.591346
PGAM2	0.0206978	-0.393977	0.031	0.125	1	0.248
GPRC5C	0.0650347	-0.394329	0.108	0.19	1	0.568421
ALDH9A1	0.0606848	-0.394605	0.277	0.376	1	0.736702
ELOB	0.00112031	-0.395263	0.692	0.764	1	0.905759
SUCLG1	0.00380328	-0.395455	0.554	0.653	1	0.848392
FBXO22	0.0142903	-0.395642	0.092	0.217	1	0.423963
CENPL	0.0952254	-0.39606	0.138	0.217	1	0.635945
PSMG4	0.21279	-0.396335	0.292	0.351	1	0.831909
ANXA4	0.129259	-0.396663	0.292	0.347	1	0.841499
PRKAR1A	0.0384974	-0.397188	0.569	0.649	1	0.876733
EEF1B2	0.0422012	-0.397312	0.8	0.861	1	0.929152
CPE	0.00986996	-0.39776	0.462	0.626	1	0.738019
IER5	0.254221	-0.398718	0.646	0.662	1	0.975831
GALK1	0.000755213	-0.39885	0.138	0.327	1	0.422018
MCEE	0.0037837	-0.399129	0.077	0.218	1	0.353211
ATP5F1E	0.0134037	-0.39964	0.723	0.833	1	0.867947
IRS2	0.000702154	-0.400556	0.308	0.517	1	0.595745
ATP2A2	0.0176496	-0.400937	0.646	0.686	1	0.941691
H2AFX	0.532834	-0.401177	0.323	0.341	1	0.947214
SCD2	0.0718754	-0.401295	0.154	0.247	1	0.623482
B3GALNT2	0.00399917	-0.401472	0.123	0.276	1	0.445652
MKKS	0.135359	-0.401736	0.215	0.272	1	0.790441
CTSA	0.660918	-0.40195	0.508	0.523	1	0.971319
GSS	0.15768	-0.402325	0.169	0.23	1	0.734783
LOC100363782	0.172632	-0.402648	0.215	0.269	1	0.799257
FH	0.152577	-0.403613	0.231	0.284	1	0.81338
AREG	0.491755	-0.404172	0.092	0.119	1	0.773109
SNORC	0.190991	-0.404461	0.108	0.17	1	0.635294
EIF5A	0.00421168	-0.404511	0.877	0.908	1	0.965859
NDUFC2	0.10355	-0.404646	0.569	0.648	1	0.878086
WDR18	0.0142488	-0.404679	0.123	0.249	1	0.493976
TSPAN31	0.0785521	-0.405127	0.385	0.454	1	0.848018
RRM1	0.124875	-0.40514	0.154	0.221	1	0.696833
RPS19BP1	0.68147	-0.405883	0.354	0.339	1	1.04425
CKAP4	0.248821	-0.406737	0.323	0.356	1	0.907303
PGK1	0.0364678	-0.407369	0.569	0.676	1	0.841716
BLOC1S1	0.0151141	-0.407405	0.585	0.67	1	0.873134
TRAPPC3	0.010121	-0.407485	0.231	0.385	1	0.6
UBE2S	0.580167	-0.407791	0.692	0.689	1	1.00435
C1D	0.0419222	-0.4079	0.246	0.361	1	0.68144
NDUFA4	0.00621817	-0.412684	0.677	0.786	1	0.861323
DUT	0.495101	-0.41288	0.292	0.306	1	0.954248
BOD1	0.0519435	-0.413343	0.169	0.256	1	0.660156
TAF3	0.00231807	-0.413589	0.677	0.747	1	0.906292
IGF1	0.559734	-0.413966	0.123	0.139	1	0.884892
HSPE1	0.149807	-0.414871	0.492	0.526	1	0.935361
TM2D1	0.0369725	-0.414948	0.308	0.417	1	0.738609
ASNA1	0.264989	-0.415045	0.262	0.292	1	0.89726
ART3	0.31202	-0.41542	0.108	0.144	1	0.75
MAFF	0.193279	-0.416121	0.646	0.696	1	0.928161
ATP1A2	0.03411	-0.416894	0.062	0.154	1	0.402597
AABR07051450.1	0.00390754	-0.417066	0.046	0.184	1	0.25
SEC11C	0.342728	-0.417384	0.323	0.341	1	0.947214
SURF4	0.444032	-0.417722	0.369	0.369	1	1
SPOP	0.0461481	-0.417907	0.4	0.487	1	0.821355
CAVIN3	0.00198755	-0.418741	0.8	0.867	1	0.922722
LDLR	0.00655937	-0.41888	0.385	0.529	1	0.727788
RGD1565641	0.0401457	-0.420249	0.2	0.291	1	0.687285
SDHC	0.00970338	-0.420599	0.523	0.585	1	0.894017
ADAMTS2	0.00177456	-0.420887	0.031	0.176	1	0.176136
ADPRH	0.00516172	-0.421897	0.108	0.246	1	0.439024
SNF8	0.0941206	-0.422012	0.308	0.398	1	0.773869
CLDND1	0.0546155	-0.422155	0.431	0.513	1	0.840156
COL5A1	0.35484	-0.422158	0.108	0.139	1	0.776978
PKIG	0.013603	-0.422268	0.431	0.571	1	0.754816
MAP1A	0.000228603	-0.423025	0.062	0.264	1	0.234848
AFAP1L2	0.000568491	-0.427008	0.031	0.204	1	0.151961
CNP	0.0564089	-0.427109	0.077	0.157	1	0.490446
OXCT1	0.0131894	-0.427741	0.185	0.309	1	0.598706
FBH1	0.0552524	-0.427751	0.215	0.298	1	0.721477
PSMD2	0.0418984	-0.428014	0.4	0.496	1	0.806452
TSPAN3	0.00714367	-0.428244	0.508	0.611	1	0.831424
RAP1A	0.0744176	-0.428588	0.6	0.675	1	0.888889
PDGFRL	0.213064	-0.428862	0.077	0.12	1	0.641667
P3H4	0.000324943	-0.429812	0.031	0.216	1	0.143519
GLG1	0.00865626	-0.430638	0.231	0.36	1	0.641667
ENAH	0.00284602	-0.431494	0.138	0.293	1	0.47099
PTP4A1	0.0873041	-0.43283	0.508	0.573	1	0.886562
LOC100363469	0.420756	-0.432936	0.292	0.327	1	0.892966
MALSU1	0.152028	-0.432981	0.2	0.268	1	0.746269
MRPS35	0.110516	-0.433425	0.292	0.348	1	0.83908
CD63	4.52785e-05	-0.433447	0.877	0.92	0.744243	0.953261
OLFML1	0.000219261	-0.434304	0.015	0.199	1	0.0753769
ANAPC11	0.385548	-0.434508	0.477	0.462	1	1.03247
SMARCD3	0.000883085	-0.43465	0.108	0.298	1	0.362416
CAMK2G	0.0871887	-0.434769	0.462	0.483	1	0.956522
NDUFA7	0.0339487	-0.435511	0.615	0.702	1	0.876068
COX6C	0.000747349	-0.435932	0.8	0.857	1	0.933489
RAB28	0.0414211	-0.436392	0.308	0.403	1	0.764268
RBPMS	0.0278066	-0.439219	0.585	0.621	1	0.942029
SLC35C2	0.03163	-0.43948	0.169	0.274	1	0.616788
ZFAND3	0.0947922	-0.440104	0.262	0.353	1	0.74221
ACTA1	0.0523927	-0.441938	0.031	0.105	1	0.295238
CHP1	0.140844	-0.442536	0.338	0.386	1	0.875648
COX7B	0.0201657	-0.442574	0.615	0.69	1	0.891304
NDUFA10	0.0149889	-0.442578	0.231	0.356	1	0.648876
PDAP1	0.0141665	-0.443126	0.477	0.564	1	0.845745
KRT8	0.00409025	-0.443589	0.154	0.337	1	0.456973
SLC39A7	0.0266081	-0.444139	0.354	0.459	1	0.771242
ILK	0.000153873	-0.44416	0.477	0.635	1	0.751181
RGD1305645	0.00469492	-0.444456	0.046	0.184	1	0.25
PSMB5	0.0221403	-0.444965	0.646	0.688	1	0.938953
SPINK8	0.0140303	-0.446891	0.154	0.297	1	0.518519
NDUFS8	0.0109202	-0.448683	0.477	0.588	1	0.811224
GPI	0.0550193	-0.45064	0.554	0.636	1	0.871069
CH25H	0.584858	-0.450847	0.308	0.314	1	0.980892
TGFB1I1	0.00274484	-0.451357	0.262	0.427	1	0.613583
NRDC	0.0259079	-0.451716	0.415	0.518	1	0.801158
DYNLL2	0.261056	-0.453482	0.354	0.385	1	0.919481
MLF1	0.00834031	-0.455825	0.231	0.408	1	0.566176
NDUFB3	0.0264264	-0.455836	0.431	0.524	1	0.822519
PBXIP1	0.000668066	-0.456268	0.292	0.473	1	0.617336
UBE2V2	0.11799	-0.458494	0.369	0.418	1	0.882775
PRDX4	0.143476	-0.459429	0.508	0.526	1	0.965779
SYNPO2	0.0165523	-0.459527	0.108	0.214	1	0.504673
PDIA6	0.0906721	-0.459602	0.554	0.611	1	0.90671
TUBB4B	0.135483	-0.459743	0.631	0.666	1	0.947447
CREB3L1	0.65911	-0.460299	0.169	0.171	1	0.988304
MRPS24	0.10631	-0.461936	0.323	0.383	1	0.843342
MRPL17	0.00215258	-0.462355	0.446	0.565	1	0.789381
CERCAM	0.00126336	-0.462815	0	0.14	1	0
SEC61B	0.0236039	-0.464713	0.569	0.64	1	0.889062
SRP9	0.0962922	-0.464762	0.462	0.515	1	0.897087
NEDD8	0.0169405	-0.466099	0.6	0.68	1	0.882353
NDUFB11	0.0221548	-0.466493	0.692	0.75	1	0.922667
CALU	0.167016	-0.467203	0.477	0.519	1	0.919075
[truncated: 384 more rows]

## Sheet: Visvader-TEB-ducts
TEB	DUCT
NRG1	KRT15
FABP5	LGALS1
LBHD2	OXTR1
ETV4	KRT14
SEMA3B	MYLK
MEOX1	CNN1
MEST	MYH11
CSRP2	IGFBP7
KRT23	POSTN
CCND2	CSRP1
CRISPLD2	CALD1
SERPINF1B	COL16A1
IGFBP4	COL17A1
	KRT5
	TAGLN
	TPM2
	MYL9
	ACTA2
