# Supplementary material for: Breast cancer prevention by short-term inhibition of TGFβ signaling
Source: Nat Commun. 2022 Dec 7;13:7558. doi: 10.1038/s41467-022-35043-5 (PMC9729304; doi:10.1038/s41467-022-35043-5)
Supplement: Supplementary file 11 — Supplementary Dataset 8 [file 41467_2022_35043_MOESM11_ESM.xlsx]

## Sheet: axon-guidance-netrin
from	to
Q8CFN2	Cdc42
Q63155	Dcc
F1M0T1	LOC100910021
D4A0I8	Nfatc2
D3Z9H7	Nfatc4
Q924Z9	Ntn1
G3V6X3	Ntn3
F1LWK9	Ntng1
D4A9F4	Ntng2
D3ZTF6	Pik3c2a
D3ZVF3	Pik3c2b
O70173	Pik3c2g
Q9Z1L0	Pik3cb
D4A5Q1	Pik3cd
D3ZFJ0	Pik3cg
Q63787	Pik3r1
Q63788	Pik3r2
Q63789	Pik3r3
D4A4I3	Pik3r5
P10686	Plcg1
P24135	Plcg2
Q6RUV5	Rac1
Q5U1Y2	Rac2
M0R5T4	Rac3
D4ADM8	Rhod
O08721	Unc5a
O08722	Unc5b
Q761X5	Unc5c
F1LW30	Unc5d

## Sheet: axon-guidance-slit-robo
from	to
E9PT20	Abl1
Q8CFN2	Cdc42
Q80YV8	Cxcl12
O08565	Cxcr4
Q63155	Dcc
Q924Z9	Ntn1
G3V6X3	Ntn3
F1LWK9	Ntng1
D4A9F4	Ntng2
Q6RUV5	Rac1
Q5U1Y2	Rac2
M0R5T4	Rac3
P62747	Rhob
D4ADM8	Rhod
Q5RJS2	Rhoj
O55005	Robo1
O88279	Slit1
Q9WVC1	Slit2
O88280	Slit3
F1M287	Srgap1

## Sheet: egf-signaling
from	to
P47196	Akt1
P47197	Akt2
Q63484	Akt3
P14056	Araf
P24338	Areg
F1M9C3	Braf
Q9JJM4	Btc
D3ZV15	Cbl
Q8K4S7	Cblb
G3V8H4	Cblc
Q6P730	Dab2ip
P07522	Egf
G3V6K6	Egfr
P06494	Erbb2
Q62799	Erbb3
Q62956	Erbb4
Q9Z0L5	Ereg
Q9EQH1	Gab2
Q4KM68	Grap
P62994	Grb2
Q06175	Hbegf
P20171	Hras
F1M0T1	LOC100910021
Q5EBB0	LOC298795
Q01986	Map2k1
P36506	Map2k2
B1H230	Map2k3
F1LP57	Map2k4
Q925D6	Map2k6
Q4KSH7	Map2k7
Q62925	Map3k1
F1M9D0	Map3k2
B5DF98	Map3k3
D3ZZH6	Map3k5
P63086	Mapk1
P49187	Mapk10
D4A3U7	Mapk11
Q63538	Mapk12
Q9WTY9	Mapk13
P70618	Mapk14
Q9Z2A6	Mapk15
P21708	Mapk3
P0C865	Mapk7
P49185	Mapk8
P49186	Mapk9
P97538	Mras
Q5PQN9	Mrpl38
P97526	Nf1
Q04970	Nras
P43322	Nrg1
O35569	Nrg2
F1M182	Nrg3
M0RB80	Pbp2
P31044	Pebp1
D4A779	Phldb2
D3ZTF6	Pik3c2a
D3ZVF3	Pik3c2b
O70173	Pik3c2g
O88763	Pik3c3
Q9Z1L0	Pik3cb
D4A5Q1	Pik3cd
D3ZFJ0	Pik3cg
D4A4I3	Pik3r5
F1LNJ8	Pik3r6
P10686	Plcg1
P24135	Plcg2
P63331	Ppp2ca
P62716	Ppp2cb
D3ZDI7	Ppp2r5a
Q80W83	Ppp2r5b
F1MAA3	Ppp2r5d
Q5BJ92	Ppp4c
Q64620	Ppp6c
P05696	Prkca
P68403	Prkcb
P09215	Prkcd
P09216	Prkce
P63319	Prkcg
Q64617	Prkch
F1M7Y5	Prkci
Q9WTQ0	Prkcq
P09217	Prkcz
Q9WTQ1	Prkd1
Q5XIS9	Prkd2
D4A229	Prkd3
Q6RUV5	Rac1
Q5U1Y2	Rac2
M0R5T4	Rac3
P11345	Raf1
P50904	Rasa1
Q63713	Rasa2
D3ZQH9	Rasa4
D3ZHY9	Rasal1
D4ADM8	Rhod
Q32PX6	Rhog
Q5RJS2	Rhoj
Q9JJL4	Rhoq
D3Z8L7	Rras
Q5BJU0	Rras2
G3V9A3	Sfn
Q5M824	Shc1
O70142	Shc2
O70143	Shc3
D4A3T0	Sos1
F1MAI3	Sos2
B5DFH3	Spry1
Q5HZA2	Spry2
B5DF90	Spry3
D3ZJA3	Spry4
Q5XI26	Stat2
P52631	Stat3
Q62771	Stat5a
P52632	Stat5b
Q1KQ07	Stat6
D3ZA65	Stk36
P01134	Tgfa
P35213	Ywhab
P62260	Ywhae
P61983	Ywhag
P68511	Ywhah
P68255	Ywhaq
P63102	Ywhaz

## Sheet: fgf-signaling
from	to
P47196	Akt1
P47197	Akt2
Q63484	Akt3
P14056	Araf
P61149	Fgf1
P70492	Fgf10
G3V7X1	Fgf11
P61150	Fgf12
Q9ERW3	Fgf13
Q8R5L7	Fgf14
O54769	Fgf16
P63076	Fgf17
O88182	Fgf18
P13109	Fgf2
Q9EST9	Fgf20
Q8VI79	Fgf22
Q8R5L9	Fgf3
F1LSQ8	Fgf4
P48807	Fgf5
Q8R5L5	Fgf6
Q02195	Fgf7
Q76LI5	Fgf8
P36364	Fgf9
Q04589	Fgfr1
F1LSG7	Fgfr2
Q498D6	Fgfr4
Q52RG8	Frs3
Q4KM68	Grap
P62994	Grb2
P20171	Hras
F1M0T1	LOC100910021
Q5EBB0	LOC298795
Q01986	Map2k1
P36506	Map2k2
B1H230	Map2k3
F1LP57	Map2k4
Q925D6	Map2k6
Q4KSH7	Map2k7
Q62925	Map3k1
F1M9D0	Map3k2
B5DF98	Map3k3
D3ZZH6	Map3k5
D3ZFL3	Map3k6
P63086	Mapk1
P49187	Mapk10
D4A3U7	Mapk11
Q63538	Mapk12
Q9WTY9	Mapk13
P70618	Mapk14
P21708	Mapk3
P49185	Mapk8
P49186	Mapk9
Q5PQN9	Mrpl38
Q04970	Nras
M0RB80	Pbp2
P31044	Pebp1
D3ZTF6	Pik3c2a
D3ZVF3	Pik3c2b
O70173	Pik3c2g
O88763	Pik3c3
Q9Z1L0	Pik3cb
D4A5Q1	Pik3cd
D3ZFJ0	Pik3cg
P10686	Plcg1
P24135	Plcg2
P63331	Ppp2ca
P62716	Ppp2cb
Q5XI34	Ppp2r1a
Q4QQT4	Ppp2r1b
P36876	Ppp2r2a
P36877	Ppp2r2b
P97888	Ppp2r2c
P56932	Ppp2r2d
D3ZDI7	Ppp2r5a
Q80W83	Ppp2r5b
F1MAA3	Ppp2r5d
Q5BJ92	Ppp4c
Q8VI02	Ppp4r1
Q64620	Ppp6c
P05696	Prkca
P68403	Prkcb
P09215	Prkcd
P09216	Prkce
P63319	Prkcg
Q64617	Prkch
F1M7Y5	Prkci
Q9WTQ0	Prkcq
P09217	Prkcz
P41499	Ptpn11
P81718	Ptpn6
Q6RUV5	Rac1
Q5U1Y2	Rac2
M0R5T4	Rac3
P11345	Raf1
P50904	Rasa1
Q63713	Rasa2
D3ZQH9	Rasa4
D3ZHY9	Rasal1
D4ADM8	Rhod
G3V9A3	Sfn
Q5M824	Shc1
O70143	Shc3
D4A3T0	Sos1
F1MAI3	Sos2
B5DFH3	Spry1
Q5HZA2	Spry2
B5DF90	Spry3
D3ZJA3	Spry4
D3ZA65	Stk36
P35213	Ywhab
P62260	Ywhae
P61983	Ywhag
P68511	Ywhah
P68255	Ywhaq
P63102	Ywhaz

## Sheet: inflammation-mediated-by-chemok
from	to
P68136	Acta1
P62738	Acta2
P60711	Actb
D3ZRN3	Actbl2
P68035	Actc1
P63259	Actg1
P63269	Actg2
D4ABA6	Actrt3
P26769	Adcy2
Q04400	Adcy5
Q03343	Adcy6
P47196	Akt1
P47197	Akt2
Q63484	Akt3
F1LQ70	Alox12
D3ZQF9	Alox12e
Q02759	Alox15
P20291	Alox5ap
P14056	Araf
Q99PD4	Arpc1a
O88656	Arpc1b
P85970	Arpc2
B2GV73	Arpc3
B2RZ72	Arpc4
Q4KLF8	Arpc5
A1L108	Arpc5l
P29066	Arrb1
P29067	Arrb2
D3ZQF8	Bcl3
F1M9C3	Braf
O55197	C3ar1
P97520	C5ar1
P11275	Camk2a
P08413	Camk2b
P15791	Camk2d
P11730	Camk2g
Q62915	Cask
P97545	Ccl11
D4ABS1	Ccl12
P14844	Ccl2
P97884	Ccl20
Q5RJN3	Ccl21
Q5I0L5	Ccl22
D3ZQG2	Ccl26
D4AAL6	Ccl27
P50229	Ccl3
P50230	Ccl4
P50231	Ccl5
Q9QXY8	Ccl7
Q9JLY8	Ccr1
D3ZJH1	Ccr10
D3ZFW8	Ccr1l1
O55193	Ccr2
O54814	Ccr3
G3V7C3	Ccr4
O08556	Ccr5
Q5BK58	Ccr6
Q6U2D6	Ccr7
D4ADE0	Ccr8
Q8CH33	Ccr9
D3ZVM9	Ccrl2
Q8CFN2	Cdc42
G3V926	Chuk
O70512	Cish
D3ZZT9	Col14a1
D3ZII5	Col20a1
D3ZUL3	Col6a1
F1LNH3	Col6a2
D3ZL10	Col6a6
O55145	Cx3cl1
P35411	Cx3cr1
P48973	Cxcl10
	Cxcl14
	Cxcl3
P70612	Cxcr1
P35407	Cxcr2
Q9JII9	Cxcr3
O08565	Cxcr4
P34997	Cxcr5
A7ISD5	Cxcr6
P63035	Cyth2
D3ZX41	Fpr-rs3
D4A942	Fpr-rs4
D4A7A9	Fpr-rs6
D4A7Q2	Fpr1
F1M670	Fpr2
D4A8L8	Fpr3
Q9JID2	Gna11
Q5EAP4	Gna14
O88302	Gna15
P10824	Gnai1
P04897	Gnai2
P08753	Gnai3
P59215	Gnao1
P82471	Gnaq
P52287	Gnb3
Q3KRE3	Gng10
G3V6P8	Gng12
D3ZVY9	Gng14
M0RBJ0	Gng2
G3V8K2	Gng3
M0R809	Gng4
P63219	Gng5
P43425	Gng7
P63077	Gng8
Q4KM68	Grap
D3ZG10	Grap2
P62994	Grb2
P26817	Grk2
P97711	Grk6
D3ZDS9	Ifnar1
P01581	Ifng
Q6P6T3	Ifngr1
D4A109	Ifngr2
Q9QY78	Ikbkb
D4A5E7	Ikbke
D3ZM36	Il10rb
P97604	Il15
Q63264	Il1b
D4A1I2	Il36a
P20607	Il6
Q9WVR3	Inppl1
D3ZMQ3	Itga4
D3ZN51	Itga9
F1LP44	Itgal
P49134	Itgb1
B2RYB8	Itgb2
G3V7M2	Itgb7
P29994	Itpr1
P29995	Itpr2
Q63269	Itpr3
Q62689	Jak2
P17325	Jun
P24898	Junb
P52909	Jund
P08644	Kras
F1M0T1	LOC100910021
Q06332	Lta
Q924U0	Ltb4r2
Q925U2	Ltc4s
P0C8E4	Map3k7
P63086	Mapk1
P21708	Mapk3
Q9JLT0	Myh10
Q63862	Myh11
F1LNF0	Myh14
P12847	Myh3
Q29RW1	Myh4
P02563	Myh6
P02564	Myh7
B6RK61	Myh7b
Q62812	Myh9
D3ZFU9	Mylk
P20689	Mylk2
E9PT87	Mylk3
D3ZZK7	Myo3a
F1LWJ6	Myo3b
D3ZGB1	Nfat5
D3ZE20	Nfatc1
D4A0I8	Nfatc2
D3Z9H7	Nfatc4
Q63369	Nfkb1
Q5U2Z4	Nfkb2
Q63746	Nfkbia
Q6P780	Nfkbie
Q04970	Nras
P35465	Pak1
Q64303	Pak2
Q62829	Pak3
B5DF62	Pak4
D4A280	Pak5
D3ZQ51	Pak6
O55173	Pdpk1
P06765	Pf4
O70173	Pik3c2g
Q9Z1L0	Pik3cb
D4A5Q1	Pik3cd
D3ZFJ0	Pik3cg
P50393	Pla2g4a
D4A1I6	Pla2g4b
P10687	Plcb1
O89040	Plcb2
Q99JE6	Plcb3
Q9QW07	Plcb4
P10688	Plcd1
Q62711	Plcd4
Q99P84	Plce1
P10686	Plcg1
P24135	Plcg2
Q62688	Plcl1
F1M324	Plcl2
Q5FX52	Plcz1
D3ZS72	Prex1
P27791	Prkaca
P68182	Prkacb
P68403	Prkcb
P09216	Prkce
P09217	Prkcz
Q5BK52	Prkx
P46002	Ptafr
O54857	Pten
Q63921	Ptgs1
P35355	Ptgs2
P70600	Ptk2b
Q6RUV5	Rac1
Q5U1Y2	Rac2
M0R5T4	Rac3
P11345	Raf1
F1M5R1	Rel
Q7TQN4	Rela
D4A8H1	Relb
P97844	Rgs1
D3ZCS1	Rgs13
O08773	Rgs14
F1M0G0	Rgs17
Q4L0E8	Rgs18
P49799	Rgs4
P61589	Rhoa
D4ADM8	Rhod
Q32PX6	Rhog
Q63644	Rock1
D3Z8L7	Rras
Q5BJU0	Rras2
Q5M824	Shc1
B5DF08	Socs4
D3ZUE4	Socs5
D3ZS84	Socs6
D4A3T0	Sos1
P52631	Stat3
Q1KQ07	Stat6
D3ZD03	Tyk2
P54100	Vav1
O35251	Vegfd
D4A0J4	Vwa2
P51672	Xcl1
D3ZGG9	Xcr1

## Sheet: insulin-IGF-MAPK-signaling
from	to
	4ebp1
	Akt
F7FD47	Atf1
Q8CFN2	Cdc42
P15337	Creb1
Q64623	Dusp1
D3ZBG7	Dusp10
P70531	Eef2k
P63074	Eif4e
Q62622	Eif4ebp1
A4GTP4	Elk1
P48317	Gadd45a
P42930	Hspb1
	Igf1
	Igf2
	Igf2r
	Igfbp1
	Igfbp3
	Igfbp4
	Igfbp5
	Igfbp7
	Igfr1
Q02955	Il1r1
	Irs1
	Irs2
B1H230	Map2k3
F1LP57	Map2k4
Q925D6	Map2k6
D3ZG83	Map3k10
D3ZZH6	Map3k5
P0C8E4	Map3k7
D4A3U7	Mapk11
Q63538	Mapk12
Q9WTY9	Mapk13
P70618	Mapk14
F1M9C0	Mapkapk2
Q66H84	Mapkapk3
Q2MJT0	Mef2a
Q6AXR7	Mef2b
O89038	Mef2d
	Mek
Q4G050	Mknk1
Q5U2N4	Mknk2
	mTor
	Pdk1
	Pi3k
Q6RUV5	Rac1
Q5U1Y2	Rac2
M0R5T4	Rac3
	Raf
	Ras
	Rictor
D3ZSB7	Rps6ka4
	S6k1
	Shc
D3ZHH8	Srf
Q5U303	Tab2
B5DF45	Traf6
	Tsc1
	Tsc2

## Sheet: interleukin-signaling
from	to
P47196	Akt1
P47197	Akt2
Q63484	Akt3
P14056	Araf
F1M9C3	Braf
Q64315	Cdkn1a
O08769	Cdkn1b
G3V926	Chuk
G3V608	Csf2rb
P70612	Cxcr1
P35407	Cxcr2
A4GTP4	Elk1
D4A9V6	Elk3
B4F7D4	Elk4
P12841	Fos
D3ZBQ1	Foxo3
P62994	Grb2
P18266	Gsk3b
Q9QY78	Ikbkb
G3V830	Il10ra
D3ZM36	Il10rb
Q99MF5	Il11
Q99MF4	Il11ra1
E9PSU7	Il12rb1
F1LRH7	Il12rb2
Q8VHK6	Il13ra2
P97604	Il15
F1M293	Il15ra
D4A4I9	Il16
P16598	Il1a
D3ZJZ2	Il20ra
A3QPB9	Il21
Q91Z84	Il23a
P26897	Il2ra
P26896	Il2rb
E9PSX4	Il3ra
P20096	Il4
Q63257	Il4r
G3V6S7	Il5ra
P20607	Il6
P22273	Il6r
P40190	Il6st
D4A8I9	Il9
P35570	Irs1
F1MAL5	Irs2
Q63272	Jak3
Q561K3	LOC100360218
F1M0T1	LOC100910021
P0C8E4	Map3k7
P63086	Mapk1
Q9Z2A6	Mapk15
P21708	Mapk3
P27704	Mapk6
P0C865	Mapk7
F1M9C0	Mapkapk2
Q4G050	Mknk1
Q5U2N4	Mknk2
P42346	Mtor
P09416	Myc
Q62600	Nos3
Q04970	Nras
O55173	Pdpk1
Q9Z1L0	Pik3cb
P11345	Raf1
P50904	Rasa1
Q63531	Rps6ka1
F1M7N7	Rps6ka2
D3Z8E0	Rps6ka3
F1LYL8	Rps6ka6
Q5M824	Shc1
D3ZMV1	Sla2
D4A3T0	Sos1
F1MAI3	Sos2
Q6BDS1	Spi1
Q5EBA3	Spib
D4A5A4	Spic
D3ZHH8	Srf
Q5XI26	Stat2
P52631	Stat3
Q62771	Stat5a
P52632	Stat5b
Q1KQ07	Stat6
	Il18
	Il33
	Il17b
	Il18r
	Il1rl1
	Il17rb

## Sheet: notch-signaling
from	to
Q10743	Adam10
Q9Z1K9	Adam17
Q0PY50	Aph1b
Q5U2T8	Cir1
O70534	Dlk1
P97677	Dll1
O88671	Dll3
D3ZHH1	Dll4
D3Z902	Fbxw7
	Furin
Q6EV76	Fut8
D4ADJ5	Helt
Q04666	Hes1
P35429	Hes2
Q03062	Hes5
D3ZNI5	Hey1
G3V7S6	Hey2
D3ZIH3	Heyl
Q63722	Jag1
P97607	Jag2
Q924T4	Lfng
B6RHI6	Lnx1
D3ZRH6	Lnx2
D4A930	Maml1
G3V725	Mfng
D3ZXN9	Ncor2
Q8CGU6	Ncstn
	Nedd4
B0BMZ0	Neurl2
D4A198	Neurl4
Q07008	Notch1
Q9QW30	Notch2
Q9R172	Notch3
Q6MG89	Notch4
Q2LC84	Numb
Q6EV70	Pofut1
P97887	Psen1
O88777	Psen2
D4AEG0	Rbpjl
F1LNW1	Rbpjl2
Q9R1U9	Rfng
B1WBW7	Traf7

## Sheet: tgfb-signaling
from	to
P80201	Acvr1
P80202	Acvr1b
P70539	Acvr1c
P38444	Acvr2a
P38445	Acvr2b
P80203	Acvrl1
Q62893	Amhr2
Q00969	Atf2
Q91XN4	Bambi
F1M798	Bmp1
Q4AEG6	Bmp10
E9PTU9	Bmp15
P49001	Bmp2
P49002	Bmp3
Q06826	Bmp4
D4A7P9	Bmp5
Q04906	Bmp6
G3V6W8	Bmp7
D3ZTI5	Bmp8a
D3ZWC5	Bmp8b
Q78EA7	Bmpr1a
M0R3J4	Bmpr1b
F1LQC5	Bmpr2
Q1HL14	Cers1
Q99MA1	Cited2
Q99MA0	Cited4
Q6JHU9	Crebbp
D4AE80	Dcp1a
D3ZZJ7	Dcp1b
Q62658	Fkbp1a
P97534	Fkbp1b
D3ZZR9	Fkbp2
Q6MG81	Fkbpl
P10158	Fosl1
G3V7Y6	Foxh1
Q1HI69	Gdf1
P55108	Gdf10
Q9Z217	Gdf11
Q9Z0J6	Gdf15
M0RB87	Gdf2
A2SY89	Gdf3
M0RAY4	Gdf5
Q6HA10	Gdf6
F1MAE8	Gdf7
Q9QYW4	Gdf9
Q07731	Gdnf
P20171	Hras
P18331	Inhba
P17491	Inhbb
Q9WUK5	Inhbc
O88959	Inhbe
P17325	Jun
P24898	Junb
P52909	Jund
D4A670	Lefty1
M0R9M6	LOC103690035
P0C8E4	Map3k7
P63086	Mapk1
P49187	Mapk10
D4A3U7	Mapk11
Q63538	Mapk12
Q9WTY9	Mapk13
P70618	Mapk14
P21708	Mapk3
P49185	Mapk8
P49186	Mapk9
O35312	Mstn
G2QC09	MYCTH_2303133
D3ZGK9	Nodal
Q04970	Nras
D3Z8L7	Rras
Q5BJU0	Rras2
D3ZWL1	Skil
P97588	Smad1
O70436	Smad2
P84025	Smad3
O70437	Smad4
Q9R1V3	Smad5
D3ZAQ2	Smad6
O88406	Smad7
O54835	Smad9
F1M3F2	Smurf2
Q5M9G6	Snip1
P17246	Tgfb1
Q07257	Tgfb2
Q07258	Tgfb3
P80204	Tgfbr1
P38438	Tgfbr2
	Tgfbr3
D3Z8U5	Tll1
F1M280	Tll2
D4ADF6	Zfyve16
D3ZDC7	Zfyve9

## Sheet: wnt-signaling
from	to
P68136	Acta1
P62738	Acta2
P60711	Actb
P68035	Actc1
P63269	Actg2
P80202	Acvr1b
P70539	Acvr1c
D4AEP0	Adss
M0R629	Adssl1
	Amer1
B5DEH9	Ankrd6
P70478	Apc
D4A3E3	Arid1a
F1LNP1	Arid1b
P36576	Arr3
P29066	Arrb1
P29067	Arrb2
O70239	Axin1
O70240	Axin2
D4A7D6	Bcl9
Q78EA7	Bmpr1a
M0R3J4	Bmpr1b
F1LMH8	Btrc
P39948	Ccnd1
Q9R0T4	Cdh1
F1LR98	Cdh10
F1MAH6	Cdh11
F1M1A2	Cdh12
Q8R490	Cdh13
Q75NI5	Cdh15
G3V7L4	Cdh16
P55281	Cdh17
F1M702	Cdh18
Q5NUI3	Cdh19
Q9Z1Y3	Cdh2
Q5DWV1	Cdh20
Q63315	Cdh22
P58365	Cdh23
D3ZTI3	Cdh24
F1LMI3	Cdh3
Q63149	Cdh4
F1M7E5	Cdh5
P55280	Cdh6
Q5DWV2	Cdh7
O54800	Cdh8
D3ZFQ5	Cdh9
Q91XU7	Cdhr1
F1MAS4	Celsr1
Q9QYP2	Celsr2
O88278	Celsr3
B0BN87	Cer1
D4ACG6	Chd1l
Q6JHU9	Crebbp
P97633	Csnk1a1
Q06486	Csnk1d
Q99PS2	Csnk1e
Q62761	Csnk1g1
Q62762	Csnk1g2
Q62763	Csnk1g3
P19139	Csnk2a1
B4F7A9	Csnk2a2
P67874	Csnk2b
Q9Z2F5	Ctbp1
Q9EQH5	Ctbp2
Q5U302	Ctnna1
D4A6H8	Ctnna2
D4A739	Ctnnal1
Q9WU82	Ctnnb1
	Cyld
D4A3W8	Dact1
D4ACX8	Dchs1
	Dkk1
	Dkk2
	Dkk3
	Dkk4
Q9WVB9	Dvl1
D3ZB71	Dvl2
D4ADV8	Dvl3
P22388	Edn1
	En1
D3Z8B1	En2
O88277	Fat2
Q8R508	Fat3
D3Z902	Fbxw7
B2GUW1	Frzb
Q62632	Fstl1
Q08463	Fzd1
Q08464	Fzd2
M0RCN5	Fzd3
Q9QZH0	Fzd4
Q8CHL0	Fzd5
G3V6L1	Fzd6
D4ACM8	Fzd7
Q498S8	Fzd8
Q8K4C8	Fzd9
Q9JID2	Gna11
Q5EAP4	Gna14
O88302	Gna15
P82471	Gnaq
P54311	Gnb1
P54313	Gnb2
P52287	Gnb3
O35353	Gnb4
Q3KRE3	Gng10
G3V6P8	Gng12
G3V8Y0	Gng13
D3ZVY9	Gng14
M0RBJ0	Gng2
G3V8K2	Gng3
M0R809	Gng4
P63219	Gng5
P43425	Gng7
P63077	Gng8
P18266	Gsk3b
Q4QQW4	Hdac1
D3ZVU7	Hdac1l
F7ENH8	Hdac2
Q6P6W3	Hdac3
B1WC68	Hdac8
D4A6Q6	Ino80
P29994	Itpr1
P29995	Itpr2
Q63269	Itpr3
Q924S4	Kremen1
D4ADS5	Kremen2
Q9QXN1	Lef1
M0R3Y7	LOC100911660
M0R9M6	LOC103690035
F2Z3R8	LOC108348201
G3V8N4	LOC108348233
G3V987	LOC108348771
F1MAD0	Lrp5
	Lrp6
P0C8E4	Map3k7
P50280	Mmp7
P09416	Myc
G3V7T4	Mycl
Q63379	Mycn
P23999	Mycs
G2QC09	MYCTH_2303133
P12847	Myh3
Q29RW1	Myh4
P02563	Myh6
P02564	Myh7
B6RK61	Myh7b
D3ZE20	Nfatc1
D4A0I8	Nfatc2
D3Z9H7	Nfatc4
D4AAV5	Nkd1
D4A182	Nkd2
D3ZSZ3	Nlk
F1M6B6	Pcdh10
D4A497	Pcdh11x_predicted
F1MA46	Pcdh12
F1LXN4	Pcdh15
F7EKI5	Pcdh18
D4ADD1	Pcdh20
Q63418	Pcdh3
Q68HB8	Pcdh7
D3ZE55	Pcdh8
F1LS01	Pcdh9
Q767I8	Pcdha4
F2Z3R5	Pcdhb1
M0R5H4	Pcdhb10
M3ZCP6	Pcdhb11
D3ZM08	Pcdhb14
G3V9R7	Pcdhb19
F1M7D0	Pcdhb2
D4A7P5	Pcdhb20
G3V9G0	Pcdhb21
G3V8N1	Pcdhb22
G3V8P1	Pcdhb3
G3V8P0	Pcdhb4
M0RC78	Pcdhb5
M0R4V1	Pcdhb7
G3V8N7	Pcdhb8
F1LN21	Pcdhb9
D4ACT6	Pcdhga1
D4A455	Pcdhga10
E9PT16	Pcdhga11
D3Z8Y3	Pcdhga2
D4ACT8	Pcdhga3
D3ZQX5	Pcdhga5
D3ZQX9	Pcdhga6
D3ZQY0	Pcdhga7
D3ZQY5	Pcdhga8
D3ZUH3	Pcdhgb1
D4ACU0	Pcdhgb4
D4ACU3	Pcdhgb6
F1M9W4	Pcdhgb7
P10687	Plcb1
O89040	Plcb2
Q99JE6	Plcb3
Q9QW07	Plcb4
	Porcn
Q99ND3	Ppard
P63331	Ppp2ca
P62716	Ppp2cb
D3ZDI7	Ppp2r5a
Q80W83	Ppp2r5b
F1MAA3	Ppp2r5d
P63329	Ppp3ca
P20651	Ppp3cb
E2CWF0	Ppp3cc
P63100	Ppp3r1
P28470	Ppp3r2
P05696	Prkca
P68403	Prkcb
P09215	Prkcd
P09216	Prkce
P63319	Prkcg
Q64617	Prkch
F1M7Y5	Prkci
Q9WTQ0	Prkcq
P09217	Prkcz
F1M5T3	Pygo1
B5DFG8	Pygo2
	Ror2
	Rspo1
	Rspo2
	Rspo3
	Rspo4
P15887	Sag
Q9R168	Sfrp1
B1WBV2	Sfrp2
Q9JLS4	Sfrp4
D3ZTV6	Sfrp5
Q920M9	Siah1
Q8R4T2	Siah2
P97588	Smad1
O70437	Smad4
Q9R1V3	Smad5
O54835	Smad9
D3ZIE5	Smarca1
E9PTG1	Smarca2
Q8K1P7	Smarca4
F1LNL2	Smarca5
D3Z9Z9	Smarcad1
B4F769	Smarcal1
Q4KLI0	Smarcb1
D4A510	Smarcc2
D3ZBS9	Smarcd1
O54772	Smarcd2
Q5U3Y2	Smarcd3
Q56A18	Smarce1
M0R750	Srcap
G3V6G5	Tbl1x
D3ZNF4	Tbl1xr1
D4A4W8	Tbxt
D3ZLD0	Tcf7
F1M1R9	Tcf7l1
D3Z9D1	Tcf7l2
D4A8X6	Tcf7l2
P80204	Tgfbr1
D3ZCM7	Tle1
E9PTW9	Tle2
Q9JIT3	Tle3
Q07141	Tle4
P63003	Tle5
F1LXS4	Tle6
P16599	Tnf
	Tnks
P10361	Tp53
D4A9J2	Wnt1
D3ZRW5	Wnt10a
G3V819	Wnt11
D4A3K6	Wnt16
Q2IBD1	Wnt2
G3V7U3	Wnt2b
D3ZCR1	Wnt3
F1M077	Wnt3a
Q9QXQ5	Wnt4
Q9QXQ7	Wnt5a
B1WBR9	Wnt5b
D4A3W9	Wnt6
M0R9D3	Wnt7a
	Wnt7b
D4A9D7	Wnt8a
D3ZND6	Wnt8b
D3ZF63	Wnt9a
D3ZFS0	Wnt9b
	Wif1
	Wls
	Znrf3
	Rnf43
