# Supplementary material for: Breast cancer prevention by short-term inhibition of TGFβ signaling
Source: Nat Commun. 2022 Dec 7;13:7558. doi: 10.1038/s41467-022-35043-5 (PMC9729304; doi:10.1038/s41467-022-35043-5)
Supplement: Supplementary file 12 — source data [file 41467_2022_35043_MOESM12_ESM.xlsx]

## Sheet: Fig.1c
Slide	Condition	2.5cm	1cm	0.5	Beginning of LN	Middle of LN	Tip of LN	in cm					Total duct area	cm^2
LD18R	TGFBRi	480	192	96	627	778	704	3.26562	4.05208	3.66667			193718	5.25494		quality of some mammary glands was not good (glands wrinkled)
LD19L	TGFBRi	461	184.4	92.2	444	463	481	2.40781	2.51085	2.60846			170315	5.00877
LD19R	TGFBRi	420	168	84	545	566	619	3.24405	3.36905	3.68452			179939	6.37539
LD9LR	TGFBRi	469	187.6	93.8	530	579	632	2.82516	3.08635	3.36887			169514	4.81659
LD17L	TGFBRi	461	184.4	92.2	586	621	658	3.17787	3.36768	3.56833			184710	5.43211
LD18L	TGFBRi	467	186.8	93.4	384	415	424
LD17R	TGFBRi		179	89.5	580	614	654	3.24022	3.43017	3.65363			228780	7.14023
LD5L	Vehicle	476	190.4	95.2	554	598	646	2.90966	3.14076	3.39286			149627
LD13R	Vehicle	462	184.8	92.4	542	565	577	2.9329	3.05736	3.12229			172444	5.04945
LD14R	Vehicle	470	188	94	542	576	640	2.88298	3.06383	3.40426			199068	5.6323
LD14RL	Vehicle	474	189.6	94.8	583	615	649	3.07489	3.24367	3.423			201851	5.61506
LD15L	Vehicle	476	190.4	95.2	436	454	478	2.28992	2.38445	2.5105			145473	4.01281
LD15R	Vehicle	474	189.6	94.8	520	544	606	2.74262	2.8692	3.1962			232058	6.45535
	Vehicle		0	0
								Tip	Middle	End				Area
Average	Vehicle						Vehicle	2.80549	2.95988	3.17485			Vehicle	5.35299
	TGFBRi						TGFBRi	3.02679	3.3027	3.42508			TGFBRi	5.67134
								0.248436	0.190347	0.286227				0.574452
							s.d.	0.111869	0.125552	0.142162				0.40312
								0.140998	0.204962	0.170143				0.367583
New images					Total duct area
LD15R	Vehicle	474	189.6	94.8
LD9LR	TGFBRi	474	189.6	94.8
Quant #2						Area (cm2)
LD5L	Vehicle	477	190.8	95.4	135988		Not good
LD13R	Vehicle	473	189.2	94.6	170156	4.75341
LD14R	Vehicle	467	186.8	93.4	195013	5.58869
LD14RL	Vehicle	479	191.6	95.8	194926	5.30981
LD15L	Vehicle	479	191.6	95.8	144375	3.93279	Not super good
LD15R	Vehicle	477	190.8	95.4	228685	6.28175
LD9LR	TGFBRi	465	186	93	172872	4.99688
LD18R	TGFBRi		188	94	201075	5.68908
LD17L	TGFBRi	468	187.2	93.6	195774	5.58655
LD17R	TGFBRi		180	90	222830	6.87747
LD18L	TGFBRi	472	188.8	94.4	112360		Very very bad
LD19L	TGFBRi	464	185.6	92.8	171666	4.98343
LD19R	TGFBRi	467	186.8	93.4	179032	5.1307
						Area
					Vehicle	5.17329
					TGFBRi	5.54402
						0.474209
					Vehicle	0.395918
					TGFBRi	0.293564

## Sheet: Fig.1f
Name	Statistic	#Cells	Group	Time Point		Vehicle	Day 0	Day 7	Day 14
LD3R_012.fcs		100000	Vehicle	Day 0			LD3r	LD2lr	LD11l
LD3R_012.fcs/Cells	51.6	51561	Vehicle	Day 0			LD3l	LD2l	LD11r
LD3R_012.fcs/Cells/Single Cells	57.8	29792	Vehicle	Day 0			LD4r	LD2r	LD12l
LD3R_012.fcs/Cells/Single Cells/Single Cells	96.6	28772	Vehicle	Day 0			LD4L	LD5r	LD12r
LD3R_012.fcs/Cells/Single Cells/Single Cells/DN	67.3	19350	Vehicle	Day 0
LD3R_012.fcs/Cells/Single Cells/Single Cells/DN/DN	91.6	17728	Vehicle	Day 0		TGFBRi	Day 0	Day 7	Day 14
LD3R_012.fcs/Cells/Single Cells/Single Cells/DN/DN/Basal	14.9	2638	Vehicle	Day 0			LD10r	LD6r	LD16l
LD3R_012.fcs/Cells/Single Cells/Single Cells/DN/DN/Luminal	32.6	5778	Vehicle	Day 0			LD8L	LD6l	LD16np
LD3R_012.fcs/Cells/Single Cells/Single Cells/DN/DN/Stroma	42.1	7464	Vehicle	Day 0			LD7r	LD9r	LD16r
LD3L_013.fcs		100000	Vehicle	Day 0			LD7l	LD9l	LD20l
LD3L_013.fcs/Cells	42.7	42665	Vehicle	Day 0
LD3L_013.fcs/Cells/Single Cells	58	24748	Vehicle	Day 0
LD3L_013.fcs/Cells/Single Cells/Single Cells	95.5	23633	Vehicle	Day 0
LD3L_013.fcs/Cells/Single Cells/Single Cells/DN	30.5	7215	Vehicle	Day 0
LD3L_013.fcs/Cells/Single Cells/Single Cells/DN/DN	81.4	5873	Vehicle	Day 0
LD3L_013.fcs/Cells/Single Cells/Single Cells/DN/DN/Basal	19.2	1129	Vehicle	Day 0
LD3L_013.fcs/Cells/Single Cells/Single Cells/DN/DN/Luminal	42.4	2493	Vehicle	Day 0
LD3L_013.fcs/Cells/Single Cells/Single Cells/DN/DN/Stroma	26	1525	Vehicle	Day 0
LD4L_021.fcs		100000	Vehicle	Day 0
LD4L_021.fcs/Cells	32.2	32159	Vehicle	Day 0
LD4L_021.fcs/Cells/Single Cells	44.4	14288	Vehicle	Day 0
LD4L_021.fcs/Cells/Single Cells/Single Cells	91.5	13078	Vehicle	Day 0
LD4L_021.fcs/Cells/Single Cells/Single Cells/DN	25.3	3314	Vehicle	Day 0
LD4L_021.fcs/Cells/Single Cells/Single Cells/DN/DN	67	2221	Vehicle	Day 0
LD4L_021.fcs/Cells/Single Cells/Single Cells/DN/DN/Basal	6.98	155	Vehicle	Day 0
LD4L_021.fcs/Cells/Single Cells/Single Cells/DN/DN/Luminal	25.8	572	Vehicle	Day 0
LD4L_021.fcs/Cells/Single Cells/Single Cells/DN/DN/Stroma	45.6	1012	Vehicle	Day 0
LD4R_018.fcs		100000	Vehicle	Day 0
LD4R_018.fcs/Cells	32	31995	Vehicle	Day 0
LD4R_018.fcs/Cells/Single Cells	42.7	13651	Vehicle	Day 0
LD4R_018.fcs/Cells/Single Cells/Single Cells	81.8	11173	Vehicle	Day 0
LD4R_018.fcs/Cells/Single Cells/Single Cells/DN	62.1	6937	Vehicle	Day 0
LD4R_018.fcs/Cells/Single Cells/Single Cells/DN/DN	61	4230	Vehicle	Day 0
LD4R_018.fcs/Cells/Single Cells/Single Cells/DN/DN/Basal	13.7	579	Vehicle	Day 0
LD4R_018.fcs/Cells/Single Cells/Single Cells/DN/DN/Luminal	32.3	1368	Vehicle	Day 0
LD4R_018.fcs/Cells/Single Cells/Single Cells/DN/DN/Stroma	33	1394	Vehicle	Day 0
LD7L_010.fcs		100000	TGFBRi	Day 0
LD7L_010.fcs/Cells	47.4	47425	TGFBRi	Day 0
LD7L_010.fcs/Cells/Single Cells	73.1	34660	TGFBRi	Day 0
LD7L_010.fcs/Cells/Single Cells/Single Cells	97.4	33763	TGFBRi	Day 0
LD7L_010.fcs/Cells/Single Cells/Single Cells/DN	46.9	15851	TGFBRi	Day 0
LD7L_010.fcs/Cells/Single Cells/Single Cells/DN/DN	94.1	14915	TGFBRi	Day 0
LD7L_010.fcs/Cells/Single Cells/Single Cells/DN/DN/Basal	1.54	230	TGFBRi	Day 0
LD7L_010.fcs/Cells/Single Cells/Single Cells/DN/DN/Luminal	10	1495	TGFBRi	Day 0
LD7L_010.fcs/Cells/Single Cells/Single Cells/DN/DN/Stroma	81.4	12144	TGFBRi	Day 0
LD7R_011.fcs		100000	TGFBRi	Day 0
LD7R_011.fcs/Cells	43	43041	TGFBRi	Day 0
LD7R_011.fcs/Cells/Single Cells	47.1	20265	TGFBRi	Day 0
LD7R_011.fcs/Cells/Single Cells/Single Cells	97.9	19848	TGFBRi	Day 0
LD7R_011.fcs/Cells/Single Cells/Single Cells/DN	61.6	12228	TGFBRi	Day 0
LD7R_011.fcs/Cells/Single Cells/Single Cells/DN/DN	78.1	9552	TGFBRi	Day 0
LD7R_011.fcs/Cells/Single Cells/Single Cells/DN/DN/Basal	1.81	173	TGFBRi	Day 0
LD7R_011.fcs/Cells/Single Cells/Single Cells/DN/DN/Luminal	22.2	2117	TGFBRi	Day 0
LD7R_011.fcs/Cells/Single Cells/Single Cells/DN/DN/Stroma	49.8	4760	TGFBRi	Day 0
LD8L_009.fcs		100000	TGFBRi	Day 0
LD8L_009.fcs/Cells	43.7	43717	TGFBRi	Day 0
LD8L_009.fcs/Cells/Single Cells	62.1	27149	TGFBRi	Day 0
LD8L_009.fcs/Cells/Single Cells/Single Cells	98	26615	TGFBRi	Day 0
LD8L_009.fcs/Cells/Single Cells/Single Cells/DN	61	16247	TGFBRi	Day 0
LD8L_009.fcs/Cells/Single Cells/Single Cells/DN/DN	91.6	14875	TGFBRi	Day 0
LD8L_009.fcs/Cells/Single Cells/Single Cells/DN/DN/Basal	3.72	553	TGFBRi	Day 0
LD8L_009.fcs/Cells/Single Cells/Single Cells/DN/DN/Luminal	29.5	4383	TGFBRi	Day 0
LD8L_009.fcs/Cells/Single Cells/Single Cells/DN/DN/Stroma	48.2	7170	TGFBRi	Day 0
LD10R_008.fcs		110000	TGFBRi	Day 0
LD10R_008.fcs/Cells	24.6	27110	TGFBRi	Day 0
LD10R_008.fcs/Cells/Single Cells	21.1	5717	TGFBRi	Day 0
LD10R_008.fcs/Cells/Single Cells/Single Cells	98.7	5640	TGFBRi	Day 0
LD10R_008.fcs/Cells/Single Cells/Single Cells/DN	44.4	2502	TGFBRi	Day 0
LD10R_008.fcs/Cells/Single Cells/Single Cells/DN/DN	79.6	1992	TGFBRi	Day 0
LD10R_008.fcs/Cells/Single Cells/Single Cells/DN/DN/Basal	1.26	25	TGFBRi	Day 0
LD10R_008.fcs/Cells/Single Cells/Single Cells/DN/DN/Luminal	10.8	216	TGFBRi	Day 0
LD10R_008.fcs/Cells/Single Cells/Single Cells/DN/DN/Stroma	52.3	1042	TGFBRi	Day 0
LD2LR_016.fcs		100000	Vehicle	Day 7
LD2LR_016.fcs/Cells	57.6	57625	Vehicle	Day 7
LD2LR_016.fcs/Cells/Single Cells	71.8	41387	Vehicle	Day 7
LD2LR_016.fcs/Cells/Single Cells/Single Cells	90.7	37538	Vehicle	Day 7
LD2LR_016.fcs/Cells/Single Cells/Single Cells/DN	71.1	26677	Vehicle	Day 7
LD2LR_016.fcs/Cells/Single Cells/Single Cells/DN/DN	88.6	23644	Vehicle	Day 7
LD2LR_016.fcs/Cells/Single Cells/Single Cells/DN/DN/Basal	21.7	5127	Vehicle	Day 7
LD2LR_016.fcs/Cells/Single Cells/Single Cells/DN/DN/Luminal	25.2	5959	Vehicle	Day 7
LD2LR_016.fcs/Cells/Single Cells/Single Cells/DN/DN/Stroma	45.6	10781	Vehicle	Day 7
LD2L_022.fcs		100000	Vehicle	Day 7
LD2L_022.fcs/Cells	54.4	54385	Vehicle	Day 7
LD2L_022.fcs/Cells/Single Cells	66.6	36221	Vehicle	Day 7
LD2L_022.fcs/Cells/Single Cells/Single Cells	84.9	30744	Vehicle	Day 7
LD2L_022.fcs/Cells/Single Cells/Single Cells/DN	45.1	13875	Vehicle	Day 7
LD2L_022.fcs/Cells/Single Cells/Single Cells/DN/DN	85.5	11865	Vehicle	Day 7
LD2L_022.fcs/Cells/Single Cells/Single Cells/DN/DN/Basal	21.5	2551	Vehicle	Day 7
LD2L_022.fcs/Cells/Single Cells/Single Cells/DN/DN/Luminal	22.4	2654	Vehicle	Day 7
LD2L_022.fcs/Cells/Single Cells/Single Cells/DN/DN/Stroma	45.7	5428	Vehicle	Day 7
LD2R_017.fcs		100000	Vehicle	Day 7
LD2R_017.fcs/Cells	59.3	59277	Vehicle	Day 7
LD2R_017.fcs/Cells/Single Cells	78.6	46570	Vehicle	Day 7
LD2R_017.fcs/Cells/Single Cells/Single Cells	97.1	45233	Vehicle	Day 7
LD2R_017.fcs/Cells/Single Cells/Single Cells/DN	43.5	19673	Vehicle	Day 7
LD2R_017.fcs/Cells/Single Cells/Single Cells/DN/DN	96.7	19014	Vehicle	Day 7
LD2R_017.fcs/Cells/Single Cells/Single Cells/DN/DN/Basal	15.3	2915	Vehicle	Day 7
LD2R_017.fcs/Cells/Single Cells/Single Cells/DN/DN/Luminal	43	8169	Vehicle	Day 7
LD2R_017.fcs/Cells/Single Cells/Single Cells/DN/DN/Stroma	39.5	7505	Vehicle	Day 7
LD5R_023.fcs		100000	Vehicle	Day 7
LD5R_023.fcs/Cells	64	64026	Vehicle	Day 7
LD5R_023.fcs/Cells/Single Cells	76.5	48968	Vehicle	Day 7
LD5R_023.fcs/Cells/Single Cells/Single Cells	98.7	48332	Vehicle	Day 7
LD5R_023.fcs/Cells/Single Cells/Single Cells/DN	32.3	15610	Vehicle	Day 7
LD5R_023.fcs/Cells/Single Cells/Single Cells/DN/DN	88.2	13763	Vehicle	Day 7
LD5R_023.fcs/Cells/Single Cells/Single Cells/DN/DN/Basal	15.1	2074	Vehicle	Day 7
LD5R_023.fcs/Cells/Single Cells/Single Cells/DN/DN/Luminal	30.1	4137	Vehicle	Day 7
LD5R_023.fcs/Cells/Single Cells/Single Cells/DN/DN/Stroma	47.3	6506	Vehicle	Day 7
LD6L_015.fcs		100000	TGFBRi	Day 7
LD6L_015.fcs/Cells	47.5	47456	TGFBRi	Day 7
LD6L_015.fcs/Cells/Single Cells	62.4	29589	TGFBRi	Day 7
LD6L_015.fcs/Cells/Single Cells/Single Cells	93.8	27744	TGFBRi	Day 7
LD6L_015.fcs/Cells/Single Cells/Single Cells/DN	61.4	17036	TGFBRi	Day 7
LD6L_015.fcs/Cells/Single Cells/Single Cells/DN/DN	86.1	14673	TGFBRi	Day 7
LD6L_015.fcs/Cells/Single Cells/Single Cells/DN/DN/Basal	12	1763	TGFBRi	Day 7
LD6L_015.fcs/Cells/Single Cells/Single Cells/DN/DN/Luminal	36.3	5325	TGFBRi	Day 7
LD6L_015.fcs/Cells/Single Cells/Single Cells/DN/DN/Stroma	42.3	6207	TGFBRi	Day 7
LD6R_014.fcs		100000	TGFBRi	Day 7
LD6R_014.fcs/Cells	53.2	53246	TGFBRi	Day 7
LD6R_014.fcs/Cells/Single Cells	69.5	37026	TGFBRi	Day 7
LD6R_014.fcs/Cells/Single Cells/Single Cells	95.6	35388	TGFBRi	Day 7
LD6R_014.fcs/Cells/Single Cells/Single Cells/DN	52.5	18573	TGFBRi	Day 7
LD6R_014.fcs/Cells/Single Cells/Single Cells/DN/DN	88.7	16469	TGFBRi	Day 7
LD6R_014.fcs/Cells/Single Cells/Single Cells/DN/DN/Basal	10.1	1668	TGFBRi	Day 7
LD6R_014.fcs/Cells/Single Cells/Single Cells/DN/DN/Luminal	35.8	5891	TGFBRi	Day 7
LD6R_014.fcs/Cells/Single Cells/Single Cells/DN/DN/Stroma	39.5	6510	TGFBRi	Day 7
LD9L_020.fcs		100000	TGFBRi	Day 7
LD9L_020.fcs/Cells	57.7	57679	TGFBRi	Day 7
LD9L_020.fcs/Cells/Single Cells	72.1	41576	TGFBRi	Day 7
LD9L_020.fcs/Cells/Single Cells/Single Cells	94.5	39297	TGFBRi	Day 7
LD9L_020.fcs/Cells/Single Cells/Single Cells/DN	26.5	10419	TGFBRi	Day 7
LD9L_020.fcs/Cells/Single Cells/Single Cells/DN/DN	82.6	8601	TGFBRi	Day 7
LD9L_020.fcs/Cells/Single Cells/Single Cells/DN/DN/Basal	11.8	1015	TGFBRi	Day 7
LD9L_020.fcs/Cells/Single Cells/Single Cells/DN/DN/Luminal	42.9	3692	TGFBRi	Day 7
LD9L_020.fcs/Cells/Single Cells/Single Cells/DN/DN/Stroma	36.5	3138	TGFBRi	Day 7
LD9R_019.fcs		100000	TGFBRi	Day 7
LD9R_019.fcs/Cells	42.2	42241	TGFBRi	Day 7
LD9R_019.fcs/Cells/Single Cells	59.4	25074	TGFBRi	Day 7
LD9R_019.fcs/Cells/Single Cells/Single Cells	96.3	24141	TGFBRi	Day 7
LD9R_019.fcs/Cells/Single Cells/Single Cells/DN	27.6	6666	TGFBRi	Day 7
LD9R_019.fcs/Cells/Single Cells/Single Cells/DN/DN	92.9	6194	TGFBRi	Day 7
LD9R_019.fcs/Cells/Single Cells/Single Cells/DN/DN/Basal	4.42	274	TGFBRi	Day 7
LD9R_019.fcs/Cells/Single Cells/Single Cells/DN/DN/Luminal	21.4	1323	TGFBRi	Day 7
LD9R_019.fcs/Cells/Single Cells/Single Cells/DN/DN/Stroma	53.1	3288	TGFBRi	Day 7
LD11L_002.fcs		10000	Vehicle	Day 14
LD11L_002.fcs/Cells	74	7397	Vehicle	Day 14
LD11L_002.fcs/Cells/Single Cells	93.8	6935	Vehicle	Day 14
LD11L_002.fcs/Cells/Single Cells/Single Cells	98.8	6850	Vehicle	Day 14
LD11L_002.fcs/Cells/Single Cells/Single Cells/DN	20.3	1388	Vehicle	Day 14
LD11L_002.fcs/Cells/Single Cells/Single Cells/DN/DN	91.2	1266	Vehicle	Day 14
LD11L_002.fcs/Cells/Single Cells/Single Cells/DN/DN/Basal	29.6	375	Vehicle	Day 14
LD11L_002.fcs/Cells/Single Cells/Single Cells/DN/DN/Luminal	24.5	310	Vehicle	Day 14
LD11L_002.fcs/Cells/Single Cells/Single Cells/DN/DN/Stroma	38.5	487	Vehicle	Day 14
LD11R_001.fcs		10000	Vehicle	Day 14
LD11R_001.fcs/Cells	69.6	6958	Vehicle	Day 14
LD11R_001.fcs/Cells/Single Cells	93.2	6484	Vehicle	Day 14
LD11R_001.fcs/Cells/Single Cells/Single Cells	98.6	6394	Vehicle	Day 14
LD11R_001.fcs/Cells/Single Cells/Single Cells/DN	27.4	1751	Vehicle	Day 14
LD11R_001.fcs/Cells/Single Cells/Single Cells/DN/DN	95.2	1667	Vehicle	Day 14
LD11R_001.fcs/Cells/Single Cells/Single Cells/DN/DN/Basal	24.7	412	Vehicle	Day 14
LD11R_001.fcs/Cells/Single Cells/Single Cells/DN/DN/Luminal	28.7	479	Vehicle	Day 14
LD11R_001.fcs/Cells/Single Cells/Single Cells/DN/DN/Stroma	39.2	653	Vehicle	Day 14
LD12L_004.fcs		10000	Vehicle	Day 14
LD12L_004.fcs/Cells	57.4	5735	Vehicle	Day 14
LD12L_004.fcs/Cells/Single Cells	90.3	5177	Vehicle	Day 14
LD12L_004.fcs/Cells/Single Cells/Single Cells	95.5	4943	Vehicle	Day 14
LD12L_004.fcs/Cells/Single Cells/Single Cells/DN	44	2176	Vehicle	Day 14
LD12L_004.fcs/Cells/Single Cells/Single Cells/DN/DN	93.8	2041	Vehicle	Day 14
LD12L_004.fcs/Cells/Single Cells/Single Cells/DN/DN/Basal	33.7	688	Vehicle	Day 14
LD12L_004.fcs/Cells/Single Cells/Single Cells/DN/DN/Luminal	27.2	555	Vehicle	Day 14
LD12L_004.fcs/Cells/Single Cells/Single Cells/DN/DN/Stroma	34.2	698	Vehicle	Day 14
LD12R_003.fcs		10000	Vehicle	Day 14
LD12R_003.fcs/Cells	71.2	7118	Vehicle	Day 14
LD12R_003.fcs/Cells/Single Cells	87.5	6230	Vehicle	Day 14
LD12R_003.fcs/Cells/Single Cells/Single Cells	93.3	5814	Vehicle	Day 14
LD12R_003.fcs/Cells/Single Cells/Single Cells/DN	18	1049	Vehicle	Day 14
LD12R_003.fcs/Cells/Single Cells/Single Cells/DN/DN	88.3	926	Vehicle	Day 14
LD12R_003.fcs/Cells/Single Cells/Single Cells/DN/DN/Basal	29.5	273	Vehicle	Day 14
LD12R_003.fcs/Cells/Single Cells/Single Cells/DN/DN/Luminal	35.4	328	Vehicle	Day 14
LD12R_003.fcs/Cells/Single Cells/Single Cells/DN/DN/Stroma	23.5	218	Vehicle	Day 14
LD16L_006.fcs		10000	TGFBRi	Day 14
LD16L_006.fcs/Cells	62.9	6291	TGFBRi	Day 14
LD16L_006.fcs/Cells/Single Cells	89.4	5627	TGFBRi	Day 14
LD16L_006.fcs/Cells/Single Cells/Single Cells	90.6	5096	TGFBRi	Day 14
LD16L_006.fcs/Cells/Single Cells/Single Cells/DN	26	1325	TGFBRi	Day 14
LD16L_006.fcs/Cells/Single Cells/Single Cells/DN/DN	89.2	1182	TGFBRi	Day 14
LD16L_006.fcs/Cells/Single Cells/Single Cells/DN/DN/Basal	17.1	202	TGFBRi	Day 14
LD16L_006.fcs/Cells/Single Cells/Single Cells/DN/DN/Luminal	19.4	229	TGFBRi	Day 14
LD16L_006.fcs/Cells/Single Cells/Single Cells/DN/DN/Stroma	53.8	636	TGFBRi	Day 14
LD16NP_007.fcs		10000	TGFBRi	Day 14
LD16NP_007.fcs/Cells	57.6	5755	TGFBRi	Day 14
LD16NP_007.fcs/Cells/Single Cells	90	5180	TGFBRi	Day 14
LD16NP_007.fcs/Cells/Single Cells/Single Cells	97.6	5054	TGFBRi	Day 14
LD16NP_007.fcs/Cells/Single Cells/Single Cells/DN	51.1	2582	TGFBRi	Day 14
LD16NP_007.fcs/Cells/Single Cells/Single Cells/DN/DN	96.7	2496	TGFBRi	Day 14
LD16NP_007.fcs/Cells/Single Cells/Single Cells/DN/DN/Basal	7.93	198	TGFBRi	Day 14
LD16NP_007.fcs/Cells/Single Cells/Single Cells/DN/DN/Luminal	14.9	372	TGFBRi	Day 14
LD16NP_007.fcs/Cells/Single Cells/Single Cells/DN/DN/Stroma	70.1	1749	TGFBRi	Day 14
LD16R_005.fcs		10000	TGFBRi	Day 14
LD16R_005.fcs/Cells	53.3	5330	TGFBRi	Day 14
LD16R_005.fcs/Cells/Single Cells	84.7	4515	TGFBRi	Day 14
LD16R_005.fcs/Cells/Single Cells/Single Cells	81.1	3662	TGFBRi	Day 14
LD16R_005.fcs/Cells/Single Cells/Single Cells/DN	74.8	2741	TGFBRi	Day 14
LD16R_005.fcs/Cells/Single Cells/Single Cells/DN/DN	88.4	2423	TGFBRi	Day 14
LD16R_005.fcs/Cells/Single Cells/Single Cells/DN/DN/Basal	30.5	740	TGFBRi	Day 14
LD16R_005.fcs/Cells/Single Cells/Single Cells/DN/DN/Luminal	27	654	TGFBRi	Day 14
LD16R_005.fcs/Cells/Single Cells/Single Cells/DN/DN/Stroma	36.8	891	TGFBRi	Day 14
LD20L_008.fcs		10000	TGFBRi	Day 14
LD20L_008.fcs/Cells	59.2	5920	TGFBRi	Day 14
LD20L_008.fcs/Cells/Single Cells	76.3	4519	TGFBRi	Day 14
LD20L_008.fcs/Cells/Single Cells/Single Cells	87.7	3965	TGFBRi	Day 14
LD20L_008.fcs/Cells/Single Cells/Single Cells/DN	70.2	2783	TGFBRi	Day 14
LD20L_008.fcs/Cells/Single Cells/Single Cells/DN/DN	88.2	2454	TGFBRi	Day 14
LD20L_008.fcs/Cells/Single Cells/Single Cells/DN/DN/Basal	18.9	464	TGFBRi	Day 14
LD20L_008.fcs/Cells/Single Cells/Single Cells/DN/DN/Luminal	20.4	501	TGFBRi	Day 14
LD20L_008.fcs/Cells/Single Cells/Single Cells/DN/DN/Stroma	55.5	1362	TGFBRi	Day 14

## Sheet: Fig.1i
Name	Condition	2.5cm	1cm	0.5		Total area	cm^2		Total gland area	%duct/gland	Notes
C6R	Vehicle	494	197.6	98.8		85584	2.19189		210631	0.406322	SD_Controls
C7N	Vehicle	494	197.6	98.8		123454	3.16178		217967	0.566388	SD_Controls
D7N	TGFBRi	492	196.8	98.4		76744	1.9815			#DIV/0!	SD_Drugs
D7R	TGFBRi	492	196.8	98.4		78961	2.03874			#DIV/0!	SD_Drugs
						Vehicle	TGFBRi
						2.19189	1.9815
						3.16178	2.03874
					Av	2.67683	2.01012
					se	0.484944	0.028621
					ttest		0.39972

## Sheet: Fig. 1k
Name	Statistic	#Cells	Group	Time Point			Control	Day 0
C6N_010.fcs		100000	Vehicle	Day 0				C6N
C6N_010.fcs/Cells	71.1	71086	Vehicle	Day 0				C6R
C6N_010.fcs/Cells/Single Cells	83.2	59121	Vehicle	Day 0				C7N
C6N_010.fcs/Cells/Single Cells/Single Cells	97.5	57663	Vehicle	Day 0				C7R
C6N_010.fcs/Cells/Single Cells/Single Cells/CD45+	20.8	12020	Vehicle	Day 0				SD5#1
C6N_010.fcs/Cells/Single Cells/Single Cells/DN	53.6	30916	Vehicle	Day 0				SD5#3
C6N_010.fcs/Cells/Single Cells/Single Cells/DN/Basal	7.14	2206	Vehicle	Day 0				SD5#4
C6N_010.fcs/Cells/Single Cells/Single Cells/DN/Luminal	47.6	14728	Vehicle	Day 0
C6N_010.fcs/Cells/Single Cells/Single Cells/DN/Stroma	38.4	11865	Vehicle	Day 0
C6R_011.fcs		50000	Vehicle	Day 0
C6R_011.fcs/Cells	74.6	37292	Vehicle	Day 0
C6R_011.fcs/Cells/Single Cells	78.2	29150	Vehicle	Day 0			TGFBRi	Day 0
C6R_011.fcs/Cells/Single Cells/Single Cells	92.3	26902	Vehicle	Day 0				D7N
C6R_011.fcs/Cells/Single Cells/Single Cells/DN	64.2	17259	Vehicle	Day 0				D7R
C6R_011.fcs/Cells/Single Cells/Single Cells/DN/Basal	8.12	1402	Vehicle	Day 0				SD5#5
C6R_011.fcs/Cells/Single Cells/Single Cells/DN/Luminal	27.8	4806	Vehicle	Day 0				SD5#8
C6R_011.fcs/Cells/Single Cells/Single Cells/DN/Stroma	58.6	10106	Vehicle	Day 0				D8N (resp)
C7N_012.fcs		50000	Vehicle	Day 0				D8R (resp)
C7N_012.fcs/Cells	73.6	36796	Vehicle	Day 0				SD5#6 (resp)
C7N_012.fcs/Cells/Single Cells	77.8	28620	Vehicle	Day 0				SD5#7 (resp)
C7N_012.fcs/Cells/Single Cells/Single Cells	96.2	27531	Vehicle	Day 0
C7N_012.fcs/Cells/Single Cells/Single Cells/DN	53.4	14699	Vehicle	Day 0
C7N_012.fcs/Cells/Single Cells/Single Cells/DN/Basal	7.37	1084	Vehicle	Day 0
C7N_012.fcs/Cells/Single Cells/Single Cells/DN/Luminal	30.5	4488	Vehicle	Day 0
C7N_012.fcs/Cells/Single Cells/Single Cells/DN/Stroma	54.1	7947	Vehicle	Day 0
C7R_013.fcs		50000	Vehicle	Day 0
C7R_013.fcs/Cells	70.1	35071	Vehicle	Day 0
C7R_013.fcs/Cells/Single Cells	83.3	29230	Vehicle	Day 0
C7R_013.fcs/Cells/Single Cells/Single Cells	97	28357	Vehicle	Day 0
C7R_013.fcs/Cells/Single Cells/Single Cells/DN	42	11912	Vehicle	Day 0
C7R_013.fcs/Cells/Single Cells/Single Cells/DN/Basal	6.32	753	Vehicle	Day 0
C7R_013.fcs/Cells/Single Cells/Single Cells/DN/Luminal	24	2855	Vehicle	Day 0
C7R_013.fcs/Cells/Single Cells/Single Cells/DN/Stroma	62.6	7460	Vehicle	Day 0
D7N_014.fcs		50000	TGFBRi	Day 0
D7N_014.fcs/Cells	70.8	35398	TGFBRi	Day 0
D7N_014.fcs/Cells/Single Cells	77.1	27278	TGFBRi	Day 0
D7N_014.fcs/Cells/Single Cells/Single Cells	96	26199	TGFBRi	Day 0
D7N_014.fcs/Cells/Single Cells/Single Cells/DN	64.3	16854	TGFBRi	Day 0
D7N_014.fcs/Cells/Single Cells/Single Cells/DN/Basal	8.86	1494	TGFBRi	Day 0
D7N_014.fcs/Cells/Single Cells/Single Cells/DN/Luminal	37.4	6310	TGFBRi	Day 0
D7N_014.fcs/Cells/Single Cells/Single Cells/DN/Stroma	48.8	8231	TGFBRi	Day 0
D7R_015.fcs		50000	TGFBRi	Day 0
D7R_015.fcs/Cells	77.8	38920	TGFBRi	Day 0
D7R_015.fcs/Cells/Single Cells	85	33087	TGFBRi	Day 0
D7R_015.fcs/Cells/Single Cells/Single Cells	93.6	30972	TGFBRi	Day 0
D7R_015.fcs/Cells/Single Cells/Single Cells/DN	49.3	15284	TGFBRi	Day 0
D7R_015.fcs/Cells/Single Cells/Single Cells/DN/Basal	9.89	1511	TGFBRi	Day 0
D7R_015.fcs/Cells/Single Cells/Single Cells/DN/Luminal	31.3	4785	TGFBRi	Day 0
D7R_015.fcs/Cells/Single Cells/Single Cells/DN/Stroma	54.1	8270	TGFBRi	Day 0
D8N_016.fcs		50000	TGFBRi	Day 0
D8N_016.fcs/Cells	75.8	37923	TGFBRi	Day 0
D8N_016.fcs/Cells/Single Cells	76.5	29001	TGFBRi	Day 0
D8N_016.fcs/Cells/Single Cells/Single Cells	95.4	27653	TGFBRi	Day 0
D8N_016.fcs/Cells/Single Cells/Single Cells/DN	50.1	13867	TGFBRi	Day 0
D8N_016.fcs/Cells/Single Cells/Single Cells/DN/Basal	1.41	195	TGFBRi	Day 0
D8N_016.fcs/Cells/Single Cells/Single Cells/DN/Luminal	42.8	5937	TGFBRi	Day 0
D8N_016.fcs/Cells/Single Cells/Single Cells/DN/Stroma	49.8	6912	TGFBRi	Day 0
D8R_017.fcs		50000	TGFBRi	Day 0
D8R_017.fcs/Cells	74.6	37314	TGFBRi	Day 0
D8R_017.fcs/Cells/Single Cells	77.3	28828	TGFBRi	Day 0
D8R_017.fcs/Cells/Single Cells/Single Cells	92.4	26630	TGFBRi	Day 0
D8R_017.fcs/Cells/Single Cells/Single Cells/DN	61.3	16314	TGFBRi	Day 0
D8R_017.fcs/Cells/Single Cells/Single Cells/DN/Basal	3.23	527	TGFBRi	Day 0
D8R_017.fcs/Cells/Single Cells/Single Cells/DN/Luminal	39	6358	TGFBRi	Day 0
D8R_017.fcs/Cells/Single Cells/Single Cells/DN/Stroma	54	8814	TGFBRi	Day 0
SD5#1_011.fcs		2287334	Vehicle	Day0
SD5#1_011.fcs/Cells	35.5	812676	Vehicle	Day0
SD5#1_011.fcs/Cells/Single Cells	98.1	796925	Vehicle	Day0
SD5#1_011.fcs/Cells/Single Cells/Single Cells	96.5	768883	Vehicle	Day0
SD5#1_011.fcs/Cells/Single Cells/Single Cells/DN	74.4	572234	Vehicle	Day0
SD5#1_011.fcs/Cells/Single Cells/Single Cells/DN/DN	34.1	195067	Vehicle	Day0
SD5#1_011.fcs/Cells/Single Cells/Single Cells/DN/DN/Basal	9.4	18332	Vehicle	Day0
SD5#1_011.fcs/Cells/Single Cells/Single Cells/DN/DN/Luminal	16.7	32595	Vehicle	Day0
SD5#1_011.fcs/Cells/Single Cells/Single Cells/DN/DN/QN	54.4	106022	Vehicle	Day0
SD5#1_011.fcs/Cells/Single Cells/Single Cells/DN/DN/Stroma	15	29172	Vehicle	Day0
SD5#3_012.fcs		2880985	Vehicle	Day0
SD5#3_012.fcs/Cells	40.6	1169049	Vehicle	Day0
SD5#3_012.fcs/Cells/Single Cells	97.9	1144923	Vehicle	Day0
SD5#3_012.fcs/Cells/Single Cells/Single Cells	97.6	1116961	Vehicle	Day0
SD5#3_012.fcs/Cells/Single Cells/Single Cells/DN	72.8	813529	Vehicle	Day0
SD5#3_012.fcs/Cells/Single Cells/Single Cells/DN/DN	26.2	213071	Vehicle	Day0
SD5#3_012.fcs/Cells/Single Cells/Single Cells/DN/DN/Basal	14	29851	Vehicle	Day0
SD5#3_012.fcs/Cells/Single Cells/Single Cells/DN/DN/Luminal	43.1	91930	Vehicle	Day0
SD5#3_012.fcs/Cells/Single Cells/Single Cells/DN/DN/QN	10.8	23004	Vehicle	Day0
SD5#3_012.fcs/Cells/Single Cells/Single Cells/DN/DN/Stroma	25.8	55013	Vehicle	Day0
SD5#4_013.fcs		2379746	Vehicle	Day0
SD5#4_013.fcs/Cells	39.6	942253	Vehicle	Day0
SD5#4_013.fcs/Cells/Single Cells	97.7	920121	Vehicle	Day0
SD5#4_013.fcs/Cells/Single Cells/Single Cells	97.1	893237	Vehicle	Day0
SD5#4_013.fcs/Cells/Single Cells/Single Cells/DN	52	464224	Vehicle	Day0
SD5#4_013.fcs/Cells/Single Cells/Single Cells/DN/DN	29.2	135395	Vehicle	Day0
SD5#4_013.fcs/Cells/Single Cells/Single Cells/DN/DN/Basal	16	21718	Vehicle	Day0
SD5#4_013.fcs/Cells/Single Cells/Single Cells/DN/DN/Luminal	46.5	62978	Vehicle	Day0
SD5#4_013.fcs/Cells/Single Cells/Single Cells/DN/DN/QN	10.6	14376	Vehicle	Day0
SD5#4_013.fcs/Cells/Single Cells/Single Cells/DN/DN/Stroma	18.2	24687	Vehicle	Day0
SD5#5_014.fcs		705007	TGFBRi	Day0
SD5#5_014.fcs/Cells	29.6	209011	TGFBRi	Day0
SD5#5_014.fcs/Cells/Single Cells	98.2	205198	TGFBRi	Day0
SD5#5_014.fcs/Cells/Single Cells/Single Cells	97.3	199722	TGFBRi	Day0
SD5#5_014.fcs/Cells/Single Cells/Single Cells/DN	91.3	182438	TGFBRi	Day0
SD5#5_014.fcs/Cells/Single Cells/Single Cells/DN/DN	32.2	58671	TGFBRi	Day0
SD5#5_014.fcs/Cells/Single Cells/Single Cells/DN/DN/Basal	20.5	12021	TGFBRi	Day0
SD5#5_014.fcs/Cells/Single Cells/Single Cells/DN/DN/Luminal	34.7	20364	TGFBRi	Day0
SD5#5_014.fcs/Cells/Single Cells/Single Cells/DN/DN/QN	29	17021	TGFBRi	Day0
SD5#5_014.fcs/Cells/Single Cells/Single Cells/DN/DN/Stroma	6.91	4055	TGFBRi	Day0
SD5#6_015.fcs		1963788	TGFBRi	Day0
SD5#6_015.fcs/Cells	64.2	1261323	TGFBRi	Day0
SD5#6_015.fcs/Cells/Single Cells	98.5	1242926	TGFBRi	Day0
SD5#6_015.fcs/Cells/Single Cells/Single Cells	98.3	1221346	TGFBRi	Day0
SD5#6_015.fcs/Cells/Single Cells/Single Cells/DN	92.5	1129478	TGFBRi	Day0
SD5#6_015.fcs/Cells/Single Cells/Single Cells/DN/DN	27.6	311806	TGFBRi	Day0
SD5#6_015.fcs/Cells/Single Cells/Single Cells/DN/DN/Basal	3.64	11335	TGFBRi	Day0
SD5#6_015.fcs/Cells/Single Cells/Single Cells/DN/DN/Luminal	16.1	50255	TGFBRi	Day0
SD5#6_015.fcs/Cells/Single Cells/Single Cells/DN/DN/QN	25.3	78763	TGFBRi	Day0
SD5#6_015.fcs/Cells/Single Cells/Single Cells/DN/DN/Stroma	48.8	152207	TGFBRi	Day0
SD5#7_016.fcs		1004276	TGFBRi	Day0
SD5#7_016.fcs/Cells	45.4	456051	TGFBRi	Day0
SD5#7_016.fcs/Cells/Single Cells	98.6	449723	TGFBRi	Day0
SD5#7_016.fcs/Cells/Single Cells/Single Cells	97.6	439060	TGFBRi	Day0
SD5#7_016.fcs/Cells/Single Cells/Single Cells/DN	90.8	398692	TGFBRi	Day0
SD5#7_016.fcs/Cells/Single Cells/Single Cells/DN/DN	22.8	91015	TGFBRi	Day0
SD5#7_016.fcs/Cells/Single Cells/Single Cells/DN/DN/Basal	6.86	6241	TGFBRi	Day0
SD5#7_016.fcs/Cells/Single Cells/Single Cells/DN/DN/Luminal	21.7	19746	TGFBRi	Day0
SD5#7_016.fcs/Cells/Single Cells/Single Cells/DN/DN/QN	33.7	30693	TGFBRi	Day0
SD5#7_016.fcs/Cells/Single Cells/Single Cells/DN/DN/Stroma	32.2	29317	TGFBRi	Day0
SD5#8_017.fcs		1095292	TGFBRi	Day0
SD5#8_017.fcs/Cells	47	514499	TGFBRi	Day0
SD5#8_017.fcs/Cells/Single Cells	98.8	508340	TGFBRi	Day0
SD5#8_017.fcs/Cells/Single Cells/Single Cells	98.5	500789	TGFBRi	Day0
SD5#8_017.fcs/Cells/Single Cells/Single Cells/DN	81.9	409966	TGFBRi	Day0
SD5#8_017.fcs/Cells/Single Cells/Single Cells/DN/DN	29.9	122484	TGFBRi	Day0
SD5#8_017.fcs/Cells/Single Cells/Single Cells/DN/DN/Basal	10.7	13085	TGFBRi	Day0
SD5#8_017.fcs/Cells/Single Cells/Single Cells/DN/DN/Luminal	19.1	23340	TGFBRi	Day0
SD5#8_017.fcs/Cells/Single Cells/Single Cells/DN/DN/QN	32.4	39633	TGFBRi	Day0
SD5#8_017.fcs/Cells/Single Cells/Single Cells/DN/DN/Stroma	31.2	38219	TGFBRi	Day0

## Sheet: Fig.2b
	Injection date	Palpable date	Vehicle	TGFRi
C1P (cont)	26-May-2017	24-Jul-2017	1
C1N (cont)	26-May-2017	15-Aug-2017	1
C2N	26-May-2017	9-Aug-2017	1
C2P	26-May-2017	2-Aug-2017	1
C3N	26-May-2017	19-Jul-2017	1
C3P	26-May-2017	21-Aug-2017	0
C4N	26-May-2017	9-Aug-2017	1
C4P	26-May-2017	7-Jul-2017	1
C5N	26-May-2017	9-Aug-2017	1
C5P	26-May-2017	9-Aug-2017	1
D1N (TGFBRi)	26-May-2017	21-Aug-2017		0
D1P	26-May-2017	21-Aug-2017		0
D2N	26-May-2017	21-Aug-2017		1
D2P	26-May-2017	21-Aug-2017		0
D3N	26-May-2017	9-Aug-2017		1
D3P	26-May-2017	9-Aug-2017		1
D4N	9-Aug-2017	21-Aug-2017		0
D4P	26-May-2017	9-Aug-2017		1
D5N	26-May-2017	21-Aug-2017		0
d5P	26-May-2017	21-Aug-2017		0
D6N	26-May-2017	21-Aug-2017		1
D6P	26-May-2017	21-Aug-2017		0

## Sheet: Fig.2c
Tumors per rat:
Vehicle	TGFBRi
1	0
2	0
3	1
4	0
3	1
0	2
2	0
5	1
2	0
1	0
	1
	0
2.3	0.5

## Sheet: Fig.2e
	Normal	hyperplasia	hyperplasia with tumor cells	ademona
Control	6	1	0	3
Tumor-bearing	2	0	3	0
Tumor-free	6	0	0	0

## Sheet: Fig.2f
Name	Group	ID	Tumor?	Population	Statistic	#Cells
C3R MG_021.fcs	Vehicle	C3R	No	All		10000
C3R MG_021.fcs/SC	Vehicle	C3R	No	SC	38.1	3812
C3R MG_021.fcs/SC/DN	Vehicle	C3R	No	DN	87	3318
C3R MG_021.fcs/SC/DN/Basal	Vehicle	C3R	No	Basal	10.4	346
C3R MG_021.fcs/SC/DN/Luminal	Vehicle	C3R	No	Luminal	47.3	1569
C2N_007.fcs	Vehicle	C2N	Yes	All		50000
C2N_007.fcs/SC	Vehicle	C2N	Yes	SC	65.4	32677
C2N_007.fcs/SC/DN	Vehicle	C2N	Yes	DN	73.2	23935
C2N_007.fcs/SC/DN/Basal	Vehicle	C2N	Yes	Basal	29.6	7092
C2N_007.fcs/SC/DN/Luminal	Vehicle	C2N	Yes	Luminal	35.1	8395
C2R_011.fcs	Vehicle	C2R	Yes	All		50000
C2R_011.fcs/SC	Vehicle	C2R	Yes	SC	62.6	31291
C2R_011.fcs/SC/DN	Vehicle	C2R	Yes	DN	53.3	16686
C2R_011.fcs/SC/DN/DN2	Vehicle	C2R	Yes	DN2	96.5	16095
C2R_011.fcs/SC/DN/DN2/Basal	Vehicle	C2R	Yes	Basal	29.1	4684
C2R_011.fcs/SC/DN/DN2/Luminal	Vehicle	C2R	Yes	Luminal	23	3699
D1N_008.fcs	TGFBRi	D1N	No	All		50000
D1N_008.fcs/SC	TGFBRi	D1N	No	SC	61.5	30772
D1N_008.fcs/SC/DN	TGFBRi	D1N	No	DN	79	24313
D1N_008.fcs/SC/DN/Basal	TGFBRi	D1N	No	Basal	9.02	2193
D1N_008.fcs/SC/DN/Luminal	TGFBRi	D1N	No	Luminal	31.5	7663
D1R_012.fcs	TGFBRi	D1R	No	All		50000
D1R_012.fcs/SC	TGFBRi	D1R	No	SC	63.4	31694
D1R_012.fcs/SC/DN	TGFBRi	D1R	No	DN	63.4	20105
D1R_012.fcs/SC/DN/Basal	TGFBRi	D1R	No	Basal	20.9	4193
D1R_012.fcs/SC/DN/Luminal	TGFBRi	D1R	No	Luminal	44.1	8871
D2N_009.fcs	TGFBRi	D2N	Yes	All		50000
D2N_009.fcs/SC	TGFBRi	D2N	Yes	SC	59	29498
D2N_009.fcs/SC/DN	TGFBRi	D2N	Yes	DN	75.3	22205
D2N_009.fcs/SC/DN2	TGFBRi	D2N	Yes	DN	97.1	21563
D2N_009.fcs/SC/DN/Basal	TGFBRi	D2N	Yes	Basal	28.2	6073
D2N_009.fcs/SC/DN/Luminal	TGFBRi	D2N	Yes	Luminal	30.3	6541
D2R_016.fcs	TGFBRi	D2R	No	All		50000
D2R_016.fcs/SC	TGFBRi	D2R	No	SC	64.9	32468
D2R_016.fcs/SC/DN	TGFBRi	D2R	No	DN	67.1	21799
D2R_016.fcs/SC/DN/Basal	TGFBRi	D2R	No	Basal	25.7	5601
D2R_016.fcs/SC/DN/Luminal	TGFBRi	D2R	No	Luminal	31.1	6779
D3R_013.fcs	TGFBRi	D3R	Yes	All		50000
D3R_013.fcs/SC	TGFBRi	D3R	Yes	SC	52.8	26382
D3R_013.fcs/SC/DN	TGFBRi	D3R	Yes	DN	67.7	17848
D3R_013.fcs/SC/DN/Basal	TGFBRi	D3R	Yes	Basal	26.9	4799
D3R_013.fcs/SC/DN/Luminal	TGFBRi	D3R	Yes	Luminal	29.1	5187
D4R_017.fcs	TGFBRi	D4R	Yes	All		50000
D4R_017.fcs/SC	TGFBRi	D4R	Yes	SC	57.6	28813
D4R_017.fcs/SC/DN	TGFBRi	D4R	Yes	DN	75.8	21826
D4R_017.fcs/SC/DN/Basal	TGFBRi	D4R	Yes	Basal	34.8	7591
D4R_017.fcs/SC/DN/Luminal	TGFBRi	D4R	Yes	Luminal	20.4	4455
C5R_005.fcs	Vehicle	C5R	Yes	All		100000
C5R_005.fcs/SC	Vehicle	C5R	Yes	SC	61.2	61184
C5R_005.fcs/SC/DN	Vehicle	C5R	Yes	DN	87.8	53726
C5R_005.fcs/SC/DN/Basal	Vehicle	C5R	Yes	Basal	31.5	16940
C5R_005.fcs/SC/DN/Luminal	Vehicle	C5R	Yes	Luminal	45.6	24506
C1N_009.fcs	Vehicle	C1N	Yes	All		118271
C1N_009.fcs/SC	Vehicle	C1N	Yes	SC	33	39040
C1N_009.fcs/SC/DN	Vehicle	C1N	Yes	DN	77.9	30421
C1N_009.fcs/SC/DN/Basal	Vehicle	C1N	Yes	Basal	17.5	5325
C1N_009.fcs/SC/DN/Luminal	Vehicle	C1N	Yes	Luminal	44.8	13615
C1R_008.fcs	Vehicle	C1R	Yes	All		86783
C1R_008.fcs/SC	Vehicle	C1R	Yes	SC	35.9	31170
C1R_008.fcs/SC/DN	Vehicle	C1R	Yes	DN	68	21182
C1R_008.fcs/SC/DN/Basal	Vehicle	C1R	Yes	Basal	22.1	4685
C1R_008.fcs/SC/DN/Luminal	Vehicle	C1R	Yes	Luminal	35.3	7472
C3N_010.fcs	Vehicle	C3N	Yes	All		97819
C3N_010.fcs/SC	Vehicle	C3N	Yes	SC	34.5	33731
C3N_010.fcs/SC/DN	Vehicle	C3N	Yes	DN	59.4	20051
C3N_010.fcs/SC/DN/Basal	Vehicle	C3N	Yes	Basal	16.2	3242
C3N_010.fcs/SC/DN/Luminal	Vehicle	C3N	Yes	Luminal	22.2	4454
C4N_011.fcs	Vehicle	C4N	Yes	All		96771
C4N_011.fcs/SC	Vehicle	C4N	Yes	SC	35.5	34312
C4N_011.fcs/SC/DN	Vehicle	C4N	Yes	DN	62.3	21361
C4N_011.fcs/SC/DN/Basal	Vehicle	C4N	Yes	Basal	13.7	2924
C4N_011.fcs/SC/DN/Luminal	Vehicle	C4N	Yes	Luminal	22.3	4759
C5N_012.fcs	Vehicle	C5N	Yes	All		106380
C5N_012.fcs/SC	Vehicle	C5N	Yes	SC	37.5	39851
C5N_012.fcs/SC/DN	Vehicle	C5N	Yes	DN	67.9	27045
C5N_012.fcs/SC/DN/Basal	Vehicle	C5N	Yes	Basal	20.3	5497
C5N_012.fcs/SC/DN/Luminal	Vehicle	C5N	Yes	Luminal	51.5	13927
D3N_013.fcs	TGFBRi	D3N	Yes	All		110691
D3N_013.fcs/SC	TGFBRi	D3N	Yes	SC	37.9	41903
D3N_013.fcs/SC/DN	TGFBRi	D3N	Yes	DN	75.3	31535
D3N_013.fcs/SC/DN/Basal	TGFBRi	D3N	Yes	Basal	14.5	4585
D3N_013.fcs/SC/DN/Luminal	TGFBRi	D3N	Yes	Luminal	43.1	13586
D4N_016.fcs	TGFBRi	D4N	No	All		121911
D4N_016.fcs/SC	TGFBRi	D4N	No	SC	33.9	41311
D4N_016.fcs/SC/DN	TGFBRi	D4N	No	DN	83.9	34678
D4N_016.fcs/SC/DN/Basal	TGFBRi	D4N	No	Basal	14.7	5105
D4N_016.fcs/SC/DN/Luminal	TGFBRi	D4N	No	Luminal	46.6	16175
D5N_017.fcs	TGFBRi	D5N	No	All		118910
D5N_017.fcs/SC	TGFBRi	D5N	No	SC	36.7	43625
D5N_017.fcs/SC/DN	TGFBRi	D5N	No	DN	60	26160
D5N_017.fcs/SC/DN/Basal	TGFBRi	D5N	No	Basal	4.02	1051
D5N_017.fcs/SC/DN/Luminal	TGFBRi	D5N	No	Luminal	44.8	11721
D5R_018.fcs	TGFBRi	D5R	No	All		107017
D5R_018.fcs/SC	TGFBRi	D5R	No	SC	46.4	49618
D5R_018.fcs/SC/DN	TGFBRi	D5R	No	DN	56.2	27874
D5R_018.fcs/SC/DN/Basal	TGFBRi	D5R	No	Basal	16.2	4527
D5R_018.fcs/SC/DN/Luminal	TGFBRi	D5R	No	Luminal	40.2	11197
D6N_019.fcs	TGFBRi	D6N	Yes	All		84171
D6N_019.fcs/SC	TGFBRi	D6N	Yes	SC	54.7	46027
D6N_019.fcs/SC/DN	TGFBRi	D6N	Yes	DN	22.7	10457
D6N_019.fcs/SC/DN/Basal	TGFBRi	D6N	Yes	Basal	7.4	774
D6N_019.fcs/SC/DN/Luminal	TGFBRi	D6N	Yes	Luminal	22.4	2347
D6R_020.fcs	TGFBRi	D6R	No	All		123145
D6R_020.fcs/SC	TGFBRi	D6R	No	SC	26.6	32795
D6R_020.fcs/SC/DN	TGFBRi	D6R	No	DN	54.9	18015
D6R_020.fcs/SC/DN/Basal	TGFBRi	D6R	No	Basal	5.62	1012
D6R_020.fcs/SC/DN/Luminal	TGFBRi	D6R	No	Luminal	43.7	7869

## Sheet: Fig.2i
		Vehicle (Estradiol)	LY2 (Estradiol)	Vehicle (Empty)	LY2 (Empty)
A4-10	195				0
A4-20	195				0
A4-40	195				0
A4-8	195			0
A4-18	195			0
A4-28	195			0
A4-38	195			0
A4-4	184		0
A4-5	195		0
A4-6	195		0
A4-16	195		0
A4-15	125		0
A4-19	167		0
A4-24	195		0
A4-25	139		0
A4-9	195		1
A4-14	125		1
A4-11	104	0
A4-13	167	0
A4-17	177	0
A4-1	111	1
A4-3	174	1
A4-7	118	1
A4-21	194	1
A4-27	174	1
A4-37	97	1

## Sheet: Fig.2j
Tumor	Treatment	diameter	volume
A4-1B-1	Vehicle	3	7.94813
A4-1B-2	Vehicle	3	7.94813
A4-1B-3	Vehicle	2	2.355
A4-1C-1	Vehicle	3	7.94813
A4-1C-2	Vehicle	2	2.355
A4-3D	Vehicle	5	36.7969
A4-21C	Vehicle	1	0.294375
A4-27	Vehicle	2	2.355
A4-39C-1	Vehicle	15	993.516
A4-39C-2	Vehicle	3	7.94813
A4-39C-3	Vehicle	2	2.355
A4-39C-4	Vehicle	2	2.355
A4-39C-5	Vehicle	2	2.355
A4-39C-6	Vehicle	2	2.355
A4-39C-7	Vehicle	2	2.355
A4-9A	TGFBRi	3	7.94813
A4-14	TGFBRi	1	0.294375
Rat ID	Treatment	no. of tumors
A4-1	Vehicle+E2	5
A4-3	Vehicle+E2	1
A4-7	Vehicle+E2	1
A4-21	Vehicle+E2	1
A4-27	Vehicle+E2	1
A4-37	Vehicle+E2	7
A4-9	TGFBRi+E2	1
A4-14	TGFBRi+E2	1
A4-15	TGFBRi+E2	0
A4-16	TGFBRi+E2	0
A4-17	TGFBRi+E2	0
A4-18	TGFBRi+E2	0
A4-8	Vehicle+empty	0
A4-18	Vehicle+empty	0
A4-28	Vehicle+empty	0
A4-38	Vehicle+empty	0
A4-10	TGFBRi+empty	0
A4-20	TGFBRi+empty	0
A4-40	TGFBRi+empty	0

[truncated: 36 more sheets: Fig.2l, Fig.2m, Fig. 5e, Fig.5 h, Fig. 5j, Suppl Fig. 1a, Suppl Fig. 1f, Suppl Fig. 1g, Suppl Fig. 1i, Suppl Fig. 1k, Suppl Fig. 2a, Suppl Fig. 2d, Suppl Fig. 2f, Suppl Fig. 3c, Suppl Fig. 3e, Suppl Fig. 3g,h,i,k,l, Suppl Fig. 4e, Suppl Fig. 4f, Suppl Fig. 4g, Suppl Fig. 4h …]
